# Supplementary material for: Single cell transcriptional evolution of myeloid leukemia of Down syndrome
Source: Nat Commun. 2026 Apr 23;17:3474. doi: 10.1038/s41467-026-71707-2 (PMC13106683; doi:10.1038/s41467-026-71707-2)
Supplement: Supplementary file 5 — Supplementary data 3 [file 41467_2026_71707_MOESM5_ESM.xlsx]

## Sheet: SData3_T21-leukaemia_module
Supplementary Data 3: List of differentially expressed genes representing the contribution of trisomy 21 towards leukaemic transcriptome.
Differential gene expression analyses comparing: 1) ML-DS diagnostic bone marrow blasts vs diploid fetal liver MEMP/MEP cells, and 2) T21 fetal liver MEMP/MEP cells vs diploid fetal liver MEMP/MEP cells
Differential expression was assessed using a two-sided Wald test in DESeq2 with Benjamini-Hochberg correction for multiple hypothesis testing.
ML-DS diagnostic bone marrow blasts vs diploid fetal liver MEMP/MEP cells											T21 fetal liver MEMP/MEP cells vs diploid fetal liver MEMP/MEP
ensembl_ID (MLDS-vs-diploid.FL.MEP)	gene_symbol (MLDS-vs-diploid.FL.MEP)	chromosome (MLDS-vs-diploid.FL.MEP)	baseMean (MLDS-vs-diploid.FL.MEP)	log2FoldChange (MLDS-vs-diploid.FL.MEP)	lfcSE (MLDS-vs-diploid.FL.MEP)	pvalue (MLDS-vs-diploid.FL.MEP)	padj (MLDS-vs-diploid.FL.MEP)	is_DEG (MLDS-vs-diploid.FL.MEP)	direction (MLDS-vs-diploid.FL.MEP)		ensembl_ID (T21.FL.MEP-vs-diploid.FL.MEP)	gene_symbol (T21.FL.MEP-vs-diploid.FL.MEP)	chromosome (T21.FL.MEP-vs-diploid.FL.MEP)	baseMean (T21.FL.MEP-vs-diploid.FL.MEP)	log2FoldChange (T21.FL.MEP-vs-diploid.FL.MEP)	lfcSE (T21.FL.MEP-vs-diploid.FL.MEP)	pvalue (T21.FL.MEP-vs-diploid.FL.MEP)	padj (T21.FL.MEP-vs-diploid.FL.MEP)	is_DEG (T21.FL.MEP-vs-diploid.FL.MEP)
ENSG00000133742	CA1	chr8	50841.3	6.45801	0.661135	3.91355e-25	1.25202e-21	TRUE	upregulated_in_MLDS		ENSG00000133742	CA1	chr8	218.139	0.0109413	0.0707699	0.0027427	0.0175503	DE
ENSG00000115919	KYNU	chr2	11585.2	7.03792	0.920953	1.40823e-16	1.60901e-13	TRUE	upregulated_in_MLDS		ENSG00000115919	KYNU	chr2	19.8677	0.0198733	0.0732667	0.0273974	NA	lowly_expressed
ENSG00000213316	LTC4S	chr5	10080.6	3.98772	0.562031	9.52198e-15	8.01651e-12	TRUE	upregulated_in_MLDS		ENSG00000213316	LTC4S	chr5	43.7479	1.25277	0.442385	0.000107846	0.00122226	DE
ENSG00000005961	ITGA2B	chr17	39815.2	2.93746	0.427394	7.49419e-14	4.79508e-11	TRUE	upregulated_in_MLDS		ENSG00000005961	ITGA2B	chr17	659.156	0.661665	0.109798	6.80518e-11	2.31376e-09	DE
ENSG00000172987	HPSE2	chr10	32427.4	11.7084	1.72571	6.22322e-12	2.61965e-09	TRUE	upregulated_in_MLDS		ENSG00000172987	HPSE2	chr10	4.31407	0.0132347	0.0711585	0.0363965	NA	lowly_expressed
ENSG00000175164	ABO	chr9	2304.63	5.32724	0.847918	1.12457e-11	4.32439e-09	TRUE	upregulated_in_MLDS		ENSG00000175164	ABO	chr9	21.6314	-0.00235245	0.0694341	0.621116	NA	lowly_expressed
ENSG00000234906	APOC2	chr19	30479.6	4.05654	0.68779	1.83352e-11	6.53777e-09	TRUE	upregulated_in_MLDS		ENSG00000234906	APOC2	chr19	24.7909	-0.0113887	0.0703918	0.193908	NA	lowly_expressed
ENSG00000170549	IRX1	chr5	12454.1	7.447	1.28065	1.83921e-11	6.53777e-09	TRUE	upregulated_in_MLDS		ENSG00000170549	IRX1	chr5	2.73943	-0.00652853	0.0697594	0.280894	NA	lowly_expressed
ENSG00000130702	LAMA5	chr20	1712.45	6.08548	0.943275	4.17854e-11	1.3925e-08	TRUE	upregulated_in_MLDS		ENSG00000130702	LAMA5	chr20	1.47662	0.00228248	0.0694533	0.589481	NA	lowly_expressed
ENSG00000143226	FCGR2A	chr1	3621.16	3.19475	0.539077	4.65967e-11	1.52115e-08	TRUE	upregulated_in_MLDS		ENSG00000143226	FCGR2A	chr1	60.4349	0.0425309	0.0845708	0.0669169	NA	not_significant
ENSG00000172752	COL6A5	chr3	2963.12	6.83153	1.0971	4.97166e-11	1.59053e-08	TRUE	upregulated_in_MLDS		ENSG00000172752	COL6A5	chr3	4.24895	0.0153635	0.0718433	0.0144931	NA	lowly_expressed
ENSG00000067141	NEO1	chr15	3235.35	5.27628	0.902961	6.21512e-11	1.94936e-08	TRUE	upregulated_in_MLDS		ENSG00000067141	NEO1	chr15	9.24489	-0.00199162	0.0687887	0.84518	NA	lowly_expressed
ENSG00000129595	EPB41L4A	chr5	2112.36	4.80745	0.858068	3.82619e-10	1.07375e-07	TRUE	upregulated_in_MLDS		ENSG00000129595	EPB41L4A	chr5	5.54531	0.00414515	0.0691941	0.63159	NA	lowly_expressed
ENSG00000026297	RNASET2	chr6	7666.33	4.1074	0.763165	6.41044e-10	1.65542e-07	TRUE	upregulated_in_MLDS		ENSG00000026297	RNASET2	chr6	245.312	0.00476491	0.0691273	0.609305	NA	not_significant
ENSG00000041515	MYO16	chr13	15306.2	9.53116	1.81056	1.21982e-09	2.82787e-07	TRUE	upregulated_in_MLDS		ENSG00000041515	MYO16	chr13	7.59669	0.00742146	0.0699463	0.156014	NA	lowly_expressed
ENSG00000137672	TRPC6	chr11	2749.24	3.852	0.736461	1.48537e-09	3.34649e-07	TRUE	upregulated_in_MLDS		ENSG00000137672	TRPC6	chr11	31.0741	1.66968	0.344175	3.76478e-08	NA	lowly_expressed
ENSG00000133454	MYO18B	chr22	8479.96	7.44209	1.51062	2.9637e-09	6.2378e-07	TRUE	upregulated_in_MLDS		ENSG00000133454	MYO18B	chr22	1.74167	-0.000478082	0.0694295	0.945933	NA	lowly_expressed
ENSG00000158296	SLC13A3	chr20	1637.27	4.96652	0.970844	7.91961e-09	1.5449e-06	TRUE	upregulated_in_MLDS		ENSG00000158296	SLC13A3	chr20	2.41568	-0.00325563	0.0694109	0.602739	NA	lowly_expressed
ENSG00000062524	LTK	chr15	1234.45	4.82284	0.944474	1.49707e-08	2.69069e-06	TRUE	upregulated_in_MLDS		ENSG00000062524	LTK	chr15	5.82951	0.00823115	0.0698429	0.282143	NA	lowly_expressed
ENSG00000135218	CD36	chr7	30159.2	3.38991	0.724188	1.69971e-08	2.98775e-06	TRUE	upregulated_in_MLDS		ENSG00000135218	CD36	chr7	206.236	0.0185224	0.0717366	0.173571	NA	not_significant
ENSG00000106366	SERPINE1	chr7	5704.54	9.0226	1.79703	9.09724e-08	1.3859e-05	TRUE	upregulated_in_MLDS		ENSG00000106366	SERPINE1	chr7	1.05397	0.00185024	0.0695202	0.487993	NA	lowly_expressed
ENSG00000198929	NOS1AP	chr1	1412.08	5.64605	1.1828	9.6286e-08	1.41898e-05	TRUE	upregulated_in_MLDS		ENSG00000198929	NOS1AP	chr1	5.74564	0.0134676	0.0710889	0.0791017	NA	lowly_expressed
ENSG00000237945	LINC00649	chr21	1394.21	4.47151	0.986567	1.03706e-07	1.48441e-05	TRUE	upregulated_in_MLDS		ENSG00000237945	LINC00649	chr21	9.93089	-0.000200252	0.0687371	0.987737	NA	lowly_expressed
ENSG00000166831	RBPMS2	chr15	5463.7	3.28529	0.761596	1.13677e-07	1.59921e-05	TRUE	upregulated_in_MLDS		ENSG00000166831	RBPMS2	chr15	80.5936	0.0641545	0.117092	0.00680139	0.0319804	DE
ENSG00000130584	ZBTB46	chr20	978.147	4.00185	0.867126	1.23292e-07	1.71494e-05	TRUE	upregulated_in_MLDS		ENSG00000130584	ZBTB46	chr20	6.75622	0.0117073	0.0705376	0.144669	NA	lowly_expressed
ENSG00000077984	CST7	chr20	2496.55	3.26413	0.74305	1.31797e-07	1.80189e-05	TRUE	upregulated_in_MLDS		ENSG00000077984	CST7	chr20	35.9477	-0.0173478	0.0717118	0.142054	NA	opposite_direction
ENSG00000170627	GTSF1	chr12	6500.98	3.4775	0.816794	1.33639e-07	1.80565e-05	TRUE	upregulated_in_MLDS		ENSG00000170627	GTSF1	chr12	69.7079	-0.00028117	0.0675429	0.985313	NA	opposite_direction
ENSG00000160216	AGPAT3	chr21	6738.38	2.55509	0.592046	1.59753e-07	2.07757e-05	TRUE	upregulated_in_MLDS		ENSG00000160216	AGPAT3	chr21	130.123	0.0422934	0.0863364	0.0327475	NA	not_significant
ENSG00000075420	FNDC3B	chr3	6537.92	2.21092	0.515213	2.1875e-07	2.75521e-05	TRUE	upregulated_in_MLDS		ENSG00000075420	FNDC3B	chr3	85.2223	0.00690275	0.0614006	0.815127	NA	not_significant
ENSG00000168502	MTCL1	chr18	1624.6	4.84305	1.14292	2.95505e-07	3.58099e-05	TRUE	upregulated_in_MLDS		ENSG00000168502	MTCL1	chr18	3.95855	0.00665136	0.0695391	0.418398	NA	lowly_expressed
ENSG00000162496	DHRS3	chr1	4168.5	3.66679	0.904663	3.02747e-07	3.64115e-05	TRUE	upregulated_in_MLDS		ENSG00000162496	DHRS3	chr1	102.856	0.541864	0.304544	0.00159476	0.0135555	DE
ENSG00000232104	RFX3-AS1	chr9	3383.18	2.91771	0.704667	3.25375e-07	3.8841e-05	TRUE	upregulated_in_MLDS		ENSG00000232104	RFX3-AS1	chr9	11.3636	-0.0117905	0.0707206	0.0732645	NA	lowly_expressed
ENSG00000139835	GRTP1	chr13	2909.92	3.35714	0.816527	3.85243e-07	4.49806e-05	TRUE	upregulated_in_MLDS		ENSG00000139835	GRTP1	chr13	51.979	0.032911	0.0789956	0.0573916	NA	lowly_expressed
ENSG00000142606	MMEL1	chr1	858.748	5.5039	1.13827	4.0501e-07	4.60301e-05	TRUE	upregulated_in_MLDS		ENSG00000142606	MMEL1	chr1	9.98091	0.00349706	0.0691924	0.666767	NA	lowly_expressed
ENSG00000177697	CD151	chr11	5485.98	2.93436	0.719408	4.05742e-07	4.60301e-05	TRUE	upregulated_in_MLDS		ENSG00000177697	CD151	chr11	70.9887	0.00200737	0.0683754	0.876503	NA	not_significant
ENSG00000180537	RNF182	chr6	1576.85	5.32962	1.26673	4.51311e-07	5.01332e-05	TRUE	upregulated_in_MLDS		ENSG00000180537	RNF182	chr6	6.11606	0.00315245	0.0694591	0.579128	NA	lowly_expressed
ENSG00000044524	EPHA3	chr3	9999.45	9.60435	2.28132	4.89895e-07	5.36737e-05	TRUE	upregulated_in_MLDS		ENSG00000044524	EPHA3	chr3	0.119595	9.37194e-05	0.0695559	0.817916	NA	lowly_expressed
ENSG00000005187	ACSM3	chr16	47583.5	3.97434	1.05116	5.45034e-07	5.85561e-05	TRUE	upregulated_in_MLDS		ENSG00000005187	ACSM3	chr16	169.565	0.000956727	0.0649302	0.968272	NA	not_significant
ENSG00000123191	ATP7B	chr13	2585.96	3.54392	0.893538	6.03285e-07	6.4245e-05	TRUE	upregulated_in_MLDS		ENSG00000123191	ATP7B	chr13	29.7665	0.60488	0.311694	0.00121275	NA	lowly_expressed
ENSG00000075399	VPS9D1	chr16	814.643	2.78656	0.660288	6.7558e-07	7.10959e-05	TRUE	upregulated_in_MLDS		ENSG00000075399	VPS9D1	chr16	10.9715	0.00913288	0.069283	0.461933	NA	lowly_expressed
ENSG00000198092	TMPRSS11F	chr4	3793.44	10.7073	3.25565	7.69772e-07	8.04789e-05	TRUE	upregulated_in_MLDS		ENSG00000198092	TMPRSS11F	chr4	0.0528377	-0.00079028	0.0695618	0.915236	NA	lowly_expressed
ENSG00000138316	ADAMTS14	chr10	741.606	4.32313	1.00977	1.02809e-06	0.000104748	TRUE	upregulated_in_MLDS		ENSG00000138316	ADAMTS14	chr10	2.66544	0.00466564	0.0695688	0.400681	NA	lowly_expressed
ENSG00000166743	ACSM1	chr16	2657.78	2.93527	0.762943	1.08454e-06	0.00010894	TRUE	upregulated_in_MLDS		ENSG00000166743	ACSM1	chr16	8.83228	-0.000738417	0.069045	0.926379	NA	lowly_expressed
ENSG00000172543	CTSW	chr11	42587.2	3.20023	0.827059	1.08967e-06	0.00010894	TRUE	upregulated_in_MLDS		ENSG00000172543	CTSW	chr11	430.354	0.00972916	0.0700155	0.270123	NA	not_significant
ENSG00000182752	PAPPA	chr9	3259.76	10.4342	3.19851	1.12104e-06	0.000110014	TRUE	upregulated_in_MLDS		ENSG00000182752	PAPPA	chr9	1.06685	0.0023698	0.0694624	0.580108	NA	lowly_expressed
ENSG00000112077	RHAG	chr6	28409.4	2.04636	0.517192	1.15755e-06	0.000111687	TRUE	upregulated_in_MLDS		ENSG00000112077	RHAG	chr6	706.521	-0.633969	0.320158	0.00152704	NA	opposite_direction
ENSG00000116962	NID1	chr1	3642.68	3.27838	0.872948	1.16426e-06	0.000111687	TRUE	upregulated_in_MLDS		ENSG00000116962	NID1	chr1	30.7221	-0.0166567	0.0699683	0.34259	NA	lowly_expressed
ENSG00000128683	GAD1	chr2	3780.4	5.17945	1.45036	1.16452e-06	0.000111687	TRUE	upregulated_in_MLDS		ENSG00000128683	GAD1	chr2	10.4727	-0.00894704	0.0699961	0.218796	NA	lowly_expressed
ENSG00000137965	IFI44	chr1	2276.24	4.64557	1.28952	1.66329e-06	0.000154686	TRUE	upregulated_in_MLDS		ENSG00000137965	IFI44	chr1	3.43879	-0.00832533	0.0698432	0.297728	NA	lowly_expressed
ENSG00000118263	KLF7	chr2	1526.46	2.76253	0.72515	1.76853e-06	0.000163522	TRUE	upregulated_in_MLDS		ENSG00000118263	KLF7	chr2	22.6859	-5.50526e-05	0.0679521	0.995041	NA	lowly_expressed
ENSG00000197747	S100A10	chr1	7767.97	3.03559	0.834424	1.83681e-06	0.000167895	TRUE	upregulated_in_MLDS		ENSG00000197747	S100A10	chr1	97.9071	-0.0187754	0.0717413	0.194594	NA	opposite_direction
ENSG00000149294	NCAM1	chr11	2979.48	10.3079	3.31396	2.30836e-06	0.000204002	TRUE	upregulated_in_MLDS		ENSG00000149294	NCAM1	chr11	1.23835	0.00271428	0.0695606	0.367285	NA	lowly_expressed
ENSG00000185686	PRAME	chr22	3740.66	6.66424	1.96944	2.68422e-06	0.000232568	TRUE	upregulated_in_MLDS		ENSG00000185686	PRAME	chr22	0.951389	0.00256025	0.0695157	0.463451	NA	lowly_expressed
ENSG00000197993	KEL	chr7	6831.87	1.32017	0.353005	3.76915e-06	0.000317323	TRUE	upregulated_in_MLDS		ENSG00000197993	KEL	chr7	156.528	-0.024009	0.0676415	0.38985	NA	opposite_direction
ENSG00000140199	SLC12A6	chr15	10196.1	1.91065	0.527781	3.80915e-06	0.000319012	TRUE	upregulated_in_MLDS		ENSG00000140199	SLC12A6	chr15	305.612	0.0248863	0.0688781	0.368262	NA	not_significant
ENSG00000204681	GABBR1	chr6	1432.66	2.61798	0.719728	4.05535e-06	0.00033611	TRUE	upregulated_in_MLDS		ENSG00000204681	GABBR1	chr6	46.2555	0.0125276	0.0690935	0.439172	NA	not_significant
ENSG00000125657	TNFSF9	chr19	3532.32	4.24552	1.32284	4.80279e-06	0.000389977	TRUE	upregulated_in_MLDS		ENSG00000125657	TNFSF9	chr19	8.92744	0.00559885	0.0693528	0.50923	NA	lowly_expressed
ENSG00000198626	RYR2	chr1	3037.54	10.2131	3.45543	5.25064e-06	0.000419946	TRUE	upregulated_in_MLDS		ENSG00000198626	RYR2	chr1	0.346549	-0.000481449	0.0695536	0.640004	NA	lowly_expressed
ENSG00000101384	JAG1	chr20	538.538	4.99927	0.954837	5.29687e-06	0.000420904	TRUE	upregulated_in_MLDS		ENSG00000101384	JAG1	chr20	6.16198	0.0111275	0.0705369	0.108903	NA	lowly_expressed
ENSG00000159267	HLCS	chr21	2462.85	2.02647	0.59587	8.48074e-06	0.000639895	TRUE	upregulated_in_MLDS		ENSG00000159267	HLCS	chr21	68.7719	0.765727	0.204621	6.25886e-06	7.98004e-05	DE
ENSG00000105472	CLEC11A	chr19	68591.9	2.47127	0.763115	8.70328e-06	0.000647524	TRUE	upregulated_in_MLDS		ENSG00000105472	CLEC11A	chr19	1370.98	0.0275695	0.0745436	0.158892	NA	not_significant
ENSG00000106123	EPHB6	chr7	1273.58	2.33898	0.680561	8.91133e-06	0.000659934	TRUE	upregulated_in_MLDS		ENSG00000106123	EPHB6	chr7	19.5098	0.0174337	0.0700688	0.339737	NA	lowly_expressed
ENSG00000163110	PDLIM5	chr4	21082	2.8916	0.912812	9.31164e-06	0.000686401	TRUE	upregulated_in_MLDS		ENSG00000163110	PDLIM5	chr4	182.205	-0.00242457	0.0600099	0.931166	NA	opposite_direction
ENSG00000111664	GNB3	chr12	1078.88	2.86392	0.859205	9.7637e-06	0.000715054	TRUE	upregulated_in_MLDS		ENSG00000111664	GNB3	chr12	23.594	0.023517	0.0735259	0.136759	NA	lowly_expressed
ENSG00000162522	KIAA1522	chr1	666.218	2.64534	0.750756	1.03656e-05	0.000752918	TRUE	upregulated_in_MLDS		ENSG00000162522	KIAA1522	chr1	12.9675	0.0090476	0.0695078	0.412784	NA	lowly_expressed
ENSG00000162039	MEIOB	chr16	1655.6	7.08041	1.79936	1.05694e-05	0.000758151	TRUE	upregulated_in_MLDS		ENSG00000162039	MEIOB	chr16	14.4446	0.0158593	0.0720044	0.0116885	NA	lowly_expressed
ENSG00000153234	NR4A2	chr2	14787.4	4.6132	1.73579	1.23403e-05	0.000869581	TRUE	upregulated_in_MLDS		ENSG00000153234	NR4A2	chr2	16.9014	-0.0114693	0.0701069	0.284305	NA	lowly_expressed
ENSG00000135338	LCA5	chr6	3866.77	3.3922	1.13051	1.27263e-05	0.000892277	TRUE	upregulated_in_MLDS		ENSG00000135338	LCA5	chr6	42.9179	0.0549958	0.0954387	0.0514123	NA	lowly_expressed
ENSG00000160789	LMNA	chr1	11003.1	2.26016	0.723324	1.64219e-05	0.00110837	TRUE	upregulated_in_MLDS		ENSG00000160789	LMNA	chr1	226.774	-0.041863	0.0837523	0.0743943	NA	opposite_direction
ENSG00000184564	SLITRK6	chr13	1044.55	8.59131	3.0156	1.96923e-05	0.00131249	TRUE	upregulated_in_MLDS		ENSG00000184564	SLITRK6	chr13	0.0528377	-0.00079028	0.0695618	0.915236	NA	lowly_expressed
ENSG00000205560	CPT1B	chr22	547.367	2.58926	0.77188	2.11297e-05	0.00139665	TRUE	upregulated_in_MLDS		ENSG00000205560	CPT1B	chr22	4.28415	0.0142006	0.0713145	0.0674155	NA	lowly_expressed
ENSG00000146530	VWDE	chr7	5276.4	3.65213	1.36878	2.64639e-05	0.00171382	TRUE	upregulated_in_MLDS		ENSG00000146530	VWDE	chr7	17.5898	0.0181927	0.0726215	0.0319455	NA	lowly_expressed
ENSG00000173442	EHBP1L1	chr11	3136.39	1.42204	0.451635	2.65708e-05	0.00171382	TRUE	upregulated_in_MLDS		ENSG00000173442	EHBP1L1	chr11	119.791	0.025377	0.0750274	0.0710002	NA	not_significant
ENSG00000139626	ITGB7	chr12	923.626	2.78548	0.919391	2.88708e-05	0.00183991	TRUE	upregulated_in_MLDS		ENSG00000139626	ITGB7	chr12	22.9563	1.54765	0.417386	6.92944e-06	NA	lowly_expressed
ENSG00000119138	KLF9	chr9	1740.62	9.15905	3.47146	3.01606e-05	0.00189196	TRUE	upregulated_in_MLDS		ENSG00000119138	KLF9	chr9	0.740294	-0.000967207	0.0694798	0.882792	NA	lowly_expressed
ENSG00000123080	CDKN2C	chr1	3221.99	3.16086	1.16497	3.12402e-05	0.00195203	TRUE	upregulated_in_MLDS		ENSG00000123080	CDKN2C	chr1	16.8376	-0.00550495	0.0690229	0.604301	NA	lowly_expressed
ENSG00000164938	TP53INP1	chr8	2550.72	3.50165	1.30616	3.22198e-05	0.0020007	TRUE	upregulated_in_MLDS		ENSG00000164938	TP53INP1	chr8	16.401	-0.0132133	0.070358	0.250634	NA	lowly_expressed
ENSG00000134138	MEIS2	chr15	8574.13	2.62748	0.951384	3.27869e-05	0.00202494	TRUE	upregulated_in_MLDS		ENSG00000134138	MEIS2	chr15	101.136	-0.983488	0.328301	0.000116806	NA	opposite_direction
ENSG00000253394	LINC00534	chr8	30651.8	4.39331	1.97466	3.3621e-05	0.00206847	TRUE	upregulated_in_MLDS		ENSG00000253394	LINC00534	chr8	21.6983	-0.00477355	0.0693289	0.539609	NA	lowly_expressed
ENSG00000165949	IFI27	chr14	3684.94	8.10121	2.31088	3.54621e-05	0.00213252	TRUE	upregulated_in_MLDS		ENSG00000165949	IFI27	chr14	8.73506	0.0121048	0.0707756	0.0925272	NA	lowly_expressed
ENSG00000181827	RFX7	chr15	9275.31	1.24786	0.409038	3.58041e-05	0.00214503	TRUE	upregulated_in_MLDS		ENSG00000181827	RFX7	chr15	209.284	-0.000145854	0.0606894	0.985307	NA	opposite_direction
ENSG00000198848	CES1	chr16	1028.16	8.42703	3.13797	3.99153e-05	0.00235604	TRUE	upregulated_in_MLDS		ENSG00000198848	CES1	chr16	1.7372	0.00234949	0.0695432	0.508027	NA	lowly_expressed
ENSG00000203485	INF2	chr14	3312.39	2.12847	0.75402	4.29783e-05	0.00251465	TRUE	upregulated_in_MLDS		ENSG00000203485	INF2	chr14	89.956	0.0356904	0.076752	0.159579	NA	not_significant
ENSG00000150054	MPP7	chr10	2350.2	2.40443	0.863798	4.30741e-05	0.00251465	TRUE	upregulated_in_MLDS		ENSG00000150054	MPP7	chr10	24.907	0.0228551	0.0733001	0.138513	NA	lowly_expressed
ENSG00000123119	NECAB1	chr8	5399.89	4.97494	2.53111	4.75823e-05	0.00272805	TRUE	upregulated_in_MLDS		ENSG00000123119	NECAB1	chr8	27.1542	0.0136218	0.0710224	0.10901	NA	lowly_expressed
ENSG00000105376	ICAM5	chr19	876.651	2.61261	0.903194	4.94913e-05	0.00282737	TRUE	upregulated_in_MLDS		ENSG00000105376	ICAM5	chr19	14.1501	0.00396241	0.0687647	0.728877	NA	lowly_expressed
ENSG00000184371	CSF1	chr1	4011.55	4.31292	1.9927	5.20118e-05	0.00295849	TRUE	upregulated_in_MLDS		ENSG00000184371	CSF1	chr1	49.6797	0.893559	0.261725	1.99855e-05	NA	lowly_expressed
ENSG00000206560	ANKRD28	chr3	20414.1	2.39697	0.89707	5.34425e-05	0.00302073	TRUE	upregulated_in_MLDS		ENSG00000206560	ANKRD28	chr3	247.8	0.0183785	0.0675386	0.443814	NA	not_significant
ENSG00000180881	CAPS2	chr12	805.683	2.58976	0.897421	5.42207e-05	0.00305392	TRUE	upregulated_in_MLDS		ENSG00000180881	CAPS2	chr12	5.92723	0.0101542	0.070068	0.261589	NA	lowly_expressed
ENSG00000171522	PTGER4	chr5	1691.77	4.93076	2.03972	5.45752e-05	0.0030631	TRUE	upregulated_in_MLDS		ENSG00000171522	PTGER4	chr5	4.80361	0.015465	0.0717161	0.045332	NA	lowly_expressed
ENSG00000132470	ITGB4	chr17	556.78	3.69309	1.2263	5.86654e-05	0.0032359	TRUE	upregulated_in_MLDS		ENSG00000132470	ITGB4	chr17	10.1695	0.00683584	0.0696485	0.344228	NA	lowly_expressed
ENSG00000172667	ZMAT3	chr3	4625.31	3.29917	1.44292	6.85551e-05	0.00372996	TRUE	upregulated_in_MLDS		ENSG00000172667	ZMAT3	chr3	63.322	0.0543302	0.0952022	0.0488953	NA	not_significant
ENSG00000139132	FGD4	chr12	915.37	3.24237	1.22377	6.97999e-05	0.00377538	TRUE	upregulated_in_MLDS		ENSG00000139132	FGD4	chr12	26.3909	1.78674	0.488877	6.98787e-06	NA	lowly_expressed
ENSG00000186469	GNG2	chr14	5928.64	2.48257	0.979804	7.00052e-05	0.00377538	TRUE	upregulated_in_MLDS		ENSG00000186469	GNG2	chr14	68.0122	-0.00140126	0.0640844	0.956997	NA	opposite_direction
ENSG00000104763	ASAH1	chr8	20682.4	1.60406	0.577981	7.41062e-05	0.00395134	TRUE	upregulated_in_MLDS		ENSG00000104763	ASAH1	chr8	660.98	-0.00163185	0.0585532	0.957417	NA	opposite_direction
ENSG00000071575	TRIB2	chr2	3808.09	2.06061	0.788411	7.56009e-05	0.00401765	TRUE	upregulated_in_MLDS		ENSG00000071575	TRIB2	chr2	217.153	-0.0165822	0.068604	0.431193	NA	opposite_direction
ENSG00000159733	ZFYVE28	chr4	555.808	2.95757	1.04661	8.16963e-05	0.00431292	TRUE	upregulated_in_MLDS		ENSG00000159733	ZFYVE28	chr4	6.41472	0.00681725	0.0693687	0.480425	NA	lowly_expressed
ENSG00000081237	PTPRC	chr1	27665.2	2.03378	0.812942	8.86473e-05	0.00463399	TRUE	upregulated_in_MLDS		ENSG00000081237	PTPRC	chr1	622.402	-0.00522955	0.0534282	0.880038	NA	opposite_direction
ENSG00000151929	BAG3	chr10	2842.34	4.17341	2.13584	9.10734e-05	0.00474531	TRUE	upregulated_in_MLDS		ENSG00000151929	BAG3	chr10	13.4273	0.0327293	0.0804446	0.00738428	NA	lowly_expressed
ENSG00000101439	CST3	chr20	66328.5	1.6232	0.634506	0.000101904	0.00529239	TRUE	upregulated_in_MLDS		ENSG00000101439	CST3	chr20	2717.36	0.271346	0.132626	0.00173236	0.0135924	DE
ENSG00000087237	CETP	chr16	1425.3	3.66064	1.66094	0.000110802	0.00568071	TRUE	upregulated_in_MLDS		ENSG00000087237	CETP	chr16	14.1627	0.0040717	0.0687431	0.727598	NA	lowly_expressed
ENSG00000125726	CD70	chr19	3397.76	4.80633	3.4736	0.000119616	0.00603587	TRUE	upregulated_in_MLDS		ENSG00000125726	CD70	chr19	1.87314	-0.00909808	0.0702572	0.0913369	NA	lowly_expressed
ENSG00000178053	MLF1	chr3	3255.34	3.32105	1.66482	0.000120952	0.00608412	TRUE	upregulated_in_MLDS		ENSG00000178053	MLF1	chr3	14.4408	-0.0147493	0.0698657	0.332923	NA	lowly_expressed
ENSG00000126264	HCST	chr19	13549.5	2.08407	0.853316	0.000122495	0.00614241	TRUE	upregulated_in_MLDS		ENSG00000126264	HCST	chr19	285.162	0.071061	0.117204	0.0315792	NA	not_significant
ENSG00000008869	HEATR5B	chr2	5242.23	1.66782	0.652989	0.000126634	0.00631038	TRUE	upregulated_in_MLDS		ENSG00000008869	HEATR5B	chr2	109.372	0.0112558	0.0652904	0.646598	NA	not_significant
ENSG00000265972	TXNIP	chr1	30491.8	2.42961	1.13179	0.000142365	0.00696415	TRUE	upregulated_in_MLDS		ENSG00000265972	TXNIP	chr1	878.537	-0.262701	0.304068	0.00907536	NA	opposite_direction
ENSG00000165695	AK8	chr9	784.212	4.82319	1.87281	0.000144657	0.00705469	TRUE	upregulated_in_MLDS		ENSG00000165695	AK8	chr9	0.783143	-0.00161823	0.0694609	0.812375	NA	lowly_expressed
ENSG00000213809	KLRK1	chr12	1020.44	8.03759	3.5795	0.000146429	0.0070978	TRUE	upregulated_in_MLDS		ENSG00000213809	KLRK1	chr12	0.451116	0.00140465	0.0695588	0.336487	NA	lowly_expressed
ENSG00000245532	NEAT1	chr11	28569.4	2.40157	1.12264	0.000147168	0.00710797	TRUE	upregulated_in_MLDS		ENSG00000245532	NEAT1	chr11	565.367	-0.0108147	0.0681625	0.554425	NA	opposite_direction
ENSG00000101236	RNF24	chr20	12423.8	1.28968	0.511174	0.000147527	0.00710797	TRUE	upregulated_in_MLDS		ENSG00000101236	RNF24	chr20	319.323	-0.0294178	0.0709828	0.283472	NA	opposite_direction
ENSG00000258700	LINC00871	chr14	1265.29	8.22602	3.86209	0.000152864	0.00732098	TRUE	upregulated_in_MLDS		ENSG00000258700	LINC00871	chr14	1.45851	0.00786367	0.0701403	0.0255251	NA	lowly_expressed
ENSG00000179094	PER1	chr17	14188.4	3.52112	2.15227	0.000158746	0.00755743	TRUE	upregulated_in_MLDS		ENSG00000179094	PER1	chr17	44.7398	0.0158989	0.0688722	0.428831	NA	not_significant
ENSG00000054654	SYNE2	chr14	3004.26	2.91774	1.4441	0.00016028	0.00760182	TRUE	upregulated_in_MLDS		ENSG00000054654	SYNE2	chr14	26.8293	-0.00661667	0.0682171	0.663188	NA	lowly_expressed
ENSG00000206503	HLA-A	chr6	77612.4	2.78006	1.49501	0.000179606	0.00833707	TRUE	upregulated_in_MLDS		ENSG00000206503	HLA-A	chr6	803.68	-0.013343	0.0704045	0.264971	NA	opposite_direction
ENSG00000154917	RAB6B	chr3	1285.26	3.03921	1.47493	0.000179813	0.00833707	TRUE	upregulated_in_MLDS		ENSG00000154917	RAB6B	chr3	11.2492	0.0156463	0.0711488	0.179517	NA	lowly_expressed
ENSG00000115523	GNLY	chr2	2707.96	5.54679	5.1559	0.000183542	0.00848538	TRUE	upregulated_in_MLDS		ENSG00000115523	GNLY	chr2	18.3504	2.20932	0.984822	0.000252241	NA	lowly_expressed
ENSG00000156140	ADAMTS3	chr4	4511.65	1.98781	0.901258	0.000185036	0.00852977	TRUE	upregulated_in_MLDS		ENSG00000156140	ADAMTS3	chr4	35.3067	-0.0128247	0.0684111	0.496911	NA	lowly_expressed
ENSG00000196208	GREB1	chr2	791.217	4.24065	1.87184	0.000186016	0.00855034	TRUE	upregulated_in_MLDS		ENSG00000196208	GREB1	chr2	4.65998	0.0088531	0.0702062	0.094488	NA	lowly_expressed
ENSG00000197746	PSAP	chr10	24244.7	1.45633	0.591512	0.00020406	0.00916895	TRUE	upregulated_in_MLDS		ENSG00000197746	PSAP	chr10	647.659	0.0500441	0.0686179	0.191952	NA	not_significant
ENSG00000175662	TOM1L2	chr17	1324.38	1.59005	0.663059	0.000205738	0.00921847	TRUE	upregulated_in_MLDS		ENSG00000175662	TOM1L2	chr17	33.6907	0.0113368	0.0674877	0.575941	NA	lowly_expressed
ENSG00000104267	CA2	chr8	23536.5	3.37612	2.74659	0.000209669	0.00934225	TRUE	upregulated_in_MLDS		ENSG00000104267	CA2	chr8	195.125	1.14894	0.25201	1.71373e-07	2.91334e-06	DE
ENSG00000105717	PBX4	chr19	3759.45	3.91374	4.03734	0.000220098	0.00977166	TRUE	upregulated_in_MLDS		ENSG00000105717	PBX4	chr19	6.03045	0.0117644	0.0702263	0.264896	NA	lowly_expressed
ENSG00000129226	CD68	chr17	2821.64	2.02371	0.942691	0.000220528	0.00977166	TRUE	upregulated_in_MLDS		ENSG00000129226	CD68	chr17	31.1877	-0.0241331	0.0722459	0.233125	NA	lowly_expressed
ENSG00000147889	CDKN2A	chr9	1977.92	4.23626	3.59824	0.000228748	0.0100523	TRUE	upregulated_in_MLDS		ENSG00000147889	CDKN2A	chr9	4.15722	0.00104141	0.0691318	0.894023	NA	lowly_expressed
ENSG00000008083	JARID2	chr6	15196.5	1.39308	0.606295	0.000231976	0.0101663	TRUE	upregulated_in_MLDS		ENSG00000008083	JARID2	chr6	430.052	-0.0443716	0.0614427	0.24268	NA	opposite_direction
ENSG00000154734	ADAMTS1	chr21	2559.28	3.82645	3.5918	0.000233077	0.0101866	TRUE	upregulated_in_MLDS		ENSG00000154734	ADAMTS1	chr21	21.2318	1.82673	0.651449	0.000107894	NA	lowly_expressed
ENSG00000234745	HLA-B	chr6	123276	3.16196	2.3517	0.000235177	0.0102504	TRUE	upregulated_in_MLDS		ENSG00000234745	HLA-B	chr6	550.358	-0.0235121	0.0745833	0.0418614	NA	opposite_direction
ENSG00000206384	COL6A6	chr3	1009.12	4.89098	2.42244	0.000243562	0.010587	TRUE	upregulated_in_MLDS		ENSG00000206384	COL6A6	chr3	0.588411	0.000602834	0.0695474	0.764491	NA	lowly_expressed
ENSG00000004766	VPS50	chr7	4737.43	1.46927	0.651723	0.000267116	0.0114552	TRUE	upregulated_in_MLDS		ENSG00000004766	VPS50	chr7	102.167	-0.0282678	0.0673304	0.345552	NA	opposite_direction
ENSG00000242247	ARFGAP3	chr22	3622.7	1.03942	0.430788	0.000268173	0.0114698	TRUE	upregulated_in_MLDS		ENSG00000242247	ARFGAP3	chr22	206.337	-0.00540856	0.0616559	0.852788	NA	opposite_direction
ENSG00000142875	PRKACB	chr1	13409.8	1.3035	0.585129	0.0002705	0.0115384	TRUE	upregulated_in_MLDS		ENSG00000142875	PRKACB	chr1	492.782	0.0498466	0.0827942	0.122609	NA	not_significant
ENSG00000118985	ELL2	chr5	10713	2.28674	1.24975	0.000313486	0.0130927	TRUE	upregulated_in_MLDS		ENSG00000118985	ELL2	chr5	122.347	0.0342877	0.0777509	0.122068	NA	not_significant
ENSG00000119632	IFI27L2	chr14	1984.25	2.66456	1.68525	0.000342197	0.0140239	TRUE	upregulated_in_MLDS		ENSG00000119632	IFI27L2	chr14	26.7154	0.0154582	0.0703686	0.299467	NA	lowly_expressed
ENSG00000164542	KIAA0895	chr7	990.492	3.01731	1.76733	0.000345979	0.0140821	TRUE	upregulated_in_MLDS		ENSG00000164542	KIAA0895	chr7	9.15088	0.0224396	0.073877	0.0671747	NA	lowly_expressed
ENSG00000153531	ADPRHL1	chr13	632.169	3.03619	1.56062	0.000376897	0.0151479	TRUE	upregulated_in_MLDS		ENSG00000153531	ADPRHL1	chr13	3.47055	-0.00843839	0.0697598	0.33333	NA	lowly_expressed
ENSG00000169682	SPNS1	chr16	8123.71	1.03	0.475775	0.000380767	0.0151816	TRUE	upregulated_in_MLDS		ENSG00000169682	SPNS1	chr16	322.102	0.00518	0.0544565	0.878642	NA	not_significant
ENSG00000196139	AKR1C3	chr10	2663.77	1.8554	0.983315	0.000381534	0.0151816	TRUE	upregulated_in_MLDS		ENSG00000196139	AKR1C3	chr10	26.4045	-0.0170455	0.0715758	0.157414	NA	lowly_expressed
ENSG00000161638	ITGA5	chr12	2721.67	1.87595	1.00419	0.000384253	0.0152519	TRUE	upregulated_in_MLDS		ENSG00000161638	ITGA5	chr12	43.4177	-0.022012	0.0705623	0.308646	NA	opposite_direction
ENSG00000160678	S100A1	chr1	787.999	3.64066	2.17805	0.000396978	0.0156021	TRUE	upregulated_in_MLDS		ENSG00000160678	S100A1	chr1	3.96206	0.0120411	0.0705318	0.17838	NA	lowly_expressed
ENSG00000167693	NXN	chr17	1031.08	2.16616	1.1403	0.000400506	0.0157022	TRUE	upregulated_in_MLDS		ENSG00000167693	NXN	chr17	16.6409	-0.00360642	0.068918	0.718164	NA	lowly_expressed
ENSG00000183032	SLC25A21	chr14	9600.03	2.02884	1.11249	0.000408166	0.0159634	TRUE	upregulated_in_MLDS		ENSG00000183032	SLC25A21	chr14	57.8519	-0.01196	0.069782	0.362154	NA	opposite_direction
ENSG00000160294	MCM3AP	chr21	3910.97	1.15294	0.553509	0.000431172	0.0165794	TRUE	upregulated_in_MLDS		ENSG00000160294	MCM3AP	chr21	225.925	0.598537	0.126969	1.03603e-07	2.1135e-06	DE
ENSG00000233429	HOTAIRM1	chr7	2671.33	2.2824	1.42384	0.000441592	0.0168988	TRUE	upregulated_in_MLDS		ENSG00000233429	HOTAIRM1	chr7	25.2752	-0.00481301	0.0689833	0.651735	NA	lowly_expressed
ENSG00000075945	KIFAP3	chr1	11765.3	1.37497	0.713204	0.000447688	0.0170912	TRUE	upregulated_in_MLDS		ENSG00000075945	KIFAP3	chr1	434.728	0.0116433	0.0631035	0.678734	NA	not_significant
ENSG00000113916	BCL6	chr3	746.234	3.52724	2.23749	0.000471047	0.0178041	TRUE	upregulated_in_MLDS		ENSG00000113916	BCL6	chr3	2.03754	-0.000930699	0.0693748	0.879538	NA	lowly_expressed
ENSG00000119314	PTBP3	chr9	10072.6	1.22923	0.593133	0.000484318	0.0179748	TRUE	upregulated_in_MLDS		ENSG00000119314	PTBP3	chr9	525.238	-0.00899866	0.0588542	0.775278	NA	opposite_direction
ENSG00000145864	GABRB2	chr5	669.926	6.95587	3.93115	0.000487216	0.0180405	TRUE	upregulated_in_MLDS		NA	NA	NA	NA	NA	NA	NA	NA	NA
ENSG00000140332	TLE3	chr15	1621.42	1.01179	0.471168	0.000491123	0.0181432	TRUE	upregulated_in_MLDS		ENSG00000140332	TLE3	chr15	139.322	0.0370463	0.0726171	0.231357	NA	not_significant
ENSG00000083290	ULK2	chr17	2115.9	1.48242	0.773248	0.000495575	0.0182655	TRUE	upregulated_in_MLDS		ENSG00000083290	ULK2	chr17	62.8289	0.0827222	0.155581	0.00920966	0.039141	DE
ENSG00000167528	ZNF641	chr12	792.349	1.86481	0.95502	0.000512642	0.018722	TRUE	upregulated_in_MLDS		ENSG00000167528	ZNF641	chr12	24.8224	0.00430272	0.0669375	0.818559	NA	lowly_expressed
ENSG00000179639	FCER1A	chr1	20717	1.89179	1.40689	0.000602139	0.0214517	TRUE	upregulated_in_MLDS		ENSG00000179639	FCER1A	chr1	955.664	1.35876	0.174667	3.2417e-16	3.30653e-14	DE
ENSG00000166949	SMAD3	chr15	5597.03	1.95475	1.29938	0.000612175	0.0217125	TRUE	upregulated_in_MLDS		ENSG00000166949	SMAD3	chr15	89.4197	0.026362	0.0726153	0.229925	NA	not_significant
ENSG00000109265	KIAA1211	chr4	21152	1.58049	0.879024	0.000624005	0.0219859	TRUE	upregulated_in_MLDS		ENSG00000109265	KIAA1211	chr4	197.87	0.0243046	0.0719649	0.25364	NA	not_significant
ENSG00000107438	PDLIM1	chr10	27472.2	1.50961	0.82388	0.000638532	0.0222043	TRUE	upregulated_in_MLDS		ENSG00000107438	PDLIM1	chr10	1187.14	0.117392	0.182439	0.0198943	NA	not_significant
ENSG00000158321	AUTS2	chr7	28309.2	2.03004	1.24242	0.000645661	0.0222961	TRUE	upregulated_in_MLDS		ENSG00000158321	AUTS2	chr7	169.835	0.0243061	0.0707527	0.29966	NA	not_significant
ENSG00000234840	LINC01239	chr9	490.81	6.51082	3.68344	0.000655201	0.022464	TRUE	upregulated_in_MLDS		ENSG00000234840	LINC01239	chr9	0.150625	0.000279972	0.0695612	0.601302	NA	lowly_expressed
ENSG00000138674	SEC31A	chr4	13832.6	1.42377	0.880177	0.000668328	0.0227459	TRUE	upregulated_in_MLDS		ENSG00000138674	SEC31A	chr4	470.243	-0.0417792	0.066882	0.249065	NA	opposite_direction
ENSG00000077327	SPAG6	chr10	1428.89	2.22056	2.16272	0.000732317	0.0246614	TRUE	upregulated_in_MLDS		ENSG00000077327	SPAG6	chr10	8.03678	-0.0078133	0.0694077	0.449068	NA	lowly_expressed
ENSG00000182718	ANXA2	chr15	2585.92	1.84424	1.51742	0.000757878	0.0252563	TRUE	upregulated_in_MLDS		ENSG00000182718	ANXA2	chr15	69.4977	-0.0303526	0.0781439	0.0331478	NA	opposite_direction
ENSG00000100242	SUN2	chr22	2977.93	1.40833	0.856384	0.000805542	0.0265616	TRUE	upregulated_in_MLDS		ENSG00000100242	SUN2	chr22	88.7388	0.00381478	0.0641616	0.879822	NA	not_significant
ENSG00000151276	MAGI1	chr3	5525.56	1.75602	1.62036	0.000807012	0.0265616	TRUE	upregulated_in_MLDS		ENSG00000151276	MAGI1	chr3	38.6075	-0.884075	0.337426	0.000315251	NA	opposite_direction
ENSG00000146350	TBC1D32	chr6	6380.56	1.54863	1.16875	0.000824615	0.0270298	TRUE	upregulated_in_MLDS		ENSG00000146350	TBC1D32	chr6	56.7499	-0.0177145	0.0688711	0.410835	NA	opposite_direction
ENSG00000099282	TSPAN15	chr10	603.999	4.98698	2.42183	0.000846873	0.0275898	TRUE	upregulated_in_MLDS		ENSG00000099282	TSPAN15	chr10	4.82913	0.0158508	0.0717843	0.0550008	NA	lowly_expressed
ENSG00000151651	ADAM8	chr10	2619.7	1.75328	1.57257	0.000853647	0.0277539	TRUE	upregulated_in_MLDS		ENSG00000151651	ADAM8	chr10	52.8193	0.334919	0.252882	0.00435641	0.0246863	DE
ENSG00000161973	CCDC42	chr17	632.882	3.87033	3.11766	0.000856229	0.0277742	TRUE	upregulated_in_MLDS		ENSG00000161973	CCDC42	chr17	3.41268	0.00906786	0.0701871	0.130752	NA	lowly_expressed
ENSG00000152944	MED21	chr12	3608.19	0.912224	0.509063	0.000881629	0.0284325	TRUE	upregulated_in_MLDS		ENSG00000152944	MED21	chr12	255.892	0.00232201	0.0608586	0.937517	NA	not_significant
ENSG00000160218	TRAPPC10	chr21	7594	1.65991	1.98052	0.000918528	0.0293856	TRUE	upregulated_in_MLDS		ENSG00000160218	TRAPPC10	chr21	152.622	0.67932	0.283267	0.00043862	0.00447392	DE
ENSG00000185499	MUC1	chr1	820.303	1.9043	1.37724	0.000921061	0.0294078	TRUE	upregulated_in_MLDS		ENSG00000185499	MUC1	chr1	23.8291	-0.0131149	0.068955	0.450669	NA	lowly_expressed
ENSG00000184408	KCND2	chr7	607.592	4.91102	2.56622	0.000961159	0.0304449	TRUE	upregulated_in_MLDS		ENSG00000184408	KCND2	chr7	0.219921	-0.000489666	0.0695501	0.962233	NA	lowly_expressed
ENSG00000104774	MAN2B1	chr19	4477.5	1.19608	0.829041	0.001011	0.031774	TRUE	upregulated_in_MLDS		ENSG00000104774	MAN2B1	chr19	56.4539	-0.000165404	0.0670462	0.985183	NA	opposite_direction
ENSG00000215252	GOLGA8B	chr15	2130.96	1.62754	1.81633	0.0010403	0.0324715	TRUE	upregulated_in_MLDS		ENSG00000215252	GOLGA8B	chr15	40.1752	0.00227819	0.0676632	0.886429	NA	lowly_expressed
ENSG00000100300	TSPO	chr22	16892.4	1.47749	1.681	0.00105149	0.0327229	TRUE	upregulated_in_MLDS		ENSG00000100300	TSPO	chr22	506.013	0.00166161	0.057888	0.963736	NA	not_significant
ENSG00000164574	GALNT10	chr5	3110.09	1.22902	0.852511	0.00108405	0.0334853	TRUE	upregulated_in_MLDS		ENSG00000164574	GALNT10	chr5	98.4391	0.036189	0.0742153	0.213134	NA	not_significant
ENSG00000143797	MBOAT2	chr2	13260.4	1.28037	0.807991	0.00109951	0.0335005	TRUE	upregulated_in_MLDS		ENSG00000143797	MBOAT2	chr2	253.32	-0.0306949	0.0726066	0.245196	NA	opposite_direction
ENSG00000245149	RNF139-AS1	chr8	966.865	1.82418	2.22883	0.00110792	0.0336602	TRUE	upregulated_in_MLDS		ENSG00000245149	RNF139-AS1	chr8	16.4952	0.0130007	0.069547	0.393224	NA	lowly_expressed
ENSG00000162368	CMPK1	chr1	9099.54	0.971449	0.573977	0.00115959	0.0348663	TRUE	upregulated_in_MLDS		ENSG00000162368	CMPK1	chr1	418.593	0.0340364	0.0675136	0.305338	NA	not_significant
ENSG00000214063	TSPAN4	chr11	5904.44	1.0671	0.843903	0.00136401	0.039384	TRUE	upregulated_in_MLDS		ENSG00000214063	TSPAN4	chr11	283.319	0.509323	0.113658	3.58627e-07	5.2257e-06	DE
ENSG00000172197	MBOAT1	chr6	2838.99	1.19458	3.68604	0.00146107	0.0415859	TRUE	upregulated_in_MLDS		ENSG00000172197	MBOAT1	chr6	31.9256	-0.00491766	0.0684466	0.694386	NA	lowly_expressed
ENSG00000090863	GLG1	chr16	5461.1	0.979103	0.789659	0.0015779	0.0442033	TRUE	upregulated_in_MLDS		ENSG00000090863	GLG1	chr16	245.056	0.0170501	0.0615341	0.587955	NA	not_significant
ENSG00000110090	CPT1A	chr11	5470.53	0.951517	0.882566	0.00160713	0.0448093	TRUE	upregulated_in_MLDS		ENSG00000110090	CPT1A	chr11	253.274	-0.0486028	0.0772583	0.16475	NA	opposite_direction
ENSG00000168264	IRF2BP2	chr1	7508.41	1.02243	0.94449	0.00161074	0.0448093	TRUE	upregulated_in_MLDS		ENSG00000168264	IRF2BP2	chr1	523.09	-0.00715843	0.0643998	0.775242	NA	opposite_direction
ENSG00000096968	JAK2	chr9	4861.31	0.798098	0.589396	0.00166224	0.0457646	TRUE	upregulated_in_MLDS		ENSG00000096968	JAK2	chr9	118.864	-0.0163605	0.0643045	0.563667	NA	opposite_direction
ENSG00000139182	CLSTN3	chr12	891.595	1.07531	0.855351	0.00172755	0.0468371	TRUE	upregulated_in_MLDS		ENSG00000139182	CLSTN3	chr12	29.0341	0.0129913	0.0691297	0.439962	NA	lowly_expressed
ENSG00000159256	MORC3	chr21	7232.11	1.07434	1.14944	0.00174004	0.047096	TRUE	upregulated_in_MLDS		ENSG00000159256	MORC3	chr21	417.733	0.568103	0.0835716	4.89183e-13	2.49484e-11	DE
ENSG00000029534	ANK1	chr8	16010.6	1.32244	3.51078	0.00180212	0.048367	TRUE	upregulated_in_MLDS		ENSG00000029534	ANK1	chr8	384.97	0.0170524	0.0682614	0.448542	NA	not_significant
ENSG00000121570	DPPA4	chr3	214.384	-9.84386	0.870571	1.2416e-28	1.98607e-24	TRUE	downregulated_in_MLDS		ENSG00000121570	DPPA4	chr3	292.891	-0.0217722	0.0650561	0.46569	NA	not_significant
ENSG00000149948	HMGA2	chr12	384.148	-9.30671	0.860528	2.47975e-26	1.3222e-22	TRUE	downregulated_in_MLDS		ENSG00000149948	HMGA2	chr12	359.333	-0.0267879	0.0698545	0.32566	NA	not_significant
ENSG00000118231	CRYGD	chr2	282.424	-9.09003	0.843136	3.45685e-26	1.38239e-22	TRUE	downregulated_in_MLDS		ENSG00000118231	CRYGD	chr2	377.142	0.52006	0.164346	6.08343e-05	NA	opposite_direction
ENSG00000188848	BEND4	chr4	84.7551	-6.80734	0.755561	7.02972e-23	1.87412e-19	TRUE	downregulated_in_MLDS		ENSG00000188848	BEND4	chr4	71.2461	0.0204576	0.0676837	0.42796	NA	opposite_direction
ENSG00000004809	SLC22A16	chr6	80.2058	-5.93902	0.772874	1.05869e-20	2.11684e-17	TRUE	downregulated_in_MLDS		ENSG00000004809	SLC22A16	chr6	54.3708	-0.0810179	0.127758	0.0340339	NA	not_significant
ENSG00000176049	JAKMIP2	chr5	128.636	-6.81917	0.729899	1.84742e-20	3.28348e-17	TRUE	downregulated_in_MLDS		ENSG00000176049	JAKMIP2	chr5	68.8915	-0.0433048	0.0875312	0.0297762	NA	not_significant
ENSG00000163631	ALB	chr4	1503.52	-9.39932	1.10058	9.94475e-20	1.59076e-16	TRUE	downregulated_in_MLDS		ENSG00000163631	ALB	chr4	1379.75	-0.000829161	0.0694943	NA	NA	opposite_direction
ENSG00000084674	APOB	chr2	56.7471	-10.9581	1.25514	1.91494e-19	2.78467e-16	TRUE	downregulated_in_MLDS		ENSG00000084674	APOB	chr2	48.5615	0.00125341	0.069543	NA	NA	lowly_expressed
ENSG00000166265	CYYR1	chr21	271.955	-9.28183	1.01201	4.21838e-19	5.6231e-16	TRUE	downregulated_in_MLDS		ENSG00000166265	CYYR1	chr21	238.114	0.0691372	0.103566	0.0588839	NA	opposite_direction
ENSG00000134201	GSTM5	chr1	192.199	-8.14267	0.948217	3.27203e-17	4.02611e-14	TRUE	downregulated_in_MLDS		ENSG00000134201	GSTM5	chr1	174.157	-0.00398473	0.0684264	0.765211	NA	not_significant
ENSG00000183166	CALN1	chr7	538.194	-5.28028	0.647128	3.53344e-16	3.59527e-13	TRUE	downregulated_in_MLDS		ENSG00000183166	CALN1	chr7	184.991	-0.0389455	0.0718742	0.236301	NA	not_significant
ENSG00000168785	TSPAN5	chr4	358.035	-3.29398	0.610257	3.66791e-16	3.59527e-13	TRUE	downregulated_in_MLDS		ENSG00000168785	TSPAN5	chr4	142.358	0.00516851	0.0671003	0.779552	NA	opposite_direction
ENSG00000124610	HIST1H1A	chr6	151.443	-9.4786	1.13326	3.82093e-16	3.59527e-13	TRUE	downregulated_in_MLDS		ENSG00000124610	HIST1H1A	chr6	114.705	-0.0264115	0.0751889	0.0941486	NA	not_significant
ENSG00000253187	HOXA10-AS	chr7	124.791	-9.61792	1.20338	7.74564e-15	6.88329e-12	TRUE	downregulated_in_MLDS		ENSG00000253187	HOXA10-AS	chr7	170.203	-0.0582073	0.099094	0.0482617	NA	not_significant
ENSG00000253293	HOXA10	chr7	132.831	-7.6138	0.972873	1.2125e-14	9.69754e-12	TRUE	downregulated_in_MLDS		ENSG00000253293	HOXA10	chr7	163.912	-0.0259758	0.0711869	0.282816	NA	not_significant
ENSG00000170837	GPR27	chr3	74.7914	-8.98071	1.13377	1.29492e-14	9.86362e-12	TRUE	downregulated_in_MLDS		ENSG00000170837	GPR27	chr3	32.2181	-0.000261998	0.0693765	0.95615	NA	lowly_expressed
ENSG00000100726	TELO2	chr16	298.361	-3.73677	0.631176	4.05347e-14	2.81985e-11	TRUE	downregulated_in_MLDS		ENSG00000100726	TELO2	chr16	208.979	0.00510335	0.0613468	0.860746	NA	opposite_direction
ENSG00000188580	NKAIN2	chr6	520.718	-5.49052	0.77939	4.05455e-14	2.81985e-11	TRUE	downregulated_in_MLDS		ENSG00000188580	NKAIN2	chr6	202.211	0.535949	0.279033	0.00142723	NA	opposite_direction
ENSG00000105967	TFEC	chr7	182.836	-7.34163	0.956799	5.23644e-14	3.49008e-11	TRUE	downregulated_in_MLDS		ENSG00000105967	TFEC	chr7	150.885	-0.00768637	0.0651531	0.747913	NA	not_significant
ENSG00000122592	HOXA7	chr7	136.525	-7.8153	1.16522	2.94393e-13	1.8112e-10	TRUE	downregulated_in_MLDS		ENSG00000122592	HOXA7	chr7	162.256	-0.028083	0.0692342	0.324862	NA	not_significant
ENSG00000107186	MPDZ	chr9	63.7575	-4.55486	1.03139	3.19463e-13	1.89264e-10	TRUE	downregulated_in_MLDS		ENSG00000107186	MPDZ	chr9	51.0041	-0.0140248	0.0663935	0.559649	NA	not_significant
ENSG00000114405	C3orf14	chr3	57.223	-4.20516	0.896554	1.24373e-12	6.86026e-10	TRUE	downregulated_in_MLDS		ENSG00000114405	C3orf14	chr3	66.8427	-0.341214	0.503114	0.00689773	0.0319804	DE
ENSG00000148143	ZNF462	chr9	38.3064	-5.7653	0.820331	1.43635e-12	7.65864e-10	TRUE	downregulated_in_MLDS		ENSG00000148143	ZNF462	chr9	21.4762	-0.746871	0.377646	0.001538	NA	lowly_expressed
ENSG00000145708	CRHBP	chr5	89.4627	-6.1808	0.885083	4.64033e-12	2.12076e-09	TRUE	downregulated_in_MLDS		ENSG00000145708	CRHBP	chr5	27.3946	-0.0121426	0.0709126	0.0477283	NA	lowly_expressed
ENSG00000078399	HOXA9	chr7	291.188	-8.83345	1.22762	5.09452e-12	2.26366e-09	TRUE	downregulated_in_MLDS		ENSG00000078399	HOXA9	chr7	205.877	-0.247529	0.225067	0.00787285	0.0349144	DE
ENSG00000166450	PRTG	chr15	48.2972	-6.59456	0.969937	1.08066e-11	4.32157e-09	TRUE	downregulated_in_MLDS		ENSG00000166450	PRTG	chr15	25.5545	-0.576581	0.440028	0.00386577	NA	lowly_expressed
ENSG00000186777	ZNF732	chr4	44.7207	-7.65225	1.12034	1.13544e-11	4.32439e-09	TRUE	downregulated_in_MLDS		ENSG00000186777	ZNF732	chr4	16.5532	-0.0105224	0.0695426	0.409686	NA	lowly_expressed
ENSG00000177425	PAWR	chr12	172.478	-7.0776	1.02868	1.689e-11	6.28309e-09	TRUE	downregulated_in_MLDS		ENSG00000177425	PAWR	chr12	148.986	-0.00633317	0.0674857	0.708642	NA	not_significant
ENSG00000168280	KIF5C	chr2	61.7451	-2.72467	0.867466	2.6392e-11	9.17753e-09	TRUE	downregulated_in_MLDS		ENSG00000168280	KIF5C	chr2	12.7901	-0.00100982	0.0694985	0.741613	NA	lowly_expressed
ENSG00000166086	JAM3	chr11	106.353	-4.78214	0.773711	4.03036e-10	1.11155e-07	TRUE	downregulated_in_MLDS		ENSG00000166086	JAM3	chr11	75.979	0.0187998	0.0695347	0.380146	NA	opposite_direction
ENSG00000188171	ZNF626	chr19	138.067	-6.47518	1.0219	4.73233e-10	1.26164e-07	TRUE	downregulated_in_MLDS		ENSG00000188171	ZNF626	chr19	113.303	0.00435808	0.0638494	0.861993	NA	opposite_direction
ENSG00000130508	PXDN	chr2	46.6198	-7.08211	1.14832	1.27499e-09	2.91353e-07	TRUE	downregulated_in_MLDS		ENSG00000130508	PXDN	chr2	29.3709	-0.0550486	0.0993561	0.0261937	NA	lowly_expressed
ENSG00000128040	SPINK2	chr4	408.556	-8.87114	1.39579	2.47935e-09	5.35941e-07	TRUE	downregulated_in_MLDS		ENSG00000128040	SPINK2	chr4	244.938	0.00607172	0.0690446	0.585269	NA	opposite_direction
ENSG00000164929	BAALC	chr8	95.6376	-5.2174	0.911714	9.85897e-09	1.87743e-06	TRUE	downregulated_in_MLDS		ENSG00000164929	BAALC	chr8	59.4843	0.0188008	0.0718605	0.176569	NA	opposite_direction
ENSG00000206190	ATP10A	chr15	86.4015	-4.90609	0.865393	1.01596e-08	1.91191e-06	TRUE	downregulated_in_MLDS		ENSG00000206190	ATP10A	chr15	29.6116	-0.0274679	0.0743849	0.162887	NA	lowly_expressed
ENSG00000164251	F2RL1	chr5	59.6472	-5.2284	0.923534	1.27223e-08	2.33915e-06	TRUE	downregulated_in_MLDS		ENSG00000164251	F2RL1	chr5	32.1967	-0.0291801	0.0760123	0.107646	NA	lowly_expressed
ENSG00000081051	AFP	chr4	182.001	-9.1486	1.54163	3.24593e-08	5.40852e-06	TRUE	downregulated_in_MLDS		ENSG00000081051	AFP	chr4	202.026	0.000857016	0.0695292	NA	NA	opposite_direction
ENSG00000134873	CLDN10	chr13	87.0764	-5.84912	1.05603	4.19203e-08	6.91296e-06	TRUE	downregulated_in_MLDS		ENSG00000134873	CLDN10	chr13	75.2266	0.0162571	0.070502	0.291261	NA	opposite_direction
ENSG00000167244	IGF2	chr11	182.15	-7.97389	1.38391	4.29593e-08	7.01201e-06	TRUE	downregulated_in_MLDS		ENSG00000167244	IGF2	chr11	105.348	-0.00507274	0.069712	0.167774	NA	not_significant
ENSG00000163106	HPGDS	chr4	1229.78	-3.37894	0.831242	4.544e-08	7.342e-06	TRUE	downregulated_in_MLDS		ENSG00000163106	HPGDS	chr4	807.134	-0.455946	0.255389	0.00247918	0.0175503	DE
ENSG00000073792	IGF2BP2	chr3	815.269	-6.98121	1.2559	9.45613e-08	1.41898e-05	TRUE	downregulated_in_MLDS		ENSG00000073792	IGF2BP2	chr3	686.254	-0.171222	0.0958647	0.00596134	0.0319804	DE
ENSG00000237651	C2orf74	chr2	141.585	-3.15516	1.04227	1.03935e-07	1.48441e-05	TRUE	downregulated_in_MLDS		ENSG00000237651	C2orf74	chr2	168.507	0.0316278	0.0775926	0.0866216	NA	opposite_direction
ENSG00000164591	MYOZ3	chr5	70.6457	-3.67719	0.727666	1.30225e-07	1.79576e-05	TRUE	downregulated_in_MLDS		ENSG00000164591	MYOZ3	chr5	52.156	0.0440023	0.0840731	0.0872512	NA	opposite_direction
ENSG00000117020	AKT3	chr1	279.375	-4.85871	0.927286	1.35253e-07	1.80565e-05	TRUE	downregulated_in_MLDS		ENSG00000117020	AKT3	chr1	81.1641	-0.0602053	0.105206	0.0276777	NA	not_significant
ENSG00000172572	PDE3A	chr12	161.605	-3.15508	0.765043	1.61387e-07	2.08189e-05	TRUE	downregulated_in_MLDS		ENSG00000172572	PDE3A	chr12	68.1502	-0.00131653	0.0672736	0.936188	NA	not_significant
ENSG00000276644	DACH1	chr13	144.786	-4.94645	0.953461	1.71751e-07	2.18042e-05	TRUE	downregulated_in_MLDS		ENSG00000276644	DACH1	chr13	38.4571	-1.76552	0.336801	8.61674e-09	2.19727e-07	DE
ENSG00000023902	PLEKHO1	chr1	162.706	-3.55701	0.880469	2.35846e-07	2.94733e-05	TRUE	downregulated_in_MLDS		ENSG00000023902	PLEKHO1	chr1	90.8479	-0.000539343	0.0672811	0.97057	NA	not_significant
ENSG00000122870	BICC1	chr10	107.265	-4.86167	0.955034	2.79703e-07	3.43965e-05	TRUE	downregulated_in_MLDS		ENSG00000122870	BICC1	chr10	36.5805	0.0108798	0.0690019	0.476872	NA	lowly_expressed
ENSG00000152953	STK32B	chr4	101.426	-3.81726	0.772295	2.81692e-07	3.43965e-05	TRUE	downregulated_in_MLDS		ENSG00000152953	STK32B	chr4	27.0315	-0.0158098	0.0694475	0.37969	NA	lowly_expressed
ENSG00000091972	CD200	chr3	74.0876	-6.13118	1.34765	3.58717e-07	4.25039e-05	TRUE	downregulated_in_MLDS		ENSG00000091972	CD200	chr3	35.241	-0.00220375	0.0682259	0.868882	NA	lowly_expressed
ENSG00000069482	GAL	chr11	220.213	-2.78243	0.708155	3.96144e-07	4.55879e-05	TRUE	downregulated_in_MLDS		ENSG00000069482	GAL	chr11	253.165	0.0101868	0.0699044	0.316511	NA	opposite_direction
ENSG00000154229	PRKCA	chr17	125.612	-3.51043	0.737876	6.06464e-07	6.4245e-05	TRUE	downregulated_in_MLDS		ENSG00000154229	PRKCA	chr17	40.9276	0.000626541	0.06742	0.971893	NA	lowly_expressed
ENSG00000087085	ACHE	chr7	94.3079	-3.29381	0.710705	8.82731e-07	9.05139e-05	TRUE	downregulated_in_MLDS		ENSG00000087085	ACHE	chr7	39.1895	0.0282329	0.0752532	0.130019	NA	lowly_expressed
ENSG00000256229	ZNF486	chr19	81.0283	-5.14176	1.06186	1.05842e-06	0.000107155	TRUE	downregulated_in_MLDS		ENSG00000256229	ZNF486	chr19	67.4093	-0.00214969	0.065114	0.937316	NA	not_significant
ENSG00000170464	DNAJC18	chr5	265.622	-1.99315	0.452436	1.16602e-06	0.000111687	TRUE	downregulated_in_MLDS		ENSG00000170464	DNAJC18	chr5	62.6426	-0.300897	0.194607	0.00418448	0.0246863	DE
ENSG00000171476	HOPX	chr4	103.855	-6.43372	1.29541	1.4413e-06	0.000136421	TRUE	downregulated_in_MLDS		ENSG00000171476	HOPX	chr4	44.9686	0.00221987	0.0686655	0.846656	NA	lowly_expressed
ENSG00000157654	PALM2-AKAP2	chr9	241.391	-4.59855	0.970117	1.49638e-06	0.0001408	TRUE	downregulated_in_MLDS		ENSG00000157654	PALM2-AKAP2	chr9	39.6015	-0.0111943	0.0701752	0.441738	NA	lowly_expressed
ENSG00000166482	MFAP4	chr17	67.1468	-1.87429	0.857475	2.34635e-06	0.000206221	TRUE	downregulated_in_MLDS		ENSG00000166482	MFAP4	chr17	9.84348	-0.0188653	0.0728271	0.039415	NA	lowly_expressed
ENSG00000142192	APP	chr21	324.576	-5.88679	1.22852	2.77216e-06	0.000237131	TRUE	downregulated_in_MLDS		ENSG00000142192	APP	chr21	169.448	0.010469	0.0620603	0.724179	NA	opposite_direction
ENSG00000184270	HIST2H2AB	chr1	477.889	-2.32068	0.552566	4.19817e-06	0.000344607	TRUE	downregulated_in_MLDS		ENSG00000184270	HIST2H2AB	chr1	84.9469	-0.0151633	0.0688263	0.441139	NA	not_significant
ENSG00000167851	CD300A	chr17	110.914	-5.29825	1.14931	4.20095e-06	0.000344607	TRUE	downregulated_in_MLDS		ENSG00000167851	CD300A	chr17	62.9249	0.00398489	0.0664728	0.841276	NA	opposite_direction
ENSG00000130005	GAMT	chr19	2779.36	-1.75573	0.429591	5.03534e-06	0.000406794	TRUE	downregulated_in_MLDS		ENSG00000130005	GAMT	chr19	1057.13	0.125576	0.10928	0.0240555	NA	opposite_direction
ENSG00000153707	PTPRD	chr9	233.273	-2.41639	0.582625	5.22791e-06	0.000419946	TRUE	downregulated_in_MLDS		ENSG00000153707	PTPRD	chr9	37.9069	0.0231944	0.0744566	0.0402745	NA	lowly_expressed
ENSG00000130635	COL5A1	chr9	81.5629	-2.79628	0.672584	5.31524e-06	0.000420904	TRUE	downregulated_in_MLDS		ENSG00000130635	COL5A1	chr9	21.6344	-0.00671298	0.0675956	0.699604	NA	lowly_expressed
ENSG00000130413	STK33	chr11	130.564	-4.45381	1.00922	6.32469e-06	0.000486393	TRUE	downregulated_in_MLDS		ENSG00000130413	STK33	chr11	40.8755	-0.0505089	0.096731	0.0096099	0.0392084	DE
ENSG00000180773	SLC36A4	chr11	124.635	-2.6614	1.14955	6.94688e-06	0.000531686	TRUE	downregulated_in_MLDS		ENSG00000180773	SLC36A4	chr11	85.649	-0.179982	0.239454	0.0138739	NA	not_significant
ENSG00000241697	TMEFF1	chr9	154.431	-3.8341	0.898648	8.31371e-06	0.000630266	TRUE	downregulated_in_MLDS		ENSG00000241697	TMEFF1	chr9	25.3977	-0.0038657	0.06898	0.704868	NA	lowly_expressed
ENSG00000137642	SORL1	chr11	107.871	-3.21223	0.946763	1.04494e-05	0.000752918	TRUE	downregulated_in_MLDS		ENSG00000137642	SORL1	chr11	55.5928	-0.0469684	0.0915999	0.0201683	NA	not_significant
ENSG00000129654	FOXJ1	chr17	133.746	-3.64629	0.997251	1.19763e-05	0.000851432	TRUE	downregulated_in_MLDS		ENSG00000129654	FOXJ1	chr17	119.7	0.000138949	0.0666424	0.998059	NA	opposite_direction
ENSG00000188404	SELL	chr1	365.133	-3.4434	1.06587	1.31174e-05	0.000912286	TRUE	downregulated_in_MLDS		ENSG00000188404	SELL	chr1	186.182	-0.0113524	0.0689931	0.490431	NA	not_significant
ENSG00000152910	CNTNAP4	chr16	156.047	-5.97987	1.33918	1.363e-05	0.000943835	TRUE	downregulated_in_MLDS		ENSG00000152910	CNTNAP4	chr16	17.0471	-0.00957722	0.0705067	0.00233126	NA	lowly_expressed
ENSG00000111275	ALDH2	chr12	233.656	-3.78128	0.918561	1.60695e-05	0.00109382	TRUE	downregulated_in_MLDS		ENSG00000111275	ALDH2	chr12	136.523	-0.0457846	0.0789213	0.160642	NA	not_significant
ENSG00000166947	EPB42	chr15	268.003	-1.68362	0.670418	1.84029e-05	0.00123169	TRUE	downregulated_in_MLDS		ENSG00000166947	EPB42	chr15	68.1377	-0.00440875	0.0685645	0.723785	NA	not_significant
ENSG00000157445	CACNA2D3	chr3	182.758	-1.88925	0.810751	2.40998e-05	0.00157393	TRUE	downregulated_in_MLDS		ENSG00000157445	CACNA2D3	chr3	66.6082	-0.0452565	0.0897639	0.0221675	NA	not_significant
ENSG00000226686	LINC01535	chr19	72.8134	-4.21952	1.03924	2.41069e-05	0.00157393	TRUE	downregulated_in_MLDS		ENSG00000226686	LINC01535	chr19	11.237	-0.00434408	0.0694026	0.509622	NA	lowly_expressed
ENSG00000153551	CMTM7	chr3	519.561	-2.79633	0.730553	2.88329e-05	0.00183991	TRUE	downregulated_in_MLDS		ENSG00000153551	CMTM7	chr3	172.805	-0.0106572	0.0670138	0.608251	NA	not_significant
ENSG00000206177	HBM	chr16	1477.49	-5.63577	1.54629	2.94839e-05	0.00186413	TRUE	downregulated_in_MLDS		ENSG00000206177	HBM	chr16	689.024	0.000497635	0.0694202	0.914836	NA	lowly_expressed
ENSG00000155158	TTC39B	chr9	146.924	-2.54317	0.679962	2.98373e-05	0.00187905	TRUE	downregulated_in_MLDS		ENSG00000155158	TTC39B	chr9	49.8726	-0.0351319	0.0794735	0.0838975	NA	not_significant
ENSG00000164649	CDCA7L	chr7	435.753	-3.03059	1.19451	3.45479e-05	0.00210519	TRUE	downregulated_in_MLDS		ENSG00000164649	CDCA7L	chr7	320.876	-0.128479	0.10576	0.0231995	NA	not_significant
ENSG00000104093	DMXL2	chr15	98.5613	-3.57414	1.05138	3.45493e-05	0.00210519	TRUE	downregulated_in_MLDS		ENSG00000104093	DMXL2	chr15	44.135	-0.358936	0.349193	0.00631913	0.0319804	DE
ENSG00000114739	ACVR2B	chr3	355.285	-2.40306	0.650103	3.59514e-05	0.00214581	TRUE	downregulated_in_MLDS		ENSG00000114739	ACVR2B	chr3	132.471	-0.0432297	0.0790615	0.154064	NA	not_significant
ENSG00000255248	MIR100HG	chr11	61.3705	-3.77458	0.982317	4.2987e-05	0.00251465	TRUE	downregulated_in_MLDS		ENSG00000255248	MIR100HG	chr11	5.25471	-0.010422	0.07058	0.0732936	NA	lowly_expressed
ENSG00000275379	HIST1H3I	chr6	349.222	-2.15435	0.601519	4.64488e-05	0.00268155	TRUE	downregulated_in_MLDS		ENSG00000275379	HIST1H3I	chr6	70.4429	0.0214819	0.0690452	0.375971	NA	opposite_direction
ENSG00000112312	GMNN	chr6	3152.8	-1.39248	0.409577	5.74729e-05	0.00320327	TRUE	downregulated_in_MLDS		ENSG00000112312	GMNN	chr6	1124.26	0.004564	0.0595743	0.886928	NA	opposite_direction
ENSG00000150627	WDR17	chr4	42.8143	-2.98323	1.22081	6.05144e-05	0.00332642	TRUE	downregulated_in_MLDS		ENSG00000150627	WDR17	chr4	17.6026	-0.00270058	0.06873	0.821183	NA	lowly_expressed
ENSG00000196747	HIST1H2AI	chr6	245.672	-2.38293	0.701533	0.000106825	0.00552999	TRUE	downregulated_in_MLDS		ENSG00000196747	HIST1H2AI	chr6	67.6531	0.00217328	0.0645846	0.929391	NA	opposite_direction
ENSG00000141391	PRELID3A	chr18	84.9686	-3.59176	1.01682	0.000137286	0.00675701	TRUE	downregulated_in_MLDS		ENSG00000141391	PRELID3A	chr18	39.2657	-0.0156041	0.0681645	0.464343	NA	not_significant
ENSG00000273703	HIST1H2BM	chr6	212.845	-3.90377	1.07895	0.000138012	0.0067719	TRUE	downregulated_in_MLDS		ENSG00000273703	HIST1H2BM	chr6	72.538	-0.00660845	0.0678342	0.686778	NA	not_significant
ENSG00000074800	ENO1	chr1	26605.9	-1.04255	0.34902	0.000187392	0.00856437	TRUE	downregulated_in_MLDS		ENSG00000074800	ENO1	chr1	6960.29	0.0302893	0.0569281	0.432861	NA	opposite_direction
ENSG00000112394	SLC16A10	chr6	177.21	-3.12371	0.926199	0.000196834	0.00889423	TRUE	downregulated_in_MLDS		ENSG00000112394	SLC16A10	chr6	130.673	0.0114699	0.06307	0.68568	NA	opposite_direction
ENSG00000185112	FAM43A	chr3	57.5911	-3.38096	1.16013	0.00022332	0.00984085	TRUE	downregulated_in_MLDS		ENSG00000185112	FAM43A	chr3	25.666	0.00567336	0.0690228	0.605489	NA	lowly_expressed
ENSG00000066382	MPPED2	chr11	47.0241	-3.81292	1.127	0.000254596	0.0110366	TRUE	downregulated_in_MLDS		ENSG00000066382	MPPED2	chr11	15.5107	-0.0110352	0.0700586	0.281136	NA	lowly_expressed
ENSG00000135272	MDFIC	chr7	140.371	-4.70624	1.31198	0.000257516	0.011103	TRUE	downregulated_in_MLDS		ENSG00000135272	MDFIC	chr7	81.8829	0.0300107	0.0769495	0.0798862	NA	opposite_direction
ENSG00000064989	CALCRL	chr2	227.5	-4.67052	1.30279	0.000258397	0.0111111	TRUE	downregulated_in_MLDS		ENSG00000064989	CALCRL	chr2	82.8681	-0.067995	0.110215	0.0404791	NA	not_significant
ENSG00000242574	HLA-DMB	chr6	52.2423	-3.06505	1.14863	0.000287214	0.0121221	TRUE	downregulated_in_MLDS		ENSG00000242574	HLA-DMB	chr6	15.9659	-1.26496	0.391761	4.81871e-05	NA	lowly_expressed
ENSG00000109452	INPP4B	chr4	625.609	-2.16328	0.729279	0.000426407	0.0165153	TRUE	downregulated_in_MLDS		ENSG00000109452	INPP4B	chr4	116.449	0.0111535	0.0639296	0.68178	NA	opposite_direction
ENSG00000144354	CDCA7	chr2	3383.36	-1.79026	0.636025	0.000533641	0.0194003	TRUE	downregulated_in_MLDS		ENSG00000144354	CDCA7	chr2	1008.46	-0.210855	0.103017	0.00275299	0.0175503	DE
ENSG00000118137	APOA1	chr11	327.336	-3.79534	1.18582	0.00060191	0.0214517	TRUE	downregulated_in_MLDS		ENSG00000118137	APOA1	chr11	136.881	0.000540395	0.069528	NA	NA	lowly_expressed
ENSG00000242114	MTFP1	chr22	858.28	-2.09602	0.739672	0.000617904	0.0218672	TRUE	downregulated_in_MLDS		ENSG00000242114	MTFP1	chr22	136.519	-0.0218734	0.0687376	0.377226	NA	not_significant
ENSG00000276180	HIST1H4I	chr6	193.569	-2.91275	0.97361	0.000645961	0.0222961	TRUE	downregulated_in_MLDS		ENSG00000276180	HIST1H4I	chr6	60.6484	-0.00556297	0.0678995	0.728038	NA	not_significant
ENSG00000113389	NPR3	chr5	494.044	-3.20777	1.05967	0.000734665	0.0246885	TRUE	downregulated_in_MLDS		ENSG00000113389	NPR3	chr5	346.63	-0.0145586	0.0677377	0.499432	NA	not_significant
ENSG00000170293	CMTM8	chr3	315.471	-1.00381	0.978293	0.000771873	0.0256692	TRUE	downregulated_in_MLDS		ENSG00000170293	CMTM8	chr3	70.0767	0.00153211	0.0679474	0.92382	NA	opposite_direction
ENSG00000124215	CDH26	chr20	248.437	-1.90225	0.718209	0.000865512	0.0279691	TRUE	downregulated_in_MLDS		ENSG00000124215	CDH26	chr20	87.0301	0.0769934	0.127814	0.0251756	NA	opposite_direction
ENSG00000179965	ZNF771	chr16	167.46	-2.46516	0.886847	0.000890653	0.0286564	TRUE	downregulated_in_MLDS		ENSG00000179965	ZNF771	chr16	95.3202	0.0612033	0.109216	0.0157563	NA	opposite_direction
ENSG00000152556	PFKM	chr12	318.297	-1.70227	0.658171	0.000893945	0.0286564	TRUE	downregulated_in_MLDS		ENSG00000152556	PFKM	chr12	104.955	0.0549458	0.0810168	0.134606	NA	opposite_direction
ENSG00000101057	MYBL2	chr20	1935.85	-1.07336	0.443924	0.000936508	0.0297821	TRUE	downregulated_in_MLDS		ENSG00000101057	MYBL2	chr20	362.887	-0.0047408	0.0586725	0.883267	NA	not_significant
ENSG00000140600	SH3GL3	chr15	43.3378	-4.06264	1.3257	0.00100646	0.0317542	TRUE	downregulated_in_MLDS		ENSG00000140600	SH3GL3	chr15	20.5574	-0.0156416	0.0711767	0.170149	NA	lowly_expressed
ENSG00000164985	PSIP1	chr9	8452.79	-1.00185	0.420583	0.00101795	0.0318651	TRUE	downregulated_in_MLDS		ENSG00000164985	PSIP1	chr9	1909.82	0.0241047	0.0702388	0.245856	NA	opposite_direction
ENSG00000186197	EDARADD	chr1	110.873	-2.73954	0.989629	0.00108557	0.0334853	TRUE	downregulated_in_MLDS		ENSG00000186197	EDARADD	chr1	39.5343	-0.0394775	0.0826479	0.0647098	NA	not_significant
ENSG00000108666	C17orf75	chr17	545.358	-1.2735	0.531975	0.00109343	0.0335005	TRUE	downregulated_in_MLDS		ENSG00000108666	C17orf75	chr17	158.808	-0.0423382	0.0775671	0.176387	NA	not_significant
ENSG00000275713	HIST1H2BH	chr6	970.263	-1.79367	0.70153	0.00111705	0.0338416	TRUE	downregulated_in_MLDS		ENSG00000275713	HIST1H2BH	chr6	281.991	-0.0205122	0.0686198	0.398925	NA	not_significant
ENSG00000111371	SLC38A1	chr12	224.905	-3.07527	1.43359	0.00119719	0.035795	TRUE	downregulated_in_MLDS		ENSG00000111371	SLC38A1	chr12	257.679	0.0186483	0.0664695	0.483346	NA	opposite_direction
ENSG00000163629	PTPN13	chr4	119.243	-3.21978	1.12703	0.0012118	0.0360967	TRUE	downregulated_in_MLDS		ENSG00000163629	PTPN13	chr4	51.4846	-0.00882616	0.0647781	0.712	NA	not_significant
ENSG00000214212	C19orf38	chr19	159.892	-2.15409	0.838202	0.00127835	0.037728	TRUE	downregulated_in_MLDS		ENSG00000214212	C19orf38	chr19	43.9719	-0.0105489	0.0685732	0.521941	NA	not_significant
ENSG00000233723	LINC01122	chr2	184.25	-2.58534	0.977514	0.00148133	0.0419387	TRUE	downregulated_in_MLDS		ENSG00000233723	LINC01122	chr2	54.4608	0.0166981	0.0693877	0.39172	NA	opposite_direction
ENSG00000153044	CENPH	chr5	2281.1	-0.987775	0.455582	0.00160889	0.0448093	TRUE	downregulated_in_MLDS		ENSG00000153044	CENPH	chr5	617.8	-0.0379751	0.0585366	0.309183	NA	not_significant
ENSG00000124243	BCAS4	chr20	73.221	-2.77541	1.06019	0.0016696	0.0458882	TRUE	downregulated_in_MLDS		ENSG00000124243	BCAS4	chr20	34.0886	-0.0146361	0.0695804	0.382684	NA	lowly_expressed
ENSG00000176890	TYMS	chr18	11841.6	-1.41015	0.618664	0.00178098	0.0479605	TRUE	downregulated_in_MLDS		ENSG00000176890	TYMS	chr18	3185.01	0.0935953	0.106485	0.0411992	NA	opposite_direction
ENSG00000250479	CHCHD10	chr22	1999.95	-1.76231	0.748655	0.00187966	0.0494524	TRUE	downregulated_in_MLDS		ENSG00000250479	CHCHD10	chr22	633.487	0.0145162	0.0706282	0.25018	NA	opposite_direction
ENSG00000217555	CKLF	chr16	1161.94	-2.27024	0.908206	0.00188434	0.049494	TRUE	downregulated_in_MLDS		ENSG00000217555	CKLF	chr16	534.275	-0.33914	0.131329	0.000482851	0.00447734	DE
ENSG00000163586	FABP1	chr2	189.375	-12.3801	1.18129	6.64379e-27	5.3137e-23	FALSE	NA		NA	NA	NA	NA	NA	NA	NA	NA	NA
ENSG00000110245	APOC3	chr11	110.41	-13.7479	1.7296	1.28283e-22	2.93146e-19	FALSE	NA		NA	NA	NA	NA	NA	NA	NA	NA	NA
ENSG00000137726	FXYD6	chr11	34.4525	-6.19639	0.854239	3.5587e-13	2.03303e-10	FALSE	NA		NA	NA	NA	NA	NA	NA	NA	NA	NA
ENSG00000130147	SH3BP4	chr2	35.5377	-1.7455e-05	0.00144274	1.6978e-12	8.76067e-10	FALSE	NA		NA	NA	NA	NA	NA	NA	NA	NA	NA
ENSG00000105255	FSD1	chr19	25.4806	-1.47741e-05	0.00144273	1.84972e-12	9.24628e-10	FALSE	NA		NA	NA	NA	NA	NA	NA	NA	NA	NA
ENSG00000158874	APOA2	chr1	422.885	-11.2763	1.51992	2.03075e-12	9.84361e-10	FALSE	NA		NA	NA	NA	NA	NA	NA	NA	NA	NA
ENSG00000152467	ZSCAN1	chr19	64.0896	-4.8704e-06	0.0014427	4.18831e-12	1.97048e-09	FALSE	NA		NA	NA	NA	NA	NA	NA	NA	NA	NA
ENSG00000171560	FGA	chr4	39.3211	-6.82779e-06	0.0014427	6.09992e-12	2.61965e-09	FALSE	NA		NA	NA	NA	NA	NA	NA	NA	NA	NA
ENSG00000243955	GSTA1	chr6	21.5207	-9.49975	1.40193	6.77931e-12	2.78056e-09	FALSE	NA		NA	NA	NA	NA	NA	NA	NA	NA	NA
ENSG00000046889	PREX2	chr8	35.2773	-6.67545	1.01292	4.05383e-11	1.37968e-08	FALSE	NA		NA	NA	NA	NA	NA	NA	NA	NA	NA
ENSG00000106927	AMBP	chr9	28.0299	-1.36614e-05	0.00144272	6.72256e-11	2.06796e-08	FALSE	NA		NA	NA	NA	NA	NA	NA	NA	NA	NA
ENSG00000171016	PYGO1	chr15	21.4178	-6.74671	1.04568	9.72952e-11	2.93648e-08	FALSE	NA		NA	NA	NA	NA	NA	NA	NA	NA	NA
ENSG00000067715	SYT1	chr12	37.747	-5.77797	0.905614	1.11069e-10	3.2901e-08	FALSE	NA		NA	NA	NA	NA	NA	NA	NA	NA	NA
ENSG00000205364	MT1M	chr16	30.8499	-7.67196	1.18208	1.28197e-10	3.72844e-08	FALSE	NA		NA	NA	NA	NA	NA	NA	NA	NA	NA
ENSG00000138172	CALHM2	chr10	23.4227	-2.825	0.740062	1.35746e-10	3.8775e-08	FALSE	NA		NA	NA	NA	NA	NA	NA	NA	NA	NA
ENSG00000138207	RBP4	chr10	45.164	-7.12892e-06	0.0014427	4.21367e-10	1.1424e-07	FALSE	NA		NA	NA	NA	NA	NA	NA	NA	NA	NA
ENSG00000130707	ASS1	chr9	37.135	-4.88161	0.806149	6.41637e-10	1.65542e-07	FALSE	NA		NA	NA	NA	NA	NA	NA	NA	NA	NA
ENSG00000205358	MT1H	chr16	285.545	-8.31172	1.28178	6.7916e-10	1.72442e-07	FALSE	NA		NA	NA	NA	NA	NA	NA	NA	NA	NA
ENSG00000198300	PEG3	chr19	15.9802	-9.76148	1.66954	7.4145e-10	1.85316e-07	FALSE	NA		NA	NA	NA	NA	NA	NA	NA	NA	NA
ENSG00000247516	MIR4458HG	chr5	29.9131	-2.92983e-06	0.00144269	8.39822e-10	2.06674e-07	FALSE	NA		NA	NA	NA	NA	NA	NA	NA	NA	NA
ENSG00000135409	AMHR2	chr12	143.995	-1.27493e-05	0.00144272	8.69206e-10	2.10664e-07	FALSE	NA		NA	NA	NA	NA	NA	NA	NA	NA	NA
ENSG00000165828	PRAP1	chr10	15.8565	-6.47318	1.0758	9.88405e-10	2.35978e-07	FALSE	NA		NA	NA	NA	NA	NA	NA	NA	NA	NA
ENSG00000112212	TSPO2	chr6	14.7641	-4.75864	1.03069	1.07424e-09	2.52699e-07	FALSE	NA		NA	NA	NA	NA	NA	NA	NA	NA	NA
ENSG00000257599	OVCH1-AS1	chr12	22.7857	-1.15822e-05	0.00144272	2.24183e-09	4.9806e-07	FALSE	NA		NA	NA	NA	NA	NA	NA	NA	NA	NA
ENSG00000091583	APOH	chr17	37.6836	-6.93938	1.15753	2.40783e-09	5.27612e-07	FALSE	NA		NA	NA	NA	NA	NA	NA	NA	NA	NA
ENSG00000164398	ACSL6	chr5	19.4924	-3.18975	0.765557	2.64427e-09	5.63969e-07	FALSE	NA		NA	NA	NA	NA	NA	NA	NA	NA	NA
ENSG00000109072	VTN	chr17	31.0978	-8.35055	1.38996	3.05369e-09	6.34373e-07	FALSE	NA		NA	NA	NA	NA	NA	NA	NA	NA	NA
ENSG00000172247	C1QTNF4	chr11	641.828	-1.02909e-05	0.00144271	4.65604e-09	9.54846e-07	FALSE	NA		NA	NA	NA	NA	NA	NA	NA	NA	NA
ENSG00000109684	CLNK	chr4	36.4874	-4.10908	0.73507	6.44364e-09	1.30472e-06	FALSE	NA		NA	NA	NA	NA	NA	NA	NA	NA	NA
ENSG00000184860	SDR42E1	chr16	15.0245	-4.66648	1.07252	6.73422e-09	1.34651e-06	FALSE	NA		NA	NA	NA	NA	NA	NA	NA	NA	NA
ENSG00000171557	FGG	chr4	24.8344	-13.8633	3.79975	7.27792e-09	1.43725e-06	FALSE	NA		NA	NA	NA	NA	NA	NA	NA	NA	NA
ENSG00000224957	LINC01266	chr3	30.1501	-4.38178	1.05477	9.49773e-09	1.83043e-06	FALSE	NA		NA	NA	NA	NA	NA	NA	NA	NA	NA
ENSG00000169744	LDB2	chr4	16.3439	-4.41149	0.819969	1.25212e-08	2.32895e-06	FALSE	NA		NA	NA	NA	NA	NA	NA	NA	NA	NA
ENSG00000164484	TMEM200A	chr6	10.7836	-7.51021e-06	0.0014427	1.42335e-08	2.58727e-06	FALSE	NA		NA	NA	NA	NA	NA	NA	NA	NA	NA
ENSG00000118271	TTR	chr18	106.703	-6.96429	1.19728	1.51676e-08	2.69579e-06	FALSE	NA		NA	NA	NA	NA	NA	NA	NA	NA	NA
ENSG00000096006	CRISP3	chr6	67.9683	-1.15916e-05	0.00144271	2.19874e-08	3.82295e-06	FALSE	NA		NA	NA	NA	NA	NA	NA	NA	NA	NA
ENSG00000128872	TMOD2	chr15	28.9766	-4.6791	0.863919	2.32559e-08	4.00002e-06	FALSE	NA		NA	NA	NA	NA	NA	NA	NA	NA	NA
ENSG00000182272	B4GALNT4	chr11	12.2422	-5.75108e-06	0.0014427	2.84119e-08	4.83485e-06	FALSE	NA		NA	NA	NA	NA	NA	NA	NA	NA	NA
ENSG00000213973	ZNF99	chr19	31.8198	-8.86306e-06	0.00144271	2.88325e-08	4.85479e-06	FALSE	NA		NA	NA	NA	NA	NA	NA	NA	NA	NA
ENSG00000196482	ESRRG	chr1	38.5439	-5.55631	1.02362	4.6317e-08	7.40886e-06	FALSE	NA		NA	NA	NA	NA	NA	NA	NA	NA	NA
ENSG00000242265	PEG10	chr7	19.5886	-4.74399	0.908485	5.7538e-08	9.11265e-06	FALSE	NA		NA	NA	NA	NA	NA	NA	NA	NA	NA
ENSG00000145192	AHSG	chr3	52.9685	-6.61291	1.20971	6.56315e-08	1.02926e-05	FALSE	NA		NA	NA	NA	NA	NA	NA	NA	NA	NA
ENSG00000145087	STXBP5L	chr3	37.7966	-3.63105	0.712268	7.00149e-08	1.08734e-05	FALSE	NA		NA	NA	NA	NA	NA	NA	NA	NA	NA
ENSG00000119919	NKX2-3	chr10	13.9232	-6.06576e-06	0.0014427	8.02597e-08	1.23446e-05	FALSE	NA		NA	NA	NA	NA	NA	NA	NA	NA	NA
ENSG00000115252	PDE1A	chr2	21.7549	-3.93936	0.783907	9.53683e-08	1.41898e-05	FALSE	NA		NA	NA	NA	NA	NA	NA	NA	NA	NA
ENSG00000171714	ANO5	chr11	12.4197	-4.74764	0.942513	9.66924e-08	1.41898e-05	FALSE	NA		NA	NA	NA	NA	NA	NA	NA	NA	NA
ENSG00000111186	WNT5B	chr12	444.667	-1.15112e-05	0.00144272	1.02256e-07	1.48441e-05	FALSE	NA		NA	NA	NA	NA	NA	NA	NA	NA	NA
ENSG00000184697	CLDN6	chr16	49.2405	-3.49302	0.69731	1.13972e-07	1.59921e-05	FALSE	NA		NA	NA	NA	NA	NA	NA	NA	NA	NA
ENSG00000203883	SOX18	chr20	14.0334	-5.32401	1.0501	1.35458e-07	1.80565e-05	FALSE	NA		NA	NA	NA	NA	NA	NA	NA	NA	NA
ENSG00000186281	GPAT2	chr2	45.7501	-4.17529e-06	0.00144269	1.51121e-07	1.99779e-05	FALSE	NA		NA	NA	NA	NA	NA	NA	NA	NA	NA
ENSG00000142748	FCN3	chr1	23.993	-8.33102e-06	0.00144271	1.56832e-07	2.0563e-05	FALSE	NA		NA	NA	NA	NA	NA	NA	NA	NA	NA
ENSG00000163687	DNASE1L3	chr3	16.8098	-5.97614	1.15476	1.62801e-07	2.08333e-05	FALSE	NA		NA	NA	NA	NA	NA	NA	NA	NA	NA
ENSG00000259905	PWRN1	chr15	46.0935	-1.13263e-05	0.00144271	2.66192e-07	3.30079e-05	FALSE	NA		NA	NA	NA	NA	NA	NA	NA	NA	NA
ENSG00000125144	MT1G	chr16	947.568	-8.21317e-06	0.00144271	3.79949e-07	4.46888e-05	FALSE	NA		NA	NA	NA	NA	NA	NA	NA	NA	NA
ENSG00000108924	HLF	chr17	31.6864	-8.52185e-06	0.00144271	3.88749e-07	4.5061e-05	FALSE	NA		NA	NA	NA	NA	NA	NA	NA	NA	NA
ENSG00000077063	CTTNBP2	chr7	71.3657	-8.02806e-06	0.0014427	4.08655e-07	4.60341e-05	FALSE	NA		NA	NA	NA	NA	NA	NA	NA	NA	NA
ENSG00000130656	HBZ	chr16	838.374	-6.76221	1.28356	4.19544e-07	4.69303e-05	FALSE	NA		NA	NA	NA	NA	NA	NA	NA	NA	NA
ENSG00000171564	FGB	chr4	57.9874	-5.54874	1.09837	4.64645e-07	5.12583e-05	FALSE	NA		NA	NA	NA	NA	NA	NA	NA	NA	NA
ENSG00000197360	ZNF98	chr19	26.3236	-5.61197	1.13506	5.23889e-07	5.70077e-05	FALSE	NA		NA	NA	NA	NA	NA	NA	NA	NA	NA
ENSG00000004939	SLC4A1	chr17	303.664	-6.63084e-06	0.0014427	5.4544e-07	5.85561e-05	FALSE	NA		NA	NA	NA	NA	NA	NA	NA	NA	NA
ENSG00000197934	CYYR1-AS1	chr21	14.1148	-6.66054e-06	0.0014427	8.04023e-07	8.3514e-05	FALSE	NA		NA	NA	NA	NA	NA	NA	NA	NA	NA
ENSG00000105997	HOXA3	chr7	52.3083	-2.50895	0.743386	8.51995e-07	8.79259e-05	FALSE	NA		NA	NA	NA	NA	NA	NA	NA	NA	NA
ENSG00000160321	ZNF208	chr19	29.0228	-3.2491e-06	0.00144269	1.1009e-06	0.000109379	FALSE	NA		NA	NA	NA	NA	NA	NA	NA	NA	NA
ENSG00000114115	RBP1	chr3	23.611	-8.44953e-06	0.00144271	1.11495e-06	0.000110014	FALSE	NA		NA	NA	NA	NA	NA	NA	NA	NA	NA
ENSG00000248874	C5orf17	chr5	29.5827	9.63031e-07	0.00144269	1.23686e-06	0.000117767	FALSE	NA		NA	NA	NA	NA	NA	NA	NA	NA	NA
ENSG00000005381	MPO	chr17	603.844	-4.5645	1.15315	1.61096e-06	0.000150695	FALSE	NA		NA	NA	NA	NA	NA	NA	NA	NA	NA
ENSG00000113100	CDH9	chr5	18.2618	-3.49944	1.01278	1.81993e-06	0.000167308	FALSE	NA		NA	NA	NA	NA	NA	NA	NA	NA	NA
ENSG00000276600	RAB7B	chr1	13.7616	-5.55413e-06	0.0014427	1.90608e-06	0.000173236	FALSE	NA		NA	NA	NA	NA	NA	NA	NA	NA	NA
ENSG00000179097	HTR1F	chr3	78.2997	-3.8447e-06	0.0014427	2.11183e-06	0.000190852	FALSE	NA		NA	NA	NA	NA	NA	NA	NA	NA	NA
ENSG00000170954	ZNF415	chr19	26.611	-7.4051e-06	0.0014427	2.19228e-06	0.000197009	FALSE	NA		NA	NA	NA	NA	NA	NA	NA	NA	NA
ENSG00000141753	IGFBP4	chr17	21.9388	-2.3621	1.08978	2.21311e-06	0.00019777	FALSE	NA		NA	NA	NA	NA	NA	NA	NA	NA	NA
ENSG00000117586	TNFSF4	chr1	34.5127	-3.78712	0.852318	2.24803e-06	0.000199775	FALSE	NA		NA	NA	NA	NA	NA	NA	NA	NA	NA
ENSG00000007062	PROM1	chr4	49.2313	-9.75063e-06	0.00144271	2.53814e-06	0.000221859	FALSE	NA		NA	NA	NA	NA	NA	NA	NA	NA	NA
ENSG00000117519	CNN3	chr1	104.918	-8.54514e-06	0.0014427	2.68974e-06	0.000232568	FALSE	NA		NA	NA	NA	NA	NA	NA	NA	NA	NA
ENSG00000236939	BAALC-AS2	chr8	13.0379	-5.18091	1.14677	2.71012e-06	0.00023307	FALSE	NA		NA	NA	NA	NA	NA	NA	NA	NA	NA
ENSG00000145908	ZNF300	chr5	17.07	-5.79929e-06	0.0014427	3.27526e-06	0.000278676	FALSE	NA		NA	NA	NA	NA	NA	NA	NA	NA	NA
ENSG00000266952	LINC01538	chr18	10.1933	-5.74241e-06	0.0014427	3.74174e-06	0.000316682	FALSE	NA		NA	NA	NA	NA	NA	NA	NA	NA	NA
ENSG00000170421	KRT8	chr12	46.4865	-2.40417e-06	0.00144269	3.83118e-06	0.000319185	FALSE	NA		NA	NA	NA	NA	NA	NA	NA	NA	NA
ENSG00000134240	HMGCS2	chr1	10.3833	-4.2454e-06	0.0014427	4.30853e-06	0.000351629	FALSE	NA		NA	NA	NA	NA	NA	NA	NA	NA	NA
ENSG00000205628	LINC01446	chr7	8.35329	-5.29057e-06	0.0014427	5.63129e-06	0.000443735	FALSE	NA		NA	NA	NA	NA	NA	NA	NA	NA	NA
ENSG00000074657	ZNF532	chr18	14.3003	-6.51562e-06	0.0014427	5.68409e-06	0.0004457	FALSE	NA		NA	NA	NA	NA	NA	NA	NA	NA	NA
ENSG00000160973	FOXH1	chr8	8.77112	-4.05126e-06	0.0014427	6.09983e-06	0.000475965	FALSE	NA		NA	NA	NA	NA	NA	NA	NA	NA	NA
ENSG00000187758	ADH1A	chr4	8.45118	-5.45811e-06	0.0014427	6.30577e-06	0.000486393	FALSE	NA		NA	NA	NA	NA	NA	NA	NA	NA	NA
ENSG00000119535	CSF3R	chr1	293.336	-4.10459e-05	0.00144298	6.30767e-06	0.000486393	FALSE	NA		NA	NA	NA	NA	NA	NA	NA	NA	NA
ENSG00000117601	SERPINC1	chr1	11.7559	-4.63284	1.11562	7.51308e-06	0.000572282	FALSE	NA		NA	NA	NA	NA	NA	NA	NA	NA	NA
ENSG00000138030	KHK	chr2	87.1587	-7.14473e-06	0.0014427	8.52948e-06	0.000640552	FALSE	NA		NA	NA	NA	NA	NA	NA	NA	NA	NA
ENSG00000091513	TF	chr3	42.3244	-3.68471	0.883738	8.59543e-06	0.000642489	FALSE	NA		NA	NA	NA	NA	NA	NA	NA	NA	NA
ENSG00000211653	IGLV1-40	chr22	55.6152	-1.46052e-06	0.00144269	9.78974e-06	0.000715054	FALSE	NA		NA	NA	NA	NA	NA	NA	NA	NA	NA
ENSG00000160339	FCN2	chr9	7.79995	-4.24375e-06	0.0014427	1.0425e-05	0.000752918	FALSE	NA		NA	NA	NA	NA	NA	NA	NA	NA	NA
ENSG00000188643	S100A16	chr1	9.07952	-4.3894	1.09585	1.07703e-05	0.000769117	FALSE	NA		NA	NA	NA	NA	NA	NA	NA	NA	NA
ENSG00000176293	ZNF135	chr19	99.3779	-8.92272e-06	0.00144271	1.21109e-05	0.000857194	FALSE	NA		NA	NA	NA	NA	NA	NA	NA	NA	NA
ENSG00000149798	CDC42EP2	chr11	46.7105	-2.17063	0.584863	1.27739e-05	0.000892277	FALSE	NA		NA	NA	NA	NA	NA	NA	NA	NA	NA
ENSG00000151322	NPAS3	chr14	108.034	-1.1554e-05	0.00144271	1.45935e-05	0.0010062	FALSE	NA		NA	NA	NA	NA	NA	NA	NA	NA	NA
ENSG00000205683	DPF3	chr14	74.6705	-3.43377	0.852439	1.55563e-05	0.00106797	FALSE	NA		NA	NA	NA	NA	NA	NA	NA	NA	NA
ENSG00000137731	FXYD2	chr11	23.9381	-5.148	1.22587	1.58504e-05	0.00108352	FALSE	NA		NA	NA	NA	NA	NA	NA	NA	NA	NA
ENSG00000152128	TMEM163	chr2	215.614	-8.36899e-06	0.00144271	1.6181e-05	0.00109674	FALSE	NA		NA	NA	NA	NA	NA	NA	NA	NA	NA
ENSG00000145321	GC	chr4	11.1876	-4.21142e-06	0.0014427	1.69694e-05	0.00114051	FALSE	NA		NA	NA	NA	NA	NA	NA	NA	NA	NA
ENSG00000204613	TRIM10	chr6	32.4273	-4.2798	1.05408	2.10244e-05	0.00139546	FALSE	NA		NA	NA	NA	NA	NA	NA	NA	NA	NA
ENSG00000211966	IGHV5-51	chr14	37.5163	-6.45493e-07	0.00144269	2.37225e-05	0.00156158	FALSE	NA		NA	NA	NA	NA	NA	NA	NA	NA	NA
ENSG00000133488	SEC14L4	chr22	8.10105	-4.84625e-06	0.0014427	2.53449e-05	0.00164804	FALSE	NA		NA	NA	NA	NA	NA	NA	NA	NA	NA
ENSG00000169688	MT1B	chr16	12.4172	-3.15454e-06	0.0014427	2.81563e-05	0.00180879	FALSE	NA		NA	NA	NA	NA	NA	NA	NA	NA	NA
ENSG00000138315	OIT3	chr10	11.1318	-5.60357e-06	0.0014427	2.9342e-05	0.00186252	FALSE	NA		NA	NA	NA	NA	NA	NA	NA	NA	NA
ENSG00000182557	SPNS3	chr17	48.1709	-4.08829	1.03348	3.22693e-05	0.0020007	FALSE	NA		NA	NA	NA	NA	NA	NA	NA	NA	NA
ENSG00000175161	CADM2	chr3	50.3653	-3.55426	0.92743	3.468e-05	0.00210519	FALSE	NA		NA	NA	NA	NA	NA	NA	NA	NA	NA
ENSG00000198865	CCDC152	chr5	146.025	-4.10825e-06	0.0014427	3.47443e-05	0.00210519	FALSE	NA		NA	NA	NA	NA	NA	NA	NA	NA	NA
ENSG00000143469	SYT14	chr1	9.54656	-4.78925e-06	0.0014427	3.50553e-05	0.00211602	FALSE	NA		NA	NA	NA	NA	NA	NA	NA	NA	NA
ENSG00000135744	AGT	chr1	8.43229	-3.52698e-06	0.0014427	3.6605e-05	0.0021767	FALSE	NA		NA	NA	NA	NA	NA	NA	NA	NA	NA
ENSG00000147488	ST18	chr8	31.4363	-7.50787e-06	0.0014427	3.87636e-05	0.00229653	FALSE	NA		NA	NA	NA	NA	NA	NA	NA	NA	NA
ENSG00000147862	NFIB	chr9	68.0354	-3.38574e-06	0.00144269	4.50918e-05	0.00262287	FALSE	NA		NA	NA	NA	NA	NA	NA	NA	NA	NA
ENSG00000183439	TRIM61	chr4	39.2709	-3.56512	0.947487	4.56896e-05	0.00264801	FALSE	NA		NA	NA	NA	NA	NA	NA	NA	NA	NA
ENSG00000156103	MMP16	chr8	8.89701	-4.05544	1.1353	4.66036e-05	0.00268155	FALSE	NA		NA	NA	NA	NA	NA	NA	NA	NA	NA
ENSG00000143110	C1orf162	chr1	148.955	-6.059e-06	0.0014427	5.21563e-05	0.00295849	FALSE	NA		NA	NA	NA	NA	NA	NA	NA	NA	NA
ENSG00000104368	PLAT	chr8	13.8929	-5.80896e-06	0.0014427	5.48588e-05	0.00306826	FALSE	NA		NA	NA	NA	NA	NA	NA	NA	NA	NA
ENSG00000169575	VPREB1	chr22	106.554	-6.28777e-06	0.0014427	5.79765e-05	0.00321379	FALSE	NA		NA	NA	NA	NA	NA	NA	NA	NA	NA
ENSG00000169129	AFAP1L2	chr10	19.4621	-3.84035	1.04854	5.80637e-05	0.00321379	FALSE	NA		NA	NA	NA	NA	NA	NA	NA	NA	NA
ENSG00000164070	HSPA4L	chr4	31.6008	-5.34832e-06	0.0014427	6.22772e-05	0.00341159	FALSE	NA		NA	NA	NA	NA	NA	NA	NA	NA	NA
ENSG00000136872	ALDOB	chr9	25.454	-4.64863	1.22403	6.68472e-05	0.00364945	FALSE	NA		NA	NA	NA	NA	NA	NA	NA	NA	NA
ENSG00000236081	ELFN1-AS1	chr7	9.19269	-4.30846e-06	0.0014427	7.00981e-05	0.00377538	FALSE	NA		NA	NA	NA	NA	NA	NA	NA	NA	NA
ENSG00000164483	SAMD3	chr6	41.2494	-3.19175	0.892493	7.2381e-05	0.00388526	FALSE	NA		NA	NA	NA	NA	NA	NA	NA	NA	NA
ENSG00000144331	ZNF385B	chr2	16.3651	-3.15728	0.933097	7.36197e-05	0.00393853	FALSE	NA		NA	NA	NA	NA	NA	NA	NA	NA	NA
ENSG00000073737	DHRS9	chr2	1292.29	-1.77001e-06	0.00144269	8.07133e-05	0.00427513	FALSE	NA		NA	NA	NA	NA	NA	NA	NA	NA	NA
ENSG00000177943	MAMDC4	chr9	436.984	3.75379	1.20978	8.20376e-05	0.00431669	FALSE	NA		NA	NA	NA	NA	NA	NA	NA	NA	NA
ENSG00000171759	PAH	chr12	11.7266	-5.37499	1.41878	8.5245e-05	0.00447075	FALSE	NA		NA	NA	NA	NA	NA	NA	NA	NA	NA
ENSG00000226258	GRM7-AS3	chr3	52.6848	-1.83067	1.04929	0.000107422	0.00554298	FALSE	NA		NA	NA	NA	NA	NA	NA	NA	NA	NA
ENSG00000055957	ITIH1	chr3	7.61957	-4.25558e-06	0.0014427	0.000108707	0.00559125	FALSE	NA		NA	NA	NA	NA	NA	NA	NA	NA	NA
ENSG00000198756	COLGALT2	chr1	531.61	3.29307	1.20484	0.000112405	0.00574449	FALSE	NA		NA	NA	NA	NA	NA	NA	NA	NA	NA
ENSG00000079337	RAPGEF3	chr12	24.8188	-6.0368e-06	0.0014427	0.000113437	0.00576192	FALSE	NA		NA	NA	NA	NA	NA	NA	NA	NA	NA
ENSG00000197208	SLC22A4	chr5	58.3361	-2.71795	0.805612	0.000113466	0.00576192	FALSE	NA		NA	NA	NA	NA	NA	NA	NA	NA	NA
ENSG00000124490	CRISP2	chr6	28.9843	-4.6395	1.24802	0.000115695	0.00585653	FALSE	NA		NA	NA	NA	NA	NA	NA	NA	NA	NA
ENSG00000065989	PDE4A	chr19	541.154	3.06728	1.15757	0.000126566	0.00631038	FALSE	NA		NA	NA	NA	NA	NA	NA	NA	NA	NA
ENSG00000225706	PTPRD-AS1	chr9	6.7427	-3.79928e-06	0.0014427	0.000127127	0.0063153	FALSE	NA		NA	NA	NA	NA	NA	NA	NA	NA	NA
ENSG00000179455	MKRN3	chr15	14.7804	-1.62561e-07	0.00144269	0.000131305	0.00650263	FALSE	NA		NA	NA	NA	NA	NA	NA	NA	NA	NA
ENSG00000169908	TM4SF1	chr3	17.246	-5.61761e-06	0.0014427	0.000134324	0.00663164	FALSE	NA		NA	NA	NA	NA	NA	NA	NA	NA	NA
ENSG00000101115	SALL4	chr20	6.70262	-3.84969e-06	0.0014427	0.000146221	0.0070978	FALSE	NA		NA	NA	NA	NA	NA	NA	NA	NA	NA
ENSG00000135069	PSAT1	chr9	73.1097	-3.24711	0.943381	0.000150443	0.00722667	FALSE	NA		NA	NA	NA	NA	NA	NA	NA	NA	NA
ENSG00000022355	GABRA1	chr5	623.063	7.46394	3.1135	0.000156775	0.00748588	FALSE	NA		NA	NA	NA	NA	NA	NA	NA	NA	NA
ENSG00000166971	AKTIP	chr16	38.1463	-6.83725e-06	0.0014427	0.000160664	0.00760182	FALSE	NA		NA	NA	NA	NA	NA	NA	NA	NA	NA
ENSG00000156886	ITGAD	chr16	11.4943	-5.13662e-06	0.0014427	0.000161104	0.00760182	FALSE	NA		NA	NA	NA	NA	NA	NA	NA	NA	NA
ENSG00000151962	RBM46	chr4	3.76892	-3.00618e-06	0.0014427	0.000163582	0.00769605	FALSE	NA		NA	NA	NA	NA	NA	NA	NA	NA	NA
ENSG00000253368	TRNP1	chr1	10.9423	-5.06629e-06	0.0014427	0.000164961	0.00773817	FALSE	NA		NA	NA	NA	NA	NA	NA	NA	NA	NA
ENSG00000184185	KCNJ12	chr17	21.6137	-2.94082e-06	0.00144269	0.000166356	0.00778079	FALSE	NA		NA	NA	NA	NA	NA	NA	NA	NA	NA
ENSG00000162374	ELAVL4	chr1	6.41788	-3.99454e-06	0.0014427	0.000174772	0.00815057	FALSE	NA		NA	NA	NA	NA	NA	NA	NA	NA	NA
ENSG00000133985	TTC9	chr14	33.5879	-3.82504	1.10612	0.000186645	0.00855467	FALSE	NA		NA	NA	NA	NA	NA	NA	NA	NA	NA
ENSG00000092621	PHGDH	chr1	502.506	-7.23515e-06	0.0014427	0.000188208	0.00857713	FALSE	NA		NA	NA	NA	NA	NA	NA	NA	NA	NA
ENSG00000095585	BLNK	chr10	24.3692	-5.33391e-06	0.0014427	0.000189275	0.00860127	FALSE	NA		NA	NA	NA	NA	NA	NA	NA	NA	NA
ENSG00000106004	HOXA5	chr7	8.56208	-1.33918e-06	0.00144269	0.000195579	0.00886257	FALSE	NA		NA	NA	NA	NA	NA	NA	NA	NA	NA
ENSG00000151967	SCHIP1	chr3	10.0865	-4.4015e-06	0.0014427	0.000199481	0.00898845	FALSE	NA		NA	NA	NA	NA	NA	NA	NA	NA	NA
ENSG00000079841	RIMS1	chr6	26.5011	-3.15058	0.973231	0.00020798	0.00929286	FALSE	NA		NA	NA	NA	NA	NA	NA	NA	NA	NA
ENSG00000175857	GAPT	chr5	250.61	-4.93307e-06	0.0014427	0.000222577	0.00983519	FALSE	NA		NA	NA	NA	NA	NA	NA	NA	NA	NA
ENSG00000019169	MARCO	chr2	6.32929	-3.72792e-06	0.0014427	0.00025691	0.011103	FALSE	NA		NA	NA	NA	NA	NA	NA	NA	NA	NA
ENSG00000161940	BCL6B	chr17	42.956	-2.34268	0.782973	0.000273182	0.0116219	FALSE	NA		NA	NA	NA	NA	NA	NA	NA	NA	NA
ENSG00000205502	C2CD4B	chr15	38.7721	-5.97718e-06	0.0014427	0.000277119	0.0117581	FALSE	NA		NA	NA	NA	NA	NA	NA	NA	NA	NA
ENSG00000132481	TRIM47	chr17	23.4371	-3.55253	1.09737	0.000279144	0.0118127	FALSE	NA		NA	NA	NA	NA	NA	NA	NA	NA	NA
ENSG00000135750	KCNK1	chr1	1573.84	4.48169e-07	0.0014427	0.000289679	0.012194	FALSE	NA		NA	NA	NA	NA	NA	NA	NA	NA	NA
ENSG00000275896	PRSS2	chr7	37.315	-3.48809	1.34898	0.000294423	0.0123611	FALSE	NA		NA	NA	NA	NA	NA	NA	NA	NA	NA
ENSG00000183092	BEGAIN	chr14	39.9311	-5.20573e-06	0.0014427	0.000301282	0.012616	FALSE	NA		NA	NA	NA	NA	NA	NA	NA	NA	NA
ENSG00000171401	KRT13	chr17	14.5719	-4.56356e-06	0.0014427	0.000314981	0.0131209	FALSE	NA		NA	NA	NA	NA	NA	NA	NA	NA	NA
ENSG00000239998	LILRA2	chr19	37.3645	-4.62023e-06	0.0014427	0.000316033	0.0131305	FALSE	NA		NA	NA	NA	NA	NA	NA	NA	NA	NA
ENSG00000082438	COBLL1	chr2	39.9829	-3.36531	1.04281	0.000317926	0.013175	FALSE	NA		NA	NA	NA	NA	NA	NA	NA	NA	NA
ENSG00000246898	LINC00920	chr16	18.3575	-4.63375e-06	0.0014427	0.000324451	0.0134107	FALSE	NA		NA	NA	NA	NA	NA	NA	NA	NA	NA
ENSG00000162944	RFTN2	chr2	435.253	5.04375	1.60683	0.000332073	0.0136903	FALSE	NA		NA	NA	NA	NA	NA	NA	NA	NA	NA
ENSG00000151789	ZNF385D	chr3	32644.3	6.87019e-07	0.0014427	0.000335533	0.0137974	FALSE	NA		NA	NA	NA	NA	NA	NA	NA	NA	NA
ENSG00000265369	PCAT18	chr18	3217.49	9.20396e-07	0.0014427	0.000342795	0.0140239	FALSE	NA		NA	NA	NA	NA	NA	NA	NA	NA	NA
ENSG00000138378	STAT4	chr2	3840.17	-4.06748e-06	0.0014427	0.000343987	0.0140368	FALSE	NA		NA	NA	NA	NA	NA	NA	NA	NA	NA
ENSG00000117069	ST6GALNAC5	chr1	44.5194	-2.56234	1.1089	0.000358147	0.0145404	FALSE	NA		NA	NA	NA	NA	NA	NA	NA	NA	NA
ENSG00000168246	UBTD2	chr5	46.3664	-6.64903e-06	0.0014427	0.000359511	0.0145588	FALSE	NA		NA	NA	NA	NA	NA	NA	NA	NA	NA
ENSG00000119408	NEK6	chr9	188.464	-6.84484e-06	0.0014427	0.000371802	0.0150186	FALSE	NA		NA	NA	NA	NA	NA	NA	NA	NA	NA
ENSG00000158715	SLC45A3	chr1	161.659	-3.93389e-06	0.00144269	0.000375986	0.0151479	FALSE	NA		NA	NA	NA	NA	NA	NA	NA	NA	NA
ENSG00000168899	VAMP5	chr2	319.83	-9.11403e-06	0.0014427	0.000379807	0.0151816	FALSE	NA		NA	NA	NA	NA	NA	NA	NA	NA	NA
ENSG00000164176	EDIL3	chr5	33.2044	-4.97002e-06	0.0014427	0.000379992	0.0151816	FALSE	NA		NA	NA	NA	NA	NA	NA	NA	NA	NA
ENSG00000174567	GOLT1A	chr1	21.3312	-5.84425e-06	0.0014427	0.000386901	0.015319	FALSE	NA		NA	NA	NA	NA	NA	NA	NA	NA	NA
ENSG00000171695	LKAAEAR1	chr20	58.9873	-1.56439	1.09689	0.000387906	0.0153209	FALSE	NA		NA	NA	NA	NA	NA	NA	NA	NA	NA
ENSG00000178187	ZNF454	chr5	5.36621	-2.89707e-06	0.0014427	0.000392373	0.0154591	FALSE	NA		NA	NA	NA	NA	NA	NA	NA	NA	NA
ENSG00000257582	LINC01475	chr10	18.6513	-4.0527e-06	0.0014427	0.000409378	0.0159717	FALSE	NA		NA	NA	NA	NA	NA	NA	NA	NA	NA
ENSG00000251692	PTX4	chr16	5.05311	-2.9254e-06	0.0014427	0.000416435	0.0162075	FALSE	NA		NA	NA	NA	NA	NA	NA	NA	NA	NA
ENSG00000134243	SORT1	chr1	32.9465	-3.17487	1.03154	0.000421431	0.0163622	FALSE	NA		NA	NA	NA	NA	NA	NA	NA	NA	NA
ENSG00000108309	RUNDC3A	chr17	10.8351	-3.04085e-06	0.00144269	0.000429674	0.016571	FALSE	NA		NA	NA	NA	NA	NA	NA	NA	NA	NA
ENSG00000273213	HIST2H3PS2	chr1	10.2982	-4.45059e-06	0.0014427	0.000429917	0.016571	FALSE	NA		NA	NA	NA	NA	NA	NA	NA	NA	NA
ENSG00000250334	LINC00989	chr4	419.91	6.63901	3.13436	0.000435363	0.0167004	FALSE	NA		NA	NA	NA	NA	NA	NA	NA	NA	NA
ENSG00000143199	ADCY10	chr1	314.284	3.15309	1.27301	0.00045148	0.0171949	FALSE	NA		NA	NA	NA	NA	NA	NA	NA	NA	NA
ENSG00000178184	PARD6G	chr18	277.941	3.02199	1.1761	0.000464881	0.0176633	FALSE	NA		NA	NA	NA	NA	NA	NA	NA	NA	NA
ENSG00000185269	NOTUM	chr17	46.5912	-2.6895	0.911531	0.000468799	0.0177699	FALSE	NA		NA	NA	NA	NA	NA	NA	NA	NA	NA
ENSG00000196132	MYT1	chr20	16.1615	-4.20034	1.3112	0.000473404	0.0178041	FALSE	NA		NA	NA	NA	NA	NA	NA	NA	NA	NA
ENSG00000224959	AC017002.1	chr2	376.788	3.31249	1.45233	0.000474768	0.0178041	FALSE	NA		NA	NA	NA	NA	NA	NA	NA	NA	NA
ENSG00000185615	PDIA2	chr16	291.038	6.22187	2.77804	0.000475222	0.0178041	FALSE	NA		NA	NA	NA	NA	NA	NA	NA	NA	NA
ENSG00000211978	IGHV5-78	chr14	20.4686	-3.07367e-06	0.0014427	0.000475267	0.0178041	FALSE	NA		NA	NA	NA	NA	NA	NA	NA	NA	NA
ENSG00000183242	WT1-AS	chr11	667.47	6.9684	3.89699	0.000477749	0.0178553	FALSE	NA		NA	NA	NA	NA	NA	NA	NA	NA	NA
ENSG00000157227	MMP14	chr14	412.089	2.78823	1.30619	0.000479658	0.0178849	FALSE	NA		NA	NA	NA	NA	NA	NA	NA	NA	NA
ENSG00000166341	DCHS1	chr11	19.6244	-6.12953e-06	0.0014427	0.000483904	0.0179748	FALSE	NA		NA	NA	NA	NA	NA	NA	NA	NA	NA
ENSG00000139737	SLAIN1	chr13	141.074	-2.65544e-06	0.00144269	0.00049826	0.0183222	FALSE	NA		NA	NA	NA	NA	NA	NA	NA	NA	NA
ENSG00000184293	CLECL1	chr12	1907.53	5.13311e-07	0.0014427	0.000503062	0.0184564	FALSE	NA		NA	NA	NA	NA	NA	NA	NA	NA	NA
ENSG00000177455	CD19	chr16	43.0158	-2.46375	0.86333	0.000506398	0.0185363	FALSE	NA		NA	NA	NA	NA	NA	NA	NA	NA	NA
ENSG00000185008	ROBO2	chr3	10904.4	9.20026e-07	0.0014427	0.000518407	0.0188894	FALSE	NA		NA	NA	NA	NA	NA	NA	NA	NA	NA
ENSG00000271503	CCL5	chr17	2127.26	7.55184e-07	0.0014427	0.000547779	0.0198445	FALSE	NA		NA	NA	NA	NA	NA	NA	NA	NA	NA
ENSG00000135346	CGA	chr6	968.128	4.89679e-07	0.0014427	0.00054834	0.0198445	FALSE	NA		NA	NA	NA	NA	NA	NA	NA	NA	NA
ENSG00000153253	SCN3A	chr2	1513.36	7.31294e-07	0.0014427	0.000552371	0.0199145	FALSE	NA		NA	NA	NA	NA	NA	NA	NA	NA	NA
ENSG00000205809	KLRC2	chr12	2222.65	5.4719e-07	0.0014427	0.000552766	0.0199145	FALSE	NA		NA	NA	NA	NA	NA	NA	NA	NA	NA
ENSG00000172828	CES3	chr16	432.935	3.38026	1.6758	0.000570738	0.0205158	FALSE	NA		NA	NA	NA	NA	NA	NA	NA	NA	NA
ENSG00000153976	HS3ST3A1	chr17	19.7329	-4.79666e-06	0.0014427	0.000578763	0.0207576	FALSE	NA		NA	NA	NA	NA	NA	NA	NA	NA	NA
ENSG00000137959	IFI44L	chr1	537.907	9.56179	3.56724	0.000585411	0.0209491	FALSE	NA		NA	NA	NA	NA	NA	NA	NA	NA	NA
ENSG00000175274	TP53I11	chr11	25.4644	-5.89069e-06	0.0014427	0.000605525	0.0215244	FALSE	NA		NA	NA	NA	NA	NA	NA	NA	NA	NA
ENSG00000163915	IGF2BP2-AS1	chr3	11.4178	-4.98181	1.56972	0.000619487	0.0218749	FALSE	NA		NA	NA	NA	NA	NA	NA	NA	NA	NA
ENSG00000184492	FOXD4L1	chr2	9.42101	-4.08159e-06	0.0014427	0.000631803	0.0222043	FALSE	NA		NA	NA	NA	NA	NA	NA	NA	NA	NA
ENSG00000196350	ZNF729	chr19	7.27531	-3.31611e-06	0.0014427	0.000634891	0.0222043	FALSE	NA		NA	NA	NA	NA	NA	NA	NA	NA	NA
ENSG00000104447	TRPS1	chr8	62.6354	-4.61507e-06	0.0014427	0.000637146	0.0222043	FALSE	NA		NA	NA	NA	NA	NA	NA	NA	NA	NA
ENSG00000102879	CORO1A	chr16	2565.63	-4.89697e-06	0.00144269	0.000637226	0.0222043	FALSE	NA		NA	NA	NA	NA	NA	NA	NA	NA	NA
ENSG00000286522	HIST1H3B	chr6	2544.14	-9.10778e-06	0.0014427	0.000637948	0.0222043	FALSE	NA		NA	NA	NA	NA	NA	NA	NA	NA	NA
ENSG00000128274	A4GALT	chr22	309.589	6.15883	2.97759	0.000640398	0.0222209	FALSE	NA		NA	NA	NA	NA	NA	NA	NA	NA	NA
ENSG00000125845	BMP2	chr20	567.909	5.07719	2.13073	0.000647773	0.0222961	FALSE	NA		NA	NA	NA	NA	NA	NA	NA	NA	NA
ENSG00000155090	KLF10	chr8	6030.65	1.40754e-06	0.0014427	0.000648143	0.0222961	FALSE	NA		NA	NA	NA	NA	NA	NA	NA	NA	NA
ENSG00000175229	GAL3ST3	chr11	3.1278	-2.40984e-06	0.0014427	0.000655831	0.022464	FALSE	NA		NA	NA	NA	NA	NA	NA	NA	NA	NA
ENSG00000129028	THAP10	chr15	76.5683	-5.34721e-06	0.00144269	0.000658669	0.022513	FALSE	NA		NA	NA	NA	NA	NA	NA	NA	NA	NA
ENSG00000197249	SERPINA1	chr14	164.365	-4.34862	1.53493	0.000662284	0.0225883	FALSE	NA		NA	NA	NA	NA	NA	NA	NA	NA	NA
ENSG00000114812	VIPR1	chr3	10.8065	-4.77614e-06	0.0014427	0.000673775	0.0228826	FALSE	NA		NA	NA	NA	NA	NA	NA	NA	NA	NA
ENSG00000113889	KNG1	chr3	8.68323	-3.64349e-06	0.0014427	0.00067932	0.0230221	FALSE	NA		NA	NA	NA	NA	NA	NA	NA	NA	NA
ENSG00000147509	RGS20	chr8	424.568	6.37141	3.47304	0.000688966	0.0232996	FALSE	NA		NA	NA	NA	NA	NA	NA	NA	NA	NA
ENSG00000167034	NKX3-1	chr8	257.574	4.35751	1.37253	0.000707513	0.0238763	FALSE	NA		NA	NA	NA	NA	NA	NA	NA	NA	NA
ENSG00000197165	SULT1A2	chr16	536.579	2.39586	1.46448	0.000738281	0.0247518	FALSE	NA		NA	NA	NA	NA	NA	NA	NA	NA	NA
ENSG00000089220	PEBP1	chr12	17286	-2.47172e-05	0.00144277	0.000739646	0.0247518	FALSE	NA		NA	NA	NA	NA	NA	NA	NA	NA	NA
ENSG00000175097	RAG2	chr11	14.2725	-4.87178e-06	0.0014427	0.000749069	0.0250148	FALSE	NA		NA	NA	NA	NA	NA	NA	NA	NA	NA
ENSG00000166710	B2M	chr15	276056	2.96321e-06	0.0014427	0.000783384	0.0259979	FALSE	NA		NA	NA	NA	NA	NA	NA	NA	NA	NA
ENSG00000134874	DZIP1	chr13	15.3658	-4.82537e-06	0.0014427	0.000785477	0.0260134	FALSE	NA		NA	NA	NA	NA	NA	NA	NA	NA	NA
ENSG00000112559	MDFI	chr6	19.1921	-4.03436e-06	0.0014427	0.000803564	0.0265574	FALSE	NA		NA	NA	NA	NA	NA	NA	NA	NA	NA
ENSG00000196526	AFAP1	chr4	1103.43	6.69244e-07	0.0014427	0.000812391	0.0266838	FALSE	NA		NA	NA	NA	NA	NA	NA	NA	NA	NA
ENSG00000188175	HEPACAM2	chr7	1216.14	5.86449e-07	0.0014427	0.000826542	0.0270376	FALSE	NA		NA	NA	NA	NA	NA	NA	NA	NA	NA
ENSG00000135519	KCNH3	chr12	29.3498	-2.75155	1.00471	0.000842551	0.027505	FALSE	NA		NA	NA	NA	NA	NA	NA	NA	NA	NA
ENSG00000142583	SLC2A5	chr1	22.7316	-4.65799e-06	0.0014427	0.000857743	0.0277742	FALSE	NA		NA	NA	NA	NA	NA	NA	NA	NA	NA
ENSG00000179399	GPC5	chr13	783.16	4.74562e-07	0.0014427	0.000892419	0.0286564	FALSE	NA		NA	NA	NA	NA	NA	NA	NA	NA	NA
ENSG00000164674	SYTL3	chr6	4178.51	-1.03027e-05	0.00144271	0.000934948	0.0297821	FALSE	NA		NA	NA	NA	NA	NA	NA	NA	NA	NA
ENSG00000145936	KCNMB1	chr5	26.0816	-5.23362e-06	0.0014427	0.000957408	0.0303863	FALSE	NA		NA	NA	NA	NA	NA	NA	NA	NA	NA
ENSG00000163737	PF4	chr4	2656.23	3.75461e-07	0.0014427	0.000988479	0.0312484	FALSE	NA		NA	NA	NA	NA	NA	NA	NA	NA	NA
ENSG00000153347	FAM81B	chr5	947.683	1.707e-06	0.0014427	0.00101284	0.031774	FALSE	NA		NA	NA	NA	NA	NA	NA	NA	NA	NA
ENSG00000158106	RHPN1	chr8	21.6078	-2.84273	1.06752	0.00101305	0.031774	FALSE	NA		NA	NA	NA	NA	NA	NA	NA	NA	NA
ENSG00000166206	GABRB3	chr15	11.5299	-4.14309e-06	0.0014427	0.00104138	0.0324715	FALSE	NA		NA	NA	NA	NA	NA	NA	NA	NA	NA
ENSG00000134363	FST	chr5	398.303	3.06574	1.98034	0.00106625	0.033118	FALSE	NA		NA	NA	NA	NA	NA	NA	NA	NA	NA
ENSG00000169704	GP9	chr3	10588.7	1.06982e-06	0.0014427	0.00107158	0.033219	FALSE	NA		NA	NA	NA	NA	NA	NA	NA	NA	NA
ENSG00000168779	SHOX2	chr3	873.082	4.1613e-07	0.0014427	0.00108645	0.0334853	FALSE	NA		NA	NA	NA	NA	NA	NA	NA	NA	NA
ENSG00000184304	PRKD1	chr14	633.043	8.97397e-07	0.0014427	0.00109088	0.0335005	FALSE	NA		NA	NA	NA	NA	NA	NA	NA	NA	NA
ENSG00000135905	DOCK10	chr2	336.336	-5.18884e-06	0.0014427	0.00109584	0.0335005	FALSE	NA		NA	NA	NA	NA	NA	NA	NA	NA	NA
ENSG00000269190	FBXO17	chr19	28.4757	-6.7602e-08	0.00144269	0.00109859	0.0335005	FALSE	NA		NA	NA	NA	NA	NA	NA	NA	NA	NA
ENSG00000040731	CDH10	chr5	811.282	4.32978e-07	0.0014427	0.00109864	0.0335005	FALSE	NA		NA	NA	NA	NA	NA	NA	NA	NA	NA
ENSG00000022567	SLC45A4	chr8	4284.46	1.02488e-06	0.0014427	0.00110896	0.0336602	FALSE	NA		NA	NA	NA	NA	NA	NA	NA	NA	NA
ENSG00000107719	PALD1	chr10	15.1175	-4.20547e-06	0.0014427	0.00113395	0.0342303	FALSE	NA		NA	NA	NA	NA	NA	NA	NA	NA	NA
ENSG00000270885	RASL10B	chr17	32.4069	-2.44305	0.952978	0.00113416	0.0342303	FALSE	NA		NA	NA	NA	NA	NA	NA	NA	NA	NA
ENSG00000168916	ZNF608	chr5	30.5681	-1.75132e-06	0.00144269	0.00115254	0.0347193	FALSE	NA		NA	NA	NA	NA	NA	NA	NA	NA	NA
ENSG00000127863	TNFRSF19	chr13	31.5455	-4.96376e-06	0.0014427	0.00119397	0.0357817	FALSE	NA		NA	NA	NA	NA	NA	NA	NA	NA	NA
ENSG00000173040	EVC2	chr4	9.77258	-4.22155	1.48986	0.00119451	0.0357817	FALSE	NA		NA	NA	NA	NA	NA	NA	NA	NA	NA
ENSG00000105270	CLIP3	chr19	56.4503	-2.58777e-06	0.00144269	0.00120597	0.03599	FALSE	NA		NA	NA	NA	NA	NA	NA	NA	NA	NA
ENSG00000167105	TMEM92	chr17	7.115	-1.91364e-06	0.00144269	0.00125453	0.0372904	FALSE	NA		NA	NA	NA	NA	NA	NA	NA	NA	NA
ENSG00000132204	LINC00470	chr18	16.1378	-4.9757e-06	0.0014427	0.00125653	0.0372904	FALSE	NA		NA	NA	NA	NA	NA	NA	NA	NA	NA
ENSG00000064300	NGFR	chr17	3.69863	-2.35894e-06	0.0014427	0.00126254	0.0373991	FALSE	NA		NA	NA	NA	NA	NA	NA	NA	NA	NA
ENSG00000171115	GIMAP8	chr7	8.22563	-3.67123e-06	0.0014427	0.0012768	0.037728	FALSE	NA		NA	NA	NA	NA	NA	NA	NA	NA	NA
ENSG00000166173	LARP6	chr15	380.694	5.65528	4.34729	0.00128201	0.0377663	FALSE	NA		NA	NA	NA	NA	NA	NA	NA	NA	NA
ENSG00000144619	CNTN4	chr3	4402.53	6.24906e-07	0.0014427	0.00129341	0.0380209	FALSE	NA		NA	NA	NA	NA	NA	NA	NA	NA	NA
ENSG00000162105	SHANK2	chr11	720.131	-5.3864e-06	0.0014427	0.00129541	0.0380209	FALSE	NA		NA	NA	NA	NA	NA	NA	NA	NA	NA
ENSG00000145687	SSBP2	chr5	19583.5	3.0566e-06	0.0014427	0.00129893	0.0380545	FALSE	NA		NA	NA	NA	NA	NA	NA	NA	NA	NA
ENSG00000111879	FAM184A	chr6	50.8335	-2.42618	0.945744	0.00131439	0.0384368	FALSE	NA		NA	NA	NA	NA	NA	NA	NA	NA	NA
ENSG00000259511	UBE2Q2L	chr15	339.984	5.61751	3.96737	0.00132302	0.0385777	FALSE	NA		NA	NA	NA	NA	NA	NA	NA	NA	NA
ENSG00000173338	KCNK7	chr11	200.987	5.35977	2.84675	0.0013257	0.0385777	FALSE	NA		NA	NA	NA	NA	NA	NA	NA	NA	NA
ENSG00000163645	ERICH6	chr3	161.986	5.18097	2.56889	0.00132644	0.0385777	FALSE	NA		NA	NA	NA	NA	NA	NA	NA	NA	NA
ENSG00000073756	PTGS2	chr1	2944.76	8.48749e-07	0.0014427	0.00133984	0.0388967	FALSE	NA		NA	NA	NA	NA	NA	NA	NA	NA	NA
ENSG00000168306	ACOX2	chr3	5.64443	-2.54791e-06	0.0014427	0.00134791	0.03906	FALSE	NA		NA	NA	NA	NA	NA	NA	NA	NA	NA
ENSG00000185052	SLC24A3	chr20	1171.1	-3.08506e-06	0.00144269	0.00135604	0.0392248	FALSE	NA		NA	NA	NA	NA	NA	NA	NA	NA	NA
ENSG00000016490	CLCA1	chr1	4601.66	2.13946e-07	0.0014427	0.00138317	0.0398653	FALSE	NA		NA	NA	NA	NA	NA	NA	NA	NA	NA
ENSG00000107105	ELAVL2	chr9	22.2675	-2.78706e-06	0.00144269	0.00138969	0.039981	FALSE	NA		NA	NA	NA	NA	NA	NA	NA	NA	NA
ENSG00000204257	HLA-DMA	chr6	902.048	-3.83255e-06	0.00144269	0.00140272	0.0402836	FALSE	NA		NA	NA	NA	NA	NA	NA	NA	NA	NA
ENSG00000120162	MOB3B	chr9	796.109	1.77877e-06	0.0014427	0.00140659	0.0403222	FALSE	NA		NA	NA	NA	NA	NA	NA	NA	NA	NA
ENSG00000090104	RGS1	chr1	4535.8	4.851e-07	0.0014427	0.00142987	0.0409164	FALSE	NA		NA	NA	NA	NA	NA	NA	NA	NA	NA
ENSG00000175874	CREG2	chr2	5.33606	-2.71942e-06	0.0014427	0.00144505	0.0412767	FALSE	NA		NA	NA	NA	NA	NA	NA	NA	NA	NA
ENSG00000163421	PROK2	chr3	38.7711	-4.5718e-06	0.0014427	0.00145439	0.0414696	FALSE	NA		NA	NA	NA	NA	NA	NA	NA	NA	NA
ENSG00000101017	CD40	chr20	885.927	1.6893e-06	0.0014427	0.00146579	0.041646	FALSE	NA		NA	NA	NA	NA	NA	NA	NA	NA	NA
ENSG00000235590	GNAS-AS1	chr20	24.2587	-4.64931e-06	0.0014427	0.00147093	0.0417181	FALSE	NA		NA	NA	NA	NA	NA	NA	NA	NA	NA
ENSG00000154639	CXADR	chr21	3886.72	2.29009e-06	0.0014427	0.00148566	0.0419871	FALSE	NA		NA	NA	NA	NA	NA	NA	NA	NA	NA
ENSG00000125740	FOSB	chr19	15077.7	-0.00147479	0.0023556	0.00149768	0.0422521	FALSE	NA		NA	NA	NA	NA	NA	NA	NA	NA	NA
ENSG00000185950	IRS2	chr13	1800.65	2.58134e-06	0.0014427	0.00150911	0.0424996	FALSE	NA		NA	NA	NA	NA	NA	NA	NA	NA	NA
ENSG00000105707	HPN	chr19	147.185	5.0182	2.52747	0.00153621	0.0431868	FALSE	NA		NA	NA	NA	NA	NA	NA	NA	NA	NA
ENSG00000171243	SOSTDC1	chr7	1752.91	-1.61642e-06	0.0014427	0.00156719	0.0439802	FALSE	NA		NA	NA	NA	NA	NA	NA	NA	NA	NA
ENSG00000073734	ABCB11	chr2	165.989	-3.1397e-06	0.00144269	0.00161071	0.0448093	FALSE	NA		NA	NA	NA	NA	NA	NA	NA	NA	NA
ENSG00000175899	A2M	chr12	51.3079	-4.13017e-06	0.00144269	0.00162495	0.0451123	FALSE	NA		NA	NA	NA	NA	NA	NA	NA	NA	NA
ENSG00000151655	ITIH2	chr10	18.9368	-4.67589e-06	0.0014427	0.00162727	0.0451123	FALSE	NA		NA	NA	NA	NA	NA	NA	NA	NA	NA
ENSG00000117643	MAN1C1	chr1	19.6184	-8.41027e-07	0.00144269	0.00164218	0.0454028	FALSE	NA		NA	NA	NA	NA	NA	NA	NA	NA	NA
ENSG00000160161	CILP2	chr19	321.672	5.24566	4.60383	0.00164342	0.0454028	FALSE	NA		NA	NA	NA	NA	NA	NA	NA	NA	NA
ENSG00000272168	CASC15	chr6	494.616	-1.91609e-06	0.00144269	0.00165989	0.0457646	FALSE	NA		NA	NA	NA	NA	NA	NA	NA	NA	NA
ENSG00000116117	PARD3B	chr2	6907.22	1.29339e-06	0.0014427	0.00168545	0.0461684	FALSE	NA		NA	NA	NA	NA	NA	NA	NA	NA	NA
ENSG00000163898	LIPH	chr3	323.03	7.5599	3.61723	0.00168719	0.0461684	FALSE	NA		NA	NA	NA	NA	NA	NA	NA	NA	NA
ENSG00000144962	SPATA16	chr3	754.835	7.06847e-07	0.0014427	0.00168845	0.0461684	FALSE	NA		NA	NA	NA	NA	NA	NA	NA	NA	NA
ENSG00000164342	TLR3	chr4	273.59	5.25143	3.85551	0.00169419	0.0462001	FALSE	NA		NA	NA	NA	NA	NA	NA	NA	NA	NA
ENSG00000182240	BACE2	chr21	4577.78	-2.29169e-05	0.00144279	0.00169539	0.0462001	FALSE	NA		NA	NA	NA	NA	NA	NA	NA	NA	NA
ENSG00000226022	AC026167.1	chr3	9.10954	-4.27687e-06	0.0014427	0.00170367	0.0463396	FALSE	NA		NA	NA	NA	NA	NA	NA	NA	NA	NA
ENSG00000164032	H2AFZ	chr4	29478.5	0.00203776	0.0407408	0.0017063	0.0463396	FALSE	NA		NA	NA	NA	NA	NA	NA	NA	NA	NA
ENSG00000137033	IL33	chr9	8.31125	-3.57523e-06	0.0014427	0.00177024	0.0478323	FALSE	NA		NA	NA	NA	NA	NA	NA	NA	NA	NA
ENSG00000144369	FAM171B	chr2	85.6006	-3.98345e-06	0.00144269	0.00177557	0.0478956	FALSE	NA		NA	NA	NA	NA	NA	NA	NA	NA	NA
ENSG00000255737	AGAP2-AS1	chr12	46.4706	-4.75871e-06	0.0014427	0.00180007	0.048367	FALSE	NA		NA	NA	NA	NA	NA	NA	NA	NA	NA
ENSG00000186594	MIR22HG	chr17	1202.44	1.21998e-05	0.00144272	0.00180892	0.0484582	FALSE	NA		NA	NA	NA	NA	NA	NA	NA	NA	NA
ENSG00000163453	IGFBP7	chr4	20129.1	2.27561e-06	0.0014427	0.00181158	0.0484582	FALSE	NA		NA	NA	NA	NA	NA	NA	NA	NA	NA
ENSG00000151090	THRB	chr3	4815.33	4.44925e-07	0.0014427	0.001819	0.0485754	FALSE	NA		NA	NA	NA	NA	NA	NA	NA	NA	NA
ENSG00000165891	E2F7	chr12	118.803	-7.13234e-06	0.0014427	0.00182227	0.0485816	FALSE	NA		NA	NA	NA	NA	NA	NA	NA	NA	NA
ENSG00000138395	CDK15	chr2	39.7917	-2.11202e-06	0.00144269	0.00183212	0.0487631	FALSE	NA		NA	NA	NA	NA	NA	NA	NA	NA	NA
ENSG00000164023	SGMS2	chr4	301.875	5.02725	4.9633	0.00183686	0.0488079	FALSE	NA		NA	NA	NA	NA	NA	NA	NA	NA	NA
ENSG00000196570	PFN3	chr5	4.85851	-2.33111e-06	0.0014427	0.00184288	0.0488866	FALSE	NA		NA	NA	NA	NA	NA	NA	NA	NA	NA
ENSG00000132386	SERPINF1	chr17	2578.14	1.00328e-06	0.0014427	0.00185113	0.0490242	FALSE	NA		NA	NA	NA	NA	NA	NA	NA	NA	NA
ENSG00000206052	DOK6	chr18	2507.44	1.01935e-06	0.0014427	0.00185481	0.0490405	FALSE	NA		NA	NA	NA	NA	NA	NA	NA	NA	NA
ENSG00000132970	WASF3	chr13	33.3262	-3.22708e-06	0.00144269	0.00186745	0.0492933	FALSE	NA		NA	NA	NA	NA	NA	NA	NA	NA	NA
ENSG00000253819	LINC01151	chr8	49.8437	-2.46903	1.00263	0.00187728	0.0494524	FALSE	NA		NA	NA	NA	NA	NA	NA	NA	NA	NA
ENSG00000211689	TRGC1	chr7	326.029	3.09412	2.41479	0.00190247	0.0498885	FALSE	NA		NA	NA	NA	NA	NA	NA	NA	NA	NA
ENSG00000144724	PTPRG	chr3	456.258	1.29385e-06	0.0014427	0.00190857	0.0499665	FALSE	NA		NA	NA	NA	NA	NA	NA	NA	NA	NA
ENSG00000112232	KHDRBS2	chr6	187.72	-5.77947e-06	0.0014427	0.00192231	0.050153	FALSE	NA		NA	NA	NA	NA	NA	NA	NA	NA	NA
ENSG00000178498	DTX3	chr12	83.517	-3.96361	1.38343	0.00192396	0.050153	FALSE	NA		NA	NA	NA	NA	NA	NA	NA	NA	NA
ENSG00000111674	ENO2	chr12	126.948	-1.96656	0.836323	0.0019251	0.050153	FALSE	NA		NA	NA	NA	NA	NA	NA	NA	NA	NA
ENSG00000117450	PRDX1	chr1	7302.15	-1.7936	0.761087	0.00193369	0.0502949	FALSE	NA		NA	NA	NA	NA	NA	NA	NA	NA	NA
ENSG00000280780	JAKMIP2-AS1	chr5	12.5735	-4.00473e-06	0.0014427	0.00194179	0.0504235	FALSE	NA		NA	NA	NA	NA	NA	NA	NA	NA	NA
ENSG00000113594	LIFR	chr5	6.83315	-2.70289e-06	0.0014427	0.00195107	0.0504893	FALSE	NA		NA	NA	NA	NA	NA	NA	NA	NA	NA
ENSG00000177685	CRACR2B	chr11	279.037	2.5653	1.84955	0.00195251	0.0504893	FALSE	NA		NA	NA	NA	NA	NA	NA	NA	NA	NA
ENSG00000240771	ARHGEF25	chr12	3.68694	-2.30492e-06	0.0014427	0.00195379	0.0504893	FALSE	NA		NA	NA	NA	NA	NA	NA	NA	NA	NA
ENSG00000136193	SCRN1	chr7	138.43	-5.53172e-06	0.0014427	0.00197015	0.0508299	FALSE	NA		NA	NA	NA	NA	NA	NA	NA	NA	NA
ENSG00000141433	ADCYAP1	chr18	649.252	3.37513e-07	0.0014427	0.00197784	0.0509461	FALSE	NA		NA	NA	NA	NA	NA	NA	NA	NA	NA
ENSG00000198743	SLC5A3	chr21	3922.39	1.28481e-06	0.00144269	0.00198638	0.0510838	FALSE	NA		NA	NA	NA	NA	NA	NA	NA	NA	NA
ENSG00000203710	CR1	chr1	1935.33	1.45498e-06	0.0014427	0.00199879	0.0513205	FALSE	NA		NA	NA	NA	NA	NA	NA	NA	NA	NA
ENSG00000213988	ZNF90	chr19	103.788	-2.20283	1.20441	0.00200974	0.051519	FALSE	NA		NA	NA	NA	NA	NA	NA	NA	NA	NA
ENSG00000182585	EPGN	chr4	317.92	2.26714	2.20778	0.00202755	0.0518922	FALSE	NA		NA	NA	NA	NA	NA	NA	NA	NA	NA
ENSG00000205129	C4orf47	chr4	349.057	4.16364	2.25932	0.0020369	0.0519771	FALSE	NA		NA	NA	NA	NA	NA	NA	NA	NA	NA
ENSG00000061938	TNK2	chr3	2055.43	3.87061e-06	0.0014427	0.00203736	0.0519771	FALSE	NA		NA	NA	NA	NA	NA	NA	NA	NA	NA
ENSG00000023572	GLRX2	chr1	1290.66	-1.06646	0.512479	0.00204267	0.0520294	FALSE	NA		NA	NA	NA	NA	NA	NA	NA	NA	NA
ENSG00000121716	PILRB	chr7	2440.02	6.24412e-06	0.0014427	0.00205077	0.0521529	FALSE	NA		NA	NA	NA	NA	NA	NA	NA	NA	NA
ENSG00000261801	LOXL1-AS1	chr15	56.5583	-5.0085e-06	0.0014427	0.00205654	0.0522164	FALSE	NA		NA	NA	NA	NA	NA	NA	NA	NA	NA
ENSG00000229017	LINC01277	chr6	139.83	4.78229	2.61441	0.0020636	0.0523127	FALSE	NA		NA	NA	NA	NA	NA	NA	NA	NA	NA
ENSG00000145214	DGKQ	chr4	277.019	1.47335	0.952774	0.00208274	0.0526886	FALSE	NA		NA	NA	NA	NA	NA	NA	NA	NA	NA
ENSG00000158863	FAM160B2	chr8	1257.16	2.42408e-06	0.00144269	0.00208501	0.0526886	FALSE	NA		NA	NA	NA	NA	NA	NA	NA	NA	NA
ENSG00000152661	GJA1	chr6	599.887	4.16127e-07	0.0014427	0.00209929	0.0529656	FALSE	NA		NA	NA	NA	NA	NA	NA	NA	NA	NA
ENSG00000151718	WWC2	chr4	2979.8	1.19924e-06	0.00144269	0.00212634	0.0535636	FALSE	NA		NA	NA	NA	NA	NA	NA	NA	NA	NA
ENSG00000140564	FURIN	chr15	3206.45	2.89381e-06	0.0014427	0.00215059	0.0540086	FALSE	NA		NA	NA	NA	NA	NA	NA	NA	NA	NA
ENSG00000096696	DSP	chr6	7.1876	-2.99783e-06	0.0014427	0.00215172	0.0540086	FALSE	NA		NA	NA	NA	NA	NA	NA	NA	NA	NA
ENSG00000122729	ACO1	chr9	1907.66	0.922786	1.41501	0.00215413	0.0540086	FALSE	NA		NA	NA	NA	NA	NA	NA	NA	NA	NA
ENSG00000153208	MERTK	chr2	2013.04	2.68736e-06	0.0014427	0.0021636	0.0541576	FALSE	NA		NA	NA	NA	NA	NA	NA	NA	NA	NA
ENSG00000114279	FGF12	chr3	301.416	6.87287e-07	0.0014427	0.00216685	0.0541576	FALSE	NA		NA	NA	NA	NA	NA	NA	NA	NA	NA
ENSG00000129990	SYT5	chr19	373.037	6.32875e-07	0.0014427	0.00217598	0.0543011	FALSE	NA		NA	NA	NA	NA	NA	NA	NA	NA	NA
ENSG00000237978	KCNMB2-AS1	chr3	734.196	6.11664e-07	0.0014427	0.0021806	0.0543315	FALSE	NA		NA	NA	NA	NA	NA	NA	NA	NA	NA
ENSG00000137449	CPEB2	chr4	1598.71	1.54236e-06	0.0014427	0.00219704	0.0546561	FALSE	NA		NA	NA	NA	NA	NA	NA	NA	NA	NA
ENSG00000137414	FAM8A1	chr6	1997.79	4.58123e-06	0.0014427	0.00220283	0.0547151	FALSE	NA		NA	NA	NA	NA	NA	NA	NA	NA	NA
ENSG00000120437	ACAT2	chr6	1688.81	-1.3534	0.627747	0.00220877	0.0547774	FALSE	NA		NA	NA	NA	NA	NA	NA	NA	NA	NA
ENSG00000197965	MPZL1	chr1	3636.15	-5.3816e-07	0.00144269	0.00222748	0.0551054	FALSE	NA		NA	NA	NA	NA	NA	NA	NA	NA	NA
ENSG00000167671	UBXN6	chr19	1453.16	0.809136	0.723377	0.00222888	0.0551054	FALSE	NA		NA	NA	NA	NA	NA	NA	NA	NA	NA
ENSG00000198053	SIRPA	chr20	43.5948	-3.44274	1.28888	0.00223822	0.055251	FALSE	NA		NA	NA	NA	NA	NA	NA	NA	NA	NA
ENSG00000164136	IL15	chr4	988.114	7.04472e-07	0.0014427	0.00224518	0.0553373	FALSE	NA		NA	NA	NA	NA	NA	NA	NA	NA	NA
ENSG00000000971	CFH	chr1	6858.03	3.16782e-05	0.00144287	0.00224969	0.0553631	FALSE	NA		NA	NA	NA	NA	NA	NA	NA	NA	NA
ENSG00000136960	ENPP2	chr8	305.147	4.04242	2.09577	0.00226352	0.0555949	FALSE	NA		NA	NA	NA	NA	NA	NA	NA	NA	NA
ENSG00000010610	CD4	chr12	2631.36	-1.54445e-05	0.00144274	0.00226677	0.0555949	FALSE	NA		NA	NA	NA	NA	NA	NA	NA	NA	NA
ENSG00000156127	BATF	chr14	354.959	-8.11132e-06	0.0014427	0.00226953	0.0555949	FALSE	NA		NA	NA	NA	NA	NA	NA	NA	NA	NA
ENSG00000170899	GSTA4	chr6	148.169	-2.43095	0.994492	0.00227836	0.0556796	FALSE	NA		NA	NA	NA	NA	NA	NA	NA	NA	NA
ENSG00000166349	RAG1	chr11	34.374	-5.21553e-06	0.0014427	0.00228319	0.0556796	FALSE	NA		NA	NA	NA	NA	NA	NA	NA	NA	NA
ENSG00000134317	GRHL1	chr2	353.26	1.18675e-06	0.0014427	0.00228344	0.0556796	FALSE	NA		NA	NA	NA	NA	NA	NA	NA	NA	NA
ENSG00000127528	KLF2	chr19	7025.96	-0.000117598	0.00144511	0.00231087	0.0562323	FALSE	NA		NA	NA	NA	NA	NA	NA	NA	NA	NA
ENSG00000157985	AGAP1	chr2	3511.46	6.50352e-07	0.0014427	0.00231313	0.0562323	FALSE	NA		NA	NA	NA	NA	NA	NA	NA	NA	NA
ENSG00000142178	SIK1	chr21	195.703	4.78684	3.48485	0.00233183	0.0566008	FALSE	NA		NA	NA	NA	NA	NA	NA	NA	NA	NA
ENSG00000285447	ZNF883	chr9	86.8737	-3.79165	1.37124	0.00233709	0.0566425	FALSE	NA		NA	NA	NA	NA	NA	NA	NA	NA	NA
ENSG00000187944	C2orf66	chr2	381.451	1.29409e-06	0.0014427	0.00234463	0.0567392	FALSE	NA		NA	NA	NA	NA	NA	NA	NA	NA	NA
ENSG00000140859	KIFC3	chr16	1233.43	2.29839e-06	0.0014427	0.00235003	0.0567841	FALSE	NA		NA	NA	NA	NA	NA	NA	NA	NA	NA
ENSG00000173262	SLC2A14	chr12	870.86	3.05707e-06	0.0014427	0.00235703	0.0567922	FALSE	NA		NA	NA	NA	NA	NA	NA	NA	NA	NA
ENSG00000234127	TRIM26	chr6	1775.25	1.90111e-06	0.0014427	0.00235746	0.0567922	FALSE	NA		NA	NA	NA	NA	NA	NA	NA	NA	NA
ENSG00000204525	HLA-C	chr6	51073.5	1.68771e-06	0.0014427	0.00237989	0.0572461	FALSE	NA		NA	NA	NA	NA	NA	NA	NA	NA	NA
ENSG00000176678	FOXL1	chr16	11.5195	-4.59912	1.68115	0.00240092	0.0575961	FALSE	NA		NA	NA	NA	NA	NA	NA	NA	NA	NA
ENSG00000099785	2002-03-01	chr19	2015.94	0.855351	3.34331	0.00240164	0.0575961	FALSE	NA		NA	NA	NA	NA	NA	NA	NA	NA	NA
ENSG00000122644	ARL4A	chr7	7717.33	5.32721e-06	0.0014427	0.00241998	0.0579109	FALSE	NA		NA	NA	NA	NA	NA	NA	NA	NA	NA
ENSG00000086015	MAST2	chr1	453.567	-1.2822	0.621895	0.002422	0.0579109	FALSE	NA		NA	NA	NA	NA	NA	NA	NA	NA	NA
ENSG00000185532	PRKG1	chr10	3625.73	5.05115e-07	0.0014427	0.00244987	0.0584898	FALSE	NA		NA	NA	NA	NA	NA	NA	NA	NA	NA
ENSG00000106025	TSPAN12	chr7	934.05	5.62637e-07	0.0014427	0.002457	0.0585384	FALSE	NA		NA	NA	NA	NA	NA	NA	NA	NA	NA
ENSG00000111816	FRK	chr6	335.598	5.78123e-07	0.0014427	0.00245923	0.0585384	FALSE	NA		NA	NA	NA	NA	NA	NA	NA	NA	NA
ENSG00000235641	LINC00484	chr9	263.651	7.12216e-07	0.0014427	0.00248534	0.0590721	FALSE	NA		NA	NA	NA	NA	NA	NA	NA	NA	NA
ENSG00000269964	MEI4	chr6	26.1397	-2.61226e-06	0.00144269	0.00249815	0.0592884	FALSE	NA		NA	NA	NA	NA	NA	NA	NA	NA	NA
ENSG00000213931	HBE1	chr11	17.2801	-3.17678e-06	0.0014427	0.00253917	0.0601727	FALSE	NA		NA	NA	NA	NA	NA	NA	NA	NA	NA
ENSG00000106537	TSPAN13	chr7	460.556	-1.39182	0.666603	0.00254365	0.0601897	FALSE	NA		NA	NA	NA	NA	NA	NA	NA	NA	NA
ENSG00000134531	EMP1	chr12	750.367	5.72137e-07	0.0014427	0.00254837	0.0602123	FALSE	NA		NA	NA	NA	NA	NA	NA	NA	NA	NA
ENSG00000170100	ZNF778	chr16	2854.91	8.98943e-07	0.0014427	0.00257263	0.0606958	FALSE	NA		NA	NA	NA	NA	NA	NA	NA	NA	NA
ENSG00000216863	LY86-AS1	chr6	491.872	7.86584e-07	0.0014427	0.00257668	0.0607018	FALSE	NA		NA	NA	NA	NA	NA	NA	NA	NA	NA
ENSG00000090339	ICAM1	chr19	389.569	-9.96231e-06	0.00144271	0.00266008	0.0625744	FALSE	NA		NA	NA	NA	NA	NA	NA	NA	NA	NA
ENSG00000178695	KCTD12	chr13	38.4495	-2.16861	0.99499	0.00268994	0.0631838	FALSE	NA		NA	NA	NA	NA	NA	NA	NA	NA	NA
ENSG00000137819	PAQR5	chr15	12.3979	-3.50905e-06	0.0014427	0.00270512	0.0634475	FALSE	NA		NA	NA	NA	NA	NA	NA	NA	NA	NA
ENSG00000168769	TET2	chr4	8132.5	1.60168e-05	0.00144274	0.00271578	0.0635553	FALSE	NA		NA	NA	NA	NA	NA	NA	NA	NA	NA
ENSG00000196814	MVB12B	chr9	56.4097	-4.734e-06	0.0014427	0.00271767	0.0635553	FALSE	NA		NA	NA	NA	NA	NA	NA	NA	NA	NA
ENSG00000213619	NDUFS3	chr11	6850.12	-0.75165	0.411822	0.00273607	0.0638923	FALSE	NA		NA	NA	NA	NA	NA	NA	NA	NA	NA
ENSG00000242616	GNG10	chr9	1281.75	-1.23455e-05	0.0014427	0.00276756	0.0645334	FALSE	NA		NA	NA	NA	NA	NA	NA	NA	NA	NA
ENSG00000139318	DUSP6	chr12	53.9935	-3.25586e-06	0.00144269	0.00281746	0.0656014	FALSE	NA		NA	NA	NA	NA	NA	NA	NA	NA	NA
ENSG00000249693	THEGL	chr4	13.4938	-3.48617e-06	0.0014427	0.00282448	0.0656544	FALSE	NA		NA	NA	NA	NA	NA	NA	NA	NA	NA
ENSG00000224184	MIR3681HG	chr2	1695.39	2.38256e-06	0.0014427	0.00283095	0.0656544	FALSE	NA		NA	NA	NA	NA	NA	NA	NA	NA	NA
ENSG00000130703	OSBPL2	chr20	1639.02	-1.04038e-05	0.00144271	0.00283462	0.0656544	FALSE	NA		NA	NA	NA	NA	NA	NA	NA	NA	NA
ENSG00000173898	SPTBN2	chr11	1690.8	3.72412e-06	0.0014427	0.00283616	0.0656544	FALSE	NA		NA	NA	NA	NA	NA	NA	NA	NA	NA
ENSG00000125170	DOK4	chr16	178.214	-1.6837	0.797402	0.00285017	0.0658834	FALSE	NA		NA	NA	NA	NA	NA	NA	NA	NA	NA
ENSG00000175768	TOMM5	chr9	11587.2	-0.748779	0.415625	0.00286287	0.0660816	FALSE	NA		NA	NA	NA	NA	NA	NA	NA	NA	NA
ENSG00000171189	GRIK1	chr21	136.008	4.46664	2.86221	0.00287257	0.0662098	FALSE	NA		NA	NA	NA	NA	NA	NA	NA	NA	NA
ENSG00000230679	ENO1-AS1	chr1	42.3325	-5.26675e-06	0.0014427	0.00287687	0.0662135	FALSE	NA		NA	NA	NA	NA	NA	NA	NA	NA	NA
ENSG00000150961	SEC24D	chr4	3977.48	2.16189e-06	0.0014427	0.00288712	0.0663541	FALSE	NA		NA	NA	NA	NA	NA	NA	NA	NA	NA
ENSG00000101220	C20orf27	chr20	2910	-1.05371e-05	0.0014427	0.00289466	0.0664318	FALSE	NA		NA	NA	NA	NA	NA	NA	NA	NA	NA
ENSG00000010818	HIVEP2	chr6	3216.82	2.04661e-06	0.0014427	0.00289962	0.0664502	FALSE	NA		NA	NA	NA	NA	NA	NA	NA	NA	NA
ENSG00000198835	GJC2	chr1	13.8169	-3.70032e-06	0.0014427	0.00291397	0.0666836	FALSE	NA		NA	NA	NA	NA	NA	NA	NA	NA	NA
ENSG00000053438	NNAT	chr20	19.9561	-2.6369e-06	0.0014427	0.00293889	0.0671289	FALSE	NA		NA	NA	NA	NA	NA	NA	NA	NA	NA
ENSG00000147614	ATP6V0D2	chr8	429.491	5.3136e-07	0.0014427	0.00294182	0.0671289	FALSE	NA		NA	NA	NA	NA	NA	NA	NA	NA	NA
ENSG00000266916	ZNF793-AS1	chr19	49.0467	-3.8505e-06	0.0014427	0.0029656	0.0674934	FALSE	NA		NA	NA	NA	NA	NA	NA	NA	NA	NA
ENSG00000163635	ATXN7	chr3	4175.12	4.79224e-06	0.0014427	0.00296623	0.0674934	FALSE	NA		NA	NA	NA	NA	NA	NA	NA	NA	NA
ENSG00000116199	FAM20B	chr1	3217.32	4.87118e-06	0.0014427	0.0029807	0.0677263	FALSE	NA		NA	NA	NA	NA	NA	NA	NA	NA	NA
ENSG00000167716	WDR81	chr17	888.912	2.95546e-06	0.0014427	0.0029963	0.0679841	FALSE	NA		NA	NA	NA	NA	NA	NA	NA	NA	NA
ENSG00000102978	POLR2C	chr16	2590.25	-4.09639e-05	0.00144296	0.0030235	0.068504	FALSE	NA		NA	NA	NA	NA	NA	NA	NA	NA	NA
ENSG00000135363	LMO2	chr11	6248.56	-1.64106	0.772985	0.00305081	0.0690251	FALSE	NA		NA	NA	NA	NA	NA	NA	NA	NA	NA
ENSG00000205181	LINC00654	chr20	39.3615	-2.17076	1.01408	0.0030593	0.0691194	FALSE	NA		NA	NA	NA	NA	NA	NA	NA	NA	NA
ENSG00000274641	HIST1H2BO	chr6	156.181	-1.721	0.823446	0.00306746	0.069206	FALSE	NA		NA	NA	NA	NA	NA	NA	NA	NA	NA
ENSG00000007312	CD79B	chr17	288.338	-5.41152e-06	0.0014427	0.00307434	0.0692637	FALSE	NA		NA	NA	NA	NA	NA	NA	NA	NA	NA
ENSG00000081320	STK17B	chr2	11429.7	1.46054e-06	0.0014427	0.00308149	0.069327	FALSE	NA		NA	NA	NA	NA	NA	NA	NA	NA	NA
ENSG00000156273	BACH1	chr21	7936.23	3.37542e-06	0.0014427	0.00309408	0.0695126	FALSE	NA		NA	NA	NA	NA	NA	NA	NA	NA	NA
ENSG00000075131	TIPIN	chr15	1006.69	-1.23776	0.63351	0.00310198	0.0695464	FALSE	NA		NA	NA	NA	NA	NA	NA	NA	NA	NA
ENSG00000253549	CA3-AS1	chr8	579.924	1.16898e-06	0.0014427	0.00310428	0.0695464	FALSE	NA		NA	NA	NA	NA	NA	NA	NA	NA	NA
ENSG00000089356	FXYD3	chr19	440.587	9.50406e-07	0.0014427	0.00311461	0.0696802	FALSE	NA		NA	NA	NA	NA	NA	NA	NA	NA	NA
ENSG00000110723	EXPH5	chr11	829.123	-1.99883e-06	0.00144269	0.00313351	0.0700051	FALSE	NA		NA	NA	NA	NA	NA	NA	NA	NA	NA
ENSG00000144821	MYH15	chr3	291.453	4.40977e-07	0.0014427	0.00319747	0.0712401	FALSE	NA		NA	NA	NA	NA	NA	NA	NA	NA	NA
ENSG00000100336	APOL4	chr22	416.037	3.20895e-07	0.0014427	0.0031977	0.0712401	FALSE	NA		NA	NA	NA	NA	NA	NA	NA	NA	NA
ENSG00000231389	HLA-DPA1	chr6	894.551	-4.8355e-06	0.0014427	0.0032293	0.0718442	FALSE	NA		NA	NA	NA	NA	NA	NA	NA	NA	NA
ENSG00000196878	LAMB3	chr1	164.558	4.22286	3.94191	0.00325211	0.0721542	FALSE	NA		NA	NA	NA	NA	NA	NA	NA	NA	NA
ENSG00000158985	CDC42SE2	chr5	15231.5	3.00336e-05	0.00144285	0.00325787	0.0721542	FALSE	NA		NA	NA	NA	NA	NA	NA	NA	NA	NA
ENSG00000198885	ITPRIPL1	chr2	176.809	-2.45962	1.05662	0.0032595	0.0721542	FALSE	NA		NA	NA	NA	NA	NA	NA	NA	NA	NA
ENSG00000133317	LGALS12	chr11	1075.05	1.45057e-06	0.0014427	0.00326621	0.0721542	FALSE	NA		NA	NA	NA	NA	NA	NA	NA	NA	NA
ENSG00000187147	RNF220	chr1	3814.54	-1.03359	0.557097	0.00326943	0.0721542	FALSE	NA		NA	NA	NA	NA	NA	NA	NA	NA	NA
ENSG00000106852	LHX6	chr9	14.9495	-3.94551e-06	0.0014427	0.00327031	0.0721542	FALSE	NA		NA	NA	NA	NA	NA	NA	NA	NA	NA
ENSG00000198792	TMEM184B	chr22	2025.38	-9.66815e-06	0.00144271	0.00328342	0.0723119	FALSE	NA		NA	NA	NA	NA	NA	NA	NA	NA	NA
ENSG00000162407	PLPP3	chr1	39.8569	-2.08636	1.01123	0.00329163	0.0723119	FALSE	NA		NA	NA	NA	NA	NA	NA	NA	NA	NA
ENSG00000185304	RGPD2	chr2	6.89735	-2.66149e-06	0.0014427	0.00329445	0.0723119	FALSE	NA		NA	NA	NA	NA	NA	NA	NA	NA	NA
ENSG00000277775	HIST1H3F	chr6	539.922	-6.06302e-06	0.0014427	0.00329553	0.0723119	FALSE	NA		NA	NA	NA	NA	NA	NA	NA	NA	NA
ENSG00000141404	GNAL	chr18	242.139	3.68751	2.02732	0.00333956	0.0731775	FALSE	NA		NA	NA	NA	NA	NA	NA	NA	NA	NA
ENSG00000198752	CDC42BPB	chr14	818.25	2.11829e-06	0.0014427	0.00341732	0.0747789	FALSE	NA		NA	NA	NA	NA	NA	NA	NA	NA	NA
ENSG00000121895	TMEM156	chr4	3122.86	1.82697e-06	0.0014427	0.00342422	0.0748276	FALSE	NA		NA	NA	NA	NA	NA	NA	NA	NA	NA
ENSG00000184990	SIVA1	chr14	9145.27	-1.09354e-05	0.0014427	0.00343055	0.0748425	FALSE	NA		NA	NA	NA	NA	NA	NA	NA	NA	NA
ENSG00000105499	PLA2G4C	chr19	185.2	2.57434	1.61699	0.00343426	0.0748425	FALSE	NA		NA	NA	NA	NA	NA	NA	NA	NA	NA
ENSG00000100429	HDAC10	chr22	1898.46	6.37816e-06	0.0014427	0.00344003	0.0748662	FALSE	NA		NA	NA	NA	NA	NA	NA	NA	NA	NA
ENSG00000240770	C21orf91-OT1	chr21	136.674	4.20762	3.20404	0.0034751	0.0755267	FALSE	NA		NA	NA	NA	NA	NA	NA	NA	NA	NA
ENSG00000196188	CTSE	chr1	30.935	-3.95284e-06	0.0014427	0.00348414	0.0755668	FALSE	NA		NA	NA	NA	NA	NA	NA	NA	NA	NA
ENSG00000198830	HMGN2	chr1	41775.5	-9.46671e-06	0.0014427	0.00348639	0.0755668	FALSE	NA		NA	NA	NA	NA	NA	NA	NA	NA	NA
ENSG00000172264	MACROD2	chr20	2814.11	8.29091e-07	0.0014427	0.00350793	0.0759308	FALSE	NA		NA	NA	NA	NA	NA	NA	NA	NA	NA
ENSG00000091879	ANGPT2	chr8	427.606	-2.43305e-06	0.00144269	0.0035142	0.0759637	FALSE	NA		NA	NA	NA	NA	NA	NA	NA	NA	NA
ENSG00000177542	SLC25A22	chr11	508.088	-1.03049	0.582912	0.00352866	0.0760838	FALSE	NA		NA	NA	NA	NA	NA	NA	NA	NA	NA
ENSG00000227039	ITGB2-AS1	chr21	32.6728	-2.75718e-06	0.00144269	0.00352927	0.0760838	FALSE	NA		NA	NA	NA	NA	NA	NA	NA	NA	NA
ENSG00000135220	UGT2A3	chr4	6.6647	-2.56884e-06	0.0014427	0.00355079	0.0764447	FALSE	NA		NA	NA	NA	NA	NA	NA	NA	NA	NA
ENSG00000186472	PCLO	chr7	19.4016	-3.98527e-06	0.0014427	0.0035775	0.0769163	FALSE	NA		NA	NA	NA	NA	NA	NA	NA	NA	NA
ENSG00000101307	SIRPB1	chr20	9.35927	-2.51533e-06	0.00144269	0.00360388	0.0773794	FALSE	NA		NA	NA	NA	NA	NA	NA	NA	NA	NA
ENSG00000150093	ITGB1	chr10	10560.5	5.26029e-06	0.0014427	0.0036147	0.0775077	FALSE	NA		NA	NA	NA	NA	NA	NA	NA	NA	NA
ENSG00000157680	DGKI	chr7	334.858	1.4928e-06	0.0014427	0.00365737	0.0782512	FALSE	NA		NA	NA	NA	NA	NA	NA	NA	NA	NA
ENSG00000205593	DENND6B	chr22	1633.74	-0.000157785	0.00144705	0.00365916	0.0782512	FALSE	NA		NA	NA	NA	NA	NA	NA	NA	NA	NA
ENSG00000170801	HTRA3	chr4	14.8967	-3.88619e-06	0.0014427	0.00367629	0.0785125	FALSE	NA		NA	NA	NA	NA	NA	NA	NA	NA	NA
ENSG00000184113	CLDN5	chr22	13.8017	-2.70556e-06	0.00144269	0.00368357	0.0785631	FALSE	NA		NA	NA	NA	NA	NA	NA	NA	NA	NA
ENSG00000132744	ACY3	chr11	33.0354	-4.05921e-06	0.0014427	0.00369978	0.0788038	FALSE	NA		NA	NA	NA	NA	NA	NA	NA	NA	NA
ENSG00000133657	ATP13A3	chr3	4477.71	5.90876e-06	0.0014427	0.0037124	0.0789675	FALSE	NA		NA	NA	NA	NA	NA	NA	NA	NA	NA
ENSG00000116668	SWT1	chr1	2051.2	2.99686e-06	0.0014427	0.00372762	0.0791858	FALSE	NA		NA	NA	NA	NA	NA	NA	NA	NA	NA
ENSG00000170476	MZB1	chr5	125.656	-2.35174e-06	0.00144269	0.00373497	0.0791952	FALSE	NA		NA	NA	NA	NA	NA	NA	NA	NA	NA
ENSG00000204314	PRRT1	chr6	110.987	4.10592	2.73326	0.003742	0.0791952	FALSE	NA		NA	NA	NA	NA	NA	NA	NA	NA	NA
ENSG00000136842	TMOD1	chr9	4038.63	1.76706e-06	0.0014427	0.00374291	0.0791952	FALSE	NA		NA	NA	NA	NA	NA	NA	NA	NA	NA
ENSG00000186439	TRDN	chr6	487.999	3.79043e-07	0.0014427	0.00377286	0.0794904	FALSE	NA		NA	NA	NA	NA	NA	NA	NA	NA	NA
ENSG00000083454	P2RX5	chr17	1746.16	1.10199e-06	0.0014427	0.00377958	0.0794904	FALSE	NA		NA	NA	NA	NA	NA	NA	NA	NA	NA
ENSG00000100426	ZBED4	chr22	2584.88	-5.52776e-06	0.0014427	0.00378067	0.0794904	FALSE	NA		NA	NA	NA	NA	NA	NA	NA	NA	NA
ENSG00000157578	LCA5L	chr21	127	4.07979	3.1687	0.0037907	0.0794904	FALSE	NA		NA	NA	NA	NA	NA	NA	NA	NA	NA
ENSG00000100417	PMM1	chr22	156.193	-2.03558	0.959623	0.00380059	0.0794904	FALSE	NA		NA	NA	NA	NA	NA	NA	NA	NA	NA
ENSG00000187862	TTC24	chr1	7.88214	-3.26581e-06	0.0014427	0.00380072	0.0794904	FALSE	NA		NA	NA	NA	NA	NA	NA	NA	NA	NA
ENSG00000146374	RSPO3	chr6	3.56592	-2.17715e-06	0.0014427	0.00380116	0.0794904	FALSE	NA		NA	NA	NA	NA	NA	NA	NA	NA	NA
ENSG00000101200	AVP	chr20	17.86	8.12889e-07	0.0014427	0.00380621	0.0794904	FALSE	NA		NA	NA	NA	NA	NA	NA	NA	NA	NA
ENSG00000183684	ALYREF	chr17	11528.8	-1.15137e-05	0.0014427	0.00380668	0.0794904	FALSE	NA		NA	NA	NA	NA	NA	NA	NA	NA	NA
ENSG00000167644	C19orf33	chr19	453.388	7.24209e-07	0.0014427	0.00380916	0.0794904	FALSE	NA		NA	NA	NA	NA	NA	NA	NA	NA	NA
ENSG00000280560	LINC01374	chr10	19.1465	-2.62117e-06	0.00144269	0.00381153	0.0794904	FALSE	NA		NA	NA	NA	NA	NA	NA	NA	NA	NA
ENSG00000121361	KCNJ8	chr12	155.488	3.66749	6.8783	0.00382656	0.0796713	FALSE	NA		NA	NA	NA	NA	NA	NA	NA	NA	NA
ENSG00000175727	MLXIP	chr12	3878.89	-2.05688e-06	0.00144269	0.0038311	0.0796713	FALSE	NA		NA	NA	NA	NA	NA	NA	NA	NA	NA
ENSG00000198515	CNGA1	chr4	601.064	1.0529e-05	0.00144271	0.00383514	0.0796713	FALSE	NA		NA	NA	NA	NA	NA	NA	NA	NA	NA
ENSG00000102898	NUTF2	chr16	8973.53	-0.593518	0.387861	0.00388363	0.080574	FALSE	NA		NA	NA	NA	NA	NA	NA	NA	NA	NA
ENSG00000172817	CYP7B1	chr8	9563.5	1.03206e-06	0.0014427	0.00392529	0.0813329	FALSE	NA		NA	NA	NA	NA	NA	NA	NA	NA	NA
ENSG00000264630	PRKCA-AS1	chr17	4.44657	-2.54634e-06	0.0014427	0.00395087	0.0816243	FALSE	NA		NA	NA	NA	NA	NA	NA	NA	NA	NA
ENSG00000180694	TMEM64	chr8	4490.85	1.10736e-06	0.00144269	0.00395702	0.0816243	FALSE	NA		NA	NA	NA	NA	NA	NA	NA	NA	NA
ENSG00000239887	C1orf226	chr1	107.536	4.03172	2.74983	0.00395811	0.0816243	FALSE	NA		NA	NA	NA	NA	NA	NA	NA	NA	NA
ENSG00000173511	VEGFB	chr11	2353.1	-1.11644e-05	0.0014427	0.00396467	0.0816243	FALSE	NA		NA	NA	NA	NA	NA	NA	NA	NA	NA
ENSG00000187134	AKR1C1	chr10	2771.88	1.05597e-06	0.00144269	0.00396487	0.0816243	FALSE	NA		NA	NA	NA	NA	NA	NA	NA	NA	NA
ENSG00000179776	CDH5	chr16	3.17669	-2.06527e-06	0.0014427	0.0039784	0.0817363	FALSE	NA		NA	NA	NA	NA	NA	NA	NA	NA	NA
ENSG00000177989	ODF3B	chr22	203.609	2.6969	0.9843	0.00398712	0.0817363	FALSE	NA		NA	NA	NA	NA	NA	NA	NA	NA	NA
ENSG00000090382	LYZ	chr12	6873.51	1.75412e-06	0.0014427	0.00398743	0.0817363	FALSE	NA		NA	NA	NA	NA	NA	NA	NA	NA	NA
ENSG00000100068	LRP5L	chr22	2007.01	1.10165e-06	0.0014427	0.00399075	0.0817363	FALSE	NA		NA	NA	NA	NA	NA	NA	NA	NA	NA
ENSG00000039319	ZFYVE16	chr5	3014.92	-3.6428e-05	0.00144292	0.00400309	0.0818842	FALSE	NA		NA	NA	NA	NA	NA	NA	NA	NA	NA
ENSG00000115318	LOXL3	chr2	201.386	-1.3794	0.758721	0.00411579	0.084082	FALSE	NA		NA	NA	NA	NA	NA	NA	NA	NA	NA
ENSG00000131148	EMC8	chr16	2293.72	-0.459428	0.340051	0.0041292	0.0842483	FALSE	NA		NA	NA	NA	NA	NA	NA	NA	NA	NA
ENSG00000159082	SYNJ1	chr21	2728.76	6.53962e-07	0.00144269	0.00413814	0.0843232	FALSE	NA		NA	NA	NA	NA	NA	NA	NA	NA	NA
ENSG00000145362	ANK2	chr4	572.615	5.82572e-07	0.0014427	0.00417064	0.084851	FALSE	NA		NA	NA	NA	NA	NA	NA	NA	NA	NA
ENSG00000151012	SLC7A11	chr4	1416.71	8.05591e-07	0.0014427	0.00417465	0.084851	FALSE	NA		NA	NA	NA	NA	NA	NA	NA	NA	NA
ENSG00000131470	PSMC3IP	chr17	323.51	-1.22707	0.697258	0.00418547	0.0849629	FALSE	NA		NA	NA	NA	NA	NA	NA	NA	NA	NA
ENSG00000049089	COL9A2	chr1	1199.48	1.31163e-06	0.0014427	0.00421007	0.08532	FALSE	NA		NA	NA	NA	NA	NA	NA	NA	NA	NA
ENSG00000165030	NFIL3	chr9	6103.27	-9.14458e-06	0.00144271	0.00421373	0.08532	FALSE	NA		NA	NA	NA	NA	NA	NA	NA	NA	NA
ENSG00000169715	MT1E	chr16	306.382	-2.75328	1.18585	0.00422809	0.0854161	FALSE	NA		NA	NA	NA	NA	NA	NA	NA	NA	NA
ENSG00000137266	SLC22A23	chr6	2250.03	-5.70845e-06	0.0014427	0.00422915	0.0854161	FALSE	NA		NA	NA	NA	NA	NA	NA	NA	NA	NA
ENSG00000169760	NLGN1	chr3	10259.6	9.33865e-07	0.0014427	0.00424008	0.0855288	FALSE	NA		NA	NA	NA	NA	NA	NA	NA	NA	NA
ENSG00000189068	VSTM1	chr19	331.561	-1.96448	0.948037	0.00425438	0.0857091	FALSE	NA		NA	NA	NA	NA	NA	NA	NA	NA	NA
ENSG00000196415	PRTN3	chr19	511.653	8.90726e-06	0.00144271	0.00435141	0.0875536	FALSE	NA		NA	NA	NA	NA	NA	NA	NA	NA	NA
ENSG00000172995	ARPP21	chr3	4116.48	1.07732e-06	0.0014427	0.00439366	0.0882927	FALSE	NA		NA	NA	NA	NA	NA	NA	NA	NA	NA
ENSG00000136237	RAPGEF5	chr7	28.3563	-3.13161	1.34593	0.00441756	0.0885604	FALSE	NA		NA	NA	NA	NA	NA	NA	NA	NA	NA
ENSG00000054523	KIF1B	chr1	2792.91	2.79454e-06	0.0014427	0.00441806	0.0885604	FALSE	NA		NA	NA	NA	NA	NA	NA	NA	NA	NA
ENSG00000145293	ENOPH1	chr4	1870.6	-9.63565e-06	0.0014427	0.00444948	0.0890787	FALSE	NA		NA	NA	NA	NA	NA	NA	NA	NA	NA
ENSG00000140287	HDC	chr15	19851.9	3.93133e-07	0.00144269	0.00447111	0.0893999	FALSE	NA		NA	NA	NA	NA	NA	NA	NA	NA	NA
ENSG00000242516	LINC00960	chr3	888.291	8.41072e-06	0.00144271	0.00448183	0.0895022	FALSE	NA		NA	NA	NA	NA	NA	NA	NA	NA	NA
ENSG00000260372	AQP4-AS1	chr18	641.164	1.76893e-06	0.0014427	0.00451492	0.0900508	FALSE	NA		NA	NA	NA	NA	NA	NA	NA	NA	NA
ENSG00000133818	RRAS2	chr11	3896.2	1.89747e-06	0.0014427	0.00454488	0.0905353	FALSE	NA		NA	NA	NA	NA	NA	NA	NA	NA	NA
ENSG00000184986	TMEM121	chr14	124.862	-3.54001e-06	0.0014427	0.00455364	0.0905971	FALSE	NA		NA	NA	NA	NA	NA	NA	NA	NA	NA
ENSG00000147872	PLIN2	chr9	19869.9	8.34892e-07	0.00144269	0.00457836	0.0909758	FALSE	NA		NA	NA	NA	NA	NA	NA	NA	NA	NA
ENSG00000151553	FAM160B1	chr10	4773.05	1.55517e-06	0.0014427	0.00462115	0.0916277	FALSE	NA		NA	NA	NA	NA	NA	NA	NA	NA	NA
ENSG00000137203	TFAP2A	chr6	187.877	2.28584	2.35342	0.00462263	0.0916277	FALSE	NA		NA	NA	NA	NA	NA	NA	NA	NA	NA
ENSG00000128052	KDR	chr4	11.999	-5.44875e-06	0.0014427	0.00464397	0.0919367	FALSE	NA		NA	NA	NA	NA	NA	NA	NA	NA	NA
ENSG00000136738	STAM	chr10	11844.1	-0.000549208	0.00150191	0.00465103	0.0919628	FALSE	NA		NA	NA	NA	NA	NA	NA	NA	NA	NA
ENSG00000162739	SLAMF6	chr1	312.223	1.42914e-06	0.0014427	0.00469208	0.0926599	FALSE	NA		NA	NA	NA	NA	NA	NA	NA	NA	NA
ENSG00000123636	BAZ2B	chr2	7296.84	2.1141e-05	0.00144277	0.00469993	0.0927004	FALSE	NA		NA	NA	NA	NA	NA	NA	NA	NA	NA
ENSG00000169684	CHRNA5	chr15	87.3297	-5.30713e-06	0.0014427	0.00471322	0.0928481	FALSE	NA		NA	NA	NA	NA	NA	NA	NA	NA	NA
ENSG00000011332	DPF1	chr19	195.959	3.36599	1.95989	0.00473503	0.093163	FALSE	NA		NA	NA	NA	NA	NA	NA	NA	NA	NA
ENSG00000122194	PLG	chr6	7.08356	-3.00988e-06	0.0014427	0.00476816	0.0936996	FALSE	NA		NA	NA	NA	NA	NA	NA	NA	NA	NA
ENSG00000198561	CTNND1	chr11	5103.09	2.99884e-06	0.0014427	0.00477754	0.0937687	FALSE	NA		NA	NA	NA	NA	NA	NA	NA	NA	NA
ENSG00000149599	DUSP15	chr20	88.8553	-1.90885	0.985016	0.0047889	0.0938766	FALSE	NA		NA	NA	NA	NA	NA	NA	NA	NA	NA
ENSG00000248905	FMN1	chr15	247.752	1.54927e-06	0.0014427	0.00479489	0.0938789	FALSE	NA		NA	NA	NA	NA	NA	NA	NA	NA	NA
ENSG00000171617	ENC1	chr5	63.6774	-4.77046e-06	0.0014427	0.00482746	0.0944011	FALSE	NA		NA	NA	NA	NA	NA	NA	NA	NA	NA
ENSG00000081479	LRP2	chr2	58.3368	-3.31274e-06	0.00144269	0.0048376	0.0944838	FALSE	NA		NA	NA	NA	NA	NA	NA	NA	NA	NA
ENSG00000117602	RCAN3	chr1	967.917	2.80993e-06	0.0014427	0.00487169	0.0950337	FALSE	NA		NA	NA	NA	NA	NA	NA	NA	NA	NA
ENSG00000118997	DNAH7	chr2	87.3722	3.73091	2.55169	0.00491598	0.0957808	FALSE	NA		NA	NA	NA	NA	NA	NA	NA	NA	NA
ENSG00000124762	CDKN1A	chr6	843.397	8.50478e-07	0.0014427	0.00495519	0.0964273	FALSE	NA		NA	NA	NA	NA	NA	NA	NA	NA	NA
ENSG00000170049	KCNAB3	chr17	112.676	-0.931099	0.737891	0.0049767	0.0964342	FALSE	NA		NA	NA	NA	NA	NA	NA	NA	NA	NA
ENSG00000121989	ACVR2A	chr2	54.3616	-1.34222	0.907742	0.00497928	0.0964342	FALSE	NA		NA	NA	NA	NA	NA	NA	NA	NA	NA
ENSG00000085276	MECOM	chr3	1228.21	-1.17293	0.696851	0.00498049	0.0964342	FALSE	NA		NA	NA	NA	NA	NA	NA	NA	NA	NA
ENSG00000130940	CASZ1	chr1	515.097	6.7566e-07	0.0014427	0.00498183	0.0964342	FALSE	NA		NA	NA	NA	NA	NA	NA	NA	NA	NA
ENSG00000134184	GSTM1	chr1	1660.69	7.6284e-07	0.0014427	0.00498569	0.0964342	FALSE	NA		NA	NA	NA	NA	NA	NA	NA	NA	NA
ENSG00000254402	LRRC24	chr8	152.145	2.28264	1.55136	0.0050078	0.0966517	FALSE	NA		NA	NA	NA	NA	NA	NA	NA	NA	NA
ENSG00000173848	NET1	chr10	8660.87	3.25162e-06	0.00144269	0.00500902	0.0966517	FALSE	NA		NA	NA	NA	NA	NA	NA	NA	NA	NA
ENSG00000204099	NEU4	chr2	950.204	5.19973	3.23423	0.00502426	0.096829	FALSE	NA		NA	NA	NA	NA	NA	NA	NA	NA	NA
ENSG00000177669	MBOAT4	chr8	378.059	7.53009e-07	0.0014427	0.00504128	0.09704	FALSE	NA		NA	NA	NA	NA	NA	NA	NA	NA	NA
ENSG00000143995	MEIS1	chr2	608.87	-3.52636e-06	0.00144269	0.00504816	0.0970557	FALSE	NA		NA	NA	NA	NA	NA	NA	NA	NA	NA
ENSG00000187498	COL4A1	chr13	12.3178	-3.23176e-06	0.0014427	0.00506764	0.0971834	FALSE	NA		NA	NA	NA	NA	NA	NA	NA	NA	NA
ENSG00000259129	LINC00648	chr14	561.666	1.37325e-06	0.0014427	0.00507059	0.0971834	FALSE	NA		NA	NA	NA	NA	NA	NA	NA	NA	NA
ENSG00000085563	ABCB1	chr7	14868.6	9.39677e-07	0.0014427	0.00507303	0.0971834	FALSE	NA		NA	NA	NA	NA	NA	NA	NA	NA	NA
ENSG00000178104	PDE4DIP	chr1	7272.86	6.47196e-07	0.0014427	0.00510791	0.0977345	FALSE	NA		NA	NA	NA	NA	NA	NA	NA	NA	NA
ENSG00000116793	PHTF1	chr1	27103.3	-5.9044e-05	0.0014433	0.00513486	0.0981328	FALSE	NA		NA	NA	NA	NA	NA	NA	NA	NA	NA
ENSG00000204511	MCCD1	chr6	2.43211	-1.77648e-06	0.0014427	0.0051472	0.0982514	FALSE	NA		NA	NA	NA	NA	NA	NA	NA	NA	NA
ENSG00000008441	NFIX	chr19	1737.41	8.84579e-06	0.00144271	0.00515815	0.0983431	FALSE	NA		NA	NA	NA	NA	NA	NA	NA	NA	NA
ENSG00000140853	NLRC5	chr16	1869.55	1.00392e-06	0.0014427	0.00518627	0.0987613	FALSE	NA		NA	NA	NA	NA	NA	NA	NA	NA	NA
ENSG00000125895	TMEM74B	chr20	2.7101	-1.74807e-06	0.0014427	0.00522001	0.0992592	FALSE	NA		NA	NA	NA	NA	NA	NA	NA	NA	NA
ENSG00000117122	MFAP2	chr1	139.05	-2.66061	1.21012	0.00523394	0.0992592	FALSE	NA		NA	NA	NA	NA	NA	NA	NA	NA	NA
ENSG00000198624	CCDC69	chr5	2723.16	1.17547e-05	0.00144271	0.00523713	0.0992592	FALSE	NA		NA	NA	NA	NA	NA	NA	NA	NA	NA
ENSG00000186205	2001-03-01	chr1	111.496	-2.93782	1.29018	0.00523723	0.0992592	FALSE	NA		NA	NA	NA	NA	NA	NA	NA	NA	NA
ENSG00000132837	DMGDH	chr5	748.046	2.09378e-06	0.0014427	0.00529377	0.100212	FALSE	NA		NA	NA	NA	NA	NA	NA	NA	NA	NA
ENSG00000204711	C9orf135	chr9	5.96808	-2.71513e-06	0.0014427	0.00531558	0.100506	FALSE	NA		NA	NA	NA	NA	NA	NA	NA	NA	NA
ENSG00000176105	YES1	chr18	7319.95	1.79483e-06	0.0014427	0.00534699	0.100777	FALSE	NA		NA	NA	NA	NA	NA	NA	NA	NA	NA
ENSG00000228495	LINC01013	chr6	12.1146	-3.59868e-06	0.0014427	0.00534783	0.100777	FALSE	NA		NA	NA	NA	NA	NA	NA	NA	NA	NA
ENSG00000198598	MMP17	chr12	30.3159	1.83723e-07	0.00144269	0.0053488	0.100777	FALSE	NA		NA	NA	NA	NA	NA	NA	NA	NA	NA
ENSG00000159496	RGL4	chr22	133.06	-2.19194	1.08153	0.00539167	0.101394	FALSE	NA		NA	NA	NA	NA	NA	NA	NA	NA	NA
ENSG00000255833	TIFAB	chr5	3.05177	-2.0338e-06	0.0014427	0.00540052	0.101394	FALSE	NA		NA	NA	NA	NA	NA	NA	NA	NA	NA
ENSG00000213928	IRF9	chr14	3261.03	7.58317e-06	0.0014427	0.00540057	0.101394	FALSE	NA		NA	NA	NA	NA	NA	NA	NA	NA	NA
ENSG00000172458	IL17D	chr13	12.0739	-3.04167e-06	0.0014427	0.00541236	0.101446	FALSE	NA		NA	NA	NA	NA	NA	NA	NA	NA	NA
ENSG00000188687	SLC4A5	chr2	565.485	4.11568e-06	0.0014427	0.00541604	0.101446	FALSE	NA		NA	NA	NA	NA	NA	NA	NA	NA	NA
ENSG00000222017	AC011997.1	chr2	1186.31	1.69341e-06	0.0014427	0.00542414	0.101479	FALSE	NA		NA	NA	NA	NA	NA	NA	NA	NA	NA
ENSG00000180611	MB21D2	chr3	237.081	-2.98981e-06	0.0014427	0.00546256	0.102078	FALSE	NA		NA	NA	NA	NA	NA	NA	NA	NA	NA
ENSG00000115548	KDM3A	chr2	3405.06	2.57607e-06	0.0014427	0.00546967	0.102092	FALSE	NA		NA	NA	NA	NA	NA	NA	NA	NA	NA
ENSG00000112290	WASF1	chr6	330.989	-2.58779	1.19158	0.00547959	0.102158	FALSE	NA		NA	NA	NA	NA	NA	NA	NA	NA	NA
ENSG00000023171	GRAMD1B	chr11	25.4344	-4.22588e-06	0.0014427	0.00552064	0.102803	FALSE	NA		NA	NA	NA	NA	NA	NA	NA	NA	NA
ENSG00000003436	TFPI	chr2	10345.4	1.45418e-06	0.0014427	0.00559594	0.103949	FALSE	NA		NA	NA	NA	NA	NA	NA	NA	NA	NA
ENSG00000196793	ZNF239	chr10	58.9257	-4.70608e-06	0.0014427	0.0055987	0.103949	FALSE	NA		NA	NA	NA	NA	NA	NA	NA	NA	NA
ENSG00000164588	HCN1	chr5	167.642	7.96792e-07	0.0014427	0.00560167	0.103949	FALSE	NA		NA	NA	NA	NA	NA	NA	NA	NA	NA
ENSG00000221963	APOL6	chr22	998.982	1.61275e-06	0.0014427	0.00562284	0.104221	FALSE	NA		NA	NA	NA	NA	NA	NA	NA	NA	NA
ENSG00000189129	PLAC9	chr10	24.7654	-4.18834e-06	0.0014427	0.00564634	0.104474	FALSE	NA		NA	NA	NA	NA	NA	NA	NA	NA	NA
ENSG00000112195	TREML2	chr6	313.671	-1.24964	0.775627	0.00564951	0.104474	FALSE	NA		NA	NA	NA	NA	NA	NA	NA	NA	NA
ENSG00000126821	SGPP1	chr14	2889.8	-0.000296312	0.00145848	0.00566881	0.104709	FALSE	NA		NA	NA	NA	NA	NA	NA	NA	NA	NA
ENSG00000229153	EPHA1-AS1	chr7	58.1455	-4.30702e-06	0.0014427	0.00567801	0.104758	FALSE	NA		NA	NA	NA	NA	NA	NA	NA	NA	NA
ENSG00000153956	CACNA2D1	chr7	1223.34	5.9147e-07	0.0014427	0.00569171	0.104834	FALSE	NA		NA	NA	NA	NA	NA	NA	NA	NA	NA
ENSG00000100298	APOBEC3H	chr22	99.5987	3.3302	3.74676	0.00569522	0.104834	FALSE	NA		NA	NA	NA	NA	NA	NA	NA	NA	NA
ENSG00000132185	FCRLA	chr1	12.5728	-2.03281e-06	0.00144269	0.0057378	0.105496	FALSE	NA		NA	NA	NA	NA	NA	NA	NA	NA	NA
ENSG00000196431	CRYBA4	chr22	22.772	-2.11407e-06	0.00144269	0.00575643	0.105568	FALSE	NA		NA	NA	NA	NA	NA	NA	NA	NA	NA
ENSG00000112406	HECA	chr6	2622.5	-6.82338e-07	0.00144269	0.00575935	0.105568	FALSE	NA		NA	NA	NA	NA	NA	NA	NA	NA	NA
ENSG00000039560	RAI14	chr5	29.6014	-4.36908e-06	0.0014427	0.0057615	0.105568	FALSE	NA		NA	NA	NA	NA	NA	NA	NA	NA	NA
ENSG00000149636	DSN1	chr20	1381.27	-0.737128	0.564504	0.00577852	0.105759	FALSE	NA		NA	NA	NA	NA	NA	NA	NA	NA	NA
ENSG00000167840	ZNF232	chr17	209.257	-1.46483	0.86384	0.00578914	0.105832	FALSE	NA		NA	NA	NA	NA	NA	NA	NA	NA	NA
ENSG00000089505	CMTM1	chr16	48.9225	-1.84014	1.05428	0.00581621	0.106206	FALSE	NA		NA	NA	NA	NA	NA	NA	NA	NA	NA
ENSG00000117228	GBP1	chr1	374.221	6.73773e-07	0.0014427	0.00583285	0.106388	FALSE	NA		NA	NA	NA	NA	NA	NA	NA	NA	NA
ENSG00000134548	SPX	chr12	449.132	8.29833e-07	0.0014427	0.00588244	0.107054	FALSE	NA		NA	NA	NA	NA	NA	NA	NA	NA	NA
ENSG00000211772	TRBC2	chr7	63.1864	-2.48252e-06	0.00144269	0.00588561	0.107054	FALSE	NA		NA	NA	NA	NA	NA	NA	NA	NA	NA
ENSG00000119801	YPEL5	chr2	8187.85	-2.59714e-05	0.00144281	0.00588945	0.107054	FALSE	NA		NA	NA	NA	NA	NA	NA	NA	NA	NA
ENSG00000177169	ULK1	chr12	4569.05	1.02411e-06	0.0014427	0.00598865	0.108734	FALSE	NA		NA	NA	NA	NA	NA	NA	NA	NA	NA
ENSG00000168234	TTC39C	chr18	2370.35	-2.69113e-05	0.00144282	0.00601641	0.109114	FALSE	NA		NA	NA	NA	NA	NA	NA	NA	NA	NA
ENSG00000102908	NFAT5	chr16	13110.9	-1.68816e-06	0.00144269	0.00604662	0.10939	FALSE	NA		NA	NA	NA	NA	NA	NA	NA	NA	NA
ENSG00000181222	POLR2A	chr17	6771.19	-3.28397e-05	0.00144288	0.0060534	0.10939	FALSE	NA		NA	NA	NA	NA	NA	NA	NA	NA	NA
ENSG00000139508	SLC46A3	chr13	394.708	2.64831e-06	0.0014427	0.00605807	0.10939	FALSE	NA		NA	NA	NA	NA	NA	NA	NA	NA	NA
ENSG00000204642	HLA-F	chr6	639.847	9.01609e-07	0.0014427	0.0060646	0.10939	FALSE	NA		NA	NA	NA	NA	NA	NA	NA	NA	NA
ENSG00000115896	PLCL1	chr2	437.566	2.39939e-06	0.0014427	0.0060658	0.10939	FALSE	NA		NA	NA	NA	NA	NA	NA	NA	NA	NA
ENSG00000151135	TMEM263	chr12	4868.01	-5.21026e-06	0.0014427	0.00607523	0.109399	FALSE	NA		NA	NA	NA	NA	NA	NA	NA	NA	NA
ENSG00000138829	FBN2	chr5	48.3529	-2.1962	1.15479	0.00608001	0.109399	FALSE	NA		NA	NA	NA	NA	NA	NA	NA	NA	NA
ENSG00000187595	ZNF385C	chr17	303.032	5.65395e-06	0.0014427	0.00611806	0.10996	FALSE	NA		NA	NA	NA	NA	NA	NA	NA	NA	NA
ENSG00000231721	LINC-PINT	chr7	915.068	5.7561e-07	0.0014427	0.00613299	0.110036	FALSE	NA		NA	NA	NA	NA	NA	NA	NA	NA	NA
ENSG00000120075	HOXB5	chr17	16.0676	-2.82523e-06	0.0014427	0.00613603	0.110036	FALSE	NA		NA	NA	NA	NA	NA	NA	NA	NA	NA
ENSG00000127325	BEST3	chr12	20.4419	-3.83683e-06	0.0014427	0.00615332	0.110154	FALSE	NA		NA	NA	NA	NA	NA	NA	NA	NA	NA
ENSG00000005513	SOX8	chr16	3.61589	-1.73801e-06	0.0014427	0.00615951	0.110154	FALSE	NA		NA	NA	NA	NA	NA	NA	NA	NA	NA
ENSG00000120889	TNFRSF10B	chr8	2760.88	7.19355e-07	0.0014427	0.00616328	0.110154	FALSE	NA		NA	NA	NA	NA	NA	NA	NA	NA	NA
ENSG00000100299	ARSA	chr22	1552.15	7.63423e-06	0.0014427	0.00618001	0.11033	FALSE	NA		NA	NA	NA	NA	NA	NA	NA	NA	NA
ENSG00000173230	GOLGB1	chr3	10050.3	-5.46952e-06	0.0014427	0.00619176	0.110416	FALSE	NA		NA	NA	NA	NA	NA	NA	NA	NA	NA
ENSG00000188693	CYP51A1-AS1	chr7	91.216	3.2221	3.53417	0.00621314	0.110491	FALSE	NA		NA	NA	NA	NA	NA	NA	NA	NA	NA
ENSG00000164056	SPRY1	chr4	6975.13	8.92943e-07	0.0014427	0.00621904	0.110491	FALSE	NA		NA	NA	NA	NA	NA	NA	NA	NA	NA
ENSG00000188883	KLRG2	chr7	28.0395	-3.16671e-06	0.00144269	0.00622132	0.110491	FALSE	NA		NA	NA	NA	NA	NA	NA	NA	NA	NA
ENSG00000224116	INHBA-AS1	chr7	148.081	5.73245e-07	0.0014427	0.0062236	0.110491	FALSE	NA		NA	NA	NA	NA	NA	NA	NA	NA	NA
ENSG00000225190	PLEKHM1	chr17	1584.46	1.6731e-05	0.00144274	0.00623358	0.110526	FALSE	NA		NA	NA	NA	NA	NA	NA	NA	NA	NA
ENSG00000197077	KIAA1671	chr22	336.828	2.93987e-05	0.00144284	0.00623938	0.110526	FALSE	NA		NA	NA	NA	NA	NA	NA	NA	NA	NA
ENSG00000173110	HSPA6	chr1	218.299	4.68808e-07	0.0014427	0.00625273	0.110623	FALSE	NA		NA	NA	NA	NA	NA	NA	NA	NA	NA
ENSG00000110777	POU2AF1	chr11	13.9954	-2.53426e-06	0.00144269	0.00625871	0.110623	FALSE	NA		NA	NA	NA	NA	NA	NA	NA	NA	NA
ENSG00000240583	AQP1	chr7	398.933	3.50761	1.18808	0.00628317	0.110933	FALSE	NA		NA	NA	NA	NA	NA	NA	NA	NA	NA
ENSG00000140931	CMTM3	chr16	723.664	-4.60722e-06	0.0014427	0.00629669	0.110955	FALSE	NA		NA	NA	NA	NA	NA	NA	NA	NA	NA
ENSG00000122557	HERPUD2	chr7	4250.84	-0.000121418	0.00144526	0.00629826	0.110955	FALSE	NA		NA	NA	NA	NA	NA	NA	NA	NA	NA
ENSG00000181751	C5orf30	chr5	1019.31	-0.834069	0.638822	0.0063191	0.11116	FALSE	NA		NA	NA	NA	NA	NA	NA	NA	NA	NA
ENSG00000170231	FABP6	chr5	218.744	4.56181e-07	0.0014427	0.00632382	0.11116	FALSE	NA		NA	NA	NA	NA	NA	NA	NA	NA	NA
ENSG00000025423	HSD17B6	chr12	24.4606	-3.9232e-06	0.0014427	0.00633567	0.111246	FALSE	NA		NA	NA	NA	NA	NA	NA	NA	NA	NA
ENSG00000167815	PRDX2	chr19	11731.7	-1.49313	0.871852	0.00636281	0.1116	FALSE	NA		NA	NA	NA	NA	NA	NA	NA	NA	NA
ENSG00000188042	ARL4C	chr2	217.948	1.5864e-06	0.0014427	0.00638278	0.111824	FALSE	NA		NA	NA	NA	NA	NA	NA	NA	NA	NA
ENSG00000211802	TRAV22	chr14	2.6511	-1.753e-06	0.0014427	0.00638954	0.111824	FALSE	NA		NA	NA	NA	NA	NA	NA	NA	NA	NA
ENSG00000157060	SHCBP1L	chr1	30.2361	-1.37452e-06	0.00144269	0.00640366	0.111949	FALSE	NA		NA	NA	NA	NA	NA	NA	NA	NA	NA
ENSG00000258227	CLEC5A	chr7	4.50014	-2.39647e-06	0.0014427	0.00644077	0.112363	FALSE	NA		NA	NA	NA	NA	NA	NA	NA	NA	NA
ENSG00000174125	TLR1	chr4	753.61	-2.36273e-06	0.0014427	0.00644869	0.112363	FALSE	NA		NA	NA	NA	NA	NA	NA	NA	NA	NA
ENSG00000122188	LAX1	chr1	396.313	5.40961e-06	0.0014427	0.00645216	0.112363	FALSE	NA		NA	NA	NA	NA	NA	NA	NA	NA	NA
ENSG00000115977	AAK1	chr2	3012.64	2.65798e-05	0.00144282	0.00646214	0.112363	FALSE	NA		NA	NA	NA	NA	NA	NA	NA	NA	NA
ENSG00000106633	GCK	chr7	3.89083	-2.12543e-06	0.0014427	0.00646248	0.112363	FALSE	NA		NA	NA	NA	NA	NA	NA	NA	NA	NA
ENSG00000162415	ZSWIM5	chr1	968.682	2.38199e-06	0.0014427	0.00650312	0.112941	FALSE	NA		NA	NA	NA	NA	NA	NA	NA	NA	NA
ENSG00000076067	RBMS2	chr12	1838.68	1.45069e-05	0.00144273	0.00650986	0.112941	FALSE	NA		NA	NA	NA	NA	NA	NA	NA	NA	NA
ENSG00000159842	ABR	chr17	109.19	-4.63847e-06	0.0014427	0.00652797	0.113133	FALSE	NA		NA	NA	NA	NA	NA	NA	NA	NA	NA
ENSG00000147813	NAPRT	chr8	4866.71	1.88654e-05	0.00144276	0.00658624	0.114019	FALSE	NA		NA	NA	NA	NA	NA	NA	NA	NA	NA
ENSG00000113460	BRIX1	chr5	2750	-7.48661e-06	0.00144269	0.00663667	0.114768	FALSE	NA		NA	NA	NA	NA	NA	NA	NA	NA	NA
ENSG00000204396	VWA7	chr6	184.266	1.0837e-07	0.0014427	0.0066538	0.11494	FALSE	NA		NA	NA	NA	NA	NA	NA	NA	NA	NA
ENSG00000166426	CRABP1	chr15	51.7031	-4.6636e-06	0.0014427	0.00672511	0.115965	FALSE	NA		NA	NA	NA	NA	NA	NA	NA	NA	NA
ENSG00000214575	CPEB1	chr15	129.603	8.22724e-07	0.0014427	0.00672762	0.115965	FALSE	NA		NA	NA	NA	NA	NA	NA	NA	NA	NA
ENSG00000159140	SON	chr21	33561.5	8.62056e-07	0.00144269	0.0067728	0.116618	FALSE	NA		NA	NA	NA	NA	NA	NA	NA	NA	NA
ENSG00000197978	GOLGA6L9	chr15	272.918	2.48657e-06	0.0014427	0.00683288	0.117526	FALSE	NA		NA	NA	NA	NA	NA	NA	NA	NA	NA
ENSG00000137868	STRA6	chr15	6.09534	-2.6881e-06	0.0014427	0.00684679	0.117559	FALSE	NA		NA	NA	NA	NA	NA	NA	NA	NA	NA
ENSG00000178078	STAP2	chr19	70.4134	-5.4248e-06	0.0014427	0.00684951	0.117559	FALSE	NA		NA	NA	NA	NA	NA	NA	NA	NA	NA
ENSG00000170921	TANC2	chr17	4192.45	3.07958e-06	0.0014427	0.00686794	0.117749	FALSE	NA		NA	NA	NA	NA	NA	NA	NA	NA	NA
ENSG00000176171	BNIP3	chr10	2618.21	7.23807e-06	0.00144269	0.00689848	0.118055	FALSE	NA		NA	NA	NA	NA	NA	NA	NA	NA	NA
ENSG00000186951	PPARA	chr22	1507.67	2.59212e-06	0.0014427	0.00690154	0.118055	FALSE	NA		NA	NA	NA	NA	NA	NA	NA	NA	NA
ENSG00000175984	DENND2C	chr1	380.872	9.01039e-07	0.0014427	0.00690794	0.118055	FALSE	NA		NA	NA	NA	NA	NA	NA	NA	NA	NA
ENSG00000196787	HIST1H2AG	chr6	1830.63	-2.10021	1.09807	0.00691723	0.118088	FALSE	NA		NA	NA	NA	NA	NA	NA	NA	NA	NA
ENSG00000050628	PTGER3	chr1	1083.85	1.20029e-06	0.0014427	0.00692941	0.118169	FALSE	NA		NA	NA	NA	NA	NA	NA	NA	NA	NA
ENSG00000022840	RNF10	chr12	8116.31	2.98778e-06	0.0014427	0.00693967	0.118218	FALSE	NA		NA	NA	NA	NA	NA	NA	NA	NA	NA
ENSG00000167548	KMT2D	chr12	1879.36	3.84625e-06	0.0014427	0.00696047	0.118253	FALSE	NA		NA	NA	NA	NA	NA	NA	NA	NA	NA
ENSG00000145287	PLAC8	chr4	11503.2	0.000252535	0.00145404	0.00696325	0.118253	FALSE	NA		NA	NA	NA	NA	NA	NA	NA	NA	NA
ENSG00000169896	ITGAM	chr16	1186.85	8.64772e-06	0.00144271	0.00696848	0.118253	FALSE	NA		NA	NA	NA	NA	NA	NA	NA	NA	NA
ENSG00000276903	HIST1H2AL	chr6	1512.98	-1.59271	0.933396	0.00697127	0.118253	FALSE	NA		NA	NA	NA	NA	NA	NA	NA	NA	NA
ENSG00000091039	OSBPL8	chr12	18333.5	-1.38168e-05	0.00144273	0.0070022	0.118652	FALSE	NA		NA	NA	NA	NA	NA	NA	NA	NA	NA
ENSG00000231871	IPO9-AS1	chr1	174.421	-1.27833	0.874871	0.00701787	0.118791	FALSE	NA		NA	NA	NA	NA	NA	NA	NA	NA	NA
ENSG00000162878	PKDCC	chr2	16.0959	-2.76394e-06	0.0014427	0.00702812	0.118839	FALSE	NA		NA	NA	NA	NA	NA	NA	NA	NA	NA
ENSG00000198937	CCDC167	chr6	1089.91	-1.16074	0.804797	0.00704756	0.119042	FALSE	NA		NA	NA	NA	NA	NA	NA	NA	NA	NA
ENSG00000121879	PIK3CA	chr3	8146.31	2.30341e-06	0.0014427	0.00706944	0.119255	FALSE	NA		NA	NA	NA	NA	NA	NA	NA	NA	NA
ENSG00000277157	HIST1H4D	chr6	440.557	-1.88259	1.03757	0.00707517	0.119255	FALSE	NA		NA	NA	NA	NA	NA	NA	NA	NA	NA
ENSG00000099256	PRTFDC1	chr10	346.045	-1.54112	0.933838	0.00708961	0.119255	FALSE	NA		NA	NA	NA	NA	NA	NA	NA	NA	NA
ENSG00000240498	CDKN2B-AS1	chr9	240.603	-1.42369e-05	0.00144273	0.00708998	0.119255	FALSE	NA		NA	NA	NA	NA	NA	NA	NA	NA	NA
ENSG00000137145	DENND4C	chr9	8313.46	-7.23013e-05	0.0014436	0.00714547	0.120062	FALSE	NA		NA	NA	NA	NA	NA	NA	NA	NA	NA
ENSG00000196576	PLXNB2	chr22	620.783	-5.8415e-06	0.0014427	0.00716718	0.120254	FALSE	NA		NA	NA	NA	NA	NA	NA	NA	NA	NA
ENSG00000105939	ZC3HAV1	chr7	9666.81	-6.02028e-05	0.00144332	0.00717196	0.120254	FALSE	NA		NA	NA	NA	NA	NA	NA	NA	NA	NA
ENSG00000174227	PIGG	chr4	1948.5	2.65509e-06	0.0014427	0.00718857	0.120407	FALSE	NA		NA	NA	NA	NA	NA	NA	NA	NA	NA
ENSG00000140943	MBTPS1	chr16	4509.59	1.74208e-06	0.00144269	0.00721539	0.120686	FALSE	NA		NA	NA	NA	NA	NA	NA	NA	NA	NA
ENSG00000073350	LLGL2	chr17	898.841	3.99575e-06	0.0014427	0.00722033	0.120686	FALSE	NA		NA	NA	NA	NA	NA	NA	NA	NA	NA
ENSG00000221866	PLXNA4	chr7	176.895	1.67558e-06	0.0014427	0.00724202	0.120922	FALSE	NA		NA	NA	NA	NA	NA	NA	NA	NA	NA
ENSG00000175084	DES	chr2	199.52	4.5288e-07	0.0014427	0.00729692	0.121712	FALSE	NA		NA	NA	NA	NA	NA	NA	NA	NA	NA
ENSG00000278023	RDM1	chr17	85.0239	-1.94647	1.10358	0.00733112	0.122032	FALSE	NA		NA	NA	NA	NA	NA	NA	NA	NA	NA
ENSG00000250266	LINC01612	chr4	2.75864	-1.71631e-06	0.0014427	0.00733139	0.122032	FALSE	NA		NA	NA	NA	NA	NA	NA	NA	NA	NA
ENSG00000142794	NBPF3	chr1	206.203	1.07285e-06	0.0014427	0.0073538	0.122278	FALSE	NA		NA	NA	NA	NA	NA	NA	NA	NA	NA
ENSG00000181826	RELL1	chr4	4360.7	-1.0636e-05	0.00144271	0.00737219	0.122456	FALSE	NA		NA	NA	NA	NA	NA	NA	NA	NA	NA
ENSG00000155792	DEPTOR	chr8	2114.02	-1.68226	0.980613	0.00741029	0.122865	FALSE	NA		NA	NA	NA	NA	NA	NA	NA	NA	NA
ENSG00000167600	CYP2S1	chr19	17.0066	-2.22703e-06	0.00144269	0.00741217	0.122865	FALSE	NA		NA	NA	NA	NA	NA	NA	NA	NA	NA
ENSG00000287080	HIST1H3C	chr6	803.87	-2.26849	1.16821	0.00745722	0.123484	FALSE	NA		NA	NA	NA	NA	NA	NA	NA	NA	NA
ENSG00000072840	EVC	chr4	4.11532	-2.07697e-06	0.0014427	0.0074789	0.123715	FALSE	NA		NA	NA	NA	NA	NA	NA	NA	NA	NA
ENSG00000138346	DNA2	chr10	868.41	-0.658747	0.697066	0.0074898	0.123767	FALSE	NA		NA	NA	NA	NA	NA	NA	NA	NA	NA
ENSG00000164161	HHIP	chr4	503.965	7.04378e-07	0.0014427	0.00750008	0.123809	FALSE	NA		NA	NA	NA	NA	NA	NA	NA	NA	NA
ENSG00000114315	HES1	chr3	102.214	-2.49358	1.25826	0.00751877	0.123932	FALSE	NA		NA	NA	NA	NA	NA	NA	NA	NA	NA
ENSG00000119682	AREL1	chr14	3004.15	-4.48632e-06	0.0014427	0.00752303	0.123932	FALSE	NA		NA	NA	NA	NA	NA	NA	NA	NA	NA
ENSG00000152894	PTPRK	chr6	37.8712	-4.40689e-06	0.0014427	0.00757193	0.12461	FALSE	NA		NA	NA	NA	NA	NA	NA	NA	NA	NA
ENSG00000127903	ZNF835	chr19	49.8382	-2.73525e-06	0.0014427	0.00759627	0.124772	FALSE	NA		NA	NA	NA	NA	NA	NA	NA	NA	NA
ENSG00000121410	A1BG	chr19	1804.42	1.63972e-06	0.00144269	0.00759739	0.124772	FALSE	NA		NA	NA	NA	NA	NA	NA	NA	NA	NA
ENSG00000030419	IKZF2	chr2	1018.16	-1.26298e-06	0.00144269	0.00760797	0.124818	FALSE	NA		NA	NA	NA	NA	NA	NA	NA	NA	NA
ENSG00000140939	NOL3	chr16	91.8389	1.20338e-06	0.0014427	0.00769495	0.125987	FALSE	NA		NA	NA	NA	NA	NA	NA	NA	NA	NA
ENSG00000117143	UAP1	chr1	2794.22	-4.49229e-05	0.00144304	0.00769501	0.125987	FALSE	NA		NA	NA	NA	NA	NA	NA	NA	NA	NA
ENSG00000102606	ARHGEF7	chr13	6523.92	5.18765e-05	0.00144316	0.00771596	0.126201	FALSE	NA		NA	NA	NA	NA	NA	NA	NA	NA	NA
ENSG00000138411	HECW2	chr2	321.723	7.25104e-07	0.0014427	0.00772985	0.12624	FALSE	NA		NA	NA	NA	NA	NA	NA	NA	NA	NA
ENSG00000130762	ARHGEF16	chr1	2.91865	-1.77047e-06	0.0014427	0.00774094	0.12624	FALSE	NA		NA	NA	NA	NA	NA	NA	NA	NA	NA
ENSG00000229989	MIR181A1HG	chr1	31872.1	1.61209e-06	0.0014427	0.00774204	0.12624	FALSE	NA		NA	NA	NA	NA	NA	NA	NA	NA	NA
ENSG00000139910	NOVA1	chr14	6.41449	-2.25979e-06	0.0014427	0.00777488	0.126596	FALSE	NA		NA	NA	NA	NA	NA	NA	NA	NA	NA
ENSG00000175294	CATSPER1	chr11	207.127	1.16509e-06	0.0014427	0.00778013	0.126596	FALSE	NA		NA	NA	NA	NA	NA	NA	NA	NA	NA
ENSG00000105352	CEACAM4	chr19	13.8435	-3.18926e-06	0.0014427	0.0077876	0.126596	FALSE	NA		NA	NA	NA	NA	NA	NA	NA	NA	NA
ENSG00000164741	DLC1	chr8	8773.65	7.48605e-07	0.00144269	0.00781008	0.126833	FALSE	NA		NA	NA	NA	NA	NA	NA	NA	NA	NA
ENSG00000150457	LATS2	chr13	3298.12	1.26949e-06	0.0014427	0.00783537	0.127095	FALSE	NA		NA	NA	NA	NA	NA	NA	NA	NA	NA
ENSG00000134001	EIF2S1	chr14	3063.47	-8.73904e-06	0.00144269	0.00784669	0.127095	FALSE	NA		NA	NA	NA	NA	NA	NA	NA	NA	NA
ENSG00000198010	DLGAP2	chr8	1632.13	6.26675e-06	0.0014427	0.00785005	0.127095	FALSE	NA		NA	NA	NA	NA	NA	NA	NA	NA	NA
ENSG00000115904	SOS1	chr2	12671.3	0.00016741	0.00144761	0.00788278	0.127462	FALSE	NA		NA	NA	NA	NA	NA	NA	NA	NA	NA
ENSG00000067082	KLF6	chr10	22197.3	1.0084e-06	0.0014427	0.00789263	0.127462	FALSE	NA		NA	NA	NA	NA	NA	NA	NA	NA	NA
ENSG00000122417	ODF2L	chr1	4355.14	9.40558e-05	0.00144423	0.00789668	0.127462	FALSE	NA		NA	NA	NA	NA	NA	NA	NA	NA	NA
ENSG00000163659	TIPARP	chr3	2683.08	1.52506e-06	0.0014427	0.00793856	0.127965	FALSE	NA		NA	NA	NA	NA	NA	NA	NA	NA	NA
ENSG00000234171	RNASEH1-AS1	chr2	620.033	-1.04674	0.813206	0.0079438	0.127965	FALSE	NA		NA	NA	NA	NA	NA	NA	NA	NA	NA
ENSG00000196549	MME	chr3	37.5217	-1.95468	1.20419	0.00799501	0.12866	FALSE	NA		NA	NA	NA	NA	NA	NA	NA	NA	NA
ENSG00000254349	MIR2052HG	chr8	869.424	4.81231e-07	0.0014427	0.00801584	0.128797	FALSE	NA		NA	NA	NA	NA	NA	NA	NA	NA	NA
ENSG00000156675	RAB11FIP1	chr8	2921.75	1.7304e-06	0.00144269	0.00801963	0.128797	FALSE	NA		NA	NA	NA	NA	NA	NA	NA	NA	NA
ENSG00000262686	GLIS2-AS1	chr16	13.6146	-3.15102e-06	0.0014427	0.00804917	0.129069	FALSE	NA		NA	NA	NA	NA	NA	NA	NA	NA	NA
ENSG00000229847	EMX2OS	chr10	167.979	1.21067e-06	0.0014427	0.00805268	0.129069	FALSE	NA		NA	NA	NA	NA	NA	NA	NA	NA	NA
ENSG00000156374	PCGF6	chr10	1261.57	-1.08051e-05	0.0014427	0.00807049	0.129101	FALSE	NA		NA	NA	NA	NA	NA	NA	NA	NA	NA
ENSG00000196154	S100A4	chr1	75532.8	6.166e-06	0.00144269	0.00807212	0.129101	FALSE	NA		NA	NA	NA	NA	NA	NA	NA	NA	NA
ENSG00000168496	FEN1	chr11	1991.64	-1.45399	0.934311	0.0080796	0.129101	FALSE	NA		NA	NA	NA	NA	NA	NA	NA	NA	NA
ENSG00000123352	SPATS2	chr12	4484.73	-0.000183892	0.00144863	0.00808793	0.129101	FALSE	NA		NA	NA	NA	NA	NA	NA	NA	NA	NA
ENSG00000204576	PRR3	chr6	1061.63	-1.15628e-05	0.00144271	0.00809505	0.129101	FALSE	NA		NA	NA	NA	NA	NA	NA	NA	NA	NA
ENSG00000180383	DEFB124	chr20	81.3658	1.42033e-06	0.0014427	0.00812014	0.129203	FALSE	NA		NA	NA	NA	NA	NA	NA	NA	NA	NA
ENSG00000232653	GOLGA8N	chr15	340.085	-3.55517e-05	0.00144291	0.00812223	0.129203	FALSE	NA		NA	NA	NA	NA	NA	NA	NA	NA	NA
ENSG00000169442	CD52	chr1	405.662	-5.16779e-06	0.0014427	0.00812586	0.129203	FALSE	NA		NA	NA	NA	NA	NA	NA	NA	NA	NA
ENSG00000105695	MAG	chr19	8.72402	-2.71487e-06	0.0014427	0.00813708	0.129203	FALSE	NA		NA	NA	NA	NA	NA	NA	NA	NA	NA
ENSG00000116604	MEF2D	chr1	2990.72	2.59109e-06	0.0014427	0.00814185	0.129203	FALSE	NA		NA	NA	NA	NA	NA	NA	NA	NA	NA
ENSG00000135597	REPS1	chr6	4444.61	6.25253e-06	0.0014427	0.00817181	0.12955	FALSE	NA		NA	NA	NA	NA	NA	NA	NA	NA	NA
ENSG00000275221	HIST1H2AK	chr6	716.944	-5.74213e-06	0.00144269	0.00825808	0.130788	FALSE	NA		NA	NA	NA	NA	NA	NA	NA	NA	NA
ENSG00000138448	ITGAV	chr2	10056.7	8.98565e-07	0.0014427	0.00828459	0.131078	FALSE	NA		NA	NA	NA	NA	NA	NA	NA	NA	NA
ENSG00000215386	MIR99AHG	chr21	10404	0.00052348	0.00149589	0.00831884	0.13149	FALSE	NA		NA	NA	NA	NA	NA	NA	NA	NA	NA
ENSG00000134504	KCTD1	chr18	936.678	1.29519e-06	0.0014427	0.00833112	0.131554	FALSE	NA		NA	NA	NA	NA	NA	NA	NA	NA	NA
ENSG00000136929	HEMGN	chr9	515.058	-4.35367e-06	0.0014427	0.00835781	0.131707	FALSE	NA		NA	NA	NA	NA	NA	NA	NA	NA	NA
ENSG00000164362	TERT	chr5	68.3335	-4.05662e-06	0.0014427	0.00836389	0.131707	FALSE	NA		NA	NA	NA	NA	NA	NA	NA	NA	NA
ENSG00000205436	EXOC3L4	chr14	346.183	8.32258e-07	0.0014427	0.00836546	0.131707	FALSE	NA		NA	NA	NA	NA	NA	NA	NA	NA	NA
ENSG00000115808	STRN	chr2	4699.17	3.99995e-06	0.00144269	0.00839264	0.132005	FALSE	NA		NA	NA	NA	NA	NA	NA	NA	NA	NA
ENSG00000131507	NDFIP1	chr5	15025.6	-9.97683e-05	0.00144443	0.00845097	0.132494	FALSE	NA		NA	NA	NA	NA	NA	NA	NA	NA	NA
ENSG00000260442	ATP2A1-AS1	chr16	324.085	-0.972643	0.864643	0.00845244	0.132494	FALSE	NA		NA	NA	NA	NA	NA	NA	NA	NA	NA
ENSG00000163879	DNALI1	chr1	21.6664	-3.72848e-06	0.0014427	0.00845257	0.132494	FALSE	NA		NA	NA	NA	NA	NA	NA	NA	NA	NA
ENSG00000185963	BICD2	chr9	2559.92	8.50048e-06	0.0014427	0.0084569	0.132494	FALSE	NA		NA	NA	NA	NA	NA	NA	NA	NA	NA
ENSG00000175868	CALCB	chr11	102.286	9.68926e-07	0.0014427	0.00849997	0.132913	FALSE	NA		NA	NA	NA	NA	NA	NA	NA	NA	NA
ENSG00000161981	SNRNP25	chr16	2198.12	-1.31034	0.907377	0.00850024	0.132913	FALSE	NA		NA	NA	NA	NA	NA	NA	NA	NA	NA
ENSG00000049759	NEDD4L	chr18	9399.15	-8.80681e-06	0.00144271	0.00853174	0.133163	FALSE	NA		NA	NA	NA	NA	NA	NA	NA	NA	NA
ENSG00000036054	TBC1D23	chr3	6036.29	-4.29469e-06	0.0014427	0.00853488	0.133163	FALSE	NA		NA	NA	NA	NA	NA	NA	NA	NA	NA
ENSG00000164292	RHOBTB3	chr5	10176.7	8.37412e-06	0.00144271	0.00854121	0.133163	FALSE	NA		NA	NA	NA	NA	NA	NA	NA	NA	NA
ENSG00000110328	GALNT18	chr11	16.7644	-2.75096e-06	0.00144269	0.00855615	0.13321	FALSE	NA		NA	NA	NA	NA	NA	NA	NA	NA	NA
ENSG00000149485	FADS1	chr11	3022.24	-6.96123e-06	0.00144269	0.00856088	0.13321	FALSE	NA		NA	NA	NA	NA	NA	NA	NA	NA	NA
ENSG00000180035	ZNF48	chr16	198.412	-1.40359	0.980355	0.00860584	0.133779	FALSE	NA		NA	NA	NA	NA	NA	NA	NA	NA	NA
ENSG00000107679	PLEKHA1	chr10	93.015	-1.82633	1.12252	0.00867507	0.134646	FALSE	NA		NA	NA	NA	NA	NA	NA	NA	NA	NA
ENSG00000102580	DNAJC3	chr13	9812.87	1.59236e-06	0.0014427	0.00867843	0.134646	FALSE	NA		NA	NA	NA	NA	NA	NA	NA	NA	NA
ENSG00000112062	MAPK14	chr6	12773.1	2.12688e-06	0.0014427	0.00870957	0.134998	FALSE	NA		NA	NA	NA	NA	NA	NA	NA	NA	NA
ENSG00000114933	INO80D	chr2	6499.98	-4.19183e-06	0.0014427	0.00877818	0.13569	FALSE	NA		NA	NA	NA	NA	NA	NA	NA	NA	NA
ENSG00000123485	HJURP	chr2	643.865	-1.01891	0.857379	0.00878155	0.13569	FALSE	NA		NA	NA	NA	NA	NA	NA	NA	NA	NA
ENSG00000184752	NDUFA12	chr12	7870.4	-1.10328e-05	0.00144269	0.0087827	0.13569	FALSE	NA		NA	NA	NA	NA	NA	NA	NA	NA	NA
ENSG00000154134	ROBO3	chr11	211.937	-2.20738	1.20893	0.00879472	0.13569	FALSE	NA		NA	NA	NA	NA	NA	NA	NA	NA	NA
ENSG00000170545	SMAGP	chr12	1660.21	1.82868e-06	0.0014427	0.00879662	0.13569	FALSE	NA		NA	NA	NA	NA	NA	NA	NA	NA	NA
ENSG00000152380	FAM151B	chr5	293.445	1.63693e-06	0.0014427	0.00882677	0.136023	FALSE	NA		NA	NA	NA	NA	NA	NA	NA	NA	NA
ENSG00000178531	CTXN1	chr19	229.153	-1.60089	1.03648	0.00884246	0.136023	FALSE	NA		NA	NA	NA	NA	NA	NA	NA	NA	NA
ENSG00000070081	NUCB2	chr11	39161.1	-5.58656e-06	0.0014427	0.00884369	0.136023	FALSE	NA		NA	NA	NA	NA	NA	NA	NA	NA	NA
ENSG00000176170	SPHK1	chr17	137.304	-5.0107e-06	0.0014427	0.00887098	0.136311	FALSE	NA		NA	NA	NA	NA	NA	NA	NA	NA	NA
ENSG00000169432	SCN9A	chr2	1295.39	8.95409e-07	0.0014427	0.00889506	0.13655	FALSE	NA		NA	NA	NA	NA	NA	NA	NA	NA	NA
ENSG00000106327	TFR2	chr7	15944.9	0.000584572	0.00151089	0.00894198	0.137139	FALSE	NA		NA	NA	NA	NA	NA	NA	NA	NA	NA
ENSG00000117318	ID3	chr1	75.1507	-1.52692	1.09168	0.00896174	0.13731	FALSE	NA		NA	NA	NA	NA	NA	NA	NA	NA	NA
ENSG00000174547	MRPL11	chr11	5610.21	-8.98106e-06	0.00144269	0.00897562	0.137391	FALSE	NA		NA	NA	NA	NA	NA	NA	NA	NA	NA
ENSG00000136011	STAB2	chr12	5.79729	-2.05144e-06	0.0014427	0.00899076	0.137492	FALSE	NA		NA	NA	NA	NA	NA	NA	NA	NA	NA
ENSG00000079805	DNM2	chr19	7421.89	2.39796e-05	0.00144279	0.0090199	0.137805	FALSE	NA		NA	NA	NA	NA	NA	NA	NA	NA	NA
ENSG00000150907	FOXO1	chr13	4475.55	1.40913e-06	0.0014427	0.00907659	0.138458	FALSE	NA		NA	NA	NA	NA	NA	NA	NA	NA	NA
ENSG00000100425	BRD1	chr22	2623.25	1.60972e-06	0.0014427	0.00907995	0.138458	FALSE	NA		NA	NA	NA	NA	NA	NA	NA	NA	NA
ENSG00000163590	PPM1L	chr3	1750.41	4.24087e-06	0.0014427	0.00908876	0.138461	FALSE	NA		NA	NA	NA	NA	NA	NA	NA	NA	NA
ENSG00000143776	CDC42BPA	chr1	11684.7	2.08825e-05	0.00144277	0.00910146	0.138522	FALSE	NA		NA	NA	NA	NA	NA	NA	NA	NA	NA
ENSG00000160058	BSDC1	chr1	7126.68	1.82144e-06	0.0014427	0.00912984	0.138822	FALSE	NA		NA	NA	NA	NA	NA	NA	NA	NA	NA
ENSG00000105711	SCN1B	chr19	222.237	1.12592e-06	0.0014427	0.00914621	0.138939	FALSE	NA		NA	NA	NA	NA	NA	NA	NA	NA	NA
ENSG00000127412	TRPV5	chr7	80.5219	1.26653e-06	0.0014427	0.00918647	0.139374	FALSE	NA		NA	NA	NA	NA	NA	NA	NA	NA	NA
ENSG00000184922	FMNL1	chr17	7310.59	-0.00032191	0.00146145	0.00919227	0.139374	FALSE	NA		NA	NA	NA	NA	NA	NA	NA	NA	NA
ENSG00000176956	LY6H	chr8	3.72813	-2.12568e-06	0.0014427	0.00923459	0.139883	FALSE	NA		NA	NA	NA	NA	NA	NA	NA	NA	NA
ENSG00000227110	LMCD1-AS1	chr3	588.903	1.19915e-06	0.0014427	0.00926457	0.140202	FALSE	NA		NA	NA	NA	NA	NA	NA	NA	NA	NA
ENSG00000105993	DNAJB6	chr7	16781.4	2.65685e-06	0.0014427	0.0092732	0.140202	FALSE	NA		NA	NA	NA	NA	NA	NA	NA	NA	NA
ENSG00000278705	HIST1H4B	chr6	171.182	-1.70296	1.09167	0.00930833	0.140601	FALSE	NA		NA	NA	NA	NA	NA	NA	NA	NA	NA
ENSG00000153574	RPIA	chr2	2749.57	-8.48699e-06	0.00144269	0.00937639	0.141403	FALSE	NA		NA	NA	NA	NA	NA	NA	NA	NA	NA
ENSG00000160293	VAV2	chr9	75.6085	-2.29048e-06	0.00144269	0.00937915	0.141403	FALSE	NA		NA	NA	NA	NA	NA	NA	NA	NA	NA
ENSG00000117461	PIK3R3	chr1	109.407	-1.11937	1.0727	0.00940895	0.141563	FALSE	NA		NA	NA	NA	NA	NA	NA	NA	NA	NA
ENSG00000041982	TNC	chr9	2.96297	-1.73897e-06	0.0014427	0.00941191	0.141563	FALSE	NA		NA	NA	NA	NA	NA	NA	NA	NA	NA
ENSG00000135144	DTX1	chr12	18.0637	-3.36287e-06	0.0014427	0.00941631	0.141563	FALSE	NA		NA	NA	NA	NA	NA	NA	NA	NA	NA
ENSG00000184381	PLA2G6	chr22	3503.48	2.40753e-06	0.0014427	0.00943521	0.141714	FALSE	NA		NA	NA	NA	NA	NA	NA	NA	NA	NA
ENSG00000169750	RAC3	chr17	1579.84	-1.22294	0.928563	0.00945305	0.141772	FALSE	NA		NA	NA	NA	NA	NA	NA	NA	NA	NA
ENSG00000166592	RRAD	chr16	536.308	1.64636e-07	0.0014427	0.00945681	0.141772	FALSE	NA		NA	NA	NA	NA	NA	NA	NA	NA	NA
ENSG00000228526	MIR34AHG	chr1	146.824	4.88235e-07	0.0014427	0.00950898	0.142421	FALSE	NA		NA	NA	NA	NA	NA	NA	NA	NA	NA
ENSG00000177599	ZNF491	chr19	233.267	3.25844e-06	0.00144269	0.00954133	0.142772	FALSE	NA		NA	NA	NA	NA	NA	NA	NA	NA	NA
ENSG00000154548	SRSF12	chr6	119.027	-1.81725	1.1504	0.00961897	0.143761	FALSE	NA		NA	NA	NA	NA	NA	NA	NA	NA	NA
ENSG00000152409	JMY	chr5	2844.86	4.01019e-06	0.0014427	0.00963096	0.143761	FALSE	NA		NA	NA	NA	NA	NA	NA	NA	NA	NA
ENSG00000100427	MLC1	chr22	5522.99	2.52967e-06	0.0014427	0.00963441	0.143761	FALSE	NA		NA	NA	NA	NA	NA	NA	NA	NA	NA
ENSG00000278463	HIST1H2AB	chr6	571.846	-4.45889e-06	0.0014427	0.00964889	0.143843	FALSE	NA		NA	NA	NA	NA	NA	NA	NA	NA	NA
ENSG00000160190	SLC37A1	chr21	5079.13	7.34767e-07	0.00144269	0.00966768	0.143989	FALSE	NA		NA	NA	NA	NA	NA	NA	NA	NA	NA
ENSG00000094804	CDC6	chr17	957.204	-1.2041	0.945619	0.00968466	0.144108	FALSE	NA		NA	NA	NA	NA	NA	NA	NA	NA	NA
ENSG00000151790	TDO2	chr4	3.75066	-5.22929e-07	0.00144269	0.0097406	0.144507	FALSE	NA		NA	NA	NA	NA	NA	NA	NA	NA	NA
ENSG00000078804	TP53INP2	chr20	845.349	7.63701e-07	0.0014427	0.00974396	0.144507	FALSE	NA		NA	NA	NA	NA	NA	NA	NA	NA	NA
ENSG00000088970	KIZ	chr20	2970.36	-1.98232e-05	0.00144276	0.00974528	0.144507	FALSE	NA		NA	NA	NA	NA	NA	NA	NA	NA	NA
ENSG00000185507	IRF7	chr11	1019.63	1.43318	0.711407	0.00975473	0.144507	FALSE	NA		NA	NA	NA	NA	NA	NA	NA	NA	NA
ENSG00000198590	C3orf35	chr3	448.765	-4.1221e-06	0.0014427	0.00976638	0.144507	FALSE	NA		NA	NA	NA	NA	NA	NA	NA	NA	NA
ENSG00000145506	NKD2	chr5	107.136	7.79082e-07	0.0014427	0.00976864	0.144507	FALSE	NA		NA	NA	NA	NA	NA	NA	NA	NA	NA
ENSG00000114948	ADAM23	chr2	9.09512	-3.17615e-06	0.0014427	0.00977474	0.144507	FALSE	NA		NA	NA	NA	NA	NA	NA	NA	NA	NA
ENSG00000196335	STK31	chr7	77.1783	1.25682e-06	0.0014427	0.00978665	0.14455	FALSE	NA		NA	NA	NA	NA	NA	NA	NA	NA	NA
ENSG00000100207	TCF20	chr22	1415.75	4.74734e-06	0.00144269	0.00980464	0.144682	FALSE	NA		NA	NA	NA	NA	NA	NA	NA	NA	NA
ENSG00000205307	SAP25	chr7	1003.8	-1.47628e-06	0.00144269	0.00984474	0.145129	FALSE	NA		NA	NA	NA	NA	NA	NA	NA	NA	NA
ENSG00000140280	LYSMD2	chr15	935.228	-5.71811e-06	0.00144269	0.0098531	0.145129	FALSE	NA		NA	NA	NA	NA	NA	NA	NA	NA	NA
ENSG00000100596	SPTLC2	chr14	11325.8	1.61276e-05	0.00144274	0.00990351	0.145737	FALSE	NA		NA	NA	NA	NA	NA	NA	NA	NA	NA
ENSG00000184207	PGP	chr16	3038.65	-8.45617e-06	0.00144269	0.00997889	0.146712	FALSE	NA		NA	NA	NA	NA	NA	NA	NA	NA	NA
ENSG00000166340	TPP1	chr11	3783.64	6.5786e-06	0.0014427	0.0100142	0.14688	FALSE	NA		NA	NA	NA	NA	NA	NA	NA	NA	NA
ENSG00000130517	PGPEP1	chr19	1881.73	5.35249e-07	0.00144269	0.0100162	0.14688	FALSE	NA		NA	NA	NA	NA	NA	NA	NA	NA	NA
ENSG00000170412	GPRC5C	chr17	14.384	-3.03442e-06	0.0014427	0.0100179	0.14688	FALSE	NA		NA	NA	NA	NA	NA	NA	NA	NA	NA
ENSG00000111670	GNPTAB	chr12	7053.28	2.87016e-06	0.00144269	0.0100345	0.146988	FALSE	NA		NA	NA	NA	NA	NA	NA	NA	NA	NA
ENSG00000100485	SOS2	chr14	5808.9	1.90805e-06	0.0014427	0.0100836	0.147573	FALSE	NA		NA	NA	NA	NA	NA	NA	NA	NA	NA
ENSG00000166091	CMTM5	chr14	2878.87	1.35555e-06	0.0014427	0.0100977	0.147645	FALSE	NA		NA	NA	NA	NA	NA	NA	NA	NA	NA
ENSG00000172819	RARG	chr12	184.87	1.93659e-06	0.0014427	0.0101975	0.148967	FALSE	NA		NA	NA	NA	NA	NA	NA	NA	NA	NA
ENSG00000068137	PLEKHH3	chr17	98.894	7.76274e-07	0.0014427	0.0102381	0.149216	FALSE	NA		NA	NA	NA	NA	NA	NA	NA	NA	NA
ENSG00000260314	MRC1	chr10	10.4528	-2.39142e-06	0.00144269	0.01024	0.149216	FALSE	NA		NA	NA	NA	NA	NA	NA	NA	NA	NA
ENSG00000100099	HPS4	chr22	7428.26	8.25272e-05	0.00144388	0.0102425	0.149216	FALSE	NA		NA	NA	NA	NA	NA	NA	NA	NA	NA
ENSG00000240303	ACAD11	chr3	1291.75	3.49434e-06	0.0014427	0.0102591	0.149315	FALSE	NA		NA	NA	NA	NA	NA	NA	NA	NA	NA
ENSG00000119508	NR4A3	chr9	1652.29	6.40501e-07	0.0014427	0.010268	0.149315	FALSE	NA		NA	NA	NA	NA	NA	NA	NA	NA	NA
ENSG00000267272	LINC01140	chr1	87.178	-1.47943e-06	0.00144269	0.0102911	0.149516	FALSE	NA		NA	NA	NA	NA	NA	NA	NA	NA	NA
ENSG00000227640	SOX21-AS1	chr13	349.146	8.42646e-07	0.0014427	0.0103259	0.149815	FALSE	NA		NA	NA	NA	NA	NA	NA	NA	NA	NA
ENSG00000239653	PSMD6-AS2	chr3	690.28	8.84505e-07	0.00144269	0.0103304	0.149815	FALSE	NA		NA	NA	NA	NA	NA	NA	NA	NA	NA
ENSG00000005448	WDR54	chr2	1162.87	-0.710515	1.38876	0.0103668	0.150206	FALSE	NA		NA	NA	NA	NA	NA	NA	NA	NA	NA
ENSG00000132646	PCNA	chr20	4742.89	-0.798212	1.28369	0.0103832	0.150307	FALSE	NA		NA	NA	NA	NA	NA	NA	NA	NA	NA
ENSG00000101445	PPP1R16B	chr20	9088.49	5.50475e-07	0.0014427	0.0105164	0.152098	FALSE	NA		NA	NA	NA	NA	NA	NA	NA	NA	NA
ENSG00000079102	RUNX1T1	chr8	1021.04	-9.01823e-08	0.00144269	0.0105367	0.152254	FALSE	NA		NA	NA	NA	NA	NA	NA	NA	NA	NA
ENSG00000143013	LMO4	chr1	4569.24	-7.13698e-06	0.0014427	0.0105818	0.152698	FALSE	NA		NA	NA	NA	NA	NA	NA	NA	NA	NA
ENSG00000155530	LRGUK	chr7	439.207	-1.39064e-05	0.00144273	0.0105955	0.152698	FALSE	NA		NA	NA	NA	NA	NA	NA	NA	NA	NA
ENSG00000107331	ABCA2	chr9	457.286	1.46686e-06	0.0014427	0.0105961	0.152698	FALSE	NA		NA	NA	NA	NA	NA	NA	NA	NA	NA
ENSG00000137198	GMPR	chr6	2785.63	-0.910724	0.99624	0.0106458	0.153277	FALSE	NA		NA	NA	NA	NA	NA	NA	NA	NA	NA
ENSG00000160870	CYP3A7	chr7	34.7581	-3.963e-06	0.00144269	0.0107028	0.153884	FALSE	NA		NA	NA	NA	NA	NA	NA	NA	NA	NA
ENSG00000135766	EGLN1	chr1	114.101	-2.21376	1.29141	0.0107072	0.153884	FALSE	NA		NA	NA	NA	NA	NA	NA	NA	NA	NA
ENSG00000167123	CERCAM	chr9	1352.51	1.91567e-06	0.0014427	0.0107252	0.154004	FALSE	NA		NA	NA	NA	NA	NA	NA	NA	NA	NA
ENSG00000186790	FOXE3	chr1	4.26084	-2.0336e-06	0.0014427	0.0107662	0.154454	FALSE	NA		NA	NA	NA	NA	NA	NA	NA	NA	NA
ENSG00000173457	PPP1R14B	chr11	11388.4	-8.66915e-06	0.00144269	0.0108547	0.155584	FALSE	NA		NA	NA	NA	NA	NA	NA	NA	NA	NA
ENSG00000108578	BLMH	chr17	2059.54	-7.85513e-06	0.00144269	0.0108787	0.155788	FALSE	NA		NA	NA	NA	NA	NA	NA	NA	NA	NA
ENSG00000143185	XCL2	chr1	90.0739	9.12956e-07	0.0014427	0.0109035	0.156003	FALSE	NA		NA	NA	NA	NA	NA	NA	NA	NA	NA
ENSG00000102678	FGF9	chr13	180.585	3.43372e-07	0.0014427	0.0109303	0.156247	FALSE	NA		NA	NA	NA	NA	NA	NA	NA	NA	NA
ENSG00000113721	PDGFRB	chr5	6.74983	-2.31195e-06	0.0014427	0.0109497	0.156295	FALSE	NA		NA	NA	NA	NA	NA	NA	NA	NA	NA
ENSG00000136826	KLF4	chr9	446.45	5.94943e-07	0.0014427	0.0109576	0.156295	FALSE	NA		NA	NA	NA	NA	NA	NA	NA	NA	NA
ENSG00000169762	TAPT1	chr4	7461.45	1.46956e-06	0.0014427	0.0109671	0.156295	FALSE	NA		NA	NA	NA	NA	NA	NA	NA	NA	NA
ENSG00000167325	RRM1	chr11	2727.93	-1.80337e-05	0.00144274	0.0109841	0.156295	FALSE	NA		NA	NA	NA	NA	NA	NA	NA	NA	NA
ENSG00000185022	MAFF	chr22	3449.19	9.94912e-07	0.0014427	0.0109854	0.156295	FALSE	NA		NA	NA	NA	NA	NA	NA	NA	NA	NA
ENSG00000055208	TAB2	chr6	6927.67	4.45239e-06	0.0014427	0.0109923	0.156295	FALSE	NA		NA	NA	NA	NA	NA	NA	NA	NA	NA
ENSG00000145335	SNCA	chr4	2275.2	-1.45891	1.07121	0.0110512	0.156945	FALSE	NA		NA	NA	NA	NA	NA	NA	NA	NA	NA
ENSG00000158286	RNF207	chr1	94.6454	2.67055e-05	0.00144282	0.0110576	0.156945	FALSE	NA		NA	NA	NA	NA	NA	NA	NA	NA	NA
ENSG00000128218	VPREB3	chr22	70.1031	-2.94798e-06	0.0014427	0.0110677	0.15695	FALSE	NA		NA	NA	NA	NA	NA	NA	NA	NA	NA
ENSG00000158270	COLEC12	chr18	207.397	1.11156e-06	0.0014427	0.0111065	0.156997	FALSE	NA		NA	NA	NA	NA	NA	NA	NA	NA	NA
ENSG00000088053	GP6	chr19	1052.78	9.43022e-07	0.0014427	0.0111076	0.156997	FALSE	NA		NA	NA	NA	NA	NA	NA	NA	NA	NA
ENSG00000129235	TXNDC17	chr17	4211.45	4.06077e-06	0.00144268	0.0111092	0.156997	FALSE	NA		NA	NA	NA	NA	NA	NA	NA	NA	NA
ENSG00000251359	WWC2-AS2	chr4	63.1895	1.61827e-06	0.0014427	0.0111103	0.156997	FALSE	NA		NA	NA	NA	NA	NA	NA	NA	NA	NA
ENSG00000132639	SNAP25	chr20	11.8444	-2.88337e-06	0.0014427	0.0111245	0.157059	FALSE	NA		NA	NA	NA	NA	NA	NA	NA	NA	NA
ENSG00000142166	IFNAR1	chr21	4992.87	2.30816e-06	0.00144269	0.011138	0.157111	FALSE	NA		NA	NA	NA	NA	NA	NA	NA	NA	NA
ENSG00000116690	PRG4	chr1	8.2399	-2.26964e-06	0.0014427	0.0111546	0.157206	FALSE	NA		NA	NA	NA	NA	NA	NA	NA	NA	NA
ENSG00000198838	RYR3	chr15	16852.4	1.1244e-06	0.0014427	0.0111657	0.157224	FALSE	NA		NA	NA	NA	NA	NA	NA	NA	NA	NA
ENSG00000105509	HAS1	chr19	1157.61	1.76473e-07	0.0014427	0.0111767	0.15724	FALSE	NA		NA	NA	NA	NA	NA	NA	NA	NA	NA
ENSG00000187045	TMPRSS6	chr22	7.15	-2.29233e-06	0.0014427	0.0111894	0.157281	FALSE	NA		NA	NA	NA	NA	NA	NA	NA	NA	NA
ENSG00000127663	KDM4B	chr19	2448.27	3.22092e-06	0.0014427	0.0112341	0.157705	FALSE	NA		NA	NA	NA	NA	NA	NA	NA	NA	NA
ENSG00000164749	HNF4G	chr8	5.00134	-2.02885e-06	0.0014427	0.0112393	0.157705	FALSE	NA		NA	NA	NA	NA	NA	NA	NA	NA	NA
ENSG00000166451	CENPN	chr16	1690.83	-7.56415e-06	0.00144269	0.0113189	0.158569	FALSE	NA		NA	NA	NA	NA	NA	NA	NA	NA	NA
ENSG00000137267	TUBB2A	chr6	2742.55	9.84288e-07	0.0014427	0.0113207	0.158569	FALSE	NA		NA	NA	NA	NA	NA	NA	NA	NA	NA
ENSG00000104324	CPQ	chr8	7752.78	-3.07664e-06	0.0014427	0.0113713	0.159139	FALSE	NA		NA	NA	NA	NA	NA	NA	NA	NA	NA
ENSG00000163935	SFMBT1	chr3	1540.6	-2.335e-06	0.00144269	0.011391	0.159275	FALSE	NA		NA	NA	NA	NA	NA	NA	NA	NA	NA
ENSG00000171357	LURAP1	chr1	17.606	-3.32851e-06	0.0014427	0.0114297	0.159636	FALSE	NA		NA	NA	NA	NA	NA	NA	NA	NA	NA
ENSG00000167720	SRR	chr17	422.467	-8.37702e-06	0.0014427	0.0114386	0.159636	FALSE	NA		NA	NA	NA	NA	NA	NA	NA	NA	NA
ENSG00000123146	ADGRE5	chr19	1465.55	1.56957e-06	0.0014427	0.0114468	0.159636	FALSE	NA		NA	NA	NA	NA	NA	NA	NA	NA	NA
ENSG00000145911	N4BP3	chr5	363.064	9.22386e-07	0.0014427	0.0114574	0.159645	FALSE	NA		NA	NA	NA	NA	NA	NA	NA	NA	NA
ENSG00000115825	PRKD3	chr2	6612.51	-4.37134e-06	0.0014427	0.0114814	0.15984	FALSE	NA		NA	NA	NA	NA	NA	NA	NA	NA	NA
ENSG00000064012	CASP8	chr2	2854.41	-4.97067e-06	0.0014427	0.0115577	0.160762	FALSE	NA		NA	NA	NA	NA	NA	NA	NA	NA	NA
ENSG00000099250	NRP1	chr10	180.598	1.27732e-06	0.0014427	0.0115789	0.160918	FALSE	NA		NA	NA	NA	NA	NA	NA	NA	NA	NA
ENSG00000196376	SLC35F1	chr6	345.47	-1.06897e-06	0.00144269	0.011646	0.161631	FALSE	NA		NA	NA	NA	NA	NA	NA	NA	NA	NA
ENSG00000226674	TEX41	chr2	19.1394	-3.56269e-06	0.0014427	0.0116543	0.161631	FALSE	NA		NA	NA	NA	NA	NA	NA	NA	NA	NA
ENSG00000278637	HIST1H4A	chr6	176.682	-1.05874	1.23341	0.0116606	0.161631	FALSE	NA		NA	NA	NA	NA	NA	NA	NA	NA	NA
ENSG00000178623	GPR35	chr2	188.795	2.72315e-06	0.0014427	0.0116843	0.161709	FALSE	NA		NA	NA	NA	NA	NA	NA	NA	NA	NA
ENSG00000126709	IFI6	chr1	6248.04	9.50892e-07	0.0014427	0.0116864	0.161709	FALSE	NA		NA	NA	NA	NA	NA	NA	NA	NA	NA
ENSG00000182601	HS3ST4	chr16	176.073	4.98281e-07	0.0014427	0.0117	0.161757	FALSE	NA		NA	NA	NA	NA	NA	NA	NA	NA	NA
ENSG00000170909	OSCAR	chr19	188.185	1.01311e-06	0.0014427	0.0117349	0.1621	FALSE	NA		NA	NA	NA	NA	NA	NA	NA	NA	NA
ENSG00000105063	PPP6R1	chr19	5251.87	5.80414e-06	0.0014427	0.0117902	0.16255	FALSE	NA		NA	NA	NA	NA	NA	NA	NA	NA	NA
ENSG00000178726	THBD	chr20	67.3501	5.19078	2.8429	0.0117912	0.16255	FALSE	NA		NA	NA	NA	NA	NA	NA	NA	NA	NA
ENSG00000162636	FAM102B	chr1	3281.21	0.000263743	0.0014551	0.011798	0.16255	FALSE	NA		NA	NA	NA	NA	NA	NA	NA	NA	NA
ENSG00000205838	TTC23L	chr5	102.171	7.28747e-07	0.0014427	0.0118239	0.162668	FALSE	NA		NA	NA	NA	NA	NA	NA	NA	NA	NA
ENSG00000100330	MTMR3	chr22	4417.92	1.84507e-06	0.0014427	0.0118343	0.162668	FALSE	NA		NA	NA	NA	NA	NA	NA	NA	NA	NA
ENSG00000118217	ATF6	chr1	6114.37	-1.01199e-05	0.00144271	0.0118371	0.162668	FALSE	NA		NA	NA	NA	NA	NA	NA	NA	NA	NA
ENSG00000166165	CKB	chr14	1623.19	-1.77767	1.18963	0.0118686	0.162827	FALSE	NA		NA	NA	NA	NA	NA	NA	NA	NA	NA
ENSG00000091129	NRCAM	chr7	228.542	8.53609e-07	0.0014427	0.011869	0.162827	FALSE	NA		NA	NA	NA	NA	NA	NA	NA	NA	NA
ENSG00000137801	THBS1	chr15	1841.37	5.01984e-07	0.0014427	0.0118797	0.162834	FALSE	NA		NA	NA	NA	NA	NA	NA	NA	NA	NA
ENSG00000143375	CGN	chr1	10.6259	-3.10371e-06	0.0014427	0.0119446	0.163583	FALSE	NA		NA	NA	NA	NA	NA	NA	NA	NA	NA
ENSG00000130598	TNNI2	chr11	15.9975	-1.79998e-06	0.00144269	0.0119937	0.164115	FALSE	NA		NA	NA	NA	NA	NA	NA	NA	NA	NA
ENSG00000181610	MRPS23	chr17	2983.1	-6.92887e-06	0.00144269	0.0120766	0.165109	FALSE	NA		NA	NA	NA	NA	NA	NA	NA	NA	NA
ENSG00000106780	MEGF9	chr9	2813.43	1.72477e-06	0.0014427	0.0121736	0.166293	FALSE	NA		NA	NA	NA	NA	NA	NA	NA	NA	NA
ENSG00000111224	PARP11	chr12	1568.74	4.9319e-06	0.00144269	0.0121874	0.166339	FALSE	NA		NA	NA	NA	NA	NA	NA	NA	NA	NA
ENSG00000137070	IL11RA	chr9	416.106	1.83563e-06	0.0014427	0.0122091	0.166358	FALSE	NA		NA	NA	NA	NA	NA	NA	NA	NA	NA
ENSG00000108061	SHOC2	chr10	8674.29	2.09938e-06	0.00144269	0.0122096	0.166358	FALSE	NA		NA	NA	NA	NA	NA	NA	NA	NA	NA
ENSG00000131408	NR1H2	chr19	3868.96	-9.39619e-05	0.00144423	0.0122272	0.166456	FALSE	NA		NA	NA	NA	NA	NA	NA	NA	NA	NA
ENSG00000160445	ZER1	chr9	3223.03	-1.18242e-06	0.00144269	0.0122539	0.166679	FALSE	NA		NA	NA	NA	NA	NA	NA	NA	NA	NA
ENSG00000135476	ESPL1	chr12	173.205	-5.71306e-06	0.00144269	0.0122873	0.166853	FALSE	NA		NA	NA	NA	NA	NA	NA	NA	NA	NA
ENSG00000173276	ZBTB21	chr21	1905.58	1.12698e-06	0.0014427	0.0122976	0.166853	FALSE	NA		NA	NA	NA	NA	NA	NA	NA	NA	NA
ENSG00000137497	NUMA1	chr11	3879.44	2.86738e-05	0.00144283	0.0122984	0.166853	FALSE	NA		NA	NA	NA	NA	NA	NA	NA	NA	NA
ENSG00000172059	KLF11	chr2	1397.21	8.1661e-07	0.00144269	0.0123125	0.166853	FALSE	NA		NA	NA	NA	NA	NA	NA	NA	NA	NA
ENSG00000185155	MIXL1	chr1	15.1672	-1.86193e-06	0.00144269	0.0123189	0.166853	FALSE	NA		NA	NA	NA	NA	NA	NA	NA	NA	NA
ENSG00000274618	HIST1H4F	chr6	611.566	-2.12215	1.3001	0.0123583	0.167097	FALSE	NA		NA	NA	NA	NA	NA	NA	NA	NA	NA
ENSG00000177025	C19orf18	chr19	217.615	1.50398e-06	0.0014427	0.0123644	0.167097	FALSE	NA		NA	NA	NA	NA	NA	NA	NA	NA	NA
ENSG00000104497	SNX16	chr8	1544.34	2.69076e-06	0.00144269	0.0123683	0.167097	FALSE	NA		NA	NA	NA	NA	NA	NA	NA	NA	NA
ENSG00000277632	CCL3	chr17	199.698	3.82716e-07	0.0014427	0.0123818	0.167139	FALSE	NA		NA	NA	NA	NA	NA	NA	NA	NA	NA
ENSG00000183578	TNFAIP8L3	chr15	137.957	2.59383e-06	0.0014427	0.0124097	0.167277	FALSE	NA		NA	NA	NA	NA	NA	NA	NA	NA	NA
ENSG00000077238	IL4R	chr16	409.836	-3.70655e-06	0.0014427	0.012413	0.167277	FALSE	NA		NA	NA	NA	NA	NA	NA	NA	NA	NA
ENSG00000168060	NAALADL1	chr11	34.6235	-3.73875e-06	0.0014427	0.0124325	0.167399	FALSE	NA		NA	NA	NA	NA	NA	NA	NA	NA	NA
ENSG00000168216	LMBRD1	chr6	5761.33	3.99099e-05	0.00144297	0.0124461	0.167438	FALSE	NA		NA	NA	NA	NA	NA	NA	NA	NA	NA
ENSG00000115165	CYTIP	chr2	132.669	-3.61929e-06	0.0014427	0.0124563	0.167438	FALSE	NA		NA	NA	NA	NA	NA	NA	NA	NA	NA
ENSG00000213203	GIMAP1	chr7	183.549	-1.17886	1.23089	0.0124708	0.167492	FALSE	NA		NA	NA	NA	NA	NA	NA	NA	NA	NA
ENSG00000182667	NTM	chr11	115.638	2.39331	2.05406	0.0124967	0.167699	FALSE	NA		NA	NA	NA	NA	NA	NA	NA	NA	NA
ENSG00000035862	TIMP2	chr17	114.061	-3.26609e-06	0.0014427	0.0125075	0.167703	FALSE	NA		NA	NA	NA	NA	NA	NA	NA	NA	NA
ENSG00000110852	CLEC2B	chr12	7010.74	5.53295e-07	0.0014427	0.0125216	0.167752	FALSE	NA		NA	NA	NA	NA	NA	NA	NA	NA	NA
ENSG00000117151	CTBS	chr1	2104	-1.73898e-05	0.00144274	0.0125427	0.167893	FALSE	NA		NA	NA	NA	NA	NA	NA	NA	NA	NA
ENSG00000171295	ZNF440	chr19	1849	1.3891e-06	0.0014427	0.0125552	0.167899	FALSE	NA		NA	NA	NA	NA	NA	NA	NA	NA	NA
ENSG00000002726	AOC1	chr7	137.088	5.31141e-07	0.0014427	0.0125641	0.167899	FALSE	NA		NA	NA	NA	NA	NA	NA	NA	NA	NA
ENSG00000213123	TCTEX1D2	chr3	1477.94	-7.20367e-06	0.00144269	0.0126418	0.168796	FALSE	NA		NA	NA	NA	NA	NA	NA	NA	NA	NA
ENSG00000033100	CHPF2	chr7	1437.96	3.72235e-06	0.0014427	0.0126689	0.16888	FALSE	NA		NA	NA	NA	NA	NA	NA	NA	NA	NA
ENSG00000116161	CACYBP	chr1	7956.13	1.56639e-05	0.00144272	0.0126692	0.16888	FALSE	NA		NA	NA	NA	NA	NA	NA	NA	NA	NA
ENSG00000156869	FRRS1	chr1	2016.65	-8.40631e-06	0.00144271	0.0126893	0.169007	FALSE	NA		NA	NA	NA	NA	NA	NA	NA	NA	NA
ENSG00000167646	DNAAF3	chr19	961.794	2.03357e-06	0.00144269	0.0127082	0.169119	FALSE	NA		NA	NA	NA	NA	NA	NA	NA	NA	NA
ENSG00000143595	AQP10	chr1	78.3398	-1.32041	1.35141	0.0127372	0.169363	FALSE	NA		NA	NA	NA	NA	NA	NA	NA	NA	NA
ENSG00000162645	GBP2	chr1	1071.21	5.57459e-07	0.0014427	0.012769	0.169645	FALSE	NA		NA	NA	NA	NA	NA	NA	NA	NA	NA
ENSG00000034677	RNF19A	chr8	5963.67	2.47515e-06	0.0014427	0.012796	0.169863	FALSE	NA		NA	NA	NA	NA	NA	NA	NA	NA	NA
ENSG00000105737	GRIK5	chr19	822.681	2.77009e-06	0.00144269	0.0128181	0.170015	FALSE	NA		NA	NA	NA	NA	NA	NA	NA	NA	NA
ENSG00000136040	PLXNC1	chr12	1135.86	-2.35812	1.37647	0.0128475	0.170264	FALSE	NA		NA	NA	NA	NA	NA	NA	NA	NA	NA
ENSG00000276409	CCL14	chr17	13.6417	-2.11318e-06	0.0014427	0.0128708	0.170432	FALSE	NA		NA	NA	NA	NA	NA	NA	NA	NA	NA
ENSG00000154188	ANGPT1	chr8	1818.21	-3.93832e-06	0.0014427	0.0128893	0.170536	FALSE	NA		NA	NA	NA	NA	NA	NA	NA	NA	NA
ENSG00000134698	AGO4	chr1	2654.05	-3.35695e-05	0.00144289	0.012918	0.170774	FALSE	NA		NA	NA	NA	NA	NA	NA	NA	NA	NA
ENSG00000111837	MAK	chr6	750.319	-2.87867e-06	0.00144269	0.0129514	0.171074	FALSE	NA		NA	NA	NA	NA	NA	NA	NA	NA	NA
ENSG00000154277	UCHL1	chr4	86.1035	-1.33134e-06	0.00144269	0.0129708	0.171094	FALSE	NA		NA	NA	NA	NA	NA	NA	NA	NA	NA
ENSG00000112033	PPARD	chr6	2424.75	7.143e-07	0.0014427	0.0129743	0.171094	FALSE	NA		NA	NA	NA	NA	NA	NA	NA	NA	NA
ENSG00000175544	CABP4	chr11	163.824	1.41979e-06	0.0014427	0.0130086	0.171406	FALSE	NA		NA	NA	NA	NA	NA	NA	NA	NA	NA
ENSG00000182327	GLTPD2	chr17	3.33712	-1.6355e-06	0.0014427	0.0130638	0.171949	FALSE	NA		NA	NA	NA	NA	NA	NA	NA	NA	NA
ENSG00000131042	LILRB2	chr19	15.6694	-1.6958e-06	0.00144269	0.013081	0.171949	FALSE	NA		NA	NA	NA	NA	NA	NA	NA	NA	NA
ENSG00000152527	PLEKHH2	chr2	146.935	4.52547	1.93089	0.0130821	0.171949	FALSE	NA		NA	NA	NA	NA	NA	NA	NA	NA	NA
ENSG00000095564	BTAF1	chr10	8703.1	1.41432e-06	0.00144269	0.0131047	0.172105	FALSE	NA		NA	NA	NA	NA	NA	NA	NA	NA	NA
ENSG00000182154	MRPL41	chr9	5964.92	-1.28105e-05	0.00144271	0.0131504	0.172563	FALSE	NA		NA	NA	NA	NA	NA	NA	NA	NA	NA
ENSG00000140009	ESR2	chr14	116.747	2.20212	2.72822	0.0132009	0.173083	FALSE	NA		NA	NA	NA	NA	NA	NA	NA	NA	NA
ENSG00000145703	IQGAP2	chr5	2723.94	-1.65958	1.21653	0.0132342	0.1731	FALSE	NA		NA	NA	NA	NA	NA	NA	NA	NA	NA
ENSG00000152270	PDE3B	chr11	10896.9	1.50719e-05	0.00144273	0.0132417	0.1731	FALSE	NA		NA	NA	NA	NA	NA	NA	NA	NA	NA
ENSG00000100024	UPB1	chr22	83.5891	8.57756e-07	0.0014427	0.013248	0.1731	FALSE	NA		NA	NA	NA	NA	NA	NA	NA	NA	NA
ENSG00000172795	DCP2	chr5	5884.48	8.16815e-05	0.00144385	0.0132491	0.1731	FALSE	NA		NA	NA	NA	NA	NA	NA	NA	NA	NA
ENSG00000169429	CXCL8	chr4	5213.73	5.10473e-07	0.0014427	0.0132563	0.1731	FALSE	NA		NA	NA	NA	NA	NA	NA	NA	NA	NA
ENSG00000126458	RRAS	chr19	916.108	1.89667e-06	0.00144269	0.0132867	0.173356	FALSE	NA		NA	NA	NA	NA	NA	NA	NA	NA	NA
ENSG00000137309	HMGA1	chr6	43118.6	-6.6661e-06	0.00144269	0.0133051	0.173454	FALSE	NA		NA	NA	NA	NA	NA	NA	NA	NA	NA
ENSG00000124406	ATP8A1	chr4	243.634	-4.04333e-06	0.0014427	0.0133984	0.174186	FALSE	NA		NA	NA	NA	NA	NA	NA	NA	NA	NA
ENSG00000160310	PRMT2	chr21	7371.42	2.96289e-05	0.00144284	0.0134154	0.174186	FALSE	NA		NA	NA	NA	NA	NA	NA	NA	NA	NA
ENSG00000138688	KIAA1109	chr4	4957.97	0.000102914	0.00144454	0.0134307	0.174186	FALSE	NA		NA	NA	NA	NA	NA	NA	NA	NA	NA
ENSG00000136014	USP44	chr12	222.116	1.92897e-06	0.0014427	0.0134331	0.174186	FALSE	NA		NA	NA	NA	NA	NA	NA	NA	NA	NA
ENSG00000163517	HDAC11	chr3	318.596	4.70258e-06	0.0014427	0.0134336	0.174186	FALSE	NA		NA	NA	NA	NA	NA	NA	NA	NA	NA
ENSG00000017260	ATP2C1	chr3	22063.9	3.63568e-07	0.00144269	0.0134357	0.174186	FALSE	NA		NA	NA	NA	NA	NA	NA	NA	NA	NA
ENSG00000188833	ENTPD8	chr9	6.94218	-2.39767e-06	0.0014427	0.0134374	0.174186	FALSE	NA		NA	NA	NA	NA	NA	NA	NA	NA	NA
ENSG00000131459	GFPT2	chr5	91.2394	7.69324e-07	0.0014427	0.0134491	0.174196	FALSE	NA		NA	NA	NA	NA	NA	NA	NA	NA	NA
ENSG00000127074	RGS13	chr1	186.954	6.01894e-07	0.0014427	0.0135089	0.174687	FALSE	NA		NA	NA	NA	NA	NA	NA	NA	NA	NA
ENSG00000183734	ASCL2	chr11	45.9761	-2.15738e-06	0.00144269	0.0135241	0.174687	FALSE	NA		NA	NA	NA	NA	NA	NA	NA	NA	NA
ENSG00000243708	PLA2G4B	chr15	158.75	2.74459e-06	0.00144269	0.0135457	0.174687	FALSE	NA		NA	NA	NA	NA	NA	NA	NA	NA	NA
ENSG00000214595	EML6	chr2	190.295	1.80361e-06	0.0014427	0.0135471	0.174687	FALSE	NA		NA	NA	NA	NA	NA	NA	NA	NA	NA
ENSG00000136250	AOAH	chr7	2740.13	-1.91059e-05	0.00144276	0.0135512	0.174687	FALSE	NA		NA	NA	NA	NA	NA	NA	NA	NA	NA
ENSG00000114796	KLHL24	chr3	7700.3	7.86444e-05	0.00144377	0.0135525	0.174687	FALSE	NA		NA	NA	NA	NA	NA	NA	NA	NA	NA
ENSG00000120129	DUSP1	chr5	34268.8	1.38967e-06	0.0014427	0.0136323	0.175473	FALSE	NA		NA	NA	NA	NA	NA	NA	NA	NA	NA
ENSG00000154133	ROBO4	chr11	6.49923	-2.42917e-06	0.0014427	0.0136355	0.175473	FALSE	NA		NA	NA	NA	NA	NA	NA	NA	NA	NA
ENSG00000167419	LPO	chr17	62.891	1.16249e-06	0.0014427	0.013716	0.176073	FALSE	NA		NA	NA	NA	NA	NA	NA	NA	NA	NA
ENSG00000235527	HIPK1-AS1	chr1	151.478	1.62234e-06	0.0014427	0.0137172	0.176073	FALSE	NA		NA	NA	NA	NA	NA	NA	NA	NA	NA
ENSG00000263417	GTSCR1	chr18	3.04619	-1.63182e-06	0.0014427	0.0137257	0.176073	FALSE	NA		NA	NA	NA	NA	NA	NA	NA	NA	NA
ENSG00000140090	SLC24A4	chr14	364.747	9.88231e-07	0.0014427	0.0137302	0.176073	FALSE	NA		NA	NA	NA	NA	NA	NA	NA	NA	NA
ENSG00000145020	AMT	chr3	587.803	-0.821306	3.0823	0.0137372	0.176073	FALSE	NA		NA	NA	NA	NA	NA	NA	NA	NA	NA
ENSG00000196705	ZNF431	chr19	6527.39	0.00010609	0.00144465	0.0137612	0.17624	FALSE	NA		NA	NA	NA	NA	NA	NA	NA	NA	NA
ENSG00000182566	CLEC4G	chr19	3.8785	-1.96273e-06	0.0014427	0.0137772	0.176305	FALSE	NA		NA	NA	NA	NA	NA	NA	NA	NA	NA
ENSG00000085514	PILRA	chr7	1069.9	1.25462e-06	0.00144269	0.0138362	0.176917	FALSE	NA		NA	NA	NA	NA	NA	NA	NA	NA	NA
ENSG00000128242	GAL3ST1	chr22	2.8391	-1.66876e-06	0.0014427	0.0138554	0.177022	FALSE	NA		NA	NA	NA	NA	NA	NA	NA	NA	NA
ENSG00000254860	TMEM9B-AS1	chr11	375.069	4.02797e-06	0.0014427	0.0138955	0.177337	FALSE	NA		NA	NA	NA	NA	NA	NA	NA	NA	NA
ENSG00000243678	NME2	chr17	56455.6	-1.00405e-05	0.00144269	0.0139107	0.177337	FALSE	NA		NA	NA	NA	NA	NA	NA	NA	NA	NA
ENSG00000164045	CDC25A	chr3	679.027	-5.04879e-06	0.00144269	0.0139133	0.177337	FALSE	NA		NA	NA	NA	NA	NA	NA	NA	NA	NA
ENSG00000075426	FOSL2	chr2	1651.69	8.47594e-07	0.0014427	0.013945	0.17757	FALSE	NA		NA	NA	NA	NA	NA	NA	NA	NA	NA
ENSG00000087274	ADD1	chr4	5835.43	1.59902e-06	0.00144269	0.0139538	0.17757	FALSE	NA		NA	NA	NA	NA	NA	NA	NA	NA	NA
ENSG00000120458	MSANTD2	chr11	290.979	-7.57366e-06	0.0014427	0.0139705	0.177641	FALSE	NA		NA	NA	NA	NA	NA	NA	NA	NA	NA
ENSG00000196646	ZNF136	chr19	1596.27	8.11817e-06	0.00144271	0.0140028	0.17791	FALSE	NA		NA	NA	NA	NA	NA	NA	NA	NA	NA
ENSG00000011260	UTP18	chr17	3025.25	-4.29141e-06	0.00144268	0.0140606	0.178471	FALSE	NA		NA	NA	NA	NA	NA	NA	NA	NA	NA
ENSG00000117984	CTSD	chr11	8348.08	3.73794e-06	0.00144268	0.0140693	0.178471	FALSE	NA		NA	NA	NA	NA	NA	NA	NA	NA	NA
ENSG00000204252	HLA-DOA	chr6	17.7374	-3.2217e-06	0.0014427	0.0140941	0.178606	FALSE	NA		NA	NA	NA	NA	NA	NA	NA	NA	NA
ENSG00000115020	PIKFYVE	chr2	5460.64	4.89413e-06	0.0014427	0.0141022	0.178606	FALSE	NA		NA	NA	NA	NA	NA	NA	NA	NA	NA
ENSG00000052344	PRSS8	chr16	3.62211	-1.56632e-06	0.0014427	0.0141662	0.179274	FALSE	NA		NA	NA	NA	NA	NA	NA	NA	NA	NA
ENSG00000268895	A1BG-AS1	chr19	151.347	1.87721e-06	0.0014427	0.0142202	0.1798	FALSE	NA		NA	NA	NA	NA	NA	NA	NA	NA	NA
ENSG00000163349	HIPK1	chr1	5113.65	-1.24863e-05	0.00144272	0.0142302	0.1798	FALSE	NA		NA	NA	NA	NA	NA	NA	NA	NA	NA
ENSG00000171051	FPR1	chr19	95.8314	7.28725e-07	0.0014427	0.0142936	0.180458	FALSE	NA		NA	NA	NA	NA	NA	NA	NA	NA	NA
ENSG00000168610	STAT3	chr17	10642.6	3.65524e-05	0.00144292	0.0143444	0.180818	FALSE	NA		NA	NA	NA	NA	NA	NA	NA	NA	NA
ENSG00000163918	RFC4	chr3	1739.45	1.91809e-05	0.00144275	0.0143447	0.180818	FALSE	NA		NA	NA	NA	NA	NA	NA	NA	NA	NA
ENSG00000156398	SFXN2	chr10	603.873	-4.97411e-06	0.00144269	0.0143848	0.180822	FALSE	NA		NA	NA	NA	NA	NA	NA	NA	NA	NA
ENSG00000065833	ME1	chr6	288.778	7.4687e-07	0.0014427	0.0144011	0.180822	FALSE	NA		NA	NA	NA	NA	NA	NA	NA	NA	NA
ENSG00000119203	CPSF3	chr2	2399.22	-2.78569e-05	0.00144281	0.0144123	0.180822	FALSE	NA		NA	NA	NA	NA	NA	NA	NA	NA	NA
ENSG00000140577	CRTC3	chr15	3615.09	-1.18671e-05	0.00144272	0.014416	0.180822	FALSE	NA		NA	NA	NA	NA	NA	NA	NA	NA	NA
ENSG00000135838	NPL	chr1	1906.8	8.0045e-06	0.0014427	0.0144207	0.180822	FALSE	NA		NA	NA	NA	NA	NA	NA	NA	NA	NA
ENSG00000211455	STK38L	chr12	2696.32	9.47056e-07	0.00144269	0.0144233	0.180822	FALSE	NA		NA	NA	NA	NA	NA	NA	NA	NA	NA
ENSG00000149300	C11orf52	chr11	3.0174	-1.63268e-06	0.0014427	0.0144305	0.180822	FALSE	NA		NA	NA	NA	NA	NA	NA	NA	NA	NA
ENSG00000183723	CMTM4	chr16	86.2951	-3.80063e-06	0.0014427	0.0144354	0.180822	FALSE	NA		NA	NA	NA	NA	NA	NA	NA	NA	NA
ENSG00000066248	NGEF	chr2	55.3503	1.51205e-06	0.0014427	0.0144726	0.181071	FALSE	NA		NA	NA	NA	NA	NA	NA	NA	NA	NA
ENSG00000125864	BFSP1	chr20	48.855	-3.96523e-06	0.00144269	0.0144912	0.181071	FALSE	NA		NA	NA	NA	NA	NA	NA	NA	NA	NA
ENSG00000154640	BTG3	chr21	17961.3	1.07282e-06	0.0014427	0.0144993	0.181071	FALSE	NA		NA	NA	NA	NA	NA	NA	NA	NA	NA
ENSG00000123104	ITPR2	chr12	13824.1	1.4252e-06	0.0014427	0.0145073	0.181071	FALSE	NA		NA	NA	NA	NA	NA	NA	NA	NA	NA
ENSG00000124491	F13A1	chr6	510.266	4.719e-07	0.0014427	0.0145119	0.181071	FALSE	NA		NA	NA	NA	NA	NA	NA	NA	NA	NA
ENSG00000127920	GNG11	chr7	309.418	-1.46928e-06	0.00144269	0.0145236	0.181076	FALSE	NA		NA	NA	NA	NA	NA	NA	NA	NA	NA
ENSG00000204138	PHACTR4	chr1	17846.6	1.82576e-06	0.00144269	0.0145415	0.181157	FALSE	NA		NA	NA	NA	NA	NA	NA	NA	NA	NA
ENSG00000135241	PNPLA8	chr7	4438.25	6.33376e-06	0.0014427	0.0145664	0.181326	FALSE	NA		NA	NA	NA	NA	NA	NA	NA	NA	NA
ENSG00000124198	ARFGEF2	chr20	6244.33	1.4488e-06	0.0014427	0.0145785	0.181336	FALSE	NA		NA	NA	NA	NA	NA	NA	NA	NA	NA
ENSG00000205810	KLRC3	chr12	226.891	7.27702e-07	0.0014427	0.0146075	0.181555	FALSE	NA		NA	NA	NA	NA	NA	NA	NA	NA	NA
ENSG00000248323	LUCAT1	chr5	438.651	4.20974e-07	0.0014427	0.0146414	0.181835	FALSE	NA		NA	NA	NA	NA	NA	NA	NA	NA	NA
ENSG00000196396	PTPN1	chr20	6281.35	1.7125e-06	0.00144269	0.0147752	0.183355	FALSE	NA		NA	NA	NA	NA	NA	NA	NA	NA	NA
ENSG00000197540	GZMM	chr19	128.824	1.35778e-06	0.0014427	0.0148069	0.18349	FALSE	NA		NA	NA	NA	NA	NA	NA	NA	NA	NA
ENSG00000122585	NPY	chr7	9.84383	-2.7626e-06	0.0014427	0.0148091	0.18349	FALSE	NA		NA	NA	NA	NA	NA	NA	NA	NA	NA
ENSG00000059122	FLYWCH1	chr16	1221.56	4.2725e-06	0.00144269	0.01487	0.183942	FALSE	NA		NA	NA	NA	NA	NA	NA	NA	NA	NA
ENSG00000139990	DCAF5	chr14	4900.22	-1.77932e-06	0.00144269	0.0148792	0.183942	FALSE	NA		NA	NA	NA	NA	NA	NA	NA	NA	NA
ENSG00000144031	ANKRD53	chr2	59.083	1.35353e-06	0.0014427	0.0148821	0.183942	FALSE	NA		NA	NA	NA	NA	NA	NA	NA	NA	NA
ENSG00000006831	ADIPOR2	chr12	7777.92	-2.07633e-05	0.00144277	0.0148916	0.183942	FALSE	NA		NA	NA	NA	NA	NA	NA	NA	NA	NA
ENSG00000134242	PTPN22	chr1	2827.79	7.08976e-06	0.0014427	0.0149276	0.184215	FALSE	NA		NA	NA	NA	NA	NA	NA	NA	NA	NA
ENSG00000160209	PDXK	chr21	3093.48	5.30706e-06	0.0014427	0.0149366	0.184215	FALSE	NA		NA	NA	NA	NA	NA	NA	NA	NA	NA
ENSG00000198842	DUSP27	chr1	5.15635	-2.49449e-06	0.0014427	0.0149615	0.184379	FALSE	NA		NA	NA	NA	NA	NA	NA	NA	NA	NA
ENSG00000116062	MSH6	chr2	3196.24	-3.08297e-05	0.00144285	0.0150192	0.184926	FALSE	NA		NA	NA	NA	NA	NA	NA	NA	NA	NA
ENSG00000163814	CDCP1	chr3	6.90069	-2.39887e-06	0.0014427	0.015029	0.184926	FALSE	NA		NA	NA	NA	NA	NA	NA	NA	NA	NA
ENSG00000244040	IL12A-AS1	chr3	50.5682	1.82449e-06	0.0014427	0.0151372	0.185664	FALSE	NA		NA	NA	NA	NA	NA	NA	NA	NA	NA
ENSG00000163736	PPBP	chr4	2550.87	6.79524e-07	0.0014427	0.0151404	0.185664	FALSE	NA		NA	NA	NA	NA	NA	NA	NA	NA	NA
ENSG00000111261	MANSC1	chr12	77.6306	-1.59539	1.4158	0.0151438	0.185664	FALSE	NA		NA	NA	NA	NA	NA	NA	NA	NA	NA
ENSG00000125285	SOX21	chr13	259.186	7.75727e-07	0.0014427	0.0151516	0.185664	FALSE	NA		NA	NA	NA	NA	NA	NA	NA	NA	NA
ENSG00000152223	EPG5	chr18	3318.72	2.40212e-06	0.0014427	0.0151636	0.185664	FALSE	NA		NA	NA	NA	NA	NA	NA	NA	NA	NA
ENSG00000123297	TSFM	chr12	2057.16	-6.7329e-06	0.00144269	0.0151807	0.185664	FALSE	NA		NA	NA	NA	NA	NA	NA	NA	NA	NA
ENSG00000162236	STX5	chr11	4406.3	-1.00034e-05	0.00144271	0.0151877	0.185664	FALSE	NA		NA	NA	NA	NA	NA	NA	NA	NA	NA
ENSG00000128849	CGNL1	chr15	4.15651	-1.61623e-06	0.0014427	0.0151964	0.185664	FALSE	NA		NA	NA	NA	NA	NA	NA	NA	NA	NA
ENSG00000107874	CUEDC2	chr10	4618.2	-7.50409e-06	0.00144269	0.0151988	0.185664	FALSE	NA		NA	NA	NA	NA	NA	NA	NA	NA	NA
ENSG00000186806	VSIG10L	chr19	158.131	-4.75778e-06	0.00144269	0.0152051	0.185664	FALSE	NA		NA	NA	NA	NA	NA	NA	NA	NA	NA
ENSG00000069275	NUCKS1	chr1	17844.7	-7.91851e-06	0.00144269	0.0152489	0.186057	FALSE	NA		NA	NA	NA	NA	NA	NA	NA	NA	NA
ENSG00000131634	TMEM204	chr16	14.4016	-3.01099e-06	0.0014427	0.015277	0.186135	FALSE	NA		NA	NA	NA	NA	NA	NA	NA	NA	NA
ENSG00000166405	RIC3	chr11	52.4775	-7.76281e-06	0.0014427	0.0152785	0.186135	FALSE	NA		NA	NA	NA	NA	NA	NA	NA	NA	NA
ENSG00000138081	FBXO11	chr2	10617.2	-7.12295e-07	0.00144269	0.0153231	0.186423	FALSE	NA		NA	NA	NA	NA	NA	NA	NA	NA	NA
ENSG00000163170	BOLA3	chr2	3079.25	-6.88996e-06	0.00144269	0.0153255	0.186423	FALSE	NA		NA	NA	NA	NA	NA	NA	NA	NA	NA
ENSG00000130222	GADD45G	chr9	1893.07	1.23314e-06	0.0014427	0.0153414	0.186476	FALSE	NA		NA	NA	NA	NA	NA	NA	NA	NA	NA
ENSG00000157110	RBPMS	chr8	102.191	-1.90396	1.40927	0.0154042	0.186904	FALSE	NA		NA	NA	NA	NA	NA	NA	NA	NA	NA
ENSG00000104147	OIP5	chr15	930.412	-5.8986e-06	0.00144269	0.0154274	0.186904	FALSE	NA		NA	NA	NA	NA	NA	NA	NA	NA	NA
ENSG00000177383	MAGEF1	chr3	725.215	-4.3881e-06	0.00144269	0.0154285	0.186904	FALSE	NA		NA	NA	NA	NA	NA	NA	NA	NA	NA
ENSG00000171811	CFAP46	chr10	20.8696	-3.26496e-06	0.00144269	0.0154323	0.186904	FALSE	NA		NA	NA	NA	NA	NA	NA	NA	NA	NA
ENSG00000134222	PSRC1	chr1	103.342	-2.96762e-06	0.00144269	0.015441	0.186904	FALSE	NA		NA	NA	NA	NA	NA	NA	NA	NA	NA
ENSG00000100852	ARHGAP5	chr14	5229.8	2.36065e-06	0.00144269	0.0154468	0.186904	FALSE	NA		NA	NA	NA	NA	NA	NA	NA	NA	NA
ENSG00000158560	DYNC1I1	chr7	531.727	1.03408e-06	0.0014427	0.0154804	0.187169	FALSE	NA		NA	NA	NA	NA	NA	NA	NA	NA	NA
ENSG00000186603	HPDL	chr1	546.136	-3.99912e-06	0.0014427	0.0155273	0.187595	FALSE	NA		NA	NA	NA	NA	NA	NA	NA	NA	NA
ENSG00000013016	EHD3	chr2	154.081	-4.87252e-06	0.0014427	0.0155414	0.187623	FALSE	NA		NA	NA	NA	NA	NA	NA	NA	NA	NA
ENSG00000128159	TUBGCP6	chr22	939.001	3.29085e-06	0.00144269	0.0155535	0.187627	FALSE	NA		NA	NA	NA	NA	NA	NA	NA	NA	NA
ENSG00000160282	FTCD	chr21	35.3222	-3.75121e-06	0.00144269	0.0155774	0.187774	FALSE	NA		NA	NA	NA	NA	NA	NA	NA	NA	NA
ENSG00000151917	BEND6	chr6	61.7186	-3.75823e-06	0.0014427	0.0156071	0.187896	FALSE	NA		NA	NA	NA	NA	NA	NA	NA	NA	NA
ENSG00000181381	DDX60L	chr4	1112.87	2.86971e-06	0.00144269	0.015611	0.187896	FALSE	NA		NA	NA	NA	NA	NA	NA	NA	NA	NA
ENSG00000132912	DCTN4	chr5	6549.56	4.59177e-06	0.0014427	0.0156548	0.188282	FALSE	NA		NA	NA	NA	NA	NA	NA	NA	NA	NA
ENSG00000155975	VPS37A	chr8	3620	3.05365e-06	0.00144269	0.0157008	0.188563	FALSE	NA		NA	NA	NA	NA	NA	NA	NA	NA	NA
ENSG00000145012	LPP	chr3	5637.15	2.30378e-06	0.00144269	0.0157018	0.188563	FALSE	NA		NA	NA	NA	NA	NA	NA	NA	NA	NA
ENSG00000278588	HIST1H2BI	chr6	93.4491	-1.17266	2.06254	0.0157305	0.188766	FALSE	NA		NA	NA	NA	NA	NA	NA	NA	NA	NA
ENSG00000099365	STX1B	chr16	61.7534	1.25791e-06	0.0014427	0.0157614	0.188995	FALSE	NA		NA	NA	NA	NA	NA	NA	NA	NA	NA
ENSG00000178607	ERN1	chr17	2584.55	-0.000614867	0.00151926	0.0157802	0.189079	FALSE	NA		NA	NA	NA	NA	NA	NA	NA	NA	NA
ENSG00000110492	MDK	chr11	1518.8	-1.27482	1.39544	0.0158098	0.189292	FALSE	NA		NA	NA	NA	NA	NA	NA	NA	NA	NA
ENSG00000004779	NDUFAB1	chr16	9229.94	-7.35017e-06	0.00144269	0.0159065	0.190204	FALSE	NA		NA	NA	NA	NA	NA	NA	NA	NA	NA
ENSG00000120868	APAF1	chr12	1530.4	3.97486e-06	0.0014427	0.0159098	0.190204	FALSE	NA		NA	NA	NA	NA	NA	NA	NA	NA	NA
ENSG00000165322	ARHGAP12	chr10	2305.09	1.46883e-06	0.0014427	0.0159338	0.190348	FALSE	NA		NA	NA	NA	NA	NA	NA	NA	NA	NA
ENSG00000124151	NCOA3	chr20	3598.76	9.15942e-06	0.00144271	0.015974	0.190684	FALSE	NA		NA	NA	NA	NA	NA	NA	NA	NA	NA
ENSG00000105339	DENND3	chr8	2888.73	1.15539e-05	0.00144272	0.0159857	0.190684	FALSE	NA		NA	NA	NA	NA	NA	NA	NA	NA	NA
ENSG00000108854	SMURF2	chr17	4230.62	8.45296e-06	0.00144271	0.0160003	0.190716	FALSE	NA		NA	NA	NA	NA	NA	NA	NA	NA	NA
ENSG00000132004	FBXW9	chr19	1068.41	-9.17329e-06	0.0014427	0.0160335	0.19097	FALSE	NA		NA	NA	NA	NA	NA	NA	NA	NA	NA
ENSG00000114383	TUSC2	chr3	1748.75	-1.61462e-05	0.00144272	0.0160608	0.191152	FALSE	NA		NA	NA	NA	NA	NA	NA	NA	NA	NA
ENSG00000117407	ARTN	chr1	63.3112	1.1294e-06	0.0014427	0.0161068	0.191477	FALSE	NA		NA	NA	NA	NA	NA	NA	NA	NA	NA
ENSG00000153404	PLEKHG4B	chr5	18.7069	-3.08633e-06	0.0014427	0.0161213	0.191477	FALSE	NA		NA	NA	NA	NA	NA	NA	NA	NA	NA
ENSG00000143344	RGL1	chr1	343.323	1.05114e-06	0.0014427	0.016134	0.191477	FALSE	NA		NA	NA	NA	NA	NA	NA	NA	NA	NA
ENSG00000250067	YJEFN3	chr19	231.184	2.64386e-06	0.00144269	0.0161389	0.191477	FALSE	NA		NA	NA	NA	NA	NA	NA	NA	NA	NA
ENSG00000186417	GLDN	chr15	66.3603	9.69959e-07	0.0014427	0.016148	0.191477	FALSE	NA		NA	NA	NA	NA	NA	NA	NA	NA	NA
ENSG00000176046	NUPR1	chr16	8.10962	-2.2747e-06	0.0014427	0.0162512	0.192442	FALSE	NA		NA	NA	NA	NA	NA	NA	NA	NA	NA
ENSG00000008226	DLEC1	chr3	159.279	2.6197e-06	0.0014427	0.0162534	0.192442	FALSE	NA		NA	NA	NA	NA	NA	NA	NA	NA	NA
ENSG00000136938	ANP32B	chr9	34844.1	-8.94647e-06	0.00144269	0.0162952	0.192752	FALSE	NA		NA	NA	NA	NA	NA	NA	NA	NA	NA
ENSG00000139880	CDH24	chr14	177.598	1.1051e-06	0.0014427	0.0163036	0.192752	FALSE	NA		NA	NA	NA	NA	NA	NA	NA	NA	NA
ENSG00000115541	HSPE1	chr2	13573.4	-0.000306271	0.00145959	0.0163181	0.19278	FALSE	NA		NA	NA	NA	NA	NA	NA	NA	NA	NA
ENSG00000135604	STX11	chr6	1476.29	7.65841e-06	0.00144271	0.0163572	0.192972	FALSE	NA		NA	NA	NA	NA	NA	NA	NA	NA	NA
ENSG00000075336	TIMM21	chr18	845.42	-6.36203e-06	0.00144269	0.0163584	0.192972	FALSE	NA		NA	NA	NA	NA	NA	NA	NA	NA	NA
ENSG00000119778	ATAD2B	chr2	9393.7	4.25402e-06	0.0014427	0.0163998	0.193253	FALSE	NA		NA	NA	NA	NA	NA	NA	NA	NA	NA
ENSG00000149554	CHEK1	chr11	2252.64	-5.11892e-05	0.00144314	0.0164064	0.193253	FALSE	NA		NA	NA	NA	NA	NA	NA	NA	NA	NA
ENSG00000157540	DYRK1A	chr21	12845.5	3.68838e-05	0.00144293	0.0164311	0.193401	FALSE	NA		NA	NA	NA	NA	NA	NA	NA	NA	NA
ENSG00000168071	CCDC88B	chr11	700.034	3.95521e-06	0.0014427	0.0164695	0.193665	FALSE	NA		NA	NA	NA	NA	NA	NA	NA	NA	NA
ENSG00000173013	CCDC96	chr4	49.4769	1.70541e-06	0.0014427	0.016481	0.193665	FALSE	NA		NA	NA	NA	NA	NA	NA	NA	NA	NA
ENSG00000179593	ALOX15B	chr17	8.47351	-2.54849e-06	0.0014427	0.0164899	0.193665	FALSE	NA		NA	NA	NA	NA	NA	NA	NA	NA	NA
ENSG00000145604	SKP2	chr5	1287	-6.04318e-06	0.00144269	0.0165185	0.193803	FALSE	NA		NA	NA	NA	NA	NA	NA	NA	NA	NA
ENSG00000128731	HERC2	chr15	10398.2	1.73743e-05	0.00144275	0.0165258	0.193803	FALSE	NA		NA	NA	NA	NA	NA	NA	NA	NA	NA
ENSG00000108511	HOXB6	chr17	8.12405	-2.5075e-06	0.0014427	0.0165497	0.193941	FALSE	NA		NA	NA	NA	NA	NA	NA	NA	NA	NA
ENSG00000149591	TAGLN	chr11	281.862	7.04603e-07	0.0014427	0.0165857	0.19422	FALSE	NA		NA	NA	NA	NA	NA	NA	NA	NA	NA
ENSG00000158445	KCNB1	chr20	65.5937	1.00065e-06	0.0014427	0.0166207	0.194487	FALSE	NA		NA	NA	NA	NA	NA	NA	NA	NA	NA
ENSG00000174669	SLC29A2	chr11	418.37	-6.09104e-06	0.0014427	0.0166481	0.194663	FALSE	NA		NA	NA	NA	NA	NA	NA	NA	NA	NA
ENSG00000085662	AKR1B1	chr7	2883.71	-2.3641e-06	0.00144269	0.01666	0.194663	FALSE	NA		NA	NA	NA	NA	NA	NA	NA	NA	NA
ENSG00000156928	MALSU1	chr7	2382.99	-7.24856e-06	0.00144269	0.0166933	0.19491	FALSE	NA		NA	NA	NA	NA	NA	NA	NA	NA	NA
ENSG00000243716	NPIPB5	chr16	1747.5	2.02001e-06	0.00144269	0.0167901	0.195885	FALSE	NA		NA	NA	NA	NA	NA	NA	NA	NA	NA
ENSG00000077152	UBE2T	chr1	1425.97	-4.94075e-06	0.0014427	0.0168055	0.195885	FALSE	NA		NA	NA	NA	NA	NA	NA	NA	NA	NA
ENSG00000164117	FBXO8	chr4	883.454	2.21128e-06	0.00144269	0.0168136	0.195885	FALSE	NA		NA	NA	NA	NA	NA	NA	NA	NA	NA
ENSG00000068976	PYGM	chr11	203.602	1.42841e-06	0.0014427	0.0168477	0.196139	FALSE	NA		NA	NA	NA	NA	NA	NA	NA	NA	NA
ENSG00000164463	CREBRF	chr5	3205.37	1.11992e-05	0.00144272	0.0168615	0.196157	FALSE	NA		NA	NA	NA	NA	NA	NA	NA	NA	NA
ENSG00000010017	RANBP9	chr6	10903.7	2.86026e-06	0.0014427	0.0169353	0.196873	FALSE	NA		NA	NA	NA	NA	NA	NA	NA	NA	NA
ENSG00000157107	FCHO2	chr5	3929.08	-0.000196423	0.00144949	0.0169711	0.197146	FALSE	NA		NA	NA	NA	NA	NA	NA	NA	NA	NA
ENSG00000059728	MXD1	chr2	5097.72	1.04901e-05	0.00144271	0.0170337	0.19761	FALSE	NA		NA	NA	NA	NA	NA	NA	NA	NA	NA
ENSG00000186111	PIP5K1C	chr19	1141.01	1.3793e-05	0.00144273	0.0170357	0.19761	FALSE	NA		NA	NA	NA	NA	NA	NA	NA	NA	NA
ENSG00000198018	ENTPD7	chr10	719.34	2.25006e-06	0.00144269	0.0170485	0.197614	FALSE	NA		NA	NA	NA	NA	NA	NA	NA	NA	NA
ENSG00000147650	LRP12	chr8	4073.04	9.16649e-07	0.0014427	0.0170755	0.197738	FALSE	NA		NA	NA	NA	NA	NA	NA	NA	NA	NA
ENSG00000227028	SLC8A1-AS1	chr2	54.7456	-4.23783e-06	0.0014427	0.017102	0.197738	FALSE	NA		NA	NA	NA	NA	NA	NA	NA	NA	NA
ENSG00000150637	CD226	chr18	328.438	1.15141e-06	0.0014427	0.0171032	0.197738	FALSE	NA		NA	NA	NA	NA	NA	NA	NA	NA	NA
ENSG00000176542	USF3	chr3	2717.41	-1.11673e-06	0.00144269	0.0171195	0.197738	FALSE	NA		NA	NA	NA	NA	NA	NA	NA	NA	NA
ENSG00000153162	BMP6	chr6	155.719	1.01279e-06	0.0014427	0.017121	0.197738	FALSE	NA		NA	NA	NA	NA	NA	NA	NA	NA	NA
ENSG00000185658	BRWD1	chr21	13282.7	-8.96179e-05	0.00144409	0.0171953	0.198453	FALSE	NA		NA	NA	NA	NA	NA	NA	NA	NA	NA
ENSG00000185864	NPIPB4	chr16	848.394	2.00204e-06	0.00144269	0.0172239	0.198604	FALSE	NA		NA	NA	NA	NA	NA	NA	NA	NA	NA
ENSG00000197580	BCO2	chr11	326.061	8.71414e-07	0.0014427	0.0172332	0.198604	FALSE	NA		NA	NA	NA	NA	NA	NA	NA	NA	NA
ENSG00000055609	KMT2C	chr7	21782.1	1.69181e-06	0.00144269	0.0172684	0.198746	FALSE	NA		NA	NA	NA	NA	NA	NA	NA	NA	NA
ENSG00000277142	LINC00235	chr16	17.5816	-2.21588e-06	0.00144269	0.017277	0.198746	FALSE	NA		NA	NA	NA	NA	NA	NA	NA	NA	NA
ENSG00000166377	ATP9B	chr18	9184.82	1.51323e-05	0.00144273	0.0172828	0.198746	FALSE	NA		NA	NA	NA	NA	NA	NA	NA	NA	NA
ENSG00000166398	KIAA0355	chr19	882.322	4.29685e-06	0.0014427	0.0173142	0.198919	FALSE	NA		NA	NA	NA	NA	NA	NA	NA	NA	NA
ENSG00000091483	FH	chr1	2876.17	-8.76398e-06	0.0014427	0.0173227	0.198919	FALSE	NA		NA	NA	NA	NA	NA	NA	NA	NA	NA
ENSG00000181035	SLC25A42	chr19	1546.24	2.11668e-06	0.00144269	0.0173547	0.199143	FALSE	NA		NA	NA	NA	NA	NA	NA	NA	NA	NA
ENSG00000197324	LRP10	chr14	1693.89	-4.49147e-06	0.0014427	0.0173926	0.199435	FALSE	NA		NA	NA	NA	NA	NA	NA	NA	NA	NA
ENSG00000023287	RB1CC1	chr8	20806.1	1.20503e-06	0.0014427	0.0174335	0.199762	FALSE	NA		NA	NA	NA	NA	NA	NA	NA	NA	NA
ENSG00000106077	ABHD11	chr7	415.658	-4.85581e-06	0.00144269	0.0174603	0.199825	FALSE	NA		NA	NA	NA	NA	NA	NA	NA	NA	NA
ENSG00000165916	PSMC3	chr11	6366.76	-3.71331e-05	0.0014429	0.0174641	0.199825	FALSE	NA		NA	NA	NA	NA	NA	NA	NA	NA	NA
ENSG00000197168	NEK5	chr13	185.694	2.71136e-06	0.00144269	0.0174857	0.199856	FALSE	NA		NA	NA	NA	NA	NA	NA	NA	NA	NA
ENSG00000205730	ITPRIPL2	chr16	40.4465	-3.86846e-06	0.0014427	0.0174918	0.199856	FALSE	NA		NA	NA	NA	NA	NA	NA	NA	NA	NA
ENSG00000198668	CALM1	chr14	12725.8	-0.000126017	0.00144545	0.0175072	0.199889	FALSE	NA		NA	NA	NA	NA	NA	NA	NA	NA	NA
ENSG00000183020	AP2A2	chr11	3032.48	2.33932e-06	0.0014427	0.017536	0.200027	FALSE	NA		NA	NA	NA	NA	NA	NA	NA	NA	NA
ENSG00000213658	LAT	chr16	7505.88	6.86718e-06	0.0014427	0.0175616	0.200027	FALSE	NA		NA	NA	NA	NA	NA	NA	NA	NA	NA
ENSG00000074755	ZZEF1	chr17	2429.03	3.25808e-06	0.0014427	0.0175633	0.200027	FALSE	NA		NA	NA	NA	NA	NA	NA	NA	NA	NA
ENSG00000172965	MIR4435-2HG	chr2	16127.6	1.97199e-06	0.00144269	0.0175693	0.200027	FALSE	NA		NA	NA	NA	NA	NA	NA	NA	NA	NA
ENSG00000014138	POLA2	chr11	1114.5	-1.70894e-05	0.00144274	0.0175995	0.200228	FALSE	NA		NA	NA	NA	NA	NA	NA	NA	NA	NA
ENSG00000185015	CA13	chr8	562.66	2.11781e-06	0.00144269	0.0176399	0.200546	FALSE	NA		NA	NA	NA	NA	NA	NA	NA	NA	NA
ENSG00000188001	TPRG1	chr3	48.1274	4.63401	2.63136	0.0177032	0.201123	FALSE	NA		NA	NA	NA	NA	NA	NA	NA	NA	NA
ENSG00000198075	SULT1C4	chr2	40.9356	-2.06753e-06	0.00144269	0.017751	0.20138	FALSE	NA		NA	NA	NA	NA	NA	NA	NA	NA	NA
ENSG00000108561	C1QBP	chr17	19892.6	0.00036698	0.00146737	0.0177511	0.20138	FALSE	NA		NA	NA	NA	NA	NA	NA	NA	NA	NA
ENSG00000096093	EFHC1	chr6	1412.1	1.80756e-05	0.00144275	0.0177878	0.201654	FALSE	NA		NA	NA	NA	NA	NA	NA	NA	NA	NA
ENSG00000116138	DNAJC16	chr1	1282.96	4.37012e-06	0.00144269	0.0178059	0.201716	FALSE	NA		NA	NA	NA	NA	NA	NA	NA	NA	NA
ENSG00000175643	RMI2	chr16	1028.75	-4.28339e-06	0.00144269	0.0178473	0.202042	FALSE	NA		NA	NA	NA	NA	NA	NA	NA	NA	NA
ENSG00000104313	EYA1	chr8	6.53848	-1.93315e-06	0.00144269	0.0178731	0.202058	FALSE	NA		NA	NA	NA	NA	NA	NA	NA	NA	NA
ENSG00000117479	SLC19A2	chr1	2155.4	2.1761e-06	0.00144269	0.017874	0.202058	FALSE	NA		NA	NA	NA	NA	NA	NA	NA	NA	NA
ENSG00000125388	GRK4	chr4	718.099	-6.82007e-06	0.00144269	0.0179196	0.202431	FALSE	NA		NA	NA	NA	NA	NA	NA	NA	NA	NA
ENSG00000111786	SRSF9	chr12	14604.9	-7.32747e-06	0.00144269	0.017968	0.202834	FALSE	NA		NA	NA	NA	NA	NA	NA	NA	NA	NA
ENSG00000213934	HBG1	chr11	678.633	-1.29148e-06	0.00144269	0.0179977	0.202964	FALSE	NA		NA	NA	NA	NA	NA	NA	NA	NA	NA
ENSG00000137473	TTC29	chr4	85.8449	5.66815e-07	0.0014427	0.0180049	0.202964	FALSE	NA		NA	NA	NA	NA	NA	NA	NA	NA	NA
ENSG00000235034	C19orf81	chr19	1041.49	-1.45477e-06	0.0014427	0.0180247	0.203045	FALSE	NA		NA	NA	NA	NA	NA	NA	NA	NA	NA
ENSG00000160746	ANO10	chr3	2594.21	7.9968e-06	0.0014427	0.0180695	0.203406	FALSE	NA		NA	NA	NA	NA	NA	NA	NA	NA	NA
ENSG00000182584	ACTL10	chr20	17.0455	-1.97926e-06	0.00144269	0.0180884	0.203476	FALSE	NA		NA	NA	NA	NA	NA	NA	NA	NA	NA
ENSG00000033327	GAB2	chr11	5969.53	1.23524e-05	0.00144272	0.0181437	0.203954	FALSE	NA		NA	NA	NA	NA	NA	NA	NA	NA	NA
ENSG00000178662	CSRNP3	chr2	30.0393	-3.37944e-06	0.00144269	0.0182081	0.204479	FALSE	NA		NA	NA	NA	NA	NA	NA	NA	NA	NA
ENSG00000156860	FBRS	chr16	5186.99	-1.49051e-06	0.00144269	0.018216	0.204479	FALSE	NA		NA	NA	NA	NA	NA	NA	NA	NA	NA
ENSG00000060718	COL11A1	chr1	308.851	2.51814e-07	0.0014427	0.0182556	0.20465	FALSE	NA		NA	NA	NA	NA	NA	NA	NA	NA	NA
ENSG00000115947	ORC4	chr2	8804.62	-6.03161e-06	0.0014427	0.0182757	0.20465	FALSE	NA		NA	NA	NA	NA	NA	NA	NA	NA	NA
ENSG00000157741	UBN2	chr7	2798	3.83523e-06	0.00144269	0.0182797	0.20465	FALSE	NA		NA	NA	NA	NA	NA	NA	NA	NA	NA
ENSG00000171867	PRNP	chr20	3794.77	2.20575e-06	0.0014427	0.0182855	0.20465	FALSE	NA		NA	NA	NA	NA	NA	NA	NA	NA	NA
ENSG00000126838	PZP	chr12	71.901	-1.2925	2.4899	0.0182952	0.20465	FALSE	NA		NA	NA	NA	NA	NA	NA	NA	NA	NA
ENSG00000197748	CFAP43	chr10	239.194	2.64023e-07	0.00144269	0.0183167	0.204748	FALSE	NA		NA	NA	NA	NA	NA	NA	NA	NA	NA
ENSG00000159423	ALDH4A1	chr1	645.075	-6.16191e-06	0.00144269	0.0183895	0.205418	FALSE	NA		NA	NA	NA	NA	NA	NA	NA	NA	NA
ENSG00000044574	HSPA5	chr9	171068	7.7748e-07	0.0014427	0.0184104	0.205508	FALSE	NA		NA	NA	NA	NA	NA	NA	NA	NA	NA
ENSG00000168394	TAP1	chr6	2264.94	1.21174e-06	0.0014427	0.0184249	0.205526	FALSE	NA		NA	NA	NA	NA	NA	NA	NA	NA	NA
ENSG00000130522	JUND	chr19	99343.5	2.19291e-06	0.00144269	0.0184644	0.20571	FALSE	NA		NA	NA	NA	NA	NA	NA	NA	NA	NA
ENSG00000128973	CLN6	chr15	2272.16	-9.15808e-06	0.0014427	0.0184671	0.20571	FALSE	NA		NA	NA	NA	NA	NA	NA	NA	NA	NA
ENSG00000033178	UBA6	chr4	9454.83	1.93878e-06	0.00144269	0.0185852	0.206882	FALSE	NA		NA	NA	NA	NA	NA	NA	NA	NA	NA
ENSG00000136305	CIDEB	chr14	580.633	-4.23287e-06	0.00144269	0.0185997	0.206899	FALSE	NA		NA	NA	NA	NA	NA	NA	NA	NA	NA
ENSG00000073921	PICALM	chr11	13560.7	0.00090414	0.00164008	0.0186148	0.206924	FALSE	NA		NA	NA	NA	NA	NA	NA	NA	NA	NA
ENSG00000170835	CEL	chr9	98.7416	2.48396e-06	0.00144269	0.0186302	0.20695	FALSE	NA		NA	NA	NA	NA	NA	NA	NA	NA	NA
ENSG00000146416	AIG1	chr6	4614.77	-0.000652716	0.00153067	0.0186649	0.207085	FALSE	NA		NA	NA	NA	NA	NA	NA	NA	NA	NA
ENSG00000185386	MAPK11	chr22	390.42	3.3927e-06	0.00144269	0.0186682	0.207085	FALSE	NA		NA	NA	NA	NA	NA	NA	NA	NA	NA
ENSG00000131323	TRAF3	chr14	5622.67	1.36727e-06	0.00144269	0.0187581	0.20782	FALSE	NA		NA	NA	NA	NA	NA	NA	NA	NA	NA
ENSG00000136982	DSCC1	chr8	1016.23	-4.70447e-06	0.00144269	0.0187712	0.20782	FALSE	NA		NA	NA	NA	NA	NA	NA	NA	NA	NA
ENSG00000120913	PDLIM2	chr8	244.176	-4.15805e-06	0.00144269	0.0187734	0.20782	FALSE	NA		NA	NA	NA	NA	NA	NA	NA	NA	NA
ENSG00000259242	AC002306.1	chr19	82.7717	6.45665e-07	0.0014427	0.0188312	0.208209	FALSE	NA		NA	NA	NA	NA	NA	NA	NA	NA	NA
ENSG00000136840	ST6GALNAC4	chr9	527.311	-7.02067e-06	0.0014427	0.0188346	0.208209	FALSE	NA		NA	NA	NA	NA	NA	NA	NA	NA	NA
ENSG00000139517	LNX2	chr13	1390.96	3.38417e-05	0.00144289	0.0188484	0.208218	FALSE	NA		NA	NA	NA	NA	NA	NA	NA	NA	NA
ENSG00000160584	SIK3	chr11	16944.9	3.5902e-06	0.0014427	0.0188817	0.208316	FALSE	NA		NA	NA	NA	NA	NA	NA	NA	NA	NA
ENSG00000136867	SLC31A2	chr9	342.879	-5.44566e-07	0.00144269	0.0188961	0.208316	FALSE	NA		NA	NA	NA	NA	NA	NA	NA	NA	NA
ENSG00000167874	TMEM88	chr17	278.068	1.34572e-06	0.00144269	0.0188964	0.208316	FALSE	NA		NA	NA	NA	NA	NA	NA	NA	NA	NA
ENSG00000204934	ATP6V0E2-AS1	chr7	6.06963	-2.10801e-06	0.0014427	0.0189983	0.209177	FALSE	NA		NA	NA	NA	NA	NA	NA	NA	NA	NA
ENSG00000127311	HELB	chr12	1360.77	-0.000143924	0.00144631	0.0190006	0.209177	FALSE	NA		NA	NA	NA	NA	NA	NA	NA	NA	NA
ENSG00000071539	TRIP13	chr5	494.169	-1.29299	1.86459	0.0190684	0.209629	FALSE	NA		NA	NA	NA	NA	NA	NA	NA	NA	NA
ENSG00000168542	COL3A1	chr2	3.99113	-1.88469e-06	0.0014427	0.0190767	0.209629	FALSE	NA		NA	NA	NA	NA	NA	NA	NA	NA	NA
ENSG00000225542	ZNF385D-AS1	chr3	85.8377	5.49611e-07	0.0014427	0.0190836	0.209629	FALSE	NA		NA	NA	NA	NA	NA	NA	NA	NA	NA
ENSG00000171017	LRRC8E	chr19	48.3506	1.39304e-06	0.00144269	0.0190998	0.209629	FALSE	NA		NA	NA	NA	NA	NA	NA	NA	NA	NA
ENSG00000180776	ZDHHC20	chr13	7562.25	-1.33411e-06	0.00144269	0.0191072	0.209629	FALSE	NA		NA	NA	NA	NA	NA	NA	NA	NA	NA
ENSG00000185418	TARSL2	chr15	2670.44	-0.000141337	0.00144618	0.0191368	0.209782	FALSE	NA		NA	NA	NA	NA	NA	NA	NA	NA	NA
ENSG00000227674	LINC00355	chr13	409.896	2.19249e-07	0.0014427	0.0191474	0.209782	FALSE	NA		NA	NA	NA	NA	NA	NA	NA	NA	NA
ENSG00000146674	IGFBP3	chr7	10.7732	-2.58772e-06	0.0014427	0.0191932	0.210025	FALSE	NA		NA	NA	NA	NA	NA	NA	NA	NA	NA
ENSG00000106399	RPA3	chr7	3605.3	-7.63185e-06	0.0014427	0.0191958	0.210025	FALSE	NA		NA	NA	NA	NA	NA	NA	NA	NA	NA
ENSG00000079462	PAFAH1B3	chr19	4592.42	-6.62779e-05	0.00144345	0.0192487	0.210319	FALSE	NA		NA	NA	NA	NA	NA	NA	NA	NA	NA
ENSG00000140538	NTRK3	chr15	74.8945	9.37095e-07	0.0014427	0.019249	0.210319	FALSE	NA		NA	NA	NA	NA	NA	NA	NA	NA	NA
ENSG00000157017	GHRL	chr3	267.349	1.13606e-06	0.00144269	0.0192723	0.21043	FALSE	NA		NA	NA	NA	NA	NA	NA	NA	NA	NA
ENSG00000158769	F11R	chr1	2803.7	-4.35106e-06	0.0014427	0.0193065	0.210534	FALSE	NA		NA	NA	NA	NA	NA	NA	NA	NA	NA
ENSG00000177674	AGTRAP	chr1	972.049	-5.48941e-06	0.00144269	0.0193082	0.210534	FALSE	NA		NA	NA	NA	NA	NA	NA	NA	NA	NA
ENSG00000135365	PHF21A	chr11	4280.25	2.14431e-06	0.00144269	0.0193846	0.211114	FALSE	NA		NA	NA	NA	NA	NA	NA	NA	NA	NA
ENSG00000280165	PCDH20	chr13	254.753	-2.36813e-07	0.0014427	0.0193877	0.211114	FALSE	NA		NA	NA	NA	NA	NA	NA	NA	NA	NA
ENSG00000011105	TSPAN9	chr12	300.856	1.18009e-06	0.0014427	0.0194115	0.211155	FALSE	NA		NA	NA	NA	NA	NA	NA	NA	NA	NA
ENSG00000188596	CFAP54	chr12	182.296	1.06628e-06	0.0014427	0.0194179	0.211155	FALSE	NA		NA	NA	NA	NA	NA	NA	NA	NA	NA
ENSG00000169738	DCXR	chr17	6369.14	-7.08766e-06	0.00144269	0.0194451	0.211306	FALSE	NA		NA	NA	NA	NA	NA	NA	NA	NA	NA
ENSG00000107819	SFXN3	chr10	298.306	2.17112e-06	0.00144269	0.0194691	0.211424	FALSE	NA		NA	NA	NA	NA	NA	NA	NA	NA	NA
ENSG00000119403	PHF19	chr9	2061.89	-1.45733e-05	0.00144272	0.0195325	0.211969	FALSE	NA		NA	NA	NA	NA	NA	NA	NA	NA	NA
ENSG00000117139	KDM5B	chr1	12792	1.20824e-05	0.00144272	0.0195759	0.212275	FALSE	NA		NA	NA	NA	NA	NA	NA	NA	NA	NA
ENSG00000166912	MTMR10	chr15	2343.33	3.43758e-05	0.0014429	0.0195873	0.212275	FALSE	NA		NA	NA	NA	NA	NA	NA	NA	NA	NA
ENSG00000205853	RFPL3S	chr22	320.539	6.35836e-07	0.0014427	0.0196428	0.212621	FALSE	NA		NA	NA	NA	NA	NA	NA	NA	NA	NA
ENSG00000158486	DNAH3	chr16	131.356	1.46396e-06	0.0014427	0.0196504	0.212621	FALSE	NA		NA	NA	NA	NA	NA	NA	NA	NA	NA
ENSG00000106028	SSBP1	chr7	10834.3	-8.07021e-06	0.00144269	0.0196591	0.212621	FALSE	NA		NA	NA	NA	NA	NA	NA	NA	NA	NA
ENSG00000166794	PPIB	chr15	50753.5	0.000126911	0.0014455	0.0196826	0.212732	FALSE	NA		NA	NA	NA	NA	NA	NA	NA	NA	NA
ENSG00000145248	SLC10A4	chr4	544.493	4.35004e-07	0.0014427	0.0197551	0.213372	FALSE	NA		NA	NA	NA	NA	NA	NA	NA	NA	NA
ENSG00000254560	BBOX1-AS1	chr11	279.564	5.14469e-07	0.0014427	0.0198223	0.213953	FALSE	NA		NA	NA	NA	NA	NA	NA	NA	NA	NA
ENSG00000070371	CLTCL1	chr22	149.827	1.21195e-06	0.0014427	0.0198366	0.213962	FALSE	NA		NA	NA	NA	NA	NA	NA	NA	NA	NA
ENSG00000011600	TYROBP	chr19	5919.51	8.04782e-06	0.00144271	0.0198502	0.213965	FALSE	NA		NA	NA	NA	NA	NA	NA	NA	NA	NA
ENSG00000136286	MYO1G	chr7	1695.89	8.29962e-06	0.0014427	0.0198788	0.214017	FALSE	NA		NA	NA	NA	NA	NA	NA	NA	NA	NA
ENSG00000184357	HIST1H1B	chr6	5239.97	-4.13265e-06	0.00144269	0.0198818	0.214017	FALSE	NA		NA	NA	NA	NA	NA	NA	NA	NA	NA
ENSG00000203814	HIST2H2BF	chr1	650.305	-4.20448e-06	0.00144269	0.0198981	0.214035	FALSE	NA		NA	NA	NA	NA	NA	NA	NA	NA	NA
ENSG00000187164	SHTN1	chr10	39.8831	-3.42083e-06	0.00144269	0.0199102	0.214035	FALSE	NA		NA	NA	NA	NA	NA	NA	NA	NA	NA
ENSG00000099957	P2RX6	chr22	41.7689	1.68716e-06	0.00144269	0.0199548	0.214253	FALSE	NA		NA	NA	NA	NA	NA	NA	NA	NA	NA
ENSG00000184500	PROS1	chr3	2513.26	1.15163e-06	0.0014427	0.0199573	0.214253	FALSE	NA		NA	NA	NA	NA	NA	NA	NA	NA	NA
ENSG00000087076	HSD17B14	chr19	12.8676	-2.29748e-06	0.00144269	0.0200248	0.214833	FALSE	NA		NA	NA	NA	NA	NA	NA	NA	NA	NA
ENSG00000143514	TP53BP2	chr1	5111.96	2.4758e-06	0.00144269	0.0200528	0.21499	FALSE	NA		NA	NA	NA	NA	NA	NA	NA	NA	NA
ENSG00000182247	UBE2E2	chr3	367.054	-2.07634	1.58278	0.0201299	0.215539	FALSE	NA		NA	NA	NA	NA	NA	NA	NA	NA	NA
ENSG00000196503	ARL9	chr4	101.513	-3.91247e-06	0.00144269	0.020131	0.215539	FALSE	NA		NA	NA	NA	NA	NA	NA	NA	NA	NA
ENSG00000090530	P3H2	chr3	27.5117	-3.22846e-06	0.00144269	0.0202259	0.216411	FALSE	NA		NA	NA	NA	NA	NA	NA	NA	NA	NA
ENSG00000164171	ITGA2	chr5	282.596	9.97286e-07	0.0014427	0.0202477	0.216498	FALSE	NA		NA	NA	NA	NA	NA	NA	NA	NA	NA
ENSG00000164879	CA3	chr8	158.815	1.40556e-06	0.0014427	0.0202913	0.21682	FALSE	NA		NA	NA	NA	NA	NA	NA	NA	NA	NA
ENSG00000108582	CPD	chr17	1952.76	3.09315e-06	0.00144269	0.0203105	0.216881	FALSE	NA		NA	NA	NA	NA	NA	NA	NA	NA	NA
ENSG00000249993	BFSP2-AS1	chr3	121.208	4.15739e-07	0.0014427	0.0204803	0.218531	FALSE	NA		NA	NA	NA	NA	NA	NA	NA	NA	NA
ENSG00000051382	PIK3CB	chr3	8544.45	1.81498e-06	0.00144269	0.0205035	0.218531	FALSE	NA		NA	NA	NA	NA	NA	NA	NA	NA	NA
ENSG00000141552	ANAPC11	chr17	10099.9	-9.63662e-06	0.00144269	0.0205195	0.218531	FALSE	NA		NA	NA	NA	NA	NA	NA	NA	NA	NA
ENSG00000137285	TUBB2B	chr6	139.169	2.68702e-07	0.0014427	0.0205298	0.218531	FALSE	NA		NA	NA	NA	NA	NA	NA	NA	NA	NA
ENSG00000100934	SEC23A	chr14	3468.91	7.83645e-06	0.0014427	0.0205334	0.218531	FALSE	NA		NA	NA	NA	NA	NA	NA	NA	NA	NA
ENSG00000239523	MYLK-AS1	chr3	272.862	-6.92869e-06	0.0014427	0.0205506	0.218569	FALSE	NA		NA	NA	NA	NA	NA	NA	NA	NA	NA
ENSG00000255145	STX17-AS1	chr9	813.562	-5.82062e-06	0.0014427	0.020619	0.21915	FALSE	NA		NA	NA	NA	NA	NA	NA	NA	NA	NA
ENSG00000062716	VMP1	chr17	10669.3	2.07117e-06	0.00144269	0.0206579	0.219325	FALSE	NA		NA	NA	NA	NA	NA	NA	NA	NA	NA
ENSG00000136450	SRSF1	chr17	5975.79	-1.56254e-05	0.00144272	0.0206628	0.219325	FALSE	NA		NA	NA	NA	NA	NA	NA	NA	NA	NA
ENSG00000230266	XXYLT1-AS2	chr3	21.7121	-3.14266e-06	0.00144269	0.020713	0.219711	FALSE	NA		NA	NA	NA	NA	NA	NA	NA	NA	NA
ENSG00000151690	MFSD6	chr2	1114.99	3.25506e-06	0.0014427	0.0208213	0.220715	FALSE	NA		NA	NA	NA	NA	NA	NA	NA	NA	NA
ENSG00000109787	KLF3	chr4	11044.6	3.0458e-07	0.00144269	0.0208933	0.221306	FALSE	NA		NA	NA	NA	NA	NA	NA	NA	NA	NA
ENSG00000165813	CCDC186	chr10	2582.01	1.57184e-06	0.00144269	0.0209082	0.221306	FALSE	NA		NA	NA	NA	NA	NA	NA	NA	NA	NA
ENSG00000104879	CKM	chr19	650.49	2.27253e-05	0.00144278	0.0209186	0.221306	FALSE	NA		NA	NA	NA	NA	NA	NA	NA	NA	NA
ENSG00000134333	LDHA	chr11	14991	-6.31244e-06	0.00144269	0.0209416	0.221403	FALSE	NA		NA	NA	NA	NA	NA	NA	NA	NA	NA
ENSG00000198805	PNP	chr14	1966.1	-4.54044e-06	0.00144269	0.0210093	0.221971	FALSE	NA		NA	NA	NA	NA	NA	NA	NA	NA	NA
ENSG00000138670	RASGEF1B	chr4	8217.37	-0.000104021	0.00144458	0.021183	0.223453	FALSE	NA		NA	NA	NA	NA	NA	NA	NA	NA	NA
ENSG00000113396	SLC27A6	chr5	447.151	1.28813e-06	0.00144269	0.021183	0.223453	FALSE	NA		NA	NA	NA	NA	NA	NA	NA	NA	NA
ENSG00000197959	DNM3	chr1	3594.9	-2.02534e-06	0.0014427	0.0211914	0.223453	FALSE	NA		NA	NA	NA	NA	NA	NA	NA	NA	NA
ENSG00000103187	COTL1	chr16	5368.06	-8.79264e-06	0.0014427	0.0212445	0.223865	FALSE	NA		NA	NA	NA	NA	NA	NA	NA	NA	NA
ENSG00000015568	RGPD5	chr2	58.0726	8.72763e-07	0.0014427	0.0213573	0.224905	FALSE	NA		NA	NA	NA	NA	NA	NA	NA	NA	NA
ENSG00000142634	EFHD2	chr1	3244.09	1.48748e-05	0.00144272	0.0213999	0.225206	FALSE	NA		NA	NA	NA	NA	NA	NA	NA	NA	NA
ENSG00000079432	CIC	chr19	1035.89	5.82751e-06	0.00144269	0.0214455	0.225537	FALSE	NA		NA	NA	NA	NA	NA	NA	NA	NA	NA
ENSG00000155744	FAM126B	chr2	3604.76	5.56282e-06	0.0014427	0.0214898	0.225846	FALSE	NA		NA	NA	NA	NA	NA	NA	NA	NA	NA
ENSG00000164877	MICALL2	chr7	1422.72	3.75588e-06	0.00144269	0.0215136	0.225846	FALSE	NA		NA	NA	NA	NA	NA	NA	NA	NA	NA
ENSG00000124795	DEK	chr6	13332.5	-2.33771e-06	0.00144268	0.0215172	0.225846	FALSE	NA		NA	NA	NA	NA	NA	NA	NA	NA	NA
ENSG00000139718	SETD1B	chr12	1233.56	-9.42358e-05	0.00144424	0.0215494	0.226035	FALSE	NA		NA	NA	NA	NA	NA	NA	NA	NA	NA
ENSG00000163468	CCT3	chr1	11000.8	-7.47256e-06	0.00144269	0.0215715	0.226119	FALSE	NA		NA	NA	NA	NA	NA	NA	NA	NA	NA
ENSG00000143878	RHOB	chr2	6567.34	8.30536e-07	0.00144269	0.0216331	0.226391	FALSE	NA		NA	NA	NA	NA	NA	NA	NA	NA	NA
ENSG00000107669	ATE1	chr10	5583.98	-4.05897e-05	0.00144298	0.0216377	0.226391	FALSE	NA		NA	NA	NA	NA	NA	NA	NA	NA	NA
ENSG00000178773	CPNE7	chr16	105.159	-3.60952e-06	0.00144269	0.0216432	0.226391	FALSE	NA		NA	NA	NA	NA	NA	NA	NA	NA	NA
ENSG00000109084	TMEM97	chr17	1963.1	-4.44685e-06	0.00144269	0.0216665	0.226391	FALSE	NA		NA	NA	NA	NA	NA	NA	NA	NA	NA
ENSG00000179178	TMEM125	chr1	2.78898	-1.48907e-06	0.0014427	0.0216759	0.226391	FALSE	NA		NA	NA	NA	NA	NA	NA	NA	NA	NA
ENSG00000198742	SMURF1	chr7	6313.47	1.27391e-06	0.00144269	0.0216823	0.226391	FALSE	NA		NA	NA	NA	NA	NA	NA	NA	NA	NA
ENSG00000246339	EXTL3-AS1	chr8	41.0717	1.68725e-06	0.00144269	0.0217101	0.226533	FALSE	NA		NA	NA	NA	NA	NA	NA	NA	NA	NA
ENSG00000112541	PDE10A	chr6	12.8128	-2.61899e-06	0.00144269	0.0217398	0.226695	FALSE	NA		NA	NA	NA	NA	NA	NA	NA	NA	NA
ENSG00000090539	CHRD	chr3	2.4933	-1.54327e-06	0.0014427	0.0218547	0.227745	FALSE	NA		NA	NA	NA	NA	NA	NA	NA	NA	NA
ENSG00000035499	DEPDC1B	chr5	1121.69	-8.34743e-06	0.0014427	0.0218982	0.227926	FALSE	NA		NA	NA	NA	NA	NA	NA	NA	NA	NA
ENSG00000152217	SETBP1	chr18	31.575	-3.33743e-06	0.00144269	0.0219006	0.227926	FALSE	NA		NA	NA	NA	NA	NA	NA	NA	NA	NA
ENSG00000107984	DKK1	chr10	8.87208	-1.18139e-06	0.00144269	0.0219401	0.228189	FALSE	NA		NA	NA	NA	NA	NA	NA	NA	NA	NA
ENSG00000170989	S1PR1	chr1	1454.24	7.90517e-07	0.0014427	0.0219566	0.228212	FALSE	NA		NA	NA	NA	NA	NA	NA	NA	NA	NA
ENSG00000117242	PINK1-AS	chr1	191.156	1.0271e-06	0.00144269	0.0219735	0.228239	FALSE	NA		NA	NA	NA	NA	NA	NA	NA	NA	NA
ENSG00000173258	ZNF483	chr9	25.1389	-2.59321e-06	0.00144269	0.0219974	0.228276	FALSE	NA		NA	NA	NA	NA	NA	NA	NA	NA	NA
ENSG00000115295	CLIP4	chr2	26.7482	-3.09697e-06	0.00144269	0.0220056	0.228276	FALSE	NA		NA	NA	NA	NA	NA	NA	NA	NA	NA
ENSG00000130779	CLIP1	chr12	4333.33	-9.28471e-06	0.00144271	0.0220268	0.228348	FALSE	NA		NA	NA	NA	NA	NA	NA	NA	NA	NA
ENSG00000100379	KCTD17	chr22	109.564	-4.20625e-06	0.00144269	0.0220476	0.228416	FALSE	NA		NA	NA	NA	NA	NA	NA	NA	NA	NA
ENSG00000225921	NOL7	chr6	9382.39	-1.01387e-05	0.00144269	0.0220713	0.228513	FALSE	NA		NA	NA	NA	NA	NA	NA	NA	NA	NA
ENSG00000140450	ARRDC4	chr15	548.351	2.17971e-06	0.00144269	0.0221076	0.228741	FALSE	NA		NA	NA	NA	NA	NA	NA	NA	NA	NA
ENSG00000100234	TIMP3	chr22	2177.83	-1.78094e-06	0.00144269	0.0221305	0.228829	FALSE	NA		NA	NA	NA	NA	NA	NA	NA	NA	NA
ENSG00000085741	WNT11	chr11	159.563	7.73377e-07	0.0014427	0.0221471	0.228853	FALSE	NA		NA	NA	NA	NA	NA	NA	NA	NA	NA
ENSG00000196235	SUPT5H	chr19	3983.09	3.19739e-06	0.0014427	0.0221795	0.22904	FALSE	NA		NA	NA	NA	NA	NA	NA	NA	NA	NA
ENSG00000159588	CCDC17	chr1	156.183	1.45411e-06	0.0014427	0.0222403	0.229506	FALSE	NA		NA	NA	NA	NA	NA	NA	NA	NA	NA
ENSG00000167702	KIFC2	chr8	220.809	2.4234e-06	0.0014427	0.0222598	0.229506	FALSE	NA		NA	NA	NA	NA	NA	NA	NA	NA	NA
ENSG00000197885	NKIRAS1	chr3	632.366	1.8316e-06	0.00144269	0.0222783	0.229506	FALSE	NA		NA	NA	NA	NA	NA	NA	NA	NA	NA
ENSG00000149131	SERPING1	chr11	6657.55	9.26868e-05	0.00144419	0.022282	0.229506	FALSE	NA		NA	NA	NA	NA	NA	NA	NA	NA	NA
ENSG00000170608	FOXA3	chr19	11.5216	-2.49255e-06	0.00144269	0.022297	0.229513	FALSE	NA		NA	NA	NA	NA	NA	NA	NA	NA	NA
ENSG00000124766	SOX4	chr6	43122.1	2.73787e-06	0.00144269	0.0223642	0.230057	FALSE	NA		NA	NA	NA	NA	NA	NA	NA	NA	NA
ENSG00000076108	BAZ2A	chr12	6204.9	-6.74296e-06	0.0014427	0.022397	0.230246	FALSE	NA		NA	NA	NA	NA	NA	NA	NA	NA	NA
ENSG00000153066	TXNDC11	chr16	3717.66	1.44064e-06	0.0014427	0.0224164	0.230297	FALSE	NA		NA	NA	NA	NA	NA	NA	NA	NA	NA
ENSG00000172992	DCAKD	chr17	1495.41	-6.65934e-06	0.00144269	0.0224424	0.230416	FALSE	NA		NA	NA	NA	NA	NA	NA	NA	NA	NA
ENSG00000085999	RAD54L	chr1	511.951	-5.3086e-06	0.00144269	0.022484	0.23063	FALSE	NA		NA	NA	NA	NA	NA	NA	NA	NA	NA
ENSG00000196428	TSC22D2	chr3	5804.3	0.000817185	0.00159463	0.0224921	0.23063	FALSE	NA		NA	NA	NA	NA	NA	NA	NA	NA	NA
ENSG00000124177	CHD6	chr20	5876.46	0.000111978	0.00144488	0.0225114	0.23068	FALSE	NA		NA	NA	NA	NA	NA	NA	NA	NA	NA
ENSG00000075188	NUP37	chr12	1609.93	-5.8953e-06	0.00144269	0.0225394	0.23082	FALSE	NA		NA	NA	NA	NA	NA	NA	NA	NA	NA
ENSG00000179988	PSTK	chr10	1145.26	4.80163e-07	0.00144269	0.0225932	0.23115	FALSE	NA		NA	NA	NA	NA	NA	NA	NA	NA	NA
ENSG00000100558	PLEK2	chr14	32.1202	-1.52824e-06	0.00144269	0.0226006	0.23115	FALSE	NA		NA	NA	NA	NA	NA	NA	NA	NA	NA
ENSG00000131477	RAMP2	chr17	36.9341	-2.9533e-06	0.0014427	0.0226715	0.231727	FALSE	NA		NA	NA	NA	NA	NA	NA	NA	NA	NA
ENSG00000100109	TFIP11	chr22	2563.18	-4.6959e-07	0.00144269	0.0227133	0.231927	FALSE	NA		NA	NA	NA	NA	NA	NA	NA	NA	NA
ENSG00000099381	SETD1A	chr16	1304.45	7.25493e-05	0.00144361	0.0227273	0.231927	FALSE	NA		NA	NA	NA	NA	NA	NA	NA	NA	NA
ENSG00000133961	NUMB	chr14	5877.13	1.73609e-05	0.00144275	0.0227345	0.231927	FALSE	NA		NA	NA	NA	NA	NA	NA	NA	NA	NA
ENSG00000161533	ACOX1	chr17	1436.73	2.79946e-06	0.00144269	0.0227732	0.232173	FALSE	NA		NA	NA	NA	NA	NA	NA	NA	NA	NA
ENSG00000146090	RASGEF1C	chr5	55.6975	8.90767e-07	0.0014427	0.0228801	0.23278	FALSE	NA		NA	NA	NA	NA	NA	NA	NA	NA	NA
ENSG00000187260	WDR86	chr7	281.276	5.27079e-07	0.0014427	0.0228804	0.23278	FALSE	NA		NA	NA	NA	NA	NA	NA	NA	NA	NA
ENSG00000119231	SENP5	chr3	7007.3	3.96917e-06	0.0014427	0.0228816	0.23278	FALSE	NA		NA	NA	NA	NA	NA	NA	NA	NA	NA
ENSG00000138796	HADH	chr4	4347.5	-1.34198e-05	0.00144272	0.022891	0.23278	FALSE	NA		NA	NA	NA	NA	NA	NA	NA	NA	NA
ENSG00000170345	FOS	chr14	83991.4	-0.000684143	0.001541	0.0229412	0.23278	FALSE	NA		NA	NA	NA	NA	NA	NA	NA	NA	NA
ENSG00000078747	ITCH	chr20	10898.4	1.46579e-06	0.00144269	0.022945	0.23278	FALSE	NA		NA	NA	NA	NA	NA	NA	NA	NA	NA
ENSG00000100393	EP300	chr22	5409.48	1.93501e-06	0.00144269	0.02298	0.23278	FALSE	NA		NA	NA	NA	NA	NA	NA	NA	NA	NA
ENSG00000133030	MPRIP	chr17	3800.33	0.000155414	0.00144692	0.022987	0.23278	FALSE	NA		NA	NA	NA	NA	NA	NA	NA	NA	NA
ENSG00000253404	AC034243.1	chr5	192.696	3.18016e-06	0.0014427	0.022998	0.23278	FALSE	NA		NA	NA	NA	NA	NA	NA	NA	NA	NA
ENSG00000103657	HERC1	chr15	17908.3	1.63781e-06	0.00144269	0.0230077	0.23278	FALSE	NA		NA	NA	NA	NA	NA	NA	NA	NA	NA
ENSG00000161835	GRASP	chr12	1422.59	4.94931e-07	0.0014427	0.023016	0.23278	FALSE	NA		NA	NA	NA	NA	NA	NA	NA	NA	NA
ENSG00000165886	UBTD1	chr10	200.315	1.526e-06	0.00144269	0.0230162	0.23278	FALSE	NA		NA	NA	NA	NA	NA	NA	NA	NA	NA
ENSG00000099246	RAB18	chr10	5858.3	2.25191e-06	0.00144269	0.0230219	0.23278	FALSE	NA		NA	NA	NA	NA	NA	NA	NA	NA	NA
ENSG00000120915	EPHX2	chr8	553.29	9.83396e-07	0.00144269	0.0230543	0.232817	FALSE	NA		NA	NA	NA	NA	NA	NA	NA	NA	NA
ENSG00000198589	LRBA	chr4	20983.8	2.678e-05	0.00144282	0.0230547	0.232817	FALSE	NA		NA	NA	NA	NA	NA	NA	NA	NA	NA
ENSG00000127481	UBR4	chr1	9667.5	-0.000143195	0.00144628	0.0230797	0.23288	FALSE	NA		NA	NA	NA	NA	NA	NA	NA	NA	NA
ENSG00000170374	SP7	chr12	68.5502	6.80774e-07	0.0014427	0.02309	0.23288	FALSE	NA		NA	NA	NA	NA	NA	NA	NA	NA	NA
ENSG00000136810	TXN	chr9	27952.2	-9.94453e-06	0.00144269	0.0231052	0.232886	FALSE	NA		NA	NA	NA	NA	NA	NA	NA	NA	NA
ENSG00000129636	ITFG1	chr16	9670.88	2.26775e-06	0.00144269	0.0231877	0.233571	FALSE	NA		NA	NA	NA	NA	NA	NA	NA	NA	NA
ENSG00000120519	SLC10A7	chr4	3577	8.27748e-06	0.00144271	0.0232073	0.233621	FALSE	NA		NA	NA	NA	NA	NA	NA	NA	NA	NA
ENSG00000155438	NIFK	chr2	3698.37	-6.28597e-06	0.0014427	0.023239	0.233793	FALSE	NA		NA	NA	NA	NA	NA	NA	NA	NA	NA
ENSG00000104419	NDRG1	chr8	660.861	2.02657e-06	0.00144269	0.023325	0.234511	FALSE	NA		NA	NA	NA	NA	NA	NA	NA	NA	NA
ENSG00000175756	AURKAIP1	chr1	6911.63	-2.51418e-05	0.00144279	0.0233425	0.234539	FALSE	NA		NA	NA	NA	NA	NA	NA	NA	NA	NA
ENSG00000196275	GTF2IRD2	chr7	845.367	3.9054e-06	0.0014427	0.0234631	0.235328	FALSE	NA		NA	NA	NA	NA	NA	NA	NA	NA	NA
ENSG00000081985	IL12RB2	chr1	134.105	-3.10855e-06	0.0014427	0.0234668	0.235328	FALSE	NA		NA	NA	NA	NA	NA	NA	NA	NA	NA
ENSG00000103740	ACSBG1	chr15	75.5062	-4.13463e-06	0.00144269	0.0234794	0.235328	FALSE	NA		NA	NA	NA	NA	NA	NA	NA	NA	NA
ENSG00000007402	CACNA2D2	chr3	14.5365	-2.39102e-06	0.00144269	0.0234798	0.235328	FALSE	NA		NA	NA	NA	NA	NA	NA	NA	NA	NA
ENSG00000189079	ARID2	chr12	10640.3	-9.68623e-05	0.00144433	0.0235227	0.23561	FALSE	NA		NA	NA	NA	NA	NA	NA	NA	NA	NA
ENSG00000109756	RAPGEF2	chr4	10180.9	6.7238e-06	0.0014427	0.0236211	0.23635	FALSE	NA		NA	NA	NA	NA	NA	NA	NA	NA	NA
ENSG00000104941	RSPH6A	chr19	39.2627	1.53836e-06	0.00144269	0.0236261	0.23635	FALSE	NA		NA	NA	NA	NA	NA	NA	NA	NA	NA
ENSG00000101199	ARFGAP1	chr20	1645.8	-3.21609e-06	0.0014427	0.0236486	0.236427	FALSE	NA		NA	NA	NA	NA	NA	NA	NA	NA	NA
ENSG00000170677	SOCS6	chr18	1519.13	7.32833e-05	0.00144363	0.0236736	0.236529	FALSE	NA		NA	NA	NA	NA	NA	NA	NA	NA	NA
ENSG00000008311	AASS	chr7	8.55996	-2.36217e-06	0.00144269	0.0237079	0.236604	FALSE	NA		NA	NA	NA	NA	NA	NA	NA	NA	NA
ENSG00000132781	MUTYH	chr1	1323.05	-6.59135e-06	0.00144269	0.0237107	0.236604	FALSE	NA		NA	NA	NA	NA	NA	NA	NA	NA	NA
ENSG00000169860	P2RY1	chr3	1864.42	-2.79274e-06	0.0014427	0.0237494	0.236843	FALSE	NA		NA	NA	NA	NA	NA	NA	NA	NA	NA
ENSG00000079277	MKNK1	chr1	2158.83	1.27179e-06	0.00144269	0.023782	0.236903	FALSE	NA		NA	NA	NA	NA	NA	NA	NA	NA	NA
ENSG00000197275	RAD54B	chr8	345.664	-1.6092e-05	0.00144273	0.023804	0.236903	FALSE	NA		NA	NA	NA	NA	NA	NA	NA	NA	NA
ENSG00000185847	LINC01405	chr12	3.3259	-1.54321e-06	0.0014427	0.0238048	0.236903	FALSE	NA		NA	NA	NA	NA	NA	NA	NA	NA	NA
ENSG00000183542	KLRC4	chr12	62.547	7.35588e-07	0.0014427	0.0238147	0.236903	FALSE	NA		NA	NA	NA	NA	NA	NA	NA	NA	NA
ENSG00000087077	TRIP6	chr7	397.582	-3.51184e-06	0.00144269	0.0238476	0.237083	FALSE	NA		NA	NA	NA	NA	NA	NA	NA	NA	NA
ENSG00000099860	GADD45B	chr19	3940.69	1.08761e-06	0.0014427	0.0239247	0.237702	FALSE	NA		NA	NA	NA	NA	NA	NA	NA	NA	NA
ENSG00000149547	EI24	chr11	3193.46	1.30487e-05	0.0014427	0.0239942	0.238059	FALSE	NA		NA	NA	NA	NA	NA	NA	NA	NA	NA
ENSG00000223865	HLA-DPB1	chr6	970.529	-3.0945e-06	0.0014427	0.0239999	0.238059	FALSE	NA		NA	NA	NA	NA	NA	NA	NA	NA	NA
ENSG00000174473	GALNTL6	chr4	26.8622	1.05672e-05	0.00144271	0.0240054	0.238059	FALSE	NA		NA	NA	NA	NA	NA	NA	NA	NA	NA
ENSG00000067066	SP100	chr2	7749.67	3.1703e-06	0.00144269	0.0240532	0.238386	FALSE	NA		NA	NA	NA	NA	NA	NA	NA	NA	NA
ENSG00000105409	ATP1A3	chr19	19.5512	-3.0527e-06	0.00144269	0.0240871	0.238455	FALSE	NA		NA	NA	NA	NA	NA	NA	NA	NA	NA
ENSG00000239305	RNF103	chr2	3385.27	1.16444e-06	0.00144269	0.02409	0.238455	FALSE	NA		NA	NA	NA	NA	NA	NA	NA	NA	NA
ENSG00000187091	PLCD1	chr3	224.559	1.52812e-06	0.00144269	0.0242089	0.239274	FALSE	NA		NA	NA	NA	NA	NA	NA	NA	NA	NA
ENSG00000139722	VPS37B	chr12	18301.9	-6.77104e-06	0.0014427	0.0242159	0.239274	FALSE	NA		NA	NA	NA	NA	NA	NA	NA	NA	NA
ENSG00000140575	IQGAP1	chr15	9501.74	2.0884e-06	0.00144269	0.0242297	0.239274	FALSE	NA		NA	NA	NA	NA	NA	NA	NA	NA	NA
ENSG00000100647	SUSD6	chr14	2050.66	2.45673e-06	0.00144269	0.0242392	0.239274	FALSE	NA		NA	NA	NA	NA	NA	NA	NA	NA	NA
ENSG00000132906	CASP9	chr1	1105.03	2.8745e-06	0.00144269	0.0242553	0.239274	FALSE	NA		NA	NA	NA	NA	NA	NA	NA	NA	NA
ENSG00000150556	LYPD6B	chr2	95.7562	6.73695e-07	0.0014427	0.0242624	0.239274	FALSE	NA		NA	NA	NA	NA	NA	NA	NA	NA	NA
ENSG00000273313	RBAKDN	chr7	93.9243	1.79747e-06	0.0014427	0.0242801	0.239301	FALSE	NA		NA	NA	NA	NA	NA	NA	NA	NA	NA
ENSG00000227533	SLC2A1-AS1	chr1	151.964	1.38069e-06	0.00144269	0.0242995	0.239344	FALSE	NA		NA	NA	NA	NA	NA	NA	NA	NA	NA
ENSG00000165238	WNK2	chr9	8.43063	-2.23548e-06	0.00144269	0.0243841	0.239947	FALSE	NA		NA	NA	NA	NA	NA	NA	NA	NA	NA
ENSG00000235927	NEXN-AS1	chr1	49.9986	7.65005e-07	0.00144269	0.0243907	0.239947	FALSE	NA		NA	NA	NA	NA	NA	NA	NA	NA	NA
ENSG00000196074	SYCP2	chr20	1265.61	8.25214e-08	0.00144269	0.0245081	0.240929	FALSE	NA		NA	NA	NA	NA	NA	NA	NA	NA	NA
ENSG00000187546	AGMO	chr7	40.1481	4.18383	2.72399	0.0245222	0.240929	FALSE	NA		NA	NA	NA	NA	NA	NA	NA	NA	NA
ENSG00000176903	PNMA1	chr14	465.069	-2.07421e-06	0.00144269	0.024542	0.240929	FALSE	NA		NA	NA	NA	NA	NA	NA	NA	NA	NA
ENSG00000136114	THSD1	chr13	361.786	1.687e-06	0.00144269	0.0245507	0.240929	FALSE	NA		NA	NA	NA	NA	NA	NA	NA	NA	NA
ENSG00000072110	ACTN1	chr14	4883.04	3.34949e-07	0.00144269	0.0246387	0.241594	FALSE	NA		NA	NA	NA	NA	NA	NA	NA	NA	NA
ENSG00000010278	CD9	chr12	1811.64	2.13072e-05	0.00144277	0.0246636	0.241594	FALSE	NA		NA	NA	NA	NA	NA	NA	NA	NA	NA
ENSG00000132561	MATN2	chr8	179.005	-3.48828e-06	0.0014427	0.0246873	0.241594	FALSE	NA		NA	NA	NA	NA	NA	NA	NA	NA	NA
ENSG00000167258	CDK12	chr17	6491.21	-9.16401e-06	0.00144271	0.0247	0.241594	FALSE	NA		NA	NA	NA	NA	NA	NA	NA	NA	NA
ENSG00000165406	2008-03-01	chr10	2614.64	3.71724e-06	0.00144269	0.0247188	0.241594	FALSE	NA		NA	NA	NA	NA	NA	NA	NA	NA	NA
ENSG00000128271	ADORA2A	chr22	174.622	1.44703e-06	0.00144269	0.0247199	0.241594	FALSE	NA		NA	NA	NA	NA	NA	NA	NA	NA	NA
ENSG00000148834	GSTO1	chr10	4989.93	-3.88515e-05	0.00144295	0.0247243	0.241594	FALSE	NA		NA	NA	NA	NA	NA	NA	NA	NA	NA
ENSG00000174775	HRAS	chr11	1098.84	-6.36523e-06	0.00144269	0.0248107	0.242291	FALSE	NA		NA	NA	NA	NA	NA	NA	NA	NA	NA
ENSG00000125810	CD93	chr20	38.07	-3.17875e-06	0.00144269	0.0248676	0.242698	FALSE	NA		NA	NA	NA	NA	NA	NA	NA	NA	NA
ENSG00000277075	HIST1H2AE	chr6	1413.24	9.57741e-06	0.00144271	0.0251673	0.24534	FALSE	NA		NA	NA	NA	NA	NA	NA	NA	NA	NA
ENSG00000159640	ACE	chr17	4.09919	-9.65093e-07	0.00144269	0.0251813	0.24534	FALSE	NA		NA	NA	NA	NA	NA	NA	NA	NA	NA
ENSG00000125968	ID1	chr20	2013.86	9.76314e-07	0.0014427	0.0251843	0.24534	FALSE	NA		NA	NA	NA	NA	NA	NA	NA	NA	NA
ENSG00000101444	AHCY	chr20	9894.09	-3.69381e-05	0.00144292	0.0252211	0.245549	FALSE	NA		NA	NA	NA	NA	NA	NA	NA	NA	NA
ENSG00000175513	TSGA10IP	chr11	230.602	1.03711e-06	0.0014427	0.0252473	0.245655	FALSE	NA		NA	NA	NA	NA	NA	NA	NA	NA	NA
ENSG00000151914	DST	chr6	292.572	-3.793e-06	0.00144269	0.0253154	0.246167	FALSE	NA		NA	NA	NA	NA	NA	NA	NA	NA	NA
ENSG00000232229	LINC00865	chr10	9.33569	-2.37814e-06	0.0014427	0.0253489	0.246344	FALSE	NA		NA	NA	NA	NA	NA	NA	NA	NA	NA
ENSG00000143367	TUFT1	chr1	136.552	9.16053e-07	0.0014427	0.0253772	0.24636	FALSE	NA		NA	NA	NA	NA	NA	NA	NA	NA	NA
ENSG00000133794	ARNTL	chr11	709.883	1.96172e-06	0.0014427	0.0253814	0.24636	FALSE	NA		NA	NA	NA	NA	NA	NA	NA	NA	NA
ENSG00000148200	NR6A1	chr9	560.121	-3.39751e-06	0.00144269	0.0254013	0.246404	FALSE	NA		NA	NA	NA	NA	NA	NA	NA	NA	NA
ENSG00000169919	GUSB	chr7	10186.4	-4.14879e-05	0.00144299	0.0254264	0.246497	FALSE	NA		NA	NA	NA	NA	NA	NA	NA	NA	NA
ENSG00000106080	FKBP14	chr7	2486.18	1.70826e-06	0.00144269	0.0254433	0.246512	FALSE	NA		NA	NA	NA	NA	NA	NA	NA	NA	NA
ENSG00000154710	RABGEF1	chr7	8694.66	-5.4408e-06	0.0014427	0.0254777	0.246661	FALSE	NA		NA	NA	NA	NA	NA	NA	NA	NA	NA
ENSG00000156469	MTERF3	chr8	1047.67	-1.28904e-05	0.00144272	0.0254895	0.246661	FALSE	NA		NA	NA	NA	NA	NA	NA	NA	NA	NA
ENSG00000118276	B4GALT6	chr18	793.793	-5.52079e-06	0.00144269	0.0255118	0.246671	FALSE	NA		NA	NA	NA	NA	NA	NA	NA	NA	NA
ENSG00000196935	SRGAP1	chr12	638.86	6.79014e-07	0.0014427	0.0255218	0.246671	FALSE	NA		NA	NA	NA	NA	NA	NA	NA	NA	NA
ENSG00000121653	MAPK8IP1	chr11	198.671	6.12197e-07	0.0014427	0.0255439	0.246671	FALSE	NA		NA	NA	NA	NA	NA	NA	NA	NA	NA
ENSG00000163959	SLC51A	chr3	101.604	5.19335e-07	0.00144269	0.0255522	0.246671	FALSE	NA		NA	NA	NA	NA	NA	NA	NA	NA	NA
ENSG00000139428	MMAB	chr12	1680.35	-6.40499e-06	0.00144269	0.0256061	0.246997	FALSE	NA		NA	NA	NA	NA	NA	NA	NA	NA	NA
ENSG00000091592	NLRP1	chr17	3401.48	6.51129e-07	0.0014427	0.0256372	0.246997	FALSE	NA		NA	NA	NA	NA	NA	NA	NA	NA	NA
ENSG00000116288	PARK7	chr1	14666.5	3.65968e-05	0.00144291	0.0256373	0.246997	FALSE	NA		NA	NA	NA	NA	NA	NA	NA	NA	NA
ENSG00000197694	SPTAN1	chr9	3139.4	1.56645e-06	0.00144269	0.025649	0.246997	FALSE	NA		NA	NA	NA	NA	NA	NA	NA	NA	NA
ENSG00000101460	MAP1LC3A	chr20	2741.69	4.83451e-06	0.0014427	0.0256731	0.246997	FALSE	NA		NA	NA	NA	NA	NA	NA	NA	NA	NA
ENSG00000128268	MGAT3	chr22	261.716	9.06869e-07	0.0014427	0.0256787	0.246997	FALSE	NA		NA	NA	NA	NA	NA	NA	NA	NA	NA
ENSG00000213614	HEXA	chr15	6090.84	8.40437e-06	0.0014427	0.025762	0.247417	FALSE	NA		NA	NA	NA	NA	NA	NA	NA	NA	NA
ENSG00000109220	CHIC2	chr4	5609.26	-2.26105e-06	0.00144269	0.0257625	0.247417	FALSE	NA		NA	NA	NA	NA	NA	NA	NA	NA	NA
ENSG00000230989	HSBP1	chr16	5860.59	-5.78278e-06	0.00144269	0.0257973	0.247417	FALSE	NA		NA	NA	NA	NA	NA	NA	NA	NA	NA
ENSG00000008517	IL32	chr16	141.519	7.62084e-07	0.0014427	0.0258028	0.247417	FALSE	NA		NA	NA	NA	NA	NA	NA	NA	NA	NA
ENSG00000160593	JAML	chr11	25.8229	-1.7348e-06	0.00144269	0.0258144	0.247417	FALSE	NA		NA	NA	NA	NA	NA	NA	NA	NA	NA
ENSG00000112419	PHACTR2	chr6	9304.91	1.71634e-06	0.00144269	0.0258152	0.247417	FALSE	NA		NA	NA	NA	NA	NA	NA	NA	NA	NA
ENSG00000204632	HLA-G	chr6	141.678	9.9949e-07	0.00144269	0.0258362	0.247461	FALSE	NA		NA	NA	NA	NA	NA	NA	NA	NA	NA
ENSG00000170348	TMED10	chr14	7736	4.22941e-05	0.001443	0.0258654	0.247461	FALSE	NA		NA	NA	NA	NA	NA	NA	NA	NA	NA
ENSG00000115415	STAT1	chr2	6094.02	1.74696e-06	0.0014427	0.0258661	0.247461	FALSE	NA		NA	NA	NA	NA	NA	NA	NA	NA	NA
ENSG00000064393	HIPK2	chr7	5262.49	1.74556e-05	0.00144275	0.0258874	0.247517	FALSE	NA		NA	NA	NA	NA	NA	NA	NA	NA	NA
ENSG00000159459	UBR1	chr15	7170.64	1.50068e-05	0.00144273	0.0259202	0.247574	FALSE	NA		NA	NA	NA	NA	NA	NA	NA	NA	NA
ENSG00000255571	MIR9-3HG	chr15	5.06837	-1.12249e-06	0.00144269	0.0259333	0.247574	FALSE	NA		NA	NA	NA	NA	NA	NA	NA	NA	NA
ENSG00000164220	F2RL2	chr5	19.0164	-2.86704e-06	0.00144269	0.0259398	0.247574	FALSE	NA		NA	NA	NA	NA	NA	NA	NA	NA	NA
ENSG00000107290	SETX	chr9	5830.51	1.96644e-05	0.00144276	0.0259815	0.247823	FALSE	NA		NA	NA	NA	NA	NA	NA	NA	NA	NA
ENSG00000099901	RANBP1	chr22	13394.1	8.24757e-05	0.00144387	0.0260055	0.247904	FALSE	NA		NA	NA	NA	NA	NA	NA	NA	NA	NA
ENSG00000234753	FOXP4-AS1	chr6	98.3073	-3.223e-06	0.00144269	0.026077	0.248262	FALSE	NA		NA	NA	NA	NA	NA	NA	NA	NA	NA
ENSG00000115232	ITGA4	chr2	17940.7	-6.07346e-06	0.00144269	0.0260887	0.248262	FALSE	NA		NA	NA	NA	NA	NA	NA	NA	NA	NA
ENSG00000111906	HDDC2	chr6	4463.54	-4.29448e-05	0.001443	0.0260896	0.248262	FALSE	NA		NA	NA	NA	NA	NA	NA	NA	NA	NA
ENSG00000135046	ANXA1	chr9	24783.7	-1.2349e-05	0.00144272	0.0261287	0.248377	FALSE	NA		NA	NA	NA	NA	NA	NA	NA	NA	NA
ENSG00000106565	TMEM176B	chr7	291.818	9.2012e-07	0.0014427	0.0261455	0.248377	FALSE	NA		NA	NA	NA	NA	NA	NA	NA	NA	NA
ENSG00000047346	FAM214A	chr15	3446.01	1.24729e-06	0.00144269	0.0261578	0.248377	FALSE	NA		NA	NA	NA	NA	NA	NA	NA	NA	NA
ENSG00000186088	GSAP	chr7	58.992	-3.37918e-06	0.00144269	0.0261699	0.248377	FALSE	NA		NA	NA	NA	NA	NA	NA	NA	NA	NA
ENSG00000075914	EXOSC7	chr3	2776.53	-6.68412e-06	0.00144269	0.0261816	0.248377	FALSE	NA		NA	NA	NA	NA	NA	NA	NA	NA	NA
ENSG00000262484	CCER2	chr19	112.1	1.183e-06	0.0014427	0.0261948	0.248377	FALSE	NA		NA	NA	NA	NA	NA	NA	NA	NA	NA
ENSG00000258643	BCL2L2-PABPN1	chr14	149.421	3.89717e-06	0.0014427	0.0262541	0.248792	FALSE	NA		NA	NA	NA	NA	NA	NA	NA	NA	NA
ENSG00000120616	EPC1	chr10	16178.1	-6.92103e-06	0.0014427	0.0263268	0.249273	FALSE	NA		NA	NA	NA	NA	NA	NA	NA	NA	NA
ENSG00000026103	FAS	chr10	256.869	-2.1067e-06	0.0014427	0.0263519	0.249273	FALSE	NA		NA	NA	NA	NA	NA	NA	NA	NA	NA
ENSG00000184999	SLC22A10	chr11	111.689	3.85977e-07	0.0014427	0.0263589	0.249273	FALSE	NA		NA	NA	NA	NA	NA	NA	NA	NA	NA
ENSG00000168291	PDHB	chr3	2866.88	-5.63796e-06	0.00144269	0.0263999	0.249273	FALSE	NA		NA	NA	NA	NA	NA	NA	NA	NA	NA
ENSG00000187474	FPR3	chr19	101.506	4.11306e-07	0.0014427	0.0264024	0.249273	FALSE	NA		NA	NA	NA	NA	NA	NA	NA	NA	NA
ENSG00000174776	WDR49	chr3	377.425	1.20168e-06	0.0014427	0.026406	0.249273	FALSE	NA		NA	NA	NA	NA	NA	NA	NA	NA	NA
ENSG00000136573	BLK	chr8	15.1131	-1.54688e-06	0.00144269	0.0264181	0.249273	FALSE	NA		NA	NA	NA	NA	NA	NA	NA	NA	NA
ENSG00000164742	ADCY1	chr7	149.09	8.46232e-07	0.0014427	0.0264295	0.249273	FALSE	NA		NA	NA	NA	NA	NA	NA	NA	NA	NA
ENSG00000108510	MED13	chr17	6824.17	4.49015e-05	0.00144304	0.0264512	0.24933	FALSE	NA		NA	NA	NA	NA	NA	NA	NA	NA	NA
ENSG00000162931	TRIM17	chr1	45.5017	1.03058e-06	0.00144269	0.0264721	0.24938	FALSE	NA		NA	NA	NA	NA	NA	NA	NA	NA	NA
ENSG00000158458	NRG2	chr5	47.0196	9.67202e-07	0.0014427	0.0265573	0.249918	FALSE	NA		NA	NA	NA	NA	NA	NA	NA	NA	NA
ENSG00000108306	FBXL20	chr17	6942.4	3.57366e-05	0.00144292	0.0265605	0.249918	FALSE	NA		NA	NA	NA	NA	NA	NA	NA	NA	NA
ENSG00000188263	IL17REL	chr22	41.9493	1.3043e-06	0.00144269	0.0265833	0.249986	FALSE	NA		NA	NA	NA	NA	NA	NA	NA	NA	NA
ENSG00000115844	DLX2	chr2	52.3645	7.89659e-07	0.0014427	0.0266136	0.250083	FALSE	NA		NA	NA	NA	NA	NA	NA	NA	NA	NA
ENSG00000112679	DUSP22	chr6	1849.42	5.63898e-06	0.0014427	0.0266249	0.250083	FALSE	NA		NA	NA	NA	NA	NA	NA	NA	NA	NA
ENSG00000265817	FSBP	chr8	331.905	1.97996e-06	0.00144269	0.0266519	0.25019	FALSE	NA		NA	NA	NA	NA	NA	NA	NA	NA	NA
ENSG00000121741	ZMYM2	chr13	9977.42	-1.12499e-05	0.00144271	0.0266786	0.250294	FALSE	NA		NA	NA	NA	NA	NA	NA	NA	NA	NA
ENSG00000224420	ADM5	chr19	156.255	1.89869e-06	0.0014427	0.0267618	0.250927	FALSE	NA		NA	NA	NA	NA	NA	NA	NA	NA	NA
ENSG00000224660	SH3BP5-AS1	chr3	281.712	1.12707e-06	0.00144269	0.0268235	0.251358	FALSE	NA		NA	NA	NA	NA	NA	NA	NA	NA	NA
ENSG00000178385	PLEKHM3	chr2	1433.11	2.47076e-06	0.00144269	0.0268518	0.251418	FALSE	NA		NA	NA	NA	NA	NA	NA	NA	NA	NA
ENSG00000171848	RRM2	chr2	1865.97	4.7088e-06	0.0014427	0.0268625	0.251418	FALSE	NA		NA	NA	NA	NA	NA	NA	NA	NA	NA
ENSG00000138821	SLC39A8	chr4	11615.1	0.000142328	0.00144623	0.0268771	0.251418	FALSE	NA		NA	NA	NA	NA	NA	NA	NA	NA	NA
ENSG00000152291	TGOLN2	chr2	6655.09	5.13929e-07	0.00144269	0.0269144	0.25156	FALSE	NA		NA	NA	NA	NA	NA	NA	NA	NA	NA
ENSG00000237515	SHISA9	chr16	9.10974	-2.06708e-06	0.00144269	0.0269236	0.25156	FALSE	NA		NA	NA	NA	NA	NA	NA	NA	NA	NA
ENSG00000143819	EPHX1	chr1	801.831	2.92001e-06	0.0014427	0.0269504	0.251663	FALSE	NA		NA	NA	NA	NA	NA	NA	NA	NA	NA
ENSG00000213047	DENND1B	chr1	5734.61	0.000117124	0.00144508	0.0270235	0.252009	FALSE	NA		NA	NA	NA	NA	NA	NA	NA	NA	NA
ENSG00000204217	BMPR2	chr2	4260.95	6.89526e-06	0.0014427	0.0270475	0.252009	FALSE	NA		NA	NA	NA	NA	NA	NA	NA	NA	NA
ENSG00000176463	SLCO3A1	chr15	192.625	-2.9397e-06	0.00144269	0.0270579	0.252009	FALSE	NA		NA	NA	NA	NA	NA	NA	NA	NA	NA
ENSG00000227191	TRGC2	chr7	131.649	8.74569e-07	0.0014427	0.0270584	0.252009	FALSE	NA		NA	NA	NA	NA	NA	NA	NA	NA	NA
ENSG00000090006	LTBP4	chr19	2788.99	2.10384e-05	0.00144277	0.0270662	0.252009	FALSE	NA		NA	NA	NA	NA	NA	NA	NA	NA	NA
ENSG00000160305	DIP2A	chr21	3133.33	1.96415e-06	0.00144269	0.0271287	0.252444	FALSE	NA		NA	NA	NA	NA	NA	NA	NA	NA	NA
ENSG00000156052	GNAQ	chr9	25780.6	0.000262482	0.00145498	0.0271765	0.252742	FALSE	NA		NA	NA	NA	NA	NA	NA	NA	NA	NA
ENSG00000213714	FAM209B	chr20	69.1929	3.89332e-07	0.0014427	0.0272284	0.252848	FALSE	NA		NA	NA	NA	NA	NA	NA	NA	NA	NA
ENSG00000142549	IGLON5	chr19	596.517	3.23165e-07	0.0014427	0.0272346	0.252848	FALSE	NA		NA	NA	NA	NA	NA	NA	NA	NA	NA
ENSG00000040608	RTN4R	chr22	45.2357	-3.07982e-06	0.0014427	0.027247	0.252848	FALSE	NA		NA	NA	NA	NA	NA	NA	NA	NA	NA
ENSG00000107317	PTGDS	chr9	47.5454	5.36684	3.16228	0.0272591	0.252848	FALSE	NA		NA	NA	NA	NA	NA	NA	NA	NA	NA
ENSG00000164543	STK17A	chr7	5426.26	-1.13379e-06	0.00144269	0.027267	0.252848	FALSE	NA		NA	NA	NA	NA	NA	NA	NA	NA	NA
ENSG00000122025	FLT3	chr13	94.532	3.65803e-07	0.00144269	0.0273437	0.253355	FALSE	NA		NA	NA	NA	NA	NA	NA	NA	NA	NA
ENSG00000137575	SDCBP	chr8	12223.2	3.85359e-06	0.0014427	0.0273533	0.253355	FALSE	NA		NA	NA	NA	NA	NA	NA	NA	NA	NA
ENSG00000008405	CRY1	chr12	3531.25	1.6432e-06	0.00144269	0.0274673	0.254183	FALSE	NA		NA	NA	NA	NA	NA	NA	NA	NA	NA
ENSG00000197181	PIWIL2	chr8	60.5779	6.74344e-07	0.0014427	0.0274745	0.254183	FALSE	NA		NA	NA	NA	NA	NA	NA	NA	NA	NA
ENSG00000234199	LINC01191	chr2	52.7641	8.47085e-07	0.0014427	0.027503	0.254195	FALSE	NA		NA	NA	NA	NA	NA	NA	NA	NA	NA
ENSG00000167799	NUDT8	chr11	909.328	-5.34878e-06	0.00144269	0.0275109	0.254195	FALSE	NA		NA	NA	NA	NA	NA	NA	NA	NA	NA
ENSG00000140320	BAHD1	chr15	943.234	-9.0551e-06	0.00144271	0.0275235	0.254195	FALSE	NA		NA	NA	NA	NA	NA	NA	NA	NA	NA
ENSG00000137869	CYP19A1	chr15	94.4656	1.60321e-06	0.0014427	0.0275941	0.2547	FALSE	NA		NA	NA	NA	NA	NA	NA	NA	NA	NA
ENSG00000169972	PUSL1	chr1	542.177	-1.2317e-07	0.00144269	0.0276246	0.254764	FALSE	NA		NA	NA	NA	NA	NA	NA	NA	NA	NA
ENSG00000150768	DLAT	chr11	1320.31	-6.88962e-06	0.00144269	0.0276605	0.254764	FALSE	NA		NA	NA	NA	NA	NA	NA	NA	NA	NA
ENSG00000105327	BBC3	chr19	3624.48	3.3941e-06	0.0014427	0.0276798	0.254764	FALSE	NA		NA	NA	NA	NA	NA	NA	NA	NA	NA
ENSG00000137460	FHDC1	chr4	44.3523	-1.86063e-06	0.00144269	0.0276822	0.254764	FALSE	NA		NA	NA	NA	NA	NA	NA	NA	NA	NA
ENSG00000106268	NUDT1	chr7	4756.95	-8.7463e-05	0.00144402	0.0276903	0.254764	FALSE	NA		NA	NA	NA	NA	NA	NA	NA	NA	NA
ENSG00000174738	NR1D2	chr3	2381.48	-4.90966e-06	0.0014427	0.0276966	0.254764	FALSE	NA		NA	NA	NA	NA	NA	NA	NA	NA	NA
ENSG00000151465	CDC123	chr10	5149.66	-7.82199e-06	0.00144269	0.0277213	0.254814	FALSE	NA		NA	NA	NA	NA	NA	NA	NA	NA	NA
ENSG00000002834	LASP1	chr17	2141.43	-5.62059e-06	0.0014427	0.0277456	0.254814	FALSE	NA		NA	NA	NA	NA	NA	NA	NA	NA	NA
ENSG00000162923	WDR26	chr1	5968.43	1.76751e-07	0.00144269	0.0277611	0.254814	FALSE	NA		NA	NA	NA	NA	NA	NA	NA	NA	NA
ENSG00000064763	FAR2	chr12	1603.13	0.000231698	0.0014522	0.0277695	0.254814	FALSE	NA		NA	NA	NA	NA	NA	NA	NA	NA	NA
ENSG00000277224	HIST1H2BF	chr6	1472.08	-4.2169e-06	0.00144269	0.0277981	0.254814	FALSE	NA		NA	NA	NA	NA	NA	NA	NA	NA	NA
ENSG00000143799	PARP1	chr1	8833.05	-7.42714e-05	0.00144364	0.0278013	0.254814	FALSE	NA		NA	NA	NA	NA	NA	NA	NA	NA	NA
ENSG00000236279	CLEC2L	chr7	6.63371	-1.84855e-06	0.00144269	0.0278255	0.254814	FALSE	NA		NA	NA	NA	NA	NA	NA	NA	NA	NA
ENSG00000170579	DLGAP1	chr18	521.535	9.99008e-07	0.0014427	0.0278352	0.254814	FALSE	NA		NA	NA	NA	NA	NA	NA	NA	NA	NA
ENSG00000146281	PM20D2	chr6	972.914	-4.15991e-06	0.00144269	0.0278553	0.254814	FALSE	NA		NA	NA	NA	NA	NA	NA	NA	NA	NA
ENSG00000175224	ATG13	chr11	2971.61	2.05261e-06	0.00144269	0.0278613	0.254814	FALSE	NA		NA	NA	NA	NA	NA	NA	NA	NA	NA
ENSG00000121152	NCAPH	chr2	1091.43	-5.0465e-06	0.00144269	0.0278921	0.25495	FALSE	NA		NA	NA	NA	NA	NA	NA	NA	NA	NA
ENSG00000132670	PTPRA	chr20	8825.6	0.000104013	0.00144458	0.0279798	0.255605	FALSE	NA		NA	NA	NA	NA	NA	NA	NA	NA	NA
ENSG00000142694	EVA1B	chr1	5982.79	3.5429e-06	0.00144269	0.0280042	0.255682	FALSE	NA		NA	NA	NA	NA	NA	NA	NA	NA	NA
ENSG00000164327	RICTOR	chr5	15380.1	-5.44301e-07	0.00144269	0.0280466	0.2558	FALSE	NA		NA	NA	NA	NA	NA	NA	NA	NA	NA
ENSG00000169193	CCDC126	chr7	1297.63	4.31167e-06	0.0014427	0.0280764	0.2558	FALSE	NA		NA	NA	NA	NA	NA	NA	NA	NA	NA
ENSG00000278828	HIST1H3H	chr6	1418.59	2.13726e-05	0.00144277	0.0280778	0.2558	FALSE	NA		NA	NA	NA	NA	NA	NA	NA	NA	NA
ENSG00000162461	SLC25A34	chr1	96.5345	1.40817e-06	0.0014427	0.0280811	0.2558	FALSE	NA		NA	NA	NA	NA	NA	NA	NA	NA	NA
ENSG00000205277	MUC12	chr7	59.2556	6.74122e-07	0.0014427	0.0281009	0.255801	FALSE	NA		NA	NA	NA	NA	NA	NA	NA	NA	NA
ENSG00000158234	FAIM	chr3	1044.27	-2.12263e-06	0.00144269	0.0281131	0.255801	FALSE	NA		NA	NA	NA	NA	NA	NA	NA	NA	NA
ENSG00000179091	CYC1	chr8	9878.83	-3.08683e-05	0.00144285	0.0281602	0.256083	FALSE	NA		NA	NA	NA	NA	NA	NA	NA	NA	NA
ENSG00000161911	TREML1	chr6	140.643	3.14572e-07	0.0014427	0.0282522	0.256774	FALSE	NA		NA	NA	NA	NA	NA	NA	NA	NA	NA
ENSG00000116260	QSOX1	chr1	3121.76	-7.46077e-07	0.00144269	0.0283487	0.257419	FALSE	NA		NA	NA	NA	NA	NA	NA	NA	NA	NA
ENSG00000122574	WIPF3	chr7	64.2965	6.02491e-07	0.0014427	0.0283593	0.257419	FALSE	NA		NA	NA	NA	NA	NA	NA	NA	NA	NA
ENSG00000184672	RALYL	chr8	41.1517	5.20126e-07	0.00144269	0.0283714	0.257419	FALSE	NA		NA	NA	NA	NA	NA	NA	NA	NA	NA
ENSG00000177283	FZD8	chr10	7.63449	-2.01243e-06	0.00144269	0.0283995	0.257527	FALSE	NA		NA	NA	NA	NA	NA	NA	NA	NA	NA
ENSG00000144452	ABCA12	chr2	17.3024	-2.69913e-06	0.00144269	0.0284598	0.257928	FALSE	NA		NA	NA	NA	NA	NA	NA	NA	NA	NA
ENSG00000172771	EFCAB12	chr3	159.538	1.29399e-06	0.0014427	0.0284767	0.257935	FALSE	NA		NA	NA	NA	NA	NA	NA	NA	NA	NA
ENSG00000181555	SETD2	chr3	11160.5	7.1797e-06	0.0014427	0.0285107	0.258097	FALSE	NA		NA	NA	NA	NA	NA	NA	NA	NA	NA
ENSG00000048707	VPS13D	chr1	3187.17	2.56349e-06	0.00144269	0.0285268	0.258097	FALSE	NA		NA	NA	NA	NA	NA	NA	NA	NA	NA
ENSG00000270362	HMGN3-AS1	chr6	230.815	1.76149e-06	0.00144269	0.0286206	0.258799	FALSE	NA		NA	NA	NA	NA	NA	NA	NA	NA	NA
ENSG00000104856	RELB	chr19	7608.49	9.38215e-06	0.00144271	0.0287027	0.25937	FALSE	NA		NA	NA	NA	NA	NA	NA	NA	NA	NA
ENSG00000105369	CD79A	chr19	375.585	-4.60137e-06	0.00144269	0.0287162	0.25937	FALSE	NA		NA	NA	NA	NA	NA	NA	NA	NA	NA
ENSG00000120690	ELF1	chr13	35055	-0.000691768	0.00154363	0.028735	0.259393	FALSE	NA		NA	NA	NA	NA	NA	NA	NA	NA	NA
ENSG00000141485	SLC13A5	chr17	2.33771	-1.13601e-06	0.0014427	0.0288263	0.260071	FALSE	NA		NA	NA	NA	NA	NA	NA	NA	NA	NA
ENSG00000136718	IMP4	chr2	3192.04	-5.98012e-06	0.00144269	0.0288577	0.260207	FALSE	NA		NA	NA	NA	NA	NA	NA	NA	NA	NA
ENSG00000272274	LINC00551	chr13	65.9532	-4.02008e-06	0.00144269	0.0288937	0.260385	FALSE	NA		NA	NA	NA	NA	NA	NA	NA	NA	NA
ENSG00000136099	PCDH8	chr13	66.8306	5.79404e-07	0.0014427	0.0289218	0.260492	FALSE	NA		NA	NA	NA	NA	NA	NA	NA	NA	NA
ENSG00000122218	COPA	chr1	10842	1.10144e-05	0.00144272	0.0289848	0.260912	FALSE	NA		NA	NA	NA	NA	NA	NA	NA	NA	NA
ENSG00000158089	GALNT14	chr2	366.172	-3.87664e-06	0.00144269	0.0290617	0.261435	FALSE	NA		NA	NA	NA	NA	NA	NA	NA	NA	NA
ENSG00000156304	SCAF4	chr21	8277.85	-7.4426e-07	0.00144269	0.0290829	0.261435	FALSE	NA		NA	NA	NA	NA	NA	NA	NA	NA	NA
ENSG00000184545	DUSP8	chr11	1947.77	2.59088e-07	0.0014427	0.0290919	0.261435	FALSE	NA		NA	NA	NA	NA	NA	NA	NA	NA	NA
ENSG00000184206	GOLGA6L4	chr15	345.236	1.03549e-06	0.00144269	0.0291534	0.261766	FALSE	NA		NA	NA	NA	NA	NA	NA	NA	NA	NA
ENSG00000170242	USP47	chr11	12990.4	2.05385e-06	0.00144269	0.0291615	0.261766	FALSE	NA		NA	NA	NA	NA	NA	NA	NA	NA	NA
ENSG00000115145	STAM2	chr2	1693.89	-8.5045e-06	0.00144271	0.0291954	0.261833	FALSE	NA		NA	NA	NA	NA	NA	NA	NA	NA	NA
ENSG00000163513	TGFBR2	chr3	5586.29	-1.12658e-06	0.00144269	0.0292177	0.261833	FALSE	NA		NA	NA	NA	NA	NA	NA	NA	NA	NA
ENSG00000053747	LAMA3	chr18	117.109	3.53634e-06	0.0014427	0.0292321	0.261833	FALSE	NA		NA	NA	NA	NA	NA	NA	NA	NA	NA
ENSG00000138593	SECISBP2L	chr15	7214.33	1.62905e-06	0.00144269	0.0292345	0.261833	FALSE	NA		NA	NA	NA	NA	NA	NA	NA	NA	NA
ENSG00000135870	RC3H1	chr1	8875.17	4.38135e-05	0.00144303	0.0292743	0.261877	FALSE	NA		NA	NA	NA	NA	NA	NA	NA	NA	NA
ENSG00000160124	CCDC58	chr3	1209.85	-8.56883e-06	0.0014427	0.0292865	0.261877	FALSE	NA		NA	NA	NA	NA	NA	NA	NA	NA	NA
ENSG00000105991	HOXA1	chr7	159.276	1.49309e-06	0.00144269	0.0293097	0.261877	FALSE	NA		NA	NA	NA	NA	NA	NA	NA	NA	NA
ENSG00000130958	SLC35D2	chr9	2373.55	1.13858e-05	0.00144272	0.0293217	0.261877	FALSE	NA		NA	NA	NA	NA	NA	NA	NA	NA	NA
ENSG00000170456	DENND5B	chr12	3258.02	8.87349e-05	0.00144406	0.0293356	0.261877	FALSE	NA		NA	NA	NA	NA	NA	NA	NA	NA	NA
ENSG00000137502	RAB30	chr11	701.671	1.10698e-06	0.0014427	0.0293376	0.261877	FALSE	NA		NA	NA	NA	NA	NA	NA	NA	NA	NA
ENSG00000230148	HOXB-AS1	chr17	957.029	3.36455e-06	0.00144269	0.0293749	0.262064	FALSE	NA		NA	NA	NA	NA	NA	NA	NA	NA	NA
ENSG00000112096	SOD2	chr6	14039	4.18006e-06	0.0014427	0.0294124	0.262252	FALSE	NA		NA	NA	NA	NA	NA	NA	NA	NA	NA
ENSG00000276231	PIK3R6	chr17	284.048	-4.05729e-06	0.00144269	0.0294707	0.262626	FALSE	NA		NA	NA	NA	NA	NA	NA	NA	NA	NA
ENSG00000105143	SLC1A6	chr19	3.51429	-1.49106e-06	0.00144269	0.0294984	0.262727	FALSE	NA		NA	NA	NA	NA	NA	NA	NA	NA	NA
ENSG00000161011	SQSTM1	chr5	22409.1	1.49694e-06	0.00144269	0.0295266	0.262831	FALSE	NA		NA	NA	NA	NA	NA	NA	NA	NA	NA
ENSG00000184344	GDF3	chr12	13.4335	-2.43552e-06	0.00144269	0.0295755	0.263013	FALSE	NA		NA	NA	NA	NA	NA	NA	NA	NA	NA
ENSG00000177570	SAMD12	chr8	360.386	2.0557e-06	0.0014427	0.0295799	0.263013	FALSE	NA		NA	NA	NA	NA	NA	NA	NA	NA	NA
ENSG00000089639	GMIP	chr19	1482.34	2.93704e-06	0.00144269	0.0296147	0.263176	FALSE	NA		NA	NA	NA	NA	NA	NA	NA	NA	NA
ENSG00000141458	NPC1	chr18	1644.19	-8.26912e-07	0.00144269	0.0296523	0.263248	FALSE	NA		NA	NA	NA	NA	NA	NA	NA	NA	NA
ENSG00000019995	ZRANB1	chr10	2008.07	1.92149e-06	0.00144269	0.0297159	0.263248	FALSE	NA		NA	NA	NA	NA	NA	NA	NA	NA	NA
ENSG00000135114	OASL	chr12	148.237	1.10043e-06	0.0014427	0.0297192	0.263248	FALSE	NA		NA	NA	NA	NA	NA	NA	NA	NA	NA
ENSG00000135549	PKIB	chr6	480.268	7.27844e-06	0.0014427	0.0297441	0.263248	FALSE	NA		NA	NA	NA	NA	NA	NA	NA	NA	NA
ENSG00000151612	ZNF827	chr4	3618.33	2.20227e-06	0.00144269	0.0297442	0.263248	FALSE	NA		NA	NA	NA	NA	NA	NA	NA	NA	NA
ENSG00000160613	PCSK7	chr11	1293.02	3.62746e-06	0.00144269	0.0297632	0.263248	FALSE	NA		NA	NA	NA	NA	NA	NA	NA	NA	NA
ENSG00000152332	UHMK1	chr1	3739.86	6.61522e-06	0.0014427	0.0297661	0.263248	FALSE	NA		NA	NA	NA	NA	NA	NA	NA	NA	NA
ENSG00000116852	KIF21B	chr1	266.349	-4.28772e-06	0.00144269	0.0297823	0.263248	FALSE	NA		NA	NA	NA	NA	NA	NA	NA	NA	NA
ENSG00000074696	HACD3	chr15	3393.2	-4.6878e-06	0.00144269	0.0298081	0.263248	FALSE	NA		NA	NA	NA	NA	NA	NA	NA	NA	NA
ENSG00000078674	PCM1	chr8	18855.5	0.000140283	0.00144613	0.0298108	0.263248	FALSE	NA		NA	NA	NA	NA	NA	NA	NA	NA	NA
ENSG00000135426	TESPA1	chr12	4742.34	-4.49073e-06	0.00144269	0.0298313	0.263248	FALSE	NA		NA	NA	NA	NA	NA	NA	NA	NA	NA
ENSG00000179119	SPTY2D1	chr11	3797.65	3.71721e-06	0.0014427	0.0298336	0.263248	FALSE	NA		NA	NA	NA	NA	NA	NA	NA	NA	NA
ENSG00000169230	PRELID1	chr5	9716.13	-8.0299e-05	0.0014438	0.0298368	0.263248	FALSE	NA		NA	NA	NA	NA	NA	NA	NA	NA	NA
ENSG00000164930	FZD6	chr8	1587.77	1.1717e-06	0.00144269	0.0298722	0.263297	FALSE	NA		NA	NA	NA	NA	NA	NA	NA	NA	NA
ENSG00000112339	HBS1L	chr6	12157.9	-4.98772e-05	0.00144313	0.0298753	0.263297	FALSE	NA		NA	NA	NA	NA	NA	NA	NA	NA	NA
ENSG00000116514	RNF19B	chr1	1130.66	3.78559e-06	0.0014427	0.0298953	0.263328	FALSE	NA		NA	NA	NA	NA	NA	NA	NA	NA	NA
ENSG00000196684	HSH2D	chr19	11460.7	1.14614e-06	0.00144269	0.0299179	0.263383	FALSE	NA		NA	NA	NA	NA	NA	NA	NA	NA	NA
ENSG00000117475	BLZF1	chr1	2647.22	7.99734e-05	0.0014438	0.029946	0.263485	FALSE	NA		NA	NA	NA	NA	NA	NA	NA	NA	NA
ENSG00000163581	SLC2A2	chr3	4.96013	-1.76531e-06	0.00144269	0.0299727	0.263575	FALSE	NA		NA	NA	NA	NA	NA	NA	NA	NA	NA
ENSG00000171862	PTEN	chr10	15925.1	3.81285e-05	0.00144294	0.0299962	0.263636	FALSE	NA		NA	NA	NA	NA	NA	NA	NA	NA	NA
ENSG00000204352	C9orf129	chr9	3.39961	-1.48018e-06	0.00144269	0.0301295	0.264663	FALSE	NA		NA	NA	NA	NA	NA	NA	NA	NA	NA
ENSG00000227507	LTB	chr6	436.939	-3.52494e-06	0.00144269	0.0302036	0.264786	FALSE	NA		NA	NA	NA	NA	NA	NA	NA	NA	NA
ENSG00000129194	SOX15	chr17	109.393	6.436e-07	0.00144269	0.0302097	0.264786	FALSE	NA		NA	NA	NA	NA	NA	NA	NA	NA	NA
ENSG00000170370	EMX2	chr10	65.8632	5.59774e-07	0.0014427	0.0302128	0.264786	FALSE	NA		NA	NA	NA	NA	NA	NA	NA	NA	NA
ENSG00000167261	DPEP2	chr16	985.922	2.98184e-06	0.00144269	0.0302264	0.264786	FALSE	NA		NA	NA	NA	NA	NA	NA	NA	NA	NA
ENSG00000134070	IRAK2	chr3	127.97	8.97932e-07	0.0014427	0.0302356	0.264786	FALSE	NA		NA	NA	NA	NA	NA	NA	NA	NA	NA
ENSG00000141505	ASGR1	chr17	131.072	-3.35004e-06	0.00144269	0.0302428	0.264786	FALSE	NA		NA	NA	NA	NA	NA	NA	NA	NA	NA
ENSG00000140299	BNIP2	chr15	9216.88	2.67431e-06	0.00144269	0.0302607	0.264798	FALSE	NA		NA	NA	NA	NA	NA	NA	NA	NA	NA
ENSG00000186642	PDE2A	chr11	53.8939	7.31396e-07	0.0014427	0.0302936	0.26494	FALSE	NA		NA	NA	NA	NA	NA	NA	NA	NA	NA
ENSG00000145494	NDUFS6	chr5	8679.88	-2.75592e-07	0.00144268	0.0303488	0.265185	FALSE	NA		NA	NA	NA	NA	NA	NA	NA	NA	NA
ENSG00000266714	MYO15B	chr17	3611.74	2.25735e-06	0.00144269	0.0303547	0.265185	FALSE	NA		NA	NA	NA	NA	NA	NA	NA	NA	NA
ENSG00000134369	NAV1	chr1	74.6584	-3.69724e-06	0.00144269	0.0303753	0.26522	FALSE	NA		NA	NA	NA	NA	NA	NA	NA	NA	NA
ENSG00000136943	CTSV	chr9	312.63	9.56831e-07	0.0014427	0.0305011	0.266173	FALSE	NA		NA	NA	NA	NA	NA	NA	NA	NA	NA
ENSG00000188641	DPYD	chr1	387.346	-5.86215e-06	0.0014427	0.0305422	0.266387	FALSE	NA		NA	NA	NA	NA	NA	NA	NA	NA	NA
ENSG00000112029	FBXO5	chr6	875.965	-4.53709e-06	0.00144269	0.0305633	0.266425	FALSE	NA		NA	NA	NA	NA	NA	NA	NA	NA	NA
ENSG00000144771	LRTM1	chr3	3.49635	-7.98779e-07	0.00144269	0.0305943	0.26655	FALSE	NA		NA	NA	NA	NA	NA	NA	NA	NA	NA
ENSG00000275126	HIST1H4L	chr6	39.421	-3.22097e-06	0.00144269	0.0306183	0.266614	FALSE	NA		NA	NA	NA	NA	NA	NA	NA	NA	NA
ENSG00000151876	FBXO4	chr5	1298.43	-5.12374e-06	0.00144269	0.0306541	0.266781	FALSE	NA		NA	NA	NA	NA	NA	NA	NA	NA	NA
ENSG00000136267	DGKB	chr7	54.827	6.29724e-07	0.0014427	0.0307238	0.267242	FALSE	NA		NA	NA	NA	NA	NA	NA	NA	NA	NA
ENSG00000174136	RGMB	chr5	38.4114	1.15477e-06	0.00144269	0.0307443	0.267275	FALSE	NA		NA	NA	NA	NA	NA	NA	NA	NA	NA
ENSG00000162889	MAPKAPK2	chr1	4489.18	1.50514e-06	0.00144269	0.0307657	0.267315	FALSE	NA		NA	NA	NA	NA	NA	NA	NA	NA	NA
ENSG00000111647	UHRF1BP1L	chr12	3606.82	-2.14605e-06	0.0014427	0.0307832	0.267323	FALSE	NA		NA	NA	NA	NA	NA	NA	NA	NA	NA
ENSG00000186591	UBE2H	chr7	8145.22	1.14136e-06	0.00144269	0.0308396	0.267479	FALSE	NA		NA	NA	NA	NA	NA	NA	NA	NA	NA
ENSG00000148483	TMEM236	chr10	36.8162	1.23013e-06	0.00144269	0.0308513	0.267479	FALSE	NA		NA	NA	NA	NA	NA	NA	NA	NA	NA
ENSG00000145545	SRD5A1	chr5	395.123	-8.59665e-06	0.0014427	0.0308513	0.267479	FALSE	NA		NA	NA	NA	NA	NA	NA	NA	NA	NA
ENSG00000107862	GBF1	chr10	4448.48	9.02941e-05	0.00144411	0.0308781	0.267565	FALSE	NA		NA	NA	NA	NA	NA	NA	NA	NA	NA
ENSG00000225828	FAM229A	chr1	790.535	1.03857e-06	0.00144269	0.0309499	0.267904	FALSE	NA		NA	NA	NA	NA	NA	NA	NA	NA	NA
ENSG00000116688	MFN2	chr1	1921.92	2.07859e-06	0.00144269	0.0309587	0.267904	FALSE	NA		NA	NA	NA	NA	NA	NA	NA	NA	NA
ENSG00000166845	C18orf54	chr18	153.626	-3.13494e-06	0.00144269	0.0309908	0.267904	FALSE	NA		NA	NA	NA	NA	NA	NA	NA	NA	NA
ENSG00000096996	IL12RB1	chr19	44.6593	9.01516e-07	0.00144269	0.0309952	0.267904	FALSE	NA		NA	NA	NA	NA	NA	NA	NA	NA	NA
ENSG00000139112	GABARAPL1	chr12	2868.21	6.55822e-07	0.0014427	0.0310029	0.267904	FALSE	NA		NA	NA	NA	NA	NA	NA	NA	NA	NA
ENSG00000171421	MRPL36	chr5	3054	-5.41164e-06	0.00144269	0.0310177	0.267904	FALSE	NA		NA	NA	NA	NA	NA	NA	NA	NA	NA
ENSG00000083168	KAT6A	chr8	7315.61	-3.00644e-05	0.00144285	0.0310546	0.268013	FALSE	NA		NA	NA	NA	NA	NA	NA	NA	NA	NA
ENSG00000135226	UGT2B28	chr4	40.5647	1.03488e-06	0.00144269	0.0310638	0.268013	FALSE	NA		NA	NA	NA	NA	NA	NA	NA	NA	NA
ENSG00000136021	SCYL2	chr12	4792.62	1.68768e-06	0.00144269	0.0310813	0.26802	FALSE	NA		NA	NA	NA	NA	NA	NA	NA	NA	NA
ENSG00000097007	ABL1	chr9	2955.54	4.05525e-06	0.00144269	0.0311198	0.268201	FALSE	NA		NA	NA	NA	NA	NA	NA	NA	NA	NA
ENSG00000171298	GAA	chr17	150.393	-1.92976e-06	0.00144269	0.0311358	0.268201	FALSE	NA		NA	NA	NA	NA	NA	NA	NA	NA	NA
ENSG00000147364	FBXO25	chr8	1048.7	2.5218e-06	0.00144269	0.0312629	0.26906	FALSE	NA		NA	NA	NA	NA	NA	NA	NA	NA	NA
ENSG00000184937	WT1	chr11	999.49	7.33032e-07	0.0014427	0.0312693	0.26906	FALSE	NA		NA	NA	NA	NA	NA	NA	NA	NA	NA
ENSG00000198610	AKR1C4	chr10	37.9818	1.12607e-06	0.00144269	0.0313267	0.26941	FALSE	NA		NA	NA	NA	NA	NA	NA	NA	NA	NA
ENSG00000197226	TBC1D9B	chr5	2552.94	3.91218e-06	0.00144269	0.0313559	0.269516	FALSE	NA		NA	NA	NA	NA	NA	NA	NA	NA	NA
ENSG00000131355	ADGRE3	chr19	39.3705	7.04131e-07	0.00144269	0.0313806	0.269519	FALSE	NA		NA	NA	NA	NA	NA	NA	NA	NA	NA
ENSG00000235706	DICER1-AS1	chr14	242.979	7.93058e-06	0.0014427	0.0313954	0.269519	FALSE	NA		NA	NA	NA	NA	NA	NA	NA	NA	NA
ENSG00000217442	SYCE3	chr22	44.6982	1.0319e-06	0.0014427	0.0314069	0.269519	FALSE	NA		NA	NA	NA	NA	NA	NA	NA	NA	NA
ENSG00000174938	SEZ6L2	chr16	278.711	6.99021e-07	0.0014427	0.0314432	0.269687	FALSE	NA		NA	NA	NA	NA	NA	NA	NA	NA	NA
ENSG00000154175	ABI3BP	chr3	93.6414	3.42254	2.10896	0.031577	0.270689	FALSE	NA		NA	NA	NA	NA	NA	NA	NA	NA	NA
ENSG00000239789	MRPS17	chr7	2333.89	-5.55343e-06	0.00144269	0.0316039	0.27071	FALSE	NA		NA	NA	NA	NA	NA	NA	NA	NA	NA
ENSG00000144648	ACKR2	chr3	199.802	-4.08974e-06	0.0014427	0.0316187	0.27071	FALSE	NA		NA	NA	NA	NA	NA	NA	NA	NA	NA
ENSG00000127124	HIVEP3	chr1	808.38	1.13093e-06	0.00144269	0.0316302	0.27071	FALSE	NA		NA	NA	NA	NA	NA	NA	NA	NA	NA
ENSG00000008438	PGLYRP1	chr19	12.4255	-4.20773e-07	0.00144269	0.0316683	0.270891	FALSE	NA		NA	NA	NA	NA	NA	NA	NA	NA	NA
ENSG00000227398	KIF9-AS1	chr3	2423.27	1.92223e-05	0.00144276	0.0316892	0.270925	FALSE	NA		NA	NA	NA	NA	NA	NA	NA	NA	NA
ENSG00000177380	PPFIA3	chr19	189.83	-4.10921e-06	0.00144269	0.0317393	0.271035	FALSE	NA		NA	NA	NA	NA	NA	NA	NA	NA	NA
ENSG00000143393	PI4KB	chr1	1900.39	1.45265e-06	0.00144269	0.0317679	0.271035	FALSE	NA		NA	NA	NA	NA	NA	NA	NA	NA	NA
ENSG00000030582	GRN	chr17	8355.53	-2.91258e-06	0.0014427	0.0317689	0.271035	FALSE	NA		NA	NA	NA	NA	NA	NA	NA	NA	NA
ENSG00000047249	ATP6V1H	chr8	5687.34	4.41696e-06	0.0014427	0.0317814	0.271035	FALSE	NA		NA	NA	NA	NA	NA	NA	NA	NA	NA
ENSG00000274020	LINC01138	chr1	1526.66	2.07414e-06	0.00144269	0.0317868	0.271035	FALSE	NA		NA	NA	NA	NA	NA	NA	NA	NA	NA
ENSG00000113119	TMCO6	chr5	760.806	-4.6311e-06	0.00144269	0.0318692	0.271592	FALSE	NA		NA	NA	NA	NA	NA	NA	NA	NA	NA
ENSG00000074181	NOTCH3	chr19	34.053	1.35974e-06	0.00144269	0.0319128	0.27182	FALSE	NA		NA	NA	NA	NA	NA	NA	NA	NA	NA
ENSG00000153046	CDYL	chr6	7533.66	1.67975e-06	0.00144269	0.0319789	0.272096	FALSE	NA		NA	NA	NA	NA	NA	NA	NA	NA	NA
ENSG00000197483	ZNF628	chr19	706.327	2.70952e-06	0.00144269	0.0320169	0.272096	FALSE	NA		NA	NA	NA	NA	NA	NA	NA	NA	NA
ENSG00000142784	WDTC1	chr1	2363.59	1.50682e-06	0.00144269	0.0320242	0.272096	FALSE	NA		NA	NA	NA	NA	NA	NA	NA	NA	NA
ENSG00000161980	POLR3K	chr16	1692.88	-3.90723e-06	0.00144269	0.03203	0.272096	FALSE	NA		NA	NA	NA	NA	NA	NA	NA	NA	NA
ENSG00000175073	VCPIP1	chr8	1830.75	2.46942e-06	0.0014427	0.0320303	0.272096	FALSE	NA		NA	NA	NA	NA	NA	NA	NA	NA	NA
ENSG00000110422	HIPK3	chr11	3190.18	2.51043e-06	0.00144269	0.0321091	0.272561	FALSE	NA		NA	NA	NA	NA	NA	NA	NA	NA	NA
ENSG00000275302	CCL4	chr17	368.202	5.87975e-07	0.0014427	0.0321192	0.272561	FALSE	NA		NA	NA	NA	NA	NA	NA	NA	NA	NA
ENSG00000160951	PTGER1	chr19	107.328	1.04929e-06	0.0014427	0.0321776	0.272912	FALSE	NA		NA	NA	NA	NA	NA	NA	NA	NA	NA
ENSG00000255587	RAB44	chr6	61.3401	-1.07176e-06	0.00144269	0.0321953	0.272918	FALSE	NA		NA	NA	NA	NA	NA	NA	NA	NA	NA
ENSG00000243789	JMJD7	chr15	757.149	6.81928e-07	0.00144269	0.032239	0.273144	FALSE	NA		NA	NA	NA	NA	NA	NA	NA	NA	NA
ENSG00000178950	GAK	chr4	3703.77	-8.66857e-06	0.00144271	0.0322838	0.273378	FALSE	NA		NA	NA	NA	NA	NA	NA	NA	NA	NA
ENSG00000089902	RCOR1	chr14	7787.81	5.43756e-06	0.0014427	0.0323482	0.273779	FALSE	NA		NA	NA	NA	NA	NA	NA	NA	NA	NA
ENSG00000168389	MFSD2A	chr1	42.8649	-3.24169e-06	0.00144269	0.0324768	0.274579	FALSE	NA		NA	NA	NA	NA	NA	NA	NA	NA	NA
ENSG00000254369	HOXA-AS3	chr7	14.5775	-3.71711e-06	0.0014427	0.0324771	0.274579	FALSE	NA		NA	NA	NA	NA	NA	NA	NA	NA	NA
ENSG00000171227	TMEM37	chr2	4.92535	-1.35366e-06	0.00144269	0.0324943	0.27458	FALSE	NA		NA	NA	NA	NA	NA	NA	NA	NA	NA
ENSG00000132773	TOE1	chr1	864.178	-5.22975e-06	0.00144269	0.0326325	0.27518	FALSE	NA		NA	NA	NA	NA	NA	NA	NA	NA	NA
ENSG00000248890	HHIP-AS1	chr4	715.953	1.01157e-06	0.00144269	0.0326371	0.27518	FALSE	NA		NA	NA	NA	NA	NA	NA	NA	NA	NA
ENSG00000183691	NOG	chr17	62.7355	-6.43608e-06	0.0014427	0.0326408	0.27518	FALSE	NA		NA	NA	NA	NA	NA	NA	NA	NA	NA
ENSG00000148948	LRRC4C	chr11	39.1431	1.02779e-06	0.00144269	0.032646	0.27518	FALSE	NA		NA	NA	NA	NA	NA	NA	NA	NA	NA
ENSG00000226167	AP4B1-AS1	chr1	37.5748	1.16943e-06	0.00144269	0.0326674	0.27518	FALSE	NA		NA	NA	NA	NA	NA	NA	NA	NA	NA
ENSG00000116649	SRM	chr1	9719.13	0.000117903	0.00144511	0.0326753	0.27518	FALSE	NA		NA	NA	NA	NA	NA	NA	NA	NA	NA
ENSG00000185130	HIST1H2BL	chr6	269.291	6.33832e-06	0.0014427	0.0326858	0.27518	FALSE	NA		NA	NA	NA	NA	NA	NA	NA	NA	NA
ENSG00000167110	GOLGA2	chr9	2779.94	1.88999e-06	0.00144269	0.0327264	0.275377	FALSE	NA		NA	NA	NA	NA	NA	NA	NA	NA	NA
ENSG00000166922	SCG5	chr15	86.3315	-1.85891e-07	0.00144269	0.0327536	0.275435	FALSE	NA		NA	NA	NA	NA	NA	NA	NA	NA	NA
ENSG00000105641	SLC5A5	chr19	7.99841	-1.08164e-06	0.00144269	0.0327677	0.275435	FALSE	NA		NA	NA	NA	NA	NA	NA	NA	NA	NA
ENSG00000187720	THSD4	chr15	165.741	5.8437e-07	0.0014427	0.0327906	0.275482	FALSE	NA		NA	NA	NA	NA	NA	NA	NA	NA	NA
ENSG00000169213	RAB3B	chr1	95.4648	1.72277e-06	0.0014427	0.0329305	0.276513	FALSE	NA		NA	NA	NA	NA	NA	NA	NA	NA	NA
ENSG00000132423	COQ3	chr6	525.474	-4.26261e-06	0.00144269	0.033013	0.276758	FALSE	NA		NA	NA	NA	NA	NA	NA	NA	NA	NA
ENSG00000182141	ZNF708	chr19	4162.19	1.66645e-06	0.00144269	0.0330228	0.276758	FALSE	NA		NA	NA	NA	NA	NA	NA	NA	NA	NA
ENSG00000144655	CSRNP1	chr3	5631.29	9.388e-07	0.00144269	0.0330268	0.276758	FALSE	NA		NA	NA	NA	NA	NA	NA	NA	NA	NA
ENSG00000172594	SMPDL3A	chr6	123.883	1.15401e-06	0.00144269	0.033029	0.276758	FALSE	NA		NA	NA	NA	NA	NA	NA	NA	NA	NA
ENSG00000204060	FOXO6	chr1	43.1958	8.25923e-07	0.00144269	0.0330504	0.276793	FALSE	NA		NA	NA	NA	NA	NA	NA	NA	NA	NA
ENSG00000173542	MOB1B	chr4	13888	1.273e-06	0.00144269	0.0331115	0.277159	FALSE	NA		NA	NA	NA	NA	NA	NA	NA	NA	NA
ENSG00000105287	PRKD2	chr19	1648.04	2.20424e-06	0.00144269	0.0331357	0.277217	FALSE	NA		NA	NA	NA	NA	NA	NA	NA	NA	NA
ENSG00000057252	SOAT1	chr1	1707.31	2.30434e-06	0.00144269	0.0331985	0.277597	FALSE	NA		NA	NA	NA	NA	NA	NA	NA	NA	NA
ENSG00000128944	KNSTRN	chr15	701.457	-4.53636e-06	0.00144269	0.0332382	0.277784	FALSE	NA		NA	NA	NA	NA	NA	NA	NA	NA	NA
ENSG00000151778	SERP2	chr13	92.0108	-1.05397e-05	0.00144271	0.0333841	0.278858	FALSE	NA		NA	NA	NA	NA	NA	NA	NA	NA	NA
ENSG00000105223	PLD3	chr19	6445.82	3.16231e-05	0.00144286	0.0334087	0.278863	FALSE	NA		NA	NA	NA	NA	NA	NA	NA	NA	NA
ENSG00000187446	CHP1	chr15	4202.65	4.21407e-06	0.0014427	0.0334228	0.278863	FALSE	NA		NA	NA	NA	NA	NA	NA	NA	NA	NA
ENSG00000164104	HMGB2	chr4	16678	6.63791e-05	0.00144345	0.033437	0.278863	FALSE	NA		NA	NA	NA	NA	NA	NA	NA	NA	NA
ENSG00000111669	TPI1	chr12	31375.4	-6.49844e-06	0.00144269	0.0334847	0.279115	FALSE	NA		NA	NA	NA	NA	NA	NA	NA	NA	NA
ENSG00000106686	SPATA6L	chr9	449.044	1.02155e-06	0.00144269	0.0335107	0.279186	FALSE	NA		NA	NA	NA	NA	NA	NA	NA	NA	NA
ENSG00000240373	SEC62-AS1	chr3	40.5765	9.56798e-07	0.00144269	0.0335653	0.279213	FALSE	NA		NA	NA	NA	NA	NA	NA	NA	NA	NA
ENSG00000226419	SLC16A1-AS1	chr1	392.573	-1.73259e-06	0.00144269	0.0335798	0.279213	FALSE	NA		NA	NA	NA	NA	NA	NA	NA	NA	NA
ENSG00000074054	CLASP1	chr2	5998.15	7.5596e-07	0.00144269	0.033605	0.279213	FALSE	NA		NA	NA	NA	NA	NA	NA	NA	NA	NA
ENSG00000089195	TRMT6	chr20	801.149	-4.03093e-06	0.00144269	0.0336292	0.279213	FALSE	NA		NA	NA	NA	NA	NA	NA	NA	NA	NA
ENSG00000157764	BRAF	chr7	10251.5	1.1762e-05	0.00144272	0.0336319	0.279213	FALSE	NA		NA	NA	NA	NA	NA	NA	NA	NA	NA
ENSG00000078304	PPP2R5C	chr14	4176.98	-7.90165e-05	0.00144378	0.0336354	0.279213	FALSE	NA		NA	NA	NA	NA	NA	NA	NA	NA	NA
ENSG00000152484	USP12	chr13	11981.9	9.21929e-07	0.00144269	0.033642	0.279213	FALSE	NA		NA	NA	NA	NA	NA	NA	NA	NA	NA
ENSG00000204856	FAM216A	chr12	1664.37	-3.7349e-06	0.00144269	0.0336536	0.279213	FALSE	NA		NA	NA	NA	NA	NA	NA	NA	NA	NA
ENSG00000185664	PMEL	chr12	102.434	-2.84923e-06	0.0014427	0.0337508	0.279875	FALSE	NA		NA	NA	NA	NA	NA	NA	NA	NA	NA
ENSG00000125459	MSTO1	chr1	687.644	2.76238e-06	0.00144269	0.0337753	0.279905	FALSE	NA		NA	NA	NA	NA	NA	NA	NA	NA	NA
ENSG00000135926	TMBIM1	chr2	4163.62	-1.45069e-05	0.00144273	0.0338018	0.279905	FALSE	NA		NA	NA	NA	NA	NA	NA	NA	NA	NA
ENSG00000166046	TCP11L2	chr12	922.645	2.31153e-07	0.00144269	0.0338095	0.279905	FALSE	NA		NA	NA	NA	NA	NA	NA	NA	NA	NA
ENSG00000175820	CCDC168	chr13	35.2211	1.35537e-06	0.00144269	0.0338566	0.279905	FALSE	NA		NA	NA	NA	NA	NA	NA	NA	NA	NA
ENSG00000274997	HIST1H2AH	chr6	1252.23	-3.07607e-06	0.00144269	0.0338583	0.279905	FALSE	NA		NA	NA	NA	NA	NA	NA	NA	NA	NA
ENSG00000080007	DDX43	chr6	19.2794	-2.58529e-06	0.00144269	0.0338594	0.279905	FALSE	NA		NA	NA	NA	NA	NA	NA	NA	NA	NA
ENSG00000134061	CD180	chr5	7.66331	-1.16018e-06	0.00144269	0.0339147	0.280189	FALSE	NA		NA	NA	NA	NA	NA	NA	NA	NA	NA
ENSG00000100526	CDKN3	chr14	1054.25	-3.09924e-05	0.00144286	0.033951	0.280189	FALSE	NA		NA	NA	NA	NA	NA	NA	NA	NA	NA
ENSG00000138642	HERC6	chr4	677.851	1.87993e-06	0.0014427	0.0339798	0.280189	FALSE	NA		NA	NA	NA	NA	NA	NA	NA	NA	NA
ENSG00000176204	LRRTM4	chr2	188.878	6.56062e-07	0.0014427	0.0339967	0.280189	FALSE	NA		NA	NA	NA	NA	NA	NA	NA	NA	NA
ENSG00000237813	AC002066.1	chr7	40.6574	8.62392e-07	0.00144269	0.0340129	0.280189	FALSE	NA		NA	NA	NA	NA	NA	NA	NA	NA	NA
ENSG00000182568	SATB1	chr3	205.319	-2.70486e-06	0.0014427	0.0340518	0.280189	FALSE	NA		NA	NA	NA	NA	NA	NA	NA	NA	NA
ENSG00000103423	DNAJA3	chr16	1035.01	3.72351e-06	0.00144269	0.0340695	0.280189	FALSE	NA		NA	NA	NA	NA	NA	NA	NA	NA	NA
ENSG00000235663	SAPCD1-AS1	chr6	53.3718	6.71787e-07	0.0014427	0.0340845	0.280189	FALSE	NA		NA	NA	NA	NA	NA	NA	NA	NA	NA
ENSG00000167037	SGSM1	chr22	37.5362	9.49151e-07	0.00144269	0.0340898	0.280189	FALSE	NA		NA	NA	NA	NA	NA	NA	NA	NA	NA
ENSG00000251562	MALAT1	chr11	1.57306e+06	1.37809e-06	0.00144269	0.0340938	0.280189	FALSE	NA		NA	NA	NA	NA	NA	NA	NA	NA	NA
ENSG00000112282	MED23	chr6	3972.83	8.31138e-07	0.00144269	0.0341021	0.280189	FALSE	NA		NA	NA	NA	NA	NA	NA	NA	NA	NA
ENSG00000134323	MYCN	chr2	2064.97	-3.0732e-06	0.00144269	0.0341164	0.280189	FALSE	NA		NA	NA	NA	NA	NA	NA	NA	NA	NA
ENSG00000140527	WDR93	chr15	34.4318	1.18782e-06	0.00144269	0.0341252	0.280189	FALSE	NA		NA	NA	NA	NA	NA	NA	NA	NA	NA
ENSG00000152242	C18orf25	chr18	4214.61	-4.42977e-05	0.00144303	0.0341391	0.280189	FALSE	NA		NA	NA	NA	NA	NA	NA	NA	NA	NA
ENSG00000117335	CD46	chr1	8784.38	3.62728e-06	0.00144269	0.0341736	0.280233	FALSE	NA		NA	NA	NA	NA	NA	NA	NA	NA	NA
ENSG00000072952	MRVI1	chr11	13.8251	-2.38405e-06	0.00144269	0.0341794	0.280233	FALSE	NA		NA	NA	NA	NA	NA	NA	NA	NA	NA
ENSG00000258891	AC005480.1	chr14	196.137	1.45522e-06	0.0014427	0.0343184	0.281228	FALSE	NA		NA	NA	NA	NA	NA	NA	NA	NA	NA
ENSG00000113657	DPYSL3	chr5	37.0585	-2.75555e-06	0.00144269	0.0343766	0.281236	FALSE	NA		NA	NA	NA	NA	NA	NA	NA	NA	NA
ENSG00000049541	RFC2	chr7	2882.48	-5.92185e-06	0.00144269	0.0343816	0.281236	FALSE	NA		NA	NA	NA	NA	NA	NA	NA	NA	NA
ENSG00000127415	IDUA	chr4	908.749	-5.17739e-05	0.00144316	0.0343977	0.281236	FALSE	NA		NA	NA	NA	NA	NA	NA	NA	NA	NA
ENSG00000179583	CIITA	chr16	161.676	-2.14403e-06	0.00144269	0.0344027	0.281236	FALSE	NA		NA	NA	NA	NA	NA	NA	NA	NA	NA
ENSG00000111057	KRT18	chr12	62.4688	-6.43629e-08	0.00144269	0.0344073	0.281236	FALSE	NA		NA	NA	NA	NA	NA	NA	NA	NA	NA
ENSG00000169031	COL4A3	chr2	18.6929	-1.80778e-06	0.00144269	0.0344827	0.281577	FALSE	NA		NA	NA	NA	NA	NA	NA	NA	NA	NA
ENSG00000004468	CD38	chr4	5478.91	4.26752e-05	0.00144301	0.0344842	0.281577	FALSE	NA		NA	NA	NA	NA	NA	NA	NA	NA	NA
ENSG00000176387	HSD11B2	chr16	9.05483	-1.98005e-06	0.00144269	0.0346045	0.281904	FALSE	NA		NA	NA	NA	NA	NA	NA	NA	NA	NA
ENSG00000137094	DNAJB5	chr9	221.312	4.62995e-07	0.0014427	0.0346129	0.281904	FALSE	NA		NA	NA	NA	NA	NA	NA	NA	NA	NA
ENSG00000164167	LSM6	chr4	4388.74	-5.19519e-06	0.00144269	0.0346285	0.281904	FALSE	NA		NA	NA	NA	NA	NA	NA	NA	NA	NA
ENSG00000167088	SNRPD1	chr18	15725.1	4.55467e-05	0.00144304	0.0346376	0.281904	FALSE	NA		NA	NA	NA	NA	NA	NA	NA	NA	NA
ENSG00000117868	ESYT2	chr7	8755.48	1.83173e-06	0.00144269	0.0346691	0.281904	FALSE	NA		NA	NA	NA	NA	NA	NA	NA	NA	NA
ENSG00000113441	LNPEP	chr5	5740.18	3.07506e-06	0.00144269	0.0346698	0.281904	FALSE	NA		NA	NA	NA	NA	NA	NA	NA	NA	NA
ENSG00000122642	FKBP9	chr7	448.334	4.91775e-06	0.0014427	0.0346823	0.281904	FALSE	NA		NA	NA	NA	NA	NA	NA	NA	NA	NA
ENSG00000109762	SNX25	chr4	891.766	1.544e-06	0.0014427	0.0346824	0.281904	FALSE	NA		NA	NA	NA	NA	NA	NA	NA	NA	NA
ENSG00000162512	SDC3	chr1	5.1551	-1.46195e-06	0.00144269	0.0346908	0.281904	FALSE	NA		NA	NA	NA	NA	NA	NA	NA	NA	NA
ENSG00000162772	ATF3	chr1	5039.74	1.15513e-05	0.00144272	0.0347005	0.281904	FALSE	NA		NA	NA	NA	NA	NA	NA	NA	NA	NA
ENSG00000018189	RUFY3	chr4	2343.19	3.13377e-06	0.0014427	0.0347448	0.28207	FALSE	NA		NA	NA	NA	NA	NA	NA	NA	NA	NA
ENSG00000120756	PLS1	chr3	1187.34	4.11243e-06	0.0014427	0.0347562	0.28207	FALSE	NA		NA	NA	NA	NA	NA	NA	NA	NA	NA
ENSG00000118900	UBN1	chr16	5509.76	7.13286e-06	0.0014427	0.0347962	0.282223	FALSE	NA		NA	NA	NA	NA	NA	NA	NA	NA	NA
ENSG00000132341	RAN	chr12	27789.8	-0.00201059	0.0118276	0.0348103	0.282223	FALSE	NA		NA	NA	NA	NA	NA	NA	NA	NA	NA
ENSG00000239672	NME1	chr17	10478.2	-4.40853e-06	0.00144269	0.0348461	0.28237	FALSE	NA		NA	NA	NA	NA	NA	NA	NA	NA	NA
ENSG00000007129	CEACAM21	chr19	500.43	6.69486e-07	0.0014427	0.0349306	0.282865	FALSE	NA		NA	NA	NA	NA	NA	NA	NA	NA	NA
ENSG00000011275	RNF216	chr7	7156.58	6.79017e-05	0.00144349	0.0349425	0.282865	FALSE	NA		NA	NA	NA	NA	NA	NA	NA	NA	NA
ENSG00000154380	ENAH	chr1	61.9997	-3.1843e-06	0.00144269	0.0349838	0.282908	FALSE	NA		NA	NA	NA	NA	NA	NA	NA	NA	NA
ENSG00000166747	AP1G1	chr16	5442.25	2.38866e-06	0.0014427	0.0349842	0.282908	FALSE	NA		NA	NA	NA	NA	NA	NA	NA	NA	NA
ENSG00000108064	TFAM	chr10	4989.03	-8.47928e-06	0.0014427	0.0350009	0.282908	FALSE	NA		NA	NA	NA	NA	NA	NA	NA	NA	NA
ENSG00000159377	PSMB4	chr1	4895.59	-0.000201507	0.00144983	0.0350446	0.283077	FALSE	NA		NA	NA	NA	NA	NA	NA	NA	NA	NA
ENSG00000103269	RHBDL1	chr16	97.0436	1.59202e-06	0.00144269	0.0350627	0.283077	FALSE	NA		NA	NA	NA	NA	NA	NA	NA	NA	NA
ENSG00000107159	CA9	chr9	43.4466	-3.36025e-06	0.00144269	0.0350877	0.283077	FALSE	NA		NA	NA	NA	NA	NA	NA	NA	NA	NA
ENSG00000101470	TNNC2	chr20	44.184	8.13235e-07	0.0014427	0.0350927	0.283077	FALSE	NA		NA	NA	NA	NA	NA	NA	NA	NA	NA
ENSG00000169641	LUZP1	chr1	5675.69	6.20463e-08	0.00144269	0.035126	0.283143	FALSE	NA		NA	NA	NA	NA	NA	NA	NA	NA	NA
ENSG00000156042	CFAP70	chr10	620.766	-8.91972e-06	0.00144271	0.0351362	0.283143	FALSE	NA		NA	NA	NA	NA	NA	NA	NA	NA	NA
ENSG00000178297	TMPRSS9	chr19	862.012	1.67678e-05	0.00144274	0.0352206	0.283432	FALSE	NA		NA	NA	NA	NA	NA	NA	NA	NA	NA
ENSG00000185885	IFITM1	chr11	2806.19	5.41694e-06	0.0014427	0.0352309	0.283432	FALSE	NA		NA	NA	NA	NA	NA	NA	NA	NA	NA
ENSG00000112599	GUCA1B	chr6	177.4	6.4705e-07	0.00144269	0.0352366	0.283432	FALSE	NA		NA	NA	NA	NA	NA	NA	NA	NA	NA
ENSG00000154727	GABPA	chr21	3216.95	1.50161e-06	0.00144269	0.0352565	0.283432	FALSE	NA		NA	NA	NA	NA	NA	NA	NA	NA	NA
ENSG00000161281	COX7A1	chr19	3.87986	-1.27235e-06	0.00144269	0.0352606	0.283432	FALSE	NA		NA	NA	NA	NA	NA	NA	NA	NA	NA
ENSG00000189057	FAM111B	chr11	185.724	-3.18332e-06	0.00144269	0.0353143	0.283636	FALSE	NA		NA	NA	NA	NA	NA	NA	NA	NA	NA
ENSG00000149269	PAK1	chr11	679.76	-5.01991e-06	0.00144269	0.0353215	0.283636	FALSE	NA		NA	NA	NA	NA	NA	NA	NA	NA	NA
ENSG00000167434	CA4	chr17	36.9025	1.03667e-06	0.00144269	0.0353447	0.28368	FALSE	NA		NA	NA	NA	NA	NA	NA	NA	NA	NA
ENSG00000135932	CAB39	chr2	9308.84	-3.65546e-05	0.00144293	0.0353834	0.283848	FALSE	NA		NA	NA	NA	NA	NA	NA	NA	NA	NA
ENSG00000113083	LOX	chr5	52.873	-2.87764e-06	0.00144269	0.0354202	0.283876	FALSE	NA		NA	NA	NA	NA	NA	NA	NA	NA	NA
[truncated: 15,348 more rows]
