# Supplementary material for: Single cell transcriptional evolution of myeloid leukemia of Down syndrome
Source: Nat Commun. 2026 Apr 23;17:3474. doi: 10.1038/s41467-026-71707-2 (PMC13106683; doi:10.1038/s41467-026-71707-2)
Supplement: Supplementary file 6 — Supplementary data 4 [file 41467_2026_71707_MOESM6_ESM.xlsx]

## Sheet: SData4_GATA1-leukaemia_module
Supplementary Data 4: List of differentially expressed genes representing the transcriptomic consequences of GATA1 mutations towards leukaemic transcriptome.
Differential gene expression analyses comparing: 1) ML-DS diagnostic bone marrow blasts vs T21 bone marrow MEMP/MEP cells, and 2) TAM blasts vs T21 bone marrow MEMP/MEP cells
Differential expression was assessed using a two-sided Wald test in DESeq2 with Benjamini-Hochberg correction for multiple hypothesis testing.
ML-DS diagnostic bone marrow blasts vs T21 bone marrow MEMP/MEP cells											TAM blasts vs T21 bone marrow MEMP/MEP cells
ensembl_ID (MLDS-vs-T21.MEP)	gene_symbol (MLDS-vs-T21.MEP)	chromosome (MLDS-vs-T21.MEP)	baseMean (MLDS-vs-T21.MEP)	log2FoldChange (MLDS-vs-T21.MEP)	lfcSE (MLDS-vs-T21.MEP)	pvalue (MLDS-vs-T21.MEP)	padj (MLDS-vs-T21.MEP)	is_DEG (MLDS-vs-T21.MEP)	direction (MLDS-vs-T21.MEP)		ensembl_ID (TAM-vs-T21.MEP)	gene_symbol (TAM-vs-T21.MEP)	chromosome (TAM-vs-T21.MEP)	baseMean (TAM-vs-T21.MEP)	log2FoldChange (TAM-vs-T21.MEP)	lfcSE (TAM-vs-T21.MEP)	pvalue (TAM-vs-T21.MEP)	padj (TAM-vs-T21.MEP)	is_DEG (TAM-vs-T21.MEP)
ENSG00000234906	APOC2	chr19	14288.3	5.01051	0.344822	2.60388e-49	9.53757e-46	TRUE	upregulated_in_MLDS		ENSG00000234906	APOC2	chr19	7601.64	4.59332	0.417438	1.03415e-29	4.46751e-28	DE
ENSG00000172987	HPSE2	chr10	15075	8.86982	0.618151	3.14134e-49	9.86246e-46	TRUE	upregulated_in_MLDS		ENSG00000172987	HPSE2	chr10	9670.93	8.83476	0.459376	2.52307e-85	1.08997e-82	DE
ENSG00000134138	MEIS2	chr15	3952.27	7.85596	0.551139	1.11994e-47	2.73478e-44	TRUE	upregulated_in_MLDS		ENSG00000134138	MEIS2	chr15	2910.41	7.93353	0.565422	2.32637e-46	2.00998e-44	DE
ENSG00000171316	CHD7	chr8	2372.25	4.1267	0.363337	7.91453e-32	1.44948e-28	TRUE	upregulated_in_MLDS		ENSG00000171316	CHD7	chr8	1472.32	3.9602	0.369427	1.52107e-28	5.71393e-27	DE
ENSG00000130702	LAMA5	chr20	813.48	4.20735	0.36859	2.03673e-31	3.44316e-28	TRUE	upregulated_in_MLDS		ENSG00000130702	LAMA5	chr20	709.037	4.54072	0.38801	6.82407e-33	3.10315e-31	DE
ENSG00000151276	MAGI1	chr3	2556.74	5.56694	0.509309	1.09074e-29	1.59808e-26	TRUE	upregulated_in_MLDS		ENSG00000151276	MAGI1	chr3	566.437	3.87104	0.468822	2.70638e-18	4.77206e-17	DE
ENSG00000159217	IGF2BP1	chr17	2912.29	13.5147	3.026	1.22639e-29	1.68453e-26	TRUE	upregulated_in_MLDS		ENSG00000159217	IGF2BP1	chr17	2307.56	13.9108	3.27676	8.43353e-29	3.4698e-27	DE
ENSG00000213316	LTC4S	chr5	4876.18	3.13908	0.283918	1.37641e-29	1.77937e-26	TRUE	upregulated_in_MLDS		ENSG00000213316	LTC4S	chr5	2435.25	2.49843	0.484481	8.18771e-09	3.80332e-08	DE
ENSG00000041515	MYO16	chr13	7103.27	8.67984	0.834143	9.21914e-28	1.01305e-24	TRUE	upregulated_in_MLDS		ENSG00000041515	MYO16	chr13	5071.57	8.87674	0.559234	2.89679e-59	3.12853e-57	DE
ENSG00000170549	IRX1	chr5	5762.59	14.5158	3.14887	1.6858e-27	1.68404e-24	TRUE	upregulated_in_MLDS		ENSG00000170549	IRX1	chr5	2883.55	14.2517	3.32666	3.14152e-28	1.08571e-26	DE
ENSG00000233968	AL157895.1	chr10	7767.99	3.51492	0.349176	2.06064e-25	1.81147e-22	TRUE	upregulated_in_MLDS		ENSG00000233968	AL157895.1	chr10	6229.46	3.66813	0.537394	3.41144e-13	3.20378e-12	DE
ENSG00000185008	ROBO2	chr3	5071.66	9.40284	0.925448	2.78301e-25	2.35239e-22	TRUE	upregulated_in_MLDS		ENSG00000185008	ROBO2	chr3	3895.17	9.30871	1.58425	5.33919e-11	3.69045e-10	DE
ENSG00000158296	SLC13A3	chr20	768.976	5.6322	0.580017	2.7438e-24	2.01002e-21	TRUE	upregulated_in_MLDS		ENSG00000158296	SLC13A3	chr20	336.407	4.89693	0.642371	4.01224e-16	5.77763e-15	DE
ENSG00000259240	MIR4713HG	chr15	718.723	6.27692	0.641838	5.52993e-24	3.57445e-21	TRUE	upregulated_in_MLDS		ENSG00000259240	MIR4713HG	chr15	188.577	4.82171	0.649218	6.26016e-15	NA	lowly_expressed
ENSG00000284418	AL391117.1	chr9	2268.51	7.85248	0.800417	5.69652e-24	3.57693e-21	TRUE	upregulated_in_MLDS		ENSG00000284418	AL391117.1	chr9	753.265	6.76646	0.807422	3.27811e-18	5.5535e-17	DE
ENSG00000116117	PARD3B	chr2	3210.04	5.82106	0.630243	4.50083e-22	2.60302e-19	TRUE	upregulated_in_MLDS		ENSG00000116117	PARD3B	chr2	1722.36	5.49969	0.41355	2.24295e-41	1.76174e-39	DE
ENSG00000283235	AC139493.2	chr5	1983.42	5.48537	0.602271	1.5572e-21	8.55565e-19	TRUE	upregulated_in_MLDS		ENSG00000283235	AC139493.2	chr5	306.837	3.02712	0.832843	5.39749e-06	NA	lowly_expressed
ENSG00000126264	HCST	chr19	6443.29	3.27643	0.358207	2.45669e-21	1.31684e-18	TRUE	upregulated_in_MLDS		ENSG00000126264	HCST	chr19	2672.12	2.43192	0.374986	2.81808e-12	2.30908e-11	DE
ENSG00000133454	MYO18B	chr22	3968.62	6.74876	0.762064	1.71317e-20	8.55692e-18	TRUE	upregulated_in_MLDS		ENSG00000133454	MYO18B	chr22	2796.9	6.82642	0.551602	3.70663e-36	2.00158e-34	DE
ENSG00000105472	CLEC11A	chr19	32760.1	3.17487	0.374005	4.11941e-19	1.81064e-16	TRUE	upregulated_in_MLDS		ENSG00000105472	CLEC11A	chr19	11267.4	2.08061	0.346819	1.35157e-10	9.05239e-10	DE
ENSG00000044524	EPHA3	chr3	4656.1	11.6026	1.60302	4.85771e-19	2.09329e-16	TRUE	upregulated_in_MLDS		ENSG00000044524	EPHA3	chr3	1791.29	10.6734	1.6596	2.8001e-15	3.55778e-14	DE
ENSG00000211642	IGLV10-54	chr22	2306.46	5.21796	0.628471	8.25009e-19	3.48677e-16	TRUE	upregulated_in_MLDS		ENSG00000211642	IGLV10-54	chr22	193.436	2.33832e-06	0.0014427	0.0097996	NA	lowly_expressed
ENSG00000171243	SOSTDC1	chr7	805.469	6.92456	0.797436	8.52574e-19	3.53529e-16	TRUE	upregulated_in_MLDS		ENSG00000171243	SOSTDC1	chr7	718.565	7.25235	0.930066	6.11054e-16	8.51534e-15	DE
ENSG00000054654	SYNE2	chr14	1409.74	4.64236	0.557353	2.09013e-18	8.50646e-16	TRUE	upregulated_in_MLDS		ENSG00000054654	SYNE2	chr14	868.481	4.48565	0.487441	1.64524e-21	3.46705e-20	DE
ENSG00000067141	NEO1	chr15	1547.96	3.48489	0.427166	4.86875e-18	1.91072e-15	TRUE	upregulated_in_MLDS		ENSG00000067141	NEO1	chr15	954.097	3.19473	0.598736	1.99743e-09	1.02117e-08	DE
ENSG00000253394	LINC00534	chr8	14304.1	5.61135	0.692543	5.16002e-18	1.9552e-15	TRUE	upregulated_in_MLDS		ENSG00000253394	LINC00534	chr8	5527.03	4.81647	0.493626	2.35489e-24	6.35819e-23	DE
ENSG00000198092	TMPRSS11F	chr4	1783.47	5.78669	0.705193	9.26743e-18	3.3945e-15	TRUE	upregulated_in_MLDS		ENSG00000198092	TMPRSS11F	chr4	1616.54	6.19921	0.636238	2.02746e-23	5.15213e-22	DE
ENSG00000115919	KYNU	chr2	5541.95	3.8625	0.477619	1.47705e-17	5.32149e-15	TRUE	upregulated_in_MLDS		ENSG00000115919	KYNU	chr2	5010.17	4.26199	0.447442	2.7868e-23	6.87941e-22	DE
ENSG00000151718	WWC2	chr4	1421.23	2.92303	0.362284	1.5025e-17	5.32589e-15	TRUE	upregulated_in_MLDS		ENSG00000151718	WWC2	chr4	1332.6	3.29032	0.532935	1.48107e-11	1.09371e-10	DE
ENSG00000129226	CD68	chr17	1352.31	2.96343	0.371335	4.23707e-17	1.47806e-14	TRUE	upregulated_in_MLDS		ENSG00000129226	CD68	chr17	857.255	2.82881	0.326472	1.95821e-19	3.67804e-18	DE
ENSG00000149294	NCAM1	chr11	1385.97	6.64791	0.846836	4.50191e-17	1.54591e-14	TRUE	upregulated_in_MLDS		ENSG00000149294	NCAM1	chr11	334.414	4.88476	1.09192	1.16588e-07	NA	lowly_expressed
ENSG00000242671	LINC02010	chr3	1782.12	12.7697	3.29676	7.22245e-17	2.44197e-14	TRUE	upregulated_in_MLDS		ENSG00000242671	LINC02010	chr3	25.7376	10.4833	3.04778	1.96568e-05	NA	lowly_expressed
ENSG00000170627	GTSF1	chr12	3150.28	2.97705	0.379457	9.21295e-17	3.02198e-14	TRUE	upregulated_in_MLDS		ENSG00000170627	GTSF1	chr12	1104.12	1.5414	0.734132	0.000540295	0.000913532	DE
ENSG00000231131	LNCAROD	chr10	1957.88	5.04542	0.66205	2.1455e-16	6.83356e-14	TRUE	upregulated_in_MLDS		ENSG00000231131	LNCAROD	chr10	445.077	3.39995	0.564938	2.7816e-11	2.00275e-10	DE
ENSG00000182752	PAPPA	chr9	1537.8	5.39821	0.69668	2.79551e-16	8.53292e-14	TRUE	upregulated_in_MLDS		ENSG00000182752	PAPPA	chr9	1920.96	6.28894	0.376557	1.98883e-61	2.45479e-59	DE
ENSG00000185686	PRAME	chr22	1751.64	10.1559	1.55223	3.75276e-16	1.12979e-13	TRUE	upregulated_in_MLDS		ENSG00000185686	PRAME	chr22	31.4988	4.26032	1.5994	8.18156e-05	NA	lowly_expressed
ENSG00000206195	DUXAP8	chr22	1021.08	11.8747	3.16773	5.77181e-16	1.71415e-13	TRUE	upregulated_in_MLDS		ENSG00000206195	DUXAP8	chr22	232.808	9.97052	3.06338	1.77465e-10	NA	lowly_expressed
ENSG00000087237	CETP	chr16	666.415	5.70507	0.746668	7.9878e-16	2.34064e-13	TRUE	upregulated_in_MLDS		ENSG00000087237	CETP	chr16	103.893	3.43717	0.690834	3.03012e-08	NA	lowly_expressed
ENSG00000151338	MIPOL1	chr14	608.531	4.29083	0.572837	1.09772e-15	3.1743e-13	TRUE	upregulated_in_MLDS		ENSG00000151338	MIPOL1	chr14	385.128	4.24996	0.427111	6.09692e-25	1.69927e-23	DE
ENSG00000172995	ARPP21	chr3	1909.74	5.52784	0.750477	1.66001e-15	4.71166e-13	TRUE	upregulated_in_MLDS		ENSG00000172995	ARPP21	chr3	852.331	4.89332	0.708495	7.04655e-14	7.42466e-13	DE
ENSG00000162981	LRATD1	chr2	1516.22	12.4914	3.29887	1.67225e-15	4.71166e-13	TRUE	upregulated_in_MLDS		ENSG00000162981	LRATD1	chr2	565.452	11.1795	3.40493	3.95318e-09	1.95174e-08	DE
ENSG00000184564	SLITRK6	chr13	487.167	10.7375	3.01541	1.90999e-15	5.3134e-13	TRUE	upregulated_in_MLDS		ENSG00000184564	SLITRK6	chr13	55.0062	7.36093	2.86193	2.36937e-06	NA	lowly_expressed
ENSG00000127528	KLF2	chr19	3280.6	4.35895	0.586949	1.98726e-15	5.45924e-13	TRUE	upregulated_in_MLDS		ENSG00000127528	KLF2	chr19	4641.74	5.25679	0.919191	1.31487e-10	8.87537e-10	DE
ENSG00000129595	EPB41L4A	chr5	1011.9	3.5515	0.471525	2.09176e-15	5.60616e-13	TRUE	upregulated_in_MLDS		ENSG00000129595	EPB41L4A	chr5	910.883	3.95061	0.42043	3.3608e-22	7.64139e-21	DE
ENSG00000142694	EVA1B	chr1	2830.54	2.40578	0.319798	2.16074e-15	5.72127e-13	TRUE	upregulated_in_MLDS		ENSG00000142694	EVA1B	chr1	2024.34	2.31932	0.505402	1.34206e-07	5.19972e-07	DE
ENSG00000198929	NOS1AP	chr1	671.854	3.75318	0.515558	5.61733e-15	1.43549e-12	TRUE	upregulated_in_MLDS		ENSG00000198929	NOS1AP	chr1	403.732	3.47682	0.582789	4.72001e-11	NA	lowly_expressed
ENSG00000153208	MERTK	chr2	961.328	2.97381	0.408371	7.8071e-15	1.97215e-12	TRUE	upregulated_in_MLDS		ENSG00000153208	MERTK	chr2	809.533	3.22276	0.485303	7.21803e-13	6.56461e-12	DE
ENSG00000144619	CNTN4	chr3	2061.69	8.31646	1.14923	9.56417e-15	2.36171e-12	TRUE	upregulated_in_MLDS		ENSG00000144619	CNTN4	chr3	1248.73	8.14187	1.11246	7.50217e-15	9.0026e-14	DE
ENSG00000206052	DOK6	chr18	1164.25	6.3242	0.899223	1.28134e-14	3.06087e-12	TRUE	upregulated_in_MLDS		ENSG00000206052	DOK6	chr18	1373.45	7.2287	0.758727	5.26258e-24	1.37784e-22	DE
ENSG00000178053	MLF1	chr3	1531.51	4.48358	0.634153	2.10632e-14	4.92453e-12	TRUE	upregulated_in_MLDS		ENSG00000178053	MLF1	chr3	341.012	2.68767	0.641289	6.16523e-07	NA	lowly_expressed
ENSG00000113327	GABRG2	chr5	769.939	11.4126	3.16076	2.62721e-14	6.0777e-12	TRUE	upregulated_in_MLDS		ENSG00000113327	GABRG2	chr5	7.56554	1.9434e-06	0.0014427	0.00492121	NA	lowly_expressed
ENSG00000079691	CARMIL1	chr6	1354.59	3.54697	0.510761	5.82798e-14	1.30695e-11	TRUE	upregulated_in_MLDS		ENSG00000079691	CARMIL1	chr6	2128.73	4.85063	0.372085	5.83734e-41	4.20289e-39	DE
ENSG00000149131	SERPING1	chr11	3196.68	2.38774	0.335221	6.66153e-14	1.47879e-11	TRUE	upregulated_in_MLDS		ENSG00000149131	SERPING1	chr11	2507.71	2.49315	0.443074	6.55496e-10	3.7609e-09	DE
ENSG00000142606	MMEL1	chr1	417.959	2.92581	0.415555	6.86783e-14	1.50934e-11	TRUE	upregulated_in_MLDS		ENSG00000142606	MMEL1	chr1	210.036	2.08237	0.815819	0.000191588	NA	lowly_expressed
ENSG00000137672	TRPC6	chr11	1355.72	2.55976	0.365675	7.56155e-14	1.64535e-11	TRUE	upregulated_in_MLDS		ENSG00000137672	TRPC6	chr11	1295.86	3.05556	0.340277	6.01477e-21	1.20855e-19	DE
ENSG00000237945	LINC00649	chr21	674.936	2.96629	0.431095	1.37196e-13	2.92734e-11	TRUE	upregulated_in_MLDS		ENSG00000237945	LINC00649	chr21	354.525	2.49639	0.452345	9.64484e-10	5.20822e-09	DE
ENSG00000169682	SPNS1	chr16	4069.83	1.67525	0.242216	3.42083e-13	7.09225e-11	TRUE	upregulated_in_MLDS		ENSG00000169682	SPNS1	chr16	3673.17	1.99966	0.389446	1.29087e-08	5.80893e-08	DE
ENSG00000198626	RYR2	chr1	1420.93	5.97186	0.896841	3.45302e-13	7.09225e-11	TRUE	upregulated_in_MLDS		ENSG00000198626	RYR2	chr1	455.364	4.87204	0.759278	2.96648e-12	2.39536e-11	DE
ENSG00000113758	DBN1	chr5	2526.65	2.54806	0.375646	5.08627e-13	9.98044e-11	TRUE	upregulated_in_MLDS		ENSG00000113758	DBN1	chr5	1852.45	2.62416	0.345272	1.27023e-15	1.68843e-14	DE
ENSG00000222017	AC011997.1	chr2	555.409	3.6927	0.549704	5.20134e-13	1.00272e-10	TRUE	upregulated_in_MLDS		ENSG00000222017	AC011997.1	chr2	196.596	2.6226	0.530916	2.59878e-08	NA	lowly_expressed
ENSG00000250131	AC078881.1	chr4	2409.58	3.96989	0.601294	5.72125e-13	1.08393e-10	TRUE	upregulated_in_MLDS		ENSG00000250131	AC078881.1	chr4	898.573	2.92627	0.704816	7.02491e-07	2.36168e-06	DE
ENSG00000062524	LTK	chr15	604.002	2.80938	0.425449	7.03229e-13	1.32093e-10	TRUE	upregulated_in_MLDS		ENSG00000062524	LTK	chr15	213.482	1.61484	0.470262	1.3675e-05	NA	lowly_expressed
ENSG00000287579	AC139491.8	chr5	318.279	6.04318	0.871209	7.38188e-13	1.37484e-10	TRUE	upregulated_in_MLDS		ENSG00000287579	AC139491.8	chr5	42.664	2.84192	1.52049	0.00106297	NA	lowly_expressed
ENSG00000213658	LAT	chr16	3492.47	3.81217	0.582847	1.00225e-12	1.85096e-10	TRUE	upregulated_in_MLDS		ENSG00000213658	LAT	chr16	4917.27	4.89986	0.539534	1.95295e-21	4.01749e-20	DE
ENSG00000153531	ADPRHL1	chr13	295.883	5.15817	0.765672	1.16795e-12	2.12132e-10	TRUE	upregulated_in_MLDS		ENSG00000153531	ADPRHL1	chr13	79.2944	3.71774	0.719069	2.02266e-08	NA	lowly_expressed
ENSG00000198848	CES1	chr16	479.986	6.11244	0.9419	1.35075e-12	2.43323e-10	TRUE	upregulated_in_MLDS		ENSG00000198848	CES1	chr16	96.8943	4.09753	1.04625	2.054e-06	NA	lowly_expressed
ENSG00000147889	CDKN2A	chr9	921.865	5.91135	0.917449	1.78995e-12	3.14702e-10	TRUE	upregulated_in_MLDS		ENSG00000147889	CDKN2A	chr9	662.487	6.11414	0.664025	1.09185e-21	2.35839e-20	DE
ENSG00000127252	PLAAT1	chr3	208.246	9.29347	2.82848	2.07122e-12	3.61263e-10	TRUE	upregulated_in_MLDS		ENSG00000127252	PLAAT1	chr3	129.668	9.13834	2.81236	2.5311e-12	NA	lowly_expressed
ENSG00000185345	PRKN	chr6	8496.08	4.12252	0.634837	2.23779e-12	3.84217e-10	TRUE	upregulated_in_MLDS		ENSG00000185345	PRKN	chr6	3578.57	3.42062	0.458136	2.12195e-15	2.77783e-14	DE
ENSG00000214960	CRPPA	chr7	5826.53	3.62712	0.572583	3.6557e-12	6.13293e-10	TRUE	upregulated_in_MLDS		ENSG00000214960	CRPPA	chr7	5284.62	4.10117	0.430976	3.74616e-23	8.99079e-22	DE
ENSG00000196923	PDLIM7	chr5	1806.7	1.7198	0.269146	5.16706e-12	8.53808e-10	TRUE	upregulated_in_MLDS		ENSG00000196923	PDLIM7	chr5	1278.34	1.71694	0.26487	3.12647e-12	2.50118e-11	DE
ENSG00000104763	ASAH1	chr8	10464.1	1.70534	0.26886	7.39824e-12	1.21337e-09	TRUE	upregulated_in_MLDS		ENSG00000104763	ASAH1	chr8	6505.11	1.47664	0.26415	7.34769e-10	4.09575e-09	DE
ENSG00000205593	DENND6B	chr22	789.522	2.55724	0.407676	1.02672e-11	1.65335e-09	TRUE	upregulated_in_MLDS		ENSG00000205593	DENND6B	chr22	589.215	2.65225	0.405725	1.81151e-12	1.56515e-11	DE
ENSG00000196208	GREB1	chr2	371.517	5.93174	0.922819	1.03066e-11	1.65335e-09	TRUE	upregulated_in_MLDS		ENSG00000196208	GREB1	chr2	19.8922	1.53864	1.15359	0.00449755	NA	lowly_expressed
ENSG00000184226	PCDH9	chr13	1557.49	4.41022	0.719392	1.1094e-11	1.76676e-09	TRUE	upregulated_in_MLDS		ENSG00000184226	PCDH9	chr13	763.7	3.89399	0.683166	2.12753e-10	1.36162e-09	DE
ENSG00000215386	MIR99AHG	chr21	5000.44	2.71922	0.436471	2.23556e-11	3.50934e-09	TRUE	upregulated_in_MLDS		ENSG00000215386	MIR99AHG	chr21	3045.65	2.43358	0.46757	4.54802e-09	2.20758e-08	DE
ENSG00000183032	SLC25A21	chr14	4658.21	2.72566	0.440842	2.31175e-11	3.59237e-09	TRUE	upregulated_in_MLDS		ENSG00000183032	SLC25A21	chr14	3956.99	2.85959	0.672298	3.92516e-07	1.35653e-06	DE
ENSG00000104879	CKM	chr19	308.103	3.14325	0.518182	2.32114e-11	3.59237e-09	TRUE	upregulated_in_MLDS		ENSG00000104879	CKM	chr19	276.335	3.41653	0.676236	8.07878e-09	NA	lowly_expressed
ENSG00000180537	RNF182	chr6	757.868	3.29082	0.541504	3.16071e-11	4.82382e-09	TRUE	upregulated_in_MLDS		ENSG00000180537	RNF182	chr6	669.352	3.70999	0.36438	2.22414e-25	6.40552e-24	DE
ENSG00000163110	PDLIM5	chr4	10344.8	2.48993	0.414868	4.19133e-11	6.27689e-09	TRUE	upregulated_in_MLDS		ENSG00000163110	PDLIM5	chr4	9252.88	2.93453	0.342189	6.1538e-19	1.13125e-17	DE
ENSG00000126458	RRAS	chr19	442.331	2.29434	0.376751	4.19849e-11	6.27689e-09	TRUE	upregulated_in_MLDS		ENSG00000126458	RRAS	chr19	283.069	1.99304	0.578172	1.39909e-05	NA	lowly_expressed
ENSG00000203618	GP1BB	chr22	4564.2	3.78096	0.634298	4.88335e-11	7.25144e-09	TRUE	upregulated_in_MLDS		ENSG00000203618	GP1BB	chr22	5064.93	4.48997	0.624671	1.13432e-14	1.34254e-13	DE
ENSG00000287763	AC068279.2	chr2	1584.87	3.24132	0.544691	4.97832e-11	7.34285e-09	TRUE	upregulated_in_MLDS		ENSG00000287763	AC068279.2	chr2	1296.93	3.41619	0.664906	5.18192e-09	2.47358e-08	DE
ENSG00000204681	GABBR1	chr6	719.757	1.96242	0.329639	8.425e-11	1.20487e-08	TRUE	upregulated_in_MLDS		ENSG00000204681	GABBR1	chr6	630.394	2.3142	0.325785	3.25997e-14	3.65794e-13	DE
ENSG00000205809	KLRC2	chr12	1037.26	8.11953	1.3433	8.44294e-11	1.20487e-08	TRUE	upregulated_in_MLDS		ENSG00000205809	KLRC2	chr12	96.3924	5.25195	0.881977	1.44343e-09	NA	lowly_expressed
ENSG00000235888	AF064858.1	chr21	1491.08	5.26586	0.916266	9.1682e-11	1.2916e-08	TRUE	upregulated_in_MLDS		ENSG00000235888	AF064858.1	chr21	896.728	5.17417	0.703628	2.96353e-15	3.71085e-14	DE
ENSG00000117400	MPL	chr1	1537.98	2.58166	0.437477	9.4816e-11	1.32724e-08	TRUE	upregulated_in_MLDS		ENSG00000117400	MPL	chr1	809.72	1.99278	0.566949	1.01422e-05	2.63149e-05	DE
ENSG00000189056	RELN	chr7	982.027	7.7169	1.28373	1.2544e-10	1.74481e-08	TRUE	upregulated_in_MLDS		ENSG00000189056	RELN	chr7	2135.7	9.51069	0.89551	9.68076e-26	2.8842e-24	DE
ENSG00000169760	NLGN1	chr3	4824.04	4.44143	0.776824	1.41176e-10	1.95134e-08	TRUE	upregulated_in_MLDS		ENSG00000169760	NLGN1	chr3	1601.53	3.28812	0.756939	2.64236e-07	9.43389e-07	DE
ENSG00000117984	CTSD	chr11	4255.49	1.19129	0.20449	1.96473e-10	2.66536e-08	TRUE	upregulated_in_MLDS		ENSG00000117984	CTSD	chr11	2366.8	0.437798	0.983851	0.00440224	0.00604696	DE
ENSG00000099785	2002-03-01	chr19	1014.87	1.63541	0.28032	1.98722e-10	2.67933e-08	TRUE	upregulated_in_MLDS		ENSG00000099785	2002-03-01	chr19	836.099	1.86637	0.318154	1.4618e-10	9.71538e-10	DE
ENSG00000153253	SCN3A	chr2	705.289	5.47278	0.961385	2.12592e-10	2.84886e-08	TRUE	upregulated_in_MLDS		ENSG00000153253	SCN3A	chr2	348.359	4.36152	1.7346	9.19429e-05	NA	lowly_expressed
ENSG00000162078	ZG16B	chr16	539.15	3.05313	0.535555	2.34797e-10	3.12735e-08	TRUE	upregulated_in_MLDS		ENSG00000162078	ZG16B	chr16	713.342	4.03329	0.573278	3.81153e-14	4.222e-13	DE
ENSG00000101384	JAG1	chr20	256.802	4.00369	0.497548	2.39122e-10	3.16577e-08	TRUE	upregulated_in_MLDS		ENSG00000101384	JAG1	chr20	414.006	3.88043	0.857023	8.37616e-08	NA	lowly_expressed
ENSG00000106366	SERPINE1	chr7	2694.4	4.10424	0.726716	2.41186e-10	3.17397e-08	TRUE	upregulated_in_MLDS		ENSG00000106366	SERPINE1	chr7	1125.89	2.86665	1.27493	0.00025219	0.00046758	DE
ENSG00000245694	CRNDE	chr16	1081.63	3.12224	0.557971	4.12618e-10	5.27215e-08	TRUE	upregulated_in_MLDS		ENSG00000245694	CRNDE	chr16	532.592	2.67681	0.385868	9.79927e-14	9.84485e-13	DE
ENSG00000169704	GP9	chr3	5007.96	3.76672	0.666969	4.35929e-10	5.53782e-08	TRUE	upregulated_in_MLDS		ENSG00000169704	GP9	chr3	9502.52	5.33829	0.500348	2.46063e-28	8.85828e-27	DE
ENSG00000258700	LINC00871	chr14	586.393	6.88606	1.18927	4.43039e-10	5.59578e-08	TRUE	upregulated_in_MLDS		ENSG00000258700	LINC00871	chr14	13.8497	1.59229e-06	0.00144269	0.0551187	NA	lowly_expressed
ENSG00000091428	RAPGEF4	chr2	472.806	3.93482	0.705274	5.00578e-10	6.21537e-08	TRUE	upregulated_in_MLDS		ENSG00000091428	RAPGEF4	chr2	416.61	4.297	0.720139	5.82022e-11	3.99101e-10	DE
ENSG00000254180	AC004083.1	chr8	1745.61	4.46138	0.821646	5.88503e-10	7.1456e-08	TRUE	upregulated_in_MLDS		ENSG00000254180	AC004083.1	chr8	767.37	3.64847	0.931862	1.19606e-06	3.81607e-06	DE
ENSG00000234840	LINC01239	chr9	226.466	9.33141	2.97373	5.96392e-10	7.20159e-08	TRUE	upregulated_in_MLDS		ENSG00000234840	LINC01239	chr9	67.2076	7.92762	2.74084	9.98043e-09	NA	lowly_expressed
ENSG00000182348	ZNF804B	chr7	1234.39	6.47147	1.20767	6.12833e-10	7.3197e-08	TRUE	upregulated_in_MLDS		ENSG00000182348	ZNF804B	chr7	44.6229	1.47963e-06	0.00144269	0.0301749	NA	lowly_expressed
ENSG00000120549	KIAA1217	chr10	711.115	6.93765	1.25603	6.22507e-10	7.39504e-08	TRUE	upregulated_in_MLDS		ENSG00000120549	KIAA1217	chr10	496.578	6.97963	1.22126	2.71292e-10	1.66239e-09	DE
ENSG00000240583	AQP1	chr7	182.419	5.30322	0.656461	6.43462e-10	7.60288e-08	TRUE	upregulated_in_MLDS		ENSG00000240583	AQP1	chr7	184.962	4.32856	0.705271	3.24122e-11	NA	lowly_expressed
ENSG00000172543	CTSW	chr11	21149.7	2.19887	0.396803	6.67022e-10	7.79742e-08	TRUE	upregulated_in_MLDS		ENSG00000172543	CTSW	chr11	8551.07	1.2204	0.392567	4.6954e-05	0.000102965	DE
ENSG00000107438	PDLIM1	chr10	13892.9	1.67361	0.302345	8.13922e-10	9.36521e-08	TRUE	upregulated_in_MLDS		ENSG00000107438	PDLIM1	chr10	11836.2	1.99345	0.290794	2.07725e-13	2.01657e-12	DE
ENSG00000135404	CD63	chr12	13005.9	1.09305	0.199686	1.36839e-09	1.48877e-07	TRUE	upregulated_in_MLDS		ENSG00000135404	CD63	chr12	12665.8	1.63265	0.213635	6.89768e-16	9.45967e-15	DE
ENSG00000099282	TSPAN15	chr10	283.232	5.13498	0.953566	2.021e-09	2.13537e-07	TRUE	upregulated_in_MLDS		ENSG00000099282	TSPAN15	chr10	164.603	4.92997	0.870801	6.35377e-10	NA	lowly_expressed
ENSG00000197959	DNM3	chr1	1701.64	3.07027	0.581271	2.37639e-09	2.46875e-07	TRUE	upregulated_in_MLDS		ENSG00000197959	DNM3	chr1	2036.81	3.9812	0.434952	1.05701e-21	2.34169e-20	DE
ENSG00000091844	RGS17	chr6	484.021	4.53587	0.853352	2.38147e-09	2.46875e-07	TRUE	upregulated_in_MLDS		ENSG00000091844	RGS17	chr6	71.122	2.08796	0.718122	0.000112189	NA	lowly_expressed
ENSG00000214548	MEG3	chr14	816.373	4.02066	0.777805	2.56429e-09	2.64579e-07	TRUE	upregulated_in_MLDS		ENSG00000214548	MEG3	chr14	1241.55	5.22969	0.766121	8.28439e-14	8.52109e-13	DE
ENSG00000131773	KHDRBS3	chr8	1138.49	3.21837	0.61252	2.62718e-09	2.69802e-07	TRUE	upregulated_in_MLDS		ENSG00000131773	KHDRBS3	chr8	601.14	2.81054	0.555133	8.68769e-09	3.99264e-08	DE
ENSG00000079102	RUNX1T1	chr8	475.613	5.13075	0.991855	2.66491e-09	2.72404e-07	TRUE	upregulated_in_MLDS		ENSG00000079102	RUNX1T1	chr8	436.54	5.64747	0.883899	2.10501e-12	NA	lowly_expressed
ENSG00000165915	SLC39A13	chr11	461.217	1.59802	0.298017	2.87294e-09	2.90961e-07	TRUE	upregulated_in_MLDS		ENSG00000165915	SLC39A13	chr11	343.251	1.65353	0.337105	3.07014e-08	NA	lowly_expressed
ENSG00000206384	COL6A6	chr3	475.817	4.42682	0.852694	3.29635e-09	3.2929e-07	TRUE	upregulated_in_MLDS		ENSG00000206384	COL6A6	chr3	226.01	3.90636	0.754895	5.34913e-09	NA	lowly_expressed
ENSG00000059804	SLC2A3	chr12	4261.63	3.37985	0.648803	3.4029e-09	3.36872e-07	TRUE	upregulated_in_MLDS		ENSG00000059804	SLC2A3	chr12	2854.56	3.40505	0.488298	8.26489e-14	8.52109e-13	DE
ENSG00000198765	SYCP1	chr1	255.165	2.97797	0.564923	4.08123e-09	3.98637e-07	TRUE	upregulated_in_MLDS		ENSG00000198765	SYCP1	chr1	92.9287	1.6463	0.813108	0.000748517	NA	lowly_expressed
ENSG00000145864	GABRB2	chr5	311.901	7.74831	1.6241	4.2249e-09	4.09034e-07	TRUE	upregulated_in_MLDS		ENSG00000145864	GABRB2	chr5	58.9073	5.57853	1.71672	1.71934e-05	NA	lowly_expressed
ENSG00000184408	KCND2	chr7	284.917	5.60963	1.06634	4.28308e-09	4.12847e-07	TRUE	upregulated_in_MLDS		ENSG00000184408	KCND2	chr7	54.1287	3.59249	1.0326	2.06446e-05	NA	lowly_expressed
ENSG00000181690	PLAG1	chr8	706.016	2.12498	0.414222	7.60231e-09	7.04961e-07	TRUE	upregulated_in_MLDS		ENSG00000181690	PLAG1	chr8	594.409	2.45027	0.376791	2.50995e-12	2.10276e-11	DE
ENSG00000162105	SHANK2	chr11	336.223	4.7656	0.939663	8.17563e-09	7.5494e-07	TRUE	upregulated_in_MLDS		ENSG00000162105	SHANK2	chr11	67.6938	2.9302	0.765283	4.62767e-06	NA	lowly_expressed
ENSG00000184304	PRKD1	chr14	296.88	5.47155	1.02966	8.63134e-09	7.83847e-07	TRUE	upregulated_in_MLDS		ENSG00000184304	PRKD1	chr14	255.574	5.86417	0.787073	5.06399e-14	NA	lowly_expressed
ENSG00000225205	AC078883.1	chr2	516.925	2.09629	0.409545	9.12021e-09	8.18101e-07	TRUE	upregulated_in_MLDS		ENSG00000225205	AC078883.1	chr2	473.442	2.59094	0.29683	7.57251e-20	1.45392e-18	DE
ENSG00000109736	MFSD10	chr4	2974.89	1.29841	0.254506	1.03371e-08	9.1236e-07	TRUE	upregulated_in_MLDS		ENSG00000109736	MFSD10	chr4	1827.44	1.0029	0.266369	4.97205e-06	1.39024e-05	DE
ENSG00000237473	AC068759.1	chr3	669.166	4.81449	0.983218	1.15922e-08	1.01904e-06	TRUE	upregulated_in_MLDS		ENSG00000237473	AC068759.1	chr3	140.336	2.65824	1.23227	0.000366081	NA	lowly_expressed
ENSG00000105556	MIER2	chr19	491.952	1.47029	0.289985	1.18525e-08	1.03778e-06	TRUE	upregulated_in_MLDS		ENSG00000105556	MIER2	chr19	432.842	1.76545	0.395857	2.33908e-07	8.49144e-07	DE
ENSG00000101439	CST3	chr20	33892.4	1.66118	0.304821	1.26296e-08	1.10143e-06	TRUE	upregulated_in_MLDS		ENSG00000101439	CST3	chr20	17379.7	0.909988	0.371553	0.000309484	0.000560574	DE
ENSG00000057019	DCBLD2	chr3	1246.11	1.55398	0.310741	1.58132e-08	1.36822e-06	TRUE	upregulated_in_MLDS		ENSG00000057019	DCBLD2	chr3	848.74	1.52112	0.254059	7.71331e-11	5.24748e-10	DE
ENSG00000166794	PPIB	chr15	26985.9	0.868005	0.176154	2.70629e-08	2.27878e-06	TRUE	upregulated_in_MLDS		ENSG00000166794	PPIB	chr15	17230.7	0.49841	0.315821	0.0019495	0.002892	DE
ENSG00000259129	LINC00648	chr14	267.319	3.36524	0.691882	2.75971e-08	2.31489e-06	TRUE	upregulated_in_MLDS		ENSG00000259129	LINC00648	chr14	254.8	3.91125	0.619108	8.77081e-12	NA	lowly_expressed
ENSG00000100299	ARSA	chr22	789.014	1.4433	0.292338	2.83468e-08	2.36874e-06	TRUE	upregulated_in_MLDS		ENSG00000100299	ARSA	chr22	352.952	3.80274e-06	0.00144269	0.0830982	0.0908821	DE
ENSG00000129925	TMEM8A	chr16	593.116	1.36173	0.279968	3.7665e-08	3.10024e-06	TRUE	upregulated_in_MLDS		ENSG00000129925	TMEM8A	chr16	477.73	1.51926	0.344902	2.91755e-07	1.0331e-06	DE
ENSG00000118162	KPTN	chr19	503.562	1.52894	0.31804	5.1643e-08	4.17264e-06	TRUE	upregulated_in_MLDS		ENSG00000118162	KPTN	chr19	286.623	0.962868	0.481882	0.000876369	NA	lowly_expressed
ENSG00000130706	ADRM1	chr20	4718.98	0.871819	0.181789	5.35555e-08	4.31132e-06	TRUE	upregulated_in_MLDS		ENSG00000130706	ADRM1	chr20	3368.48	0.834463	0.204608	1.46413e-06	4.60004e-06	DE
ENSG00000158869	FCER1G	chr1	2083.51	2.00987	0.423684	5.64844e-08	4.49768e-06	TRUE	upregulated_in_MLDS		ENSG00000158869	FCER1G	chr1	2205.51	2.58578	0.554761	6.56281e-08	2.64966e-07	DE
ENSG00000011600	TYROBP	chr19	2820.77	2.79936	0.596669	6.38763e-08	5.03157e-06	TRUE	upregulated_in_MLDS		ENSG00000011600	TYROBP	chr19	3750.3	3.82186	0.567018	2.66269e-13	2.55619e-12	DE
ENSG00000185482	STAC3	chr12	357.144	1.93838	0.415264	8.79055e-08	6.75489e-06	TRUE	upregulated_in_MLDS		ENSG00000185482	STAC3	chr12	326.595	2.27638	0.543726	7.12554e-07	NA	lowly_expressed
ENSG00000112679	DUSP22	chr6	926.65	1.58207	0.340324	9.13891e-08	6.99811e-06	TRUE	upregulated_in_MLDS		ENSG00000112679	DUSP22	chr6	598.18	1.4755	0.252003	1.84584e-10	1.19911e-09	DE
ENSG00000091181	IL5RA	chr3	285.535	4.41889	0.617505	9.29504e-08	7.09296e-06	TRUE	upregulated_in_MLDS		ENSG00000091181	IL5RA	chr3	182.367	2.67281	0.781196	1.26168e-05	NA	lowly_expressed
ENSG00000168779	SHOX2	chr3	407.434	10.0002	3.35298	9.95169e-08	7.56776e-06	TRUE	upregulated_in_MLDS		ENSG00000168779	SHOX2	chr3	1.62603	7.61504e-07	0.00144269	0.301019	NA	lowly_expressed
ENSG00000146350	TBC1D32	chr6	3196.33	1.86945	0.408537	1.04946e-07	7.93338e-06	TRUE	upregulated_in_MLDS		ENSG00000146350	TBC1D32	chr6	824.381	-1.97356e-05	0.00144275	0.542588	NA	opposite_direction
ENSG00000016490	CLCA1	chr1	2116.84	10.3127	2.49391	1.09144e-07	8.15872e-06	TRUE	upregulated_in_MLDS		ENSG00000016490	CLCA1	chr1	2423.88	11.4201	1.68336	4.96803e-16	7.03668e-15	DE
ENSG00000143416	SELENBP1	chr1	3397.17	2.03046	0.445917	1.27753e-07	9.35873e-06	TRUE	upregulated_in_MLDS		ENSG00000143416	SELENBP1	chr1	1722.75	1.49463	0.393148	4.722e-06	1.32461e-05	DE
ENSG00000105717	PBX4	chr19	1800.48	3.66349	0.822314	1.37341e-07	9.99452e-06	TRUE	upregulated_in_MLDS		ENSG00000105717	PBX4	chr19	1339.62	3.86694	0.644175	3.83843e-11	2.69626e-10	DE
ENSG00000143226	FCGR2A	chr1	1843.9	1.72723	0.383488	1.72681e-07	1.24427e-05	TRUE	upregulated_in_MLDS		ENSG00000143226	FCGR2A	chr1	1534.52	1.86074	0.57002	2.47013e-05	5.78372e-05	DE
ENSG00000171703	TCEA2	chr20	726.71	1.87634	0.417506	1.89839e-07	1.34151e-05	TRUE	upregulated_in_MLDS		ENSG00000171703	TCEA2	chr20	750.847	2.41811	0.577583	7.33786e-07	2.42909e-06	DE
ENSG00000168067	MAP4K2	chr11	1028.34	1.23572	0.273067	2.06026e-07	1.45123e-05	TRUE	upregulated_in_MLDS		ENSG00000168067	MAP4K2	chr11	926.152	1.63363	0.290485	6.08501e-10	3.5765e-09	DE
ENSG00000213809	KLRK1	chr12	485.651	4.06567	0.93692	2.10005e-07	1.46517e-05	TRUE	upregulated_in_MLDS		ENSG00000213809	KLRK1	chr12	151.839	3.00692	0.616687	3.84196e-08	NA	lowly_expressed
ENSG00000071246	VASH1	chr14	261.931	2.29574	0.512106	2.12427e-07	1.47737e-05	TRUE	upregulated_in_MLDS		ENSG00000071246	VASH1	chr14	259.998	2.63403	0.810848	2.14741e-05	NA	lowly_expressed
ENSG00000164111	ANXA5	chr4	3404.22	1.41486	0.316548	2.16093e-07	1.49813e-05	TRUE	upregulated_in_MLDS		ENSG00000164111	ANXA5	chr4	2427.46	1.48709	0.206528	2.48961e-14	2.83029e-13	DE
ENSG00000030582	GRN	chr17	4101.92	2.00273	0.453571	2.16876e-07	1.49883e-05	TRUE	upregulated_in_MLDS		ENSG00000030582	GRN	chr17	1691.6	1.10104	0.356926	5.13955e-05	0.000111853	DE
ENSG00000129562	DAD1	chr14	10362.5	0.993287	0.222218	2.37708e-07	1.62745e-05	TRUE	upregulated_in_MLDS		ENSG00000129562	DAD1	chr14	7890.02	-9.70318e-06	0.00144271	0.0153777	NA	opposite_direction
ENSG00000000971	CFH	chr1	3376.46	2.10252	0.480555	2.68839e-07	1.81236e-05	TRUE	upregulated_in_MLDS		ENSG00000000971	CFH	chr1	1897.9	1.67553	0.506354	2.07557e-05	4.92664e-05	DE
ENSG00000179639	FCER1A	chr1	10210.4	2.10472	0.483576	2.71239e-07	1.8185e-05	TRUE	upregulated_in_MLDS		ENSG00000179639	FCER1A	chr1	8645.31	2.10941	0.85408	0.000194885	0.000371701	DE
ENSG00000111664	GNB3	chr12	551.762	1.71168	0.390053	3.01924e-07	1.97482e-05	TRUE	upregulated_in_MLDS		ENSG00000111664	GNB3	chr12	507.964	2.09815	0.484593	3.77764e-07	1.3108e-06	DE
ENSG00000109906	ZBTB16	chr11	5423.74	1.7835	0.414606	3.78636e-07	2.41197e-05	TRUE	upregulated_in_MLDS		ENSG00000109906	ZBTB16	chr11	6016.79	2.61899	0.255784	3.48538e-26	1.11532e-24	DE
ENSG00000139182	CLSTN3	chr12	459.852	1.34209	0.307682	3.83636e-07	2.43675e-05	TRUE	upregulated_in_MLDS		ENSG00000139182	CLSTN3	chr12	386.306	1.61536	0.339783	6.38447e-08	2.58976e-07	DE
ENSG00000285933	AP003498.2	chr11	235.911	3.06405	0.724853	3.86819e-07	2.44989e-05	TRUE	upregulated_in_MLDS		ENSG00000285933	AP003498.2	chr11	226.665	3.50444	0.808502	2.4103e-07	NA	lowly_expressed
ENSG00000186111	PIP5K1C	chr19	580.872	1.39458	0.320283	4.04462e-07	2.55427e-05	TRUE	upregulated_in_MLDS		ENSG00000186111	PIP5K1C	chr19	640.096	2.12563	0.381452	8.93373e-10	4.85456e-09	DE
ENSG00000124140	SLC12A5	chr20	559.624	1.53572	0.353659	4.17652e-07	2.62491e-05	TRUE	upregulated_in_MLDS		ENSG00000124140	SLC12A5	chr20	235.102	5.35833e-06	0.00144269	0.0445314	NA	lowly_expressed
ENSG00000271503	CCL5	chr17	1011.8	3.73134	0.904354	4.35818e-07	2.70564e-05	TRUE	upregulated_in_MLDS		ENSG00000271503	CCL5	chr17	272.464	2.4008	0.625867	2.71017e-06	NA	lowly_expressed
ENSG00000068831	RASGRP2	chr11	3427.81	1.34218	0.312797	4.59768e-07	2.83829e-05	TRUE	upregulated_in_MLDS		ENSG00000068831	RASGRP2	chr11	1977.33	0.964962	0.281188	1.66113e-05	4.07733e-05	DE
ENSG00000233429	HOTAIRM1	chr7	1334.34	2.0514	0.483759	4.67952e-07	2.87644e-05	TRUE	upregulated_in_MLDS		ENSG00000233429	HOTAIRM1	chr7	624.295	4.42475e-06	0.0014427	0.00617962	0.0081883	DE
ENSG00000240086	AC092969.1	chr3	343.19	6.35029	1.46009	4.69023e-07	2.87644e-05	TRUE	upregulated_in_MLDS		ENSG00000240086	AC092969.1	chr3	86.4947	4.95328	1.14409	1.48785e-06	NA	lowly_expressed
ENSG00000039319	ZFYVE16	chr5	1504.36	1.99269	0.471356	5.0846e-07	3.08686e-05	TRUE	upregulated_in_MLDS		ENSG00000039319	ZFYVE16	chr5	1081.11	2.03941	0.468907	4.03834e-07	1.38457e-06	DE
ENSG00000141433	ADCYAP1	chr18	678.473	8.67523	2.22228	5.23003e-07	3.1664e-05	TRUE	upregulated_in_MLDS		ENSG00000141433	ADCYAP1	chr18	189.033	7.5428	1.59509	5.96248e-09	NA	lowly_expressed
ENSG00000153956	CACNA2D1	chr7	574.128	4.36676	1.05587	5.39872e-07	3.24174e-05	TRUE	upregulated_in_MLDS		ENSG00000153956	CACNA2D1	chr7	68.8984	2.8248e-05	0.00144283	0.0177643	NA	lowly_expressed
ENSG00000146112	PPP1R18	chr6	1508.69	1.49073	0.346762	5.49848e-07	3.29265e-05	TRUE	upregulated_in_MLDS		ENSG00000146112	PPP1R18	chr6	1387.83	1.90947	0.382005	1.67905e-08	7.43949e-08	DE
ENSG00000158321	AUTS2	chr7	14166.5	2.04299	0.459225	5.5708e-07	3.31787e-05	TRUE	upregulated_in_MLDS		ENSG00000158321	AUTS2	chr7	10963.1	2.14279	0.444652	3.52696e-08	1.46504e-07	DE
ENSG00000100242	SUN2	chr22	1533.73	1.40721	0.331097	6.58081e-07	3.86702e-05	TRUE	upregulated_in_MLDS		ENSG00000100242	SUN2	chr22	901.18	1.07411	0.294591	9.46363e-06	2.49286e-05	DE
ENSG00000142046	TMEM91	chr19	1405.64	1.21677	0.288109	6.67797e-07	3.90324e-05	TRUE	upregulated_in_MLDS		ENSG00000142046	TMEM91	chr19	1005.39	1.17042	0.356587	3.07829e-05	7.1304e-05	DE
ENSG00000198010	DLGAP2	chr8	784.515	3.22	0.782874	7.12934e-07	4.14502e-05	TRUE	upregulated_in_MLDS		ENSG00000198010	DLGAP2	chr8	383.131	2.76165	0.584457	5.6979e-08	NA	lowly_expressed
ENSG00000162368	CMPK1	chr1	4906.37	0.891639	0.20045	7.58068e-07	4.34988e-05	TRUE	upregulated_in_MLDS		ENSG00000162368	CMPK1	chr1	2584.09	7.89929e-06	0.00144268	0.136483	0.144334	DE
ENSG00000203724	C1orf53	chr1	536.651	1.46608	0.348806	7.98106e-07	4.54404e-05	TRUE	upregulated_in_MLDS		ENSG00000203724	C1orf53	chr1	452.554	1.63657	0.509806	3.05006e-05	7.08401e-05	DE
ENSG00000197747	S100A10	chr1	3885.85	2.01355	0.49067	8.03706e-07	4.56409e-05	TRUE	upregulated_in_MLDS		ENSG00000197747	S100A10	chr1	3588.73	2.50017	0.46122	1.48316e-09	7.71958e-09	DE
ENSG00000089327	FXYD5	chr19	25089.3	0.920883	0.219682	8.26759e-07	4.68291e-05	TRUE	upregulated_in_MLDS		ENSG00000089327	FXYD5	chr19	14023.7	3.62146e-06	0.00144269	0.155913	0.163482	DE
ENSG00000196083	IL1RAP	chr3	1577.61	2.59099	0.630328	8.78328e-07	4.96222e-05	TRUE	upregulated_in_MLDS		ENSG00000196083	IL1RAP	chr3	1869.23	3.54066	0.419438	7.96318e-19	1.43337e-17	DE
ENSG00000179163	FUCA1	chr1	646.213	1.56073	0.375049	8.81929e-07	4.96978e-05	TRUE	upregulated_in_MLDS		ENSG00000179163	FUCA1	chr1	414.204	1.44336	0.268464	2.89852e-09	NA	lowly_expressed
ENSG00000116962	NID1	chr1	1798.18	2.39189	0.578394	9.42531e-07	5.27074e-05	TRUE	upregulated_in_MLDS		ENSG00000116962	NID1	chr1	1302.5	2.39572	0.610547	2.05054e-06	6.20508e-06	DE
ENSG00000233922	LINC01694	chr21	193.839	2.88956	0.706629	9.75429e-07	5.44086e-05	TRUE	upregulated_in_MLDS		ENSG00000233922	LINC01694	chr21	107.76	2.42125	0.798085	5.18798e-05	NA	lowly_expressed
ENSG00000105223	PLD3	chr19	3296.73	1.23164	0.301218	1.17477e-06	6.43836e-05	TRUE	upregulated_in_MLDS		ENSG00000105223	PLD3	chr19	1948.16	0.728262	0.443793	0.00158606	0.0024126	DE
ENSG00000106123	EPHB6	chr7	669.181	1.28704	0.312681	1.18485e-06	6.47749e-05	TRUE	upregulated_in_MLDS		ENSG00000106123	EPHB6	chr7	361.157	6.75943e-06	0.00144269	0.00985205	NA	lowly_expressed
ENSG00000171813	PWWP2B	chr10	327.401	1.17616	0.287571	1.26318e-06	6.85456e-05	TRUE	upregulated_in_MLDS		ENSG00000171813	PWWP2B	chr10	239.008	1.126	0.376534	7.17226e-05	NA	lowly_expressed
ENSG00000182240	BACE2	chr21	2301.92	1.79729	0.439959	1.46735e-06	7.75189e-05	TRUE	upregulated_in_MLDS		ENSG00000182240	BACE2	chr21	969.86	0.668657	0.649456	0.00297786	0.00425268	DE
ENSG00000229688	CRPPA-AS1	chr7	239.002	2.79989	0.711606	1.81474e-06	9.40629e-05	TRUE	upregulated_in_MLDS		ENSG00000229688	CRPPA-AS1	chr7	184.643	2.58853	1.13718	0.000287369	NA	lowly_expressed
ENSG00000157985	AGAP1	chr2	1685.85	3.58847	0.951879	1.82748e-06	9.42783e-05	TRUE	upregulated_in_MLDS		ENSG00000157985	AGAP1	chr2	1223.02	3.88083	0.613209	4.59609e-12	3.60402e-11	DE
ENSG00000186792	HYAL3	chr3	2535.18	1.78803	0.456229	1.90005e-06	9.77924e-05	TRUE	upregulated_in_MLDS		ENSG00000186792	HYAL3	chr3	1184.08	1.08656	0.374399	9.01282e-05	0.000186294	DE
ENSG00000186594	MIR22HG	chr17	578.501	3.22615	0.853993	2.08831e-06	0.000105993	TRUE	upregulated_in_MLDS		ENSG00000186594	MIR22HG	chr17	717.136	4.25975	0.693544	1.27166e-11	9.47165e-11	DE
ENSG00000167470	MIDN	chr19	2208.88	1.35944	0.34568	2.13082e-06	0.000107653	TRUE	upregulated_in_MLDS		ENSG00000167470	MIDN	chr19	1399.25	1.16489	0.32438	1.05498e-05	2.7209e-05	DE
ENSG00000139370	SLC15A4	chr12	713.374	1.57168	0.406564	2.46667e-06	0.000122925	TRUE	upregulated_in_MLDS		ENSG00000139370	SLC15A4	chr12	626.661	1.88691	0.482201	2.07611e-06	6.25002e-06	DE
ENSG00000251129	LINC02506	chr4	5375.35	3.41688	0.92749	2.60835e-06	0.000128529	TRUE	upregulated_in_MLDS		ENSG00000251129	LINC02506	chr4	1991.08	2.03097	1.39017	0.0011626	0.00181972	DE
ENSG00000153234	NR4A2	chr2	7241.44	2.62856	0.699635	2.62702e-06	0.000129159	TRUE	upregulated_in_MLDS		ENSG00000153234	NR4A2	chr2	2915.58	1.6987	0.657961	0.00017605	0.000342584	DE
ENSG00000142798	HSPG2	chr1	2727.42	2.23568	0.579985	2.76324e-06	0.000135149	TRUE	upregulated_in_MLDS		ENSG00000142798	HSPG2	chr1	1453.38	1.89853	0.380593	1.97741e-08	8.6725e-08	DE
ENSG00000196074	SYCP2	chr20	592.507	3.81267	1.02392	2.76731e-06	0.000135149	TRUE	upregulated_in_MLDS		ENSG00000196074	SYCP2	chr20	75.446	2.62905e-06	0.00144269	0.0285505	NA	lowly_expressed
ENSG00000051523	CYBA	chr16	14049.8	1.45787	0.37314	2.84992e-06	0.000138262	TRUE	upregulated_in_MLDS		ENSG00000051523	CYBA	chr16	12336.6	1.87738	0.354423	9.18647e-09	4.19953e-08	DE
ENSG00000071282	LMCD1	chr3	302.259	3.53471	0.944427	2.97497e-06	0.000143066	TRUE	upregulated_in_MLDS		ENSG00000071282	LMCD1	chr3	127.33	3.02749	0.522445	3.43691e-10	NA	lowly_expressed
ENSG00000127124	HIVEP3	chr1	401.114	1.78122	0.465123	3.04155e-06	0.000145313	TRUE	upregulated_in_MLDS		ENSG00000127124	HIVEP3	chr1	441.126	2.37073	0.680539	1.06179e-05	2.73032e-05	DE
ENSG00000049192	ADAMTS6	chr5	294.388	2.56813	0.690466	3.12158e-06	0.000148813	TRUE	upregulated_in_MLDS		ENSG00000049192	ADAMTS6	chr5	314.611	3.18399	0.792085	9.15661e-07	NA	lowly_expressed
ENSG00000164674	SYTL3	chr6	2015.35	3.32037	0.907372	3.2103e-06	0.000152382	TRUE	upregulated_in_MLDS		ENSG00000164674	SYTL3	chr6	1070.19	3.20385	0.437157	4.81527e-15	5.94342e-14	DE
ENSG00000248890	HHIP-AS1	chr4	342.756	2.77079	0.737794	3.27212e-06	0.000154981	TRUE	upregulated_in_MLDS		ENSG00000248890	HHIP-AS1	chr4	131.148	1.47505	1.04836	0.00167583	NA	lowly_expressed
ENSG00000167123	CERCAM	chr9	676.833	1.78152	0.468085	3.33427e-06	0.000157586	TRUE	upregulated_in_MLDS		ENSG00000167123	CERCAM	chr9	212.027	4.96282e-06	0.00144269	0.120038	NA	lowly_expressed
ENSG00000123143	PKN1	chr19	3864.61	1.01171	0.264441	3.60432e-06	0.000169619	TRUE	upregulated_in_MLDS		ENSG00000123143	PKN1	chr19	2456.43	0.830696	0.199716	1.19694e-06	3.81607e-06	DE
ENSG00000213145	CRIP1	chr14	1155.19	1.60435	0.420301	3.69505e-06	0.000173148	TRUE	upregulated_in_MLDS		ENSG00000213145	CRIP1	chr14	1612.77	2.69273	0.503803	2.41667e-09	1.22105e-08	DE
ENSG00000104695	PPP2CB	chr8	1981.68	1.4647	0.388441	3.87962e-06	0.000179879	TRUE	upregulated_in_MLDS		ENSG00000104695	PPP2CB	chr8	1180.17	5.73461e-06	0.0014427	0.00442764	0.00606257	DE
ENSG00000026297	RNASET2	chr6	3951.93	1.61638	0.43162	4.16219e-06	0.000190965	TRUE	upregulated_in_MLDS		ENSG00000026297	RNASET2	chr6	1554.7	3.5931e-06	0.00144269	0.0833837	0.0910791	DE
ENSG00000163536	SERPINI1	chr3	1628.93	1.61362	0.431817	4.25416e-06	0.00019331	TRUE	upregulated_in_MLDS		ENSG00000163536	SERPINI1	chr3	926.246	4.81711e-06	0.0014427	0.00365559	0.00514402	DE
ENSG00000010278	CD9	chr12	863.313	2.92215	0.796125	4.26243e-06	0.00019331	TRUE	upregulated_in_MLDS		ENSG00000010278	CD9	chr12	1284.87	4.2512	0.563307	9.6493e-16	1.30266e-14	DE
ENSG00000162039	MEIOB	chr16	804.738	2.66516	0.719575	4.26275e-06	0.00019331	TRUE	upregulated_in_MLDS		ENSG00000162039	MEIOB	chr16	353.725	1.95323	0.592992	2.27352e-05	NA	lowly_expressed
ENSG00000126247	CAPNS1	chr19	7931.66	0.790789	0.207613	4.31241e-06	0.000195008	TRUE	upregulated_in_MLDS		ENSG00000126247	CAPNS1	chr19	4805.66	0.305842	0.552943	0.00458686	0.00626073	DE
ENSG00000244038	DDOST	chr1	10969.5	0.904494	0.239441	4.44681e-06	0.000199852	TRUE	upregulated_in_MLDS		ENSG00000244038	DDOST	chr1	6008.24	-1.2816e-05	0.0014427	0.0413331	NA	opposite_direction
ENSG00000172264	MACROD2	chr20	1351.09	2.96491	0.821495	4.49501e-06	0.000201606	TRUE	upregulated_in_MLDS		ENSG00000172264	MACROD2	chr20	420.234	2.87469e-06	0.0014427	0.00517739	NA	lowly_expressed
ENSG00000170396	ZNF804A	chr2	7725.78	1.94348	0.530468	4.73081e-06	0.000210371	TRUE	upregulated_in_MLDS		ENSG00000170396	ZNF804A	chr2	6059.64	2.23096	0.422564	5.14016e-09	2.46728e-08	DE
ENSG00000141698	NT5C3B	chr17	599.846	1.08208	0.287927	4.73829e-06	0.000210371	TRUE	upregulated_in_MLDS		ENSG00000141698	NT5C3B	chr17	218.405	2.55763e-07	0.00144269	0.785609	NA	lowly_expressed
ENSG00000135750	KCNK1	chr1	743.637	4.67931	1.34277	5.0912e-06	0.00022513	TRUE	upregulated_in_MLDS		ENSG00000135750	KCNK1	chr1	53.7491	1.26809e-06	0.00144269	0.0964026	NA	lowly_expressed
ENSG00000104324	CPQ	chr8	3930.14	1.57377	0.427548	5.39012e-06	0.000237392	TRUE	upregulated_in_MLDS		ENSG00000104324	CPQ	chr8	1399.85	-5.08413e-06	0.00144269	0.111992	NA	opposite_direction
ENSG00000067208	EVI5	chr1	1279.74	1.40384	0.38365	5.81681e-06	0.000252641	TRUE	upregulated_in_MLDS		ENSG00000067208	EVI5	chr1	948.848	1.25806	0.627377	0.000714744	0.0011853	DE
ENSG00000225663	MCRIP1	chr17	2430.22	0.733629	0.198104	6.30396e-06	0.000268493	TRUE	upregulated_in_MLDS		ENSG00000225663	MCRIP1	chr17	2373.06	1.25562	0.277944	1.95973e-07	7.26699e-07	DE
ENSG00000156140	ADAMTS3	chr4	2349.84	1.34838	0.369928	6.54128e-06	0.000276457	TRUE	upregulated_in_MLDS		ENSG00000156140	ADAMTS3	chr4	1200.42	0.686807	0.377368	0.00123458	0.00191503	DE
ENSG00000077984	CST7	chr20	1298.31	1.48408	0.403962	6.91705e-06	0.000290662	TRUE	upregulated_in_MLDS		ENSG00000077984	CST7	chr20	932.719	1.523	0.365944	9.30793e-07	3.02333e-06	DE
ENSG00000157703	SVOPL	chr7	915.539	1.03383	0.284951	7.66021e-06	0.00031704	TRUE	upregulated_in_MLDS		ENSG00000157703	SVOPL	chr7	628.692	3.632e-06	0.00144269	0.0496599	0.0563073	DE
ENSG00000164741	DLC1	chr8	4486.25	1.42199	0.394581	7.78982e-06	0.000321799	TRUE	upregulated_in_MLDS		ENSG00000164741	DLC1	chr8	5312.7	2.2536	0.511218	3.75976e-07	1.30985e-06	DE
ENSG00000087460	GNAS	chr20	34736.4	1.40277	0.351308	8.09519e-06	0.000333161	TRUE	upregulated_in_MLDS		ENSG00000087460	GNAS	chr20	22668.9	1.21991	0.279014	4.53089e-07	1.54731e-06	DE
ENSG00000198792	TMEM184B	chr22	1041.36	1.42326	0.397454	8.22522e-06	0.00033725	TRUE	upregulated_in_MLDS		ENSG00000198792	TMEM184B	chr22	661.789	1.18724	0.423801	0.000123139	0.000246355	DE
ENSG00000165895	ARHGAP42	chr11	460.128	2.59431	0.743312	8.29188e-06	0.000339349	TRUE	upregulated_in_MLDS		ENSG00000165895	ARHGAP42	chr11	287.928	2.51779	0.597395	6.07929e-07	NA	lowly_expressed
ENSG00000073756	PTGS2	chr1	1411.71	2.98028	0.871843	8.84305e-06	0.000359896	TRUE	upregulated_in_MLDS		ENSG00000073756	PTGS2	chr1	626.098	2.00762	1.10589	0.000734483	0.00120645	DE
ENSG00000198816	ZNF358	chr19	816.051	1.8511	0.5284	8.94107e-06	0.000362542	TRUE	upregulated_in_MLDS		ENSG00000198816	ZNF358	chr19	390.256	1.25431	0.402663	4.37842e-05	NA	lowly_expressed
ENSG00000250501	AC093766.1	chr4	721.747	2.48646	0.715353	9.0976e-06	0.00036821	TRUE	upregulated_in_MLDS		ENSG00000250501	AC093766.1	chr4	245.203	3.68744e-06	0.0014427	0.00683974	NA	lowly_expressed
ENSG00000163520	FBLN2	chr3	1025.13	1.8734	0.53752	9.83226e-06	0.000395757	TRUE	upregulated_in_MLDS		ENSG00000163520	FBLN2	chr3	455.463	1.09036	0.446533	0.000316799	0.000572625	DE
ENSG00000205307	SAP25	chr7	510.597	1.52847	0.429268	1.00583e-05	0.000404116	TRUE	upregulated_in_MLDS		ENSG00000205307	SAP25	chr7	388.482	1.66221	0.414711	1.8206e-06	5.57801e-06	DE
ENSG00000163513	TGFBR2	chr3	2858.25	1.39577	0.395805	1.02742e-05	0.000412038	TRUE	upregulated_in_MLDS		ENSG00000163513	TGFBR2	chr3	2064.52	1.4093	0.40894	1.44905e-05	3.63948e-05	DE
ENSG00000089639	GMIP	chr19	755.663	1.33879	0.375143	1.09499e-05	0.000437539	TRUE	upregulated_in_MLDS		ENSG00000089639	GMIP	chr19	707.942	1.87112	0.287573	2.8329e-12	2.30908e-11	DE
ENSG00000101265	RASSF2	chr20	431.85	1.30442	0.372087	1.1536e-05	0.000455982	TRUE	upregulated_in_MLDS		ENSG00000101265	RASSF2	chr20	612.682	2.31479	0.612966	3.44956e-06	9.90173e-06	DE
ENSG00000160932	LY6E	chr8	19431	1.73253	0.504276	1.16193e-05	0.000458452	TRUE	upregulated_in_MLDS		ENSG00000160932	LY6E	chr8	9835.11	1.15588	0.449143	0.000210366	0.000397717	DE
ENSG00000197226	TBC1D9B	chr5	1346.11	0.93615	0.270818	1.46074e-05	0.000558724	TRUE	upregulated_in_MLDS		ENSG00000197226	TBC1D9B	chr5	987.836	1.0312	0.206929	2.25673e-08	9.7179e-08	DE
ENSG00000126709	IFI6	chr1	2961.17	4.08197	0.715278	1.46183e-05	0.000558724	TRUE	upregulated_in_MLDS		ENSG00000126709	IFI6	chr1	1204.58	1.69619	0.648594	0.000159968	0.000314501	DE
ENSG00000196526	AFAP1	chr4	531.504	3.26604	1.00458	1.46629e-05	0.000559457	TRUE	upregulated_in_MLDS		ENSG00000196526	AFAP1	chr4	332.088	3.35567	0.631575	3.02007e-09	NA	lowly_expressed
ENSG00000172667	ZMAT3	chr3	2322.75	1.96946	0.588584	1.48019e-05	0.000563782	TRUE	upregulated_in_MLDS		ENSG00000172667	ZMAT3	chr3	1089.36	1.40915	0.378081	5.36226e-06	1.48493e-05	DE
ENSG00000130584	ZBTB46	chr20	512.111	1.41441	0.415436	1.48931e-05	0.000566271	TRUE	upregulated_in_MLDS		ENSG00000130584	ZBTB46	chr20	389.179	1.28666	0.678528	0.000867127	NA	lowly_expressed
ENSG00000187699	C2orf88	chr2	2793.93	1.06018	0.301474	1.53797e-05	0.000583734	TRUE	upregulated_in_MLDS		ENSG00000187699	C2orf88	chr2	2088.76	1.08357	0.346375	4.45621e-05	9.84697e-05	DE
ENSG00000168005	SPINDOC	chr11	671.932	1.10082	0.323191	1.55699e-05	0.000587939	TRUE	upregulated_in_MLDS		ENSG00000168005	SPINDOC	chr11	461.443	0.861342	0.475956	0.00113438	0.00179507	DE
ENSG00000176171	BNIP3	chr10	1423.46	0.694287	0.196271	1.56076e-05	0.000588349	TRUE	upregulated_in_MLDS		ENSG00000176171	BNIP3	chr10	1130.6	5.8224e-06	0.00144269	0.0101429	0.0128308	DE
ENSG00000157570	TSPAN18	chr11	259.012	2.10971	0.623512	1.61845e-05	0.000609053	TRUE	upregulated_in_MLDS		ENSG00000157570	TSPAN18	chr11	154.496	1.82856	0.605523	6.27084e-05	NA	lowly_expressed
ENSG00000135506	OS9	chr12	4023.71	0.898653	0.261564	1.64399e-05	0.000613411	TRUE	upregulated_in_MLDS		ENSG00000135506	OS9	chr12	2795.17	0.774919	0.311985	0.000300928	0.000547371	DE
ENSG00000110492	MDK	chr11	490.884	2.073	0.623355	1.71206e-05	0.00063237	TRUE	upregulated_in_MLDS		ENSG00000110492	MDK	chr11	110.732	3.10278e-06	0.00144269	0.291438	NA	lowly_expressed
ENSG00000145050	MANF	chr3	2385.47	1.16591	0.346091	1.79925e-05	0.000654671	TRUE	upregulated_in_MLDS		ENSG00000145050	MANF	chr3	1732.08	1.13554	0.42743	0.000201741	0.000382246	DE
ENSG00000172752	COL6A5	chr3	1533.36	1.55955	0.470957	1.88465e-05	0.000679697	TRUE	upregulated_in_MLDS		ENSG00000172752	COL6A5	chr3	1087.36	1.62008	0.397661	1.15802e-06	3.71945e-06	DE
ENSG00000166091	CMTM5	chr14	1419.4	2.05959	0.631858	1.91931e-05	0.000690355	TRUE	upregulated_in_MLDS		ENSG00000166091	CMTM5	chr14	902.896	1.86048	0.649469	7.88752e-05	0.000165811	DE
ENSG00000164442	CITED2	chr6	9374.83	1.70833	0.51194	1.93528e-05	0.000694961	TRUE	upregulated_in_MLDS		ENSG00000164442	CITED2	chr6	8050.24	1.81532	0.825404	0.000567496	0.000953924	DE
ENSG00000122417	ODF2L	chr1	2314.95	0.962055	0.286146	1.99089e-05	0.000712602	TRUE	upregulated_in_MLDS		ENSG00000122417	ODF2L	chr1	1715.17	0.697179	0.807239	0.00337895	0.00478592	DE
ENSG00000178104	PDE4DIP	chr1	3515.25	3.05567	0.976186	2.0806e-05	0.000738696	TRUE	upregulated_in_MLDS		ENSG00000178104	PDE4DIP	chr1	2509.09	3.31818	0.681101	2.26076e-08	9.7179e-08	DE
ENSG00000158560	DYNC1I1	chr7	257.562	2.53926	0.783154	2.08911e-05	0.000740522	TRUE	upregulated_in_MLDS		ENSG00000158560	DYNC1I1	chr7	219.692	3.08609	0.506219	2.96837e-11	NA	lowly_expressed
ENSG00000185198	PRSS57	chr19	49290.1	1.29531	0.391516	2.09977e-05	0.000743101	TRUE	upregulated_in_MLDS		ENSG00000185198	PRSS57	chr19	24430.6	0.523267	0.597477	0.00498318	0.00674839	DE
ENSG00000197696	NMB	chr15	794.724	1.50119	0.454559	2.10706e-05	0.000744483	TRUE	upregulated_in_MLDS		ENSG00000197696	NMB	chr15	592.103	1.66168	0.373916	2.63617e-07	9.43389e-07	DE
ENSG00000169896	ITGAM	chr16	604.649	1.44627	0.43601	2.12164e-05	0.000747231	TRUE	upregulated_in_MLDS		ENSG00000169896	ITGAM	chr16	231.725	3.81669e-06	0.00144269	0.143093	NA	lowly_expressed
ENSG00000139173	TMEM117	chr12	1214.23	1.63271	0.498541	2.15967e-05	0.000758195	TRUE	upregulated_in_MLDS		ENSG00000139173	TMEM117	chr12	1349.32	2.46835	0.429272	2.63855e-10	1.62836e-09	DE
ENSG00000214530	STARD10	chr11	431.887	2.47521	0.772821	2.18223e-05	0.000764895	TRUE	upregulated_in_MLDS		ENSG00000214530	STARD10	chr11	176.67	1.88186	0.358832	5.63768e-09	NA	lowly_expressed
ENSG00000160310	PRMT2	chr21	3970.63	0.782983	0.233574	2.20438e-05	0.000769799	TRUE	upregulated_in_MLDS		ENSG00000160310	PRMT2	chr21	2793.26	0.724421	0.242024	7.68805e-05	0.000162012	DE
ENSG00000163466	ARPC2	chr2	12789	0.841381	0.251823	2.27626e-05	0.000791542	TRUE	upregulated_in_MLDS		ENSG00000163466	ARPC2	chr2	9915.29	1.01135	0.220089	1.41294e-07	5.4499e-07	DE
ENSG00000167261	DPEP2	chr16	510.484	1.12678	0.336991	2.31248e-05	0.000799079	TRUE	upregulated_in_MLDS		ENSG00000167261	DPEP2	chr16	406.9	1.20941	0.477107	0.00024633	NA	lowly_expressed
ENSG00000184500	PROS1	chr3	1228.64	2.1741	0.68041	2.31656e-05	0.000799233	TRUE	upregulated_in_MLDS		ENSG00000184500	PROS1	chr3	505.056	1.29726	0.563861	0.000411953	0.000714713	DE
ENSG00000140545	MFGE8	chr15	1472.34	1.69265	0.520832	2.32488e-05	0.000800843	TRUE	upregulated_in_MLDS		ENSG00000140545	MFGE8	chr15	710.692	5.45308e-06	0.0014427	0.00424472	0.00584919	DE
ENSG00000100092	SH3BP1	chr22	783.551	1.50462	0.460304	2.34462e-05	0.00080638	TRUE	upregulated_in_MLDS		ENSG00000100092	SH3BP1	chr22	737.497	2.04298	0.407688	1.41637e-08	6.30794e-08	DE
ENSG00000267265	AC011476.3	chr19	2723.16	2.57975	0.802342	2.38084e-05	0.000816284	TRUE	upregulated_in_MLDS		ENSG00000267265	AC011476.3	chr19	1757.82	2.49925	0.706837	7.26775e-06	1.95618e-05	DE
ENSG00000135218	CD36	chr7	15913.8	1.26614	0.387651	2.4408e-05	0.000835536	TRUE	upregulated_in_MLDS		ENSG00000135218	CD36	chr7	4888.66	-4.35708e-07	0.00144269	0.79907	NA	opposite_direction
ENSG00000185862	EVI2B	chr17	651.428	1.88835	0.585546	2.48678e-05	0.000849954	TRUE	upregulated_in_MLDS		ENSG00000185862	EVI2B	chr17	426.632	1.94099	0.348784	9.94367e-10	5.33623e-09	DE
ENSG00000158552	ZFAND2B	chr2	1244.32	0.685812	0.202289	2.50155e-05	0.000852935	TRUE	upregulated_in_MLDS		ENSG00000158552	ZFAND2B	chr2	983.661	6.57676e-06	0.00144269	0.00548866	0.00737114	DE
ENSG00000198496	NBR2	chr17	669.731	0.895295	0.266717	2.605e-05	0.000882126	TRUE	upregulated_in_MLDS		ENSG00000198496	NBR2	chr17	406.094	4.94523e-06	0.00144269	0.0575641	0.0646754	DE
ENSG00000010610	CD4	chr12	1302.66	2.08153	0.659055	2.61892e-05	0.00088432	TRUE	upregulated_in_MLDS		ENSG00000010610	CD4	chr12	822.727	2.08768	0.414794	1.36145e-08	6.09478e-08	DE
ENSG00000130511	SSBP4	chr19	3482.1	0.944056	0.287021	2.6329e-05	0.000887315	TRUE	upregulated_in_MLDS		ENSG00000130511	SSBP4	chr19	2554.94	0.971246	0.299359	3.17574e-05	7.33646e-05	DE
ENSG00000166340	TPP1	chr11	1969.64	1.12017	0.34291	2.66025e-05	0.000892586	TRUE	upregulated_in_MLDS		ENSG00000166340	TPP1	chr11	1066.54	-1.06119e-05	0.0014427	0.0215293	NA	opposite_direction
ENSG00000144962	SPATA16	chr3	361.473	3.37502	1.11685	2.72645e-05	0.000909244	TRUE	upregulated_in_MLDS		ENSG00000144962	SPATA16	chr3	46.9306	1.67602e-06	0.00144269	0.129319	NA	lowly_expressed
ENSG00000196371	FUT4	chr11	297.665	0.874996	0.26624	2.84195e-05	0.000942044	TRUE	upregulated_in_MLDS		ENSG00000196371	FUT4	chr11	165.129	6.07834e-06	0.00144269	0.0920695	NA	lowly_expressed
ENSG00000160094	ZNF362	chr1	1228.99	0.88063	0.269877	2.97734e-05	0.000983954	TRUE	upregulated_in_MLDS		ENSG00000160094	ZNF362	chr1	761.941	0.593449	0.246286	0.000402573	0.000702673	DE
ENSG00000213977	TAX1BP3	chr17	745.553	1.13811	0.344592	3.07611e-05	0.00100901	TRUE	upregulated_in_MLDS		ENSG00000213977	TAX1BP3	chr17	592.044	1.24251	0.43846	0.000112312	0.000227254	DE
ENSG00000084207	GSTP1	chr11	39198.6	1.16784	0.311492	3.10624e-05	0.00101738	TRUE	upregulated_in_MLDS		ENSG00000084207	GSTP1	chr11	33637.7	1.24614	0.49141	0.000225066	0.000422734	DE
ENSG00000105383	CD33	chr19	1504.65	1.70835	0.544875	3.23193e-05	0.00105227	TRUE	upregulated_in_MLDS		ENSG00000105383	CD33	chr19	872.665	1.38903	0.489945	9.83341e-05	0.000201328	DE
ENSG00000229989	MIR181A1HG	chr1	16044.6	1.7903	0.528906	3.38601e-05	0.00109033	TRUE	upregulated_in_MLDS		ENSG00000229989	MIR181A1HG	chr1	12022.9	1.9399	0.36903	3.93949e-09	1.95174e-08	DE
ENSG00000168487	BMP1	chr8	535.779	1.34015	0.422414	3.401e-05	0.00109275	TRUE	upregulated_in_MLDS		ENSG00000168487	BMP1	chr8	254.432	8.64277e-06	0.00144269	0.00550276	NA	lowly_expressed
ENSG00000101236	RNF24	chr20	6731.93	0.844493	0.263648	3.59819e-05	0.00115105	TRUE	upregulated_in_MLDS		ENSG00000101236	RNF24	chr20	4758.21	0.642742	0.446389	0.00214136	0.00315723	DE
ENSG00000128228	SDF2L1	chr22	2977.74	1.23745	0.39334	3.65367e-05	0.00116541	TRUE	upregulated_in_MLDS		ENSG00000128228	SDF2L1	chr22	4966.05	2.58271	0.579198	1.71277e-07	6.47197e-07	DE
ENSG00000064393	HIPK2	chr7	2751.52	1.06594	0.335671	3.74748e-05	0.00118501	TRUE	upregulated_in_MLDS		ENSG00000064393	HIPK2	chr7	1887.53	0.923054	0.389024	0.000373289	0.000655531	DE
ENSG00000172725	CORO1B	chr11	2050.08	1.21941	0.387775	3.76907e-05	0.00119013	TRUE	upregulated_in_MLDS		ENSG00000172725	CORO1B	chr11	1946.92	1.70386	0.434588	2.23044e-06	6.62233e-06	DE
ENSG00000113742	CPEB4	chr5	999.544	1.25334	0.399684	3.79325e-05	0.00119604	TRUE	upregulated_in_MLDS		ENSG00000113742	CPEB4	chr5	993.311	1.78915	0.492731	6.89847e-06	1.86259e-05	DE
ENSG00000100243	CYB5R3	chr22	5400.06	0.64759	0.202759	4.03938e-05	0.00126099	TRUE	upregulated_in_MLDS		ENSG00000100243	CYB5R3	chr22	3804.06	-5.38378e-05	0.00144318	0.0105415	NA	opposite_direction
ENSG00000077454	LRCH4	chr7	1180.15	1.04352	0.33268	4.07025e-05	0.00126882	TRUE	upregulated_in_MLDS		ENSG00000077454	LRCH4	chr7	1078.34	1.51117	0.332667	2.08426e-07	7.63352e-07	DE
ENSG00000151012	SLC7A11	chr4	689.216	2.66088	0.901981	4.1295e-05	0.00128184	TRUE	upregulated_in_MLDS		ENSG00000151012	SLC7A11	chr4	679.16	3.54738	0.463447	3.24756e-16	4.83774e-15	DE
ENSG00000088826	SMOX	chr20	1269.06	2.11049	0.704031	4.19959e-05	0.00129992	TRUE	upregulated_in_MLDS		ENSG00000088826	SMOX	chr20	1005.23	2.24607	0.792576	8.16396e-05	0.000171159	DE
ENSG00000214063	TSPAN4	chr11	3185.48	0.878543	0.276826	4.2334e-05	0.00130375	TRUE	upregulated_in_MLDS		ENSG00000214063	TSPAN4	chr11	1497.79	3.63972e-06	0.00144268	0.473103	0.479766	DE
ENSG00000179218	CALR	chr19	28090.5	0.927444	0.28977	4.42837e-05	0.00135546	TRUE	upregulated_in_MLDS		ENSG00000179218	CALR	chr19	21422.6	0.929533	0.409051	0.000555829	0.000937961	DE
ENSG00000117410	ATP6V0B	chr1	6147.93	0.904288	0.289351	4.4851e-05	0.00136712	TRUE	upregulated_in_MLDS		ENSG00000117410	ATP6V0B	chr1	5026.65	1.18407	0.252374	8.41373e-08	3.34998e-07	DE
ENSG00000105122	RASAL3	chr19	1520.18	1.16482	0.374817	4.49391e-05	0.0013679	TRUE	upregulated_in_MLDS		ENSG00000105122	RASAL3	chr19	933.55	0.863173	0.369738	0.00041945	0.000725506	DE
ENSG00000163191	S100A11	chr1	2071.89	2.16394	0.731927	4.54632e-05	0.00138003	TRUE	upregulated_in_MLDS		ENSG00000163191	S100A11	chr1	2166.03	2.96845	0.554442	1.76566e-09	9.13489e-09	DE
ENSG00000186104	CYP2R1	chr11	740.726	1.34593	0.438666	4.67762e-05	0.00141209	TRUE	upregulated_in_MLDS		ENSG00000186104	CYP2R1	chr11	400.201	0.785405	0.473946	0.0015776	NA	lowly_expressed
ENSG00000197746	PSAP	chr10	13041.3	0.935841	0.295813	4.78027e-05	0.00143362	TRUE	upregulated_in_MLDS		ENSG00000197746	PSAP	chr10	7009.15	0.000721296	0.00155427	0.0670114	0.0745621	DE
ENSG00000135549	PKIB	chr6	236.41	1.935	0.64511	4.90356e-05	0.00145826	TRUE	upregulated_in_MLDS		ENSG00000135549	PKIB	chr6	148.533	1.80162	0.581231	4.18895e-05	NA	lowly_expressed
ENSG00000049089	COL9A2	chr1	600.052	1.94769	0.652838	5.01455e-05	0.00148524	TRUE	upregulated_in_MLDS		ENSG00000049089	COL9A2	chr1	411.18	2.16084	0.29933	1.93773e-14	2.23226e-13	DE
ENSG00000104774	MAN2B1	chr19	2375.21	1.02064	0.332483	5.32521e-05	0.0015688	TRUE	upregulated_in_MLDS		ENSG00000104774	MAN2B1	chr19	1578.38	0.85093	0.34643	0.000323406	0.000580921	DE
ENSG00000137802	MAPKBP1	chr15	344.372	1.48734	0.495161	5.41801e-05	0.00158762	TRUE	upregulated_in_MLDS		ENSG00000137802	MAPKBP1	chr15	430.796	2.43276	0.545115	1.73379e-07	6.51303e-07	DE
ENSG00000171492	LRRC8D	chr1	1129.46	0.795697	0.258646	5.58231e-05	0.00162709	TRUE	upregulated_in_MLDS		ENSG00000171492	LRRC8D	chr1	983.607	1.04213	0.396557	0.000194869	0.000371701	DE
ENSG00000184702	SEPTIN5	chr22	608.492	1.64821	0.554101	5.72156e-05	0.00166326	TRUE	upregulated_in_MLDS		ENSG00000184702	SEPTIN5	chr22	525.2	1.93254	0.633364	4.72764e-05	0.00010341	DE
ENSG00000165233	CARD19	chr9	1552.9	1.20031	0.401431	6.02905e-05	0.00173516	TRUE	upregulated_in_MLDS		ENSG00000165233	CARD19	chr9	1201.91	1.45904	0.276916	4.17698e-09	2.05052e-08	DE
ENSG00000167173	C15orf39	chr15	1007.86	1.46808	0.492279	6.26025e-05	0.00179094	TRUE	upregulated_in_MLDS		ENSG00000167173	C15orf39	chr15	1464.39	2.78232	0.354656	1.36325e-16	2.18615e-15	DE
ENSG00000164506	STXBP5	chr6	25372.7	1.32457	0.448947	6.41793e-05	0.00182467	TRUE	upregulated_in_MLDS		ENSG00000164506	STXBP5	chr6	22235.2	1.7261	0.420684	1.0238e-06	3.31296e-06	DE
ENSG00000107771	CCSER2	chr10	725.592	1.48498	0.503616	6.46345e-05	0.00183523	TRUE	upregulated_in_MLDS		ENSG00000107771	CCSER2	chr10	474.107	1.1715	0.674033	0.00116158	0.00181972	DE
ENSG00000230155	FO393401.1	chr20	772.5	1.33768	0.452075	6.49724e-05	0.00184007	TRUE	upregulated_in_MLDS		ENSG00000230155	FO393401.1	chr20	502.78	1.17839	0.438199	0.000160163	0.000314501	DE
ENSG00000140859	KIFC3	chr16	620.398	1.67252	0.569612	6.52443e-05	0.00184303	TRUE	upregulated_in_MLDS		ENSG00000140859	KIFC3	chr16	496.451	1.7758	0.698753	0.000197523	0.000375077	DE
ENSG00000116199	FAM20B	chr1	1736.94	0.842476	0.279121	6.61272e-05	0.00185841	TRUE	upregulated_in_MLDS		ENSG00000116199	FAM20B	chr1	1635.37	1.35523	0.294078	1.5827e-07	6.02401e-07	DE
ENSG00000114353	GNAI2	chr3	8418.29	0.781476	0.258827	6.63138e-05	0.0018589	TRUE	upregulated_in_MLDS		ENSG00000114353	GNAI2	chr3	6317.79	0.84363	0.27531	5.84812e-05	0.000125691	DE
ENSG00000162419	GMEB1	chr1	1059.91	0.994016	0.332712	6.84632e-05	0.00191427	TRUE	upregulated_in_MLDS		ENSG00000162419	GMEB1	chr1	836.532	1.07568	0.445581	0.000331598	0.00059317	DE
ENSG00000090104	RGS1	chr1	2168.39	3.34842	1.27423	7.08662e-05	0.00196893	TRUE	upregulated_in_MLDS		ENSG00000090104	RGS1	chr1	641.746	1.65714	2.1217	0.00188556	0.00281338	DE
ENSG00000249042	AC008771.1	chr5	352.993	1.44905	0.496847	7.77687e-05	0.00214444	TRUE	upregulated_in_MLDS		ENSG00000249042	AC008771.1	chr5	213.762	4.51878e-06	0.00144269	0.0039363	NA	lowly_expressed
ENSG00000250075	AC104806.2	chr4	310.401	1.87158	0.6457	7.80584e-05	0.00214705	TRUE	upregulated_in_MLDS		ENSG00000250075	AC104806.2	chr4	259.411	2.55932e-06	0.0014427	0.00558292	NA	lowly_expressed
ENSG00000124155	PIGT	chr20	3006.08	0.852765	0.289002	7.88691e-05	0.00216393	TRUE	upregulated_in_MLDS		ENSG00000124155	PIGT	chr20	1840.47	1.35418e-05	0.00144271	0.00582491	0.00775458	DE
ENSG00000162636	FAM102B	chr1	1772.18	0.777314	0.263259	7.99247e-05	0.00219016	TRUE	upregulated_in_MLDS		ENSG00000162636	FAM102B	chr1	1538.92	-3.66032e-06	0.00144269	0.0053374	NA	opposite_direction
ENSG00000161405	IKZF3	chr17	266.934	2.51517	0.91426	8.26404e-05	0.00224768	TRUE	upregulated_in_MLDS		ENSG00000161405	IKZF3	chr17	136.908	2.22346	0.654361	1.48231e-05	NA	lowly_expressed
ENSG00000083097	DOP1A	chr6	1315.53	1.38527	0.478554	8.32573e-05	0.00225616	TRUE	upregulated_in_MLDS		ENSG00000083097	DOP1A	chr6	735.416	3.0857e-06	0.00144269	0.0121969	0.0152285	DE
ENSG00000117862	TXNDC12	chr1	2805.9	0.585584	0.196894	8.35986e-05	0.00225984	TRUE	upregulated_in_MLDS		ENSG00000117862	TXNDC12	chr1	1734.15	9.61279e-06	0.00144268	0.0564101	0.0635441	DE
ENSG00000227110	LMCD1-AS1	chr3	290.153	2.03046	0.71889	8.44381e-05	0.00227972	TRUE	upregulated_in_MLDS		ENSG00000227110	LMCD1-AS1	chr3	140.451	1.33924	0.727091	0.00103155	NA	lowly_expressed
ENSG00000169692	AGPAT2	chr9	1065.74	0.930948	0.319197	8.52064e-05	0.00229202	TRUE	upregulated_in_MLDS		ENSG00000169692	AGPAT2	chr9	1078.68	1.52738	0.379022	1.49532e-06	4.66411e-06	DE
ENSG00000163935	SFMBT1	chr3	795.034	1.28734	0.447284	8.57683e-05	0.00230432	TRUE	upregulated_in_MLDS		ENSG00000163935	SFMBT1	chr3	546.552	1.14422	0.523628	0.000535088	0.000906502	DE
ENSG00000213923	CSNK1E	chr22	2544.72	1.04855	0.361691	8.80682e-05	0.00236322	TRUE	upregulated_in_MLDS		ENSG00000213923	CSNK1E	chr22	1773.19	0.906176	0.449866	0.000802848	0.00131127	DE
ENSG00000228215	LINC02770	chr1	350.325	2.16574	0.790146	8.83755e-05	0.00236857	TRUE	upregulated_in_MLDS		ENSG00000228215	LINC02770	chr1	150.355	3.36582e-06	0.0014427	0.00659743	NA	lowly_expressed
ENSG00000095303	PTGS1	chr9	2109.1	1.15389	0.404002	9.23655e-05	0.00245753	TRUE	upregulated_in_MLDS		ENSG00000095303	PTGS1	chr9	2326.84	1.9091	0.456988	8.509e-07	2.78476e-06	DE
ENSG00000132386	SERPINF1	chr17	1271.69	2.28864	0.853908	9.30396e-05	0.00246948	TRUE	upregulated_in_MLDS		ENSG00000132386	SERPINF1	chr17	635.905	1.74014	0.799782	0.000428697	0.000739309	DE
ENSG00000150977	RILPL2	chr12	3723.67	0.672816	0.229266	9.32355e-05	0.0024717	TRUE	upregulated_in_MLDS		ENSG00000150977	RILPL2	chr12	3291.42	1.01476	0.294484	1.56473e-05	3.88484e-05	DE
ENSG00000165716	DIPK1B	chr9	3635.37	1.29607	0.45924	9.38977e-05	0.00248376	TRUE	upregulated_in_MLDS		ENSG00000165716	DIPK1B	chr9	2653.91	1.42125	0.369696	3.25391e-06	9.43415e-06	DE
ENSG00000133275	CSNK1G2	chr19	2256.91	0.647365	0.221385	9.41642e-05	0.00248732	TRUE	upregulated_in_MLDS		ENSG00000133275	CSNK1G2	chr19	1869.86	0.748689	0.404067	0.00112746	0.00179068	DE
ENSG00000140320	BAHD1	chr15	490.902	1.08464	0.379892	9.56016e-05	0.00251923	TRUE	upregulated_in_MLDS		ENSG00000140320	BAHD1	chr15	328.134	0.923132	0.40781	0.000493097	NA	lowly_expressed
ENSG00000165338	HECTD2	chr10	440.87	1.36405	0.478227	9.78812e-05	0.00256458	TRUE	upregulated_in_MLDS		ENSG00000165338	HECTD2	chr10	219.116	1.44874	0.285261	0.000194135	NA	lowly_expressed
ENSG00000074842	MYDGF	chr19	6962.79	0.810511	0.281947	9.94281e-05	0.00259168	TRUE	upregulated_in_MLDS		ENSG00000074842	MYDGF	chr19	5629.81	0.78747	0.579748	0.00217776	0.00320542	DE
ENSG00000129355	CDKN2D	chr19	1599.45	1.45627	0.523252	0.000100066	0.00260254	TRUE	upregulated_in_MLDS		ENSG00000129355	CDKN2D	chr19	2239.32	2.70822	0.421264	3.80089e-12	3.01281e-11	DE
ENSG00000133246	PRAM1	chr19	350.738	2.29015	0.850008	0.000100906	0.00261511	TRUE	upregulated_in_MLDS		ENSG00000133246	PRAM1	chr19	377.377	3.21374	0.591556	1.1304e-09	6.02881e-09	DE
ENSG00000167642	SPINT2	chr19	13063.9	0.865994	0.302142	0.000102879	0.00266309	TRUE	upregulated_in_MLDS		ENSG00000167642	SPINT2	chr19	5519.64	0.000125636	0.00144542	0.956505	0.957613	DE
ENSG00000182648	LINC01006	chr7	592.359	1.10912	0.391345	0.000104139	0.00268624	TRUE	upregulated_in_MLDS		ENSG00000182648	LINC01006	chr7	449.351	1.33037	0.269279	2.67782e-08	1.13972e-07	DE
ENSG00000140497	SCAMP2	chr15	3152.2	1.13871	0.401444	0.000104673	0.00269367	TRUE	upregulated_in_MLDS		ENSG00000140497	SCAMP2	chr15	2105.47	1.07692	0.314384	1.67553e-05	4.10101e-05	DE
ENSG00000076604	TRAF4	chr17	774.369	1.28742	0.461004	0.000107238	0.00274683	TRUE	upregulated_in_MLDS		ENSG00000076604	TRAF4	chr17	593.858	1.4804	0.410722	8.77366e-06	2.33964e-05	DE
ENSG00000038002	AGA	chr4	1074.39	0.839706	0.295573	0.00010842	0.00276742	TRUE	upregulated_in_MLDS		ENSG00000038002	AGA	chr4	728.158	0.516119	0.693239	0.00376502	0.00528081	DE
ENSG00000090863	GLG1	chr16	2932.86	0.854046	0.301354	0.000113613	0.00289325	TRUE	upregulated_in_MLDS		ENSG00000090863	GLG1	chr16	2115.03	0.618141	0.648902	0.00306899	0.0043756	DE
ENSG00000005961	ITGA2B	chr17	21526.4	0.987583	0.354312	0.000128968	0.0031954	TRUE	upregulated_in_MLDS		ENSG00000005961	ITGA2B	chr17	10565.4	3.16957e-05	0.00144286	0.207999	0.215999	DE
ENSG00000168000	BSCL2	chr11	2316.8	0.922977	0.332207	0.000129436	0.00320339	TRUE	upregulated_in_MLDS		ENSG00000168000	BSCL2	chr11	1207.75	6.54568e-06	0.00144268	0.0446632	0.0507768	DE
ENSG00000138738	PRDM5	chr4	229.245	1.75035	0.639597	0.00013017	0.0032113	TRUE	upregulated_in_MLDS		ENSG00000138738	PRDM5	chr4	138.092	1.48169	0.603407	0.000321647	NA	lowly_expressed
ENSG00000198752	CDC42BPB	chr14	420.329	1.40927	0.516678	0.000132223	0.00325041	TRUE	upregulated_in_MLDS		ENSG00000198752	CDC42BPB	chr14	219.496	2.45672e-05	0.00144279	0.00828504	NA	lowly_expressed
ENSG00000162415	ZSWIM5	chr1	498.411	1.34479	0.498559	0.000142106	0.00344435	TRUE	upregulated_in_MLDS		ENSG00000162415	ZSWIM5	chr1	368.558	1.47724	0.431562	1.59375e-05	NA	lowly_expressed
ENSG00000163590	PPM1L	chr3	920.942	1.07395	0.397543	0.000143679	0.00347374	TRUE	upregulated_in_MLDS		ENSG00000163590	PPM1L	chr3	534.116	0.682459	0.374177	0.0012144	0.00189394	DE
ENSG00000075399	VPS9D1	chr16	448.005	0.862422	0.309289	0.000145416	0.00350033	TRUE	upregulated_in_MLDS		ENSG00000075399	VPS9D1	chr16	434.258	1.36894	0.385186	1.03228e-05	2.67032e-05	DE
ENSG00000187513	GJA4	chr1	509.231	2.80416	1.15577	0.000147011	0.00352714	TRUE	upregulated_in_MLDS		ENSG00000187513	GJA4	chr1	407.098	3.256	0.87728	3.27436e-06	NA	lowly_expressed
ENSG00000162729	IGSF8	chr1	696.504	1.2619	0.470544	0.000147849	0.00354338	TRUE	upregulated_in_MLDS		ENSG00000162729	IGSF8	chr1	348.285	3.33643e-06	0.00144269	0.0724112	NA	lowly_expressed
ENSG00000142208	AKT1	chr14	2002.37	0.870181	0.321282	0.000150875	0.00359239	TRUE	upregulated_in_MLDS		ENSG00000142208	AKT1	chr14	1402.76	0.807421	0.330502	0.000321666	0.000578999	DE
ENSG00000163453	IGFBP7	chr4	10504	1.20877	0.446659	0.000152661	0.00362705	TRUE	upregulated_in_MLDS		ENSG00000163453	IGFBP7	chr4	5395.29	2.96735e-06	0.00144269	0.0226757	0.0272487	DE
ENSG00000185527	PDE6G	chr17	993.24	0.796454	0.292902	0.000156565	0.00369584	TRUE	upregulated_in_MLDS		ENSG00000185527	PDE6G	chr17	1171.8	1.66468	0.369966	1.8659e-07	6.94887e-07	DE
ENSG00000112473	SLC39A7	chr6	1594.74	0.854737	0.31415	0.00015792	0.00371668	TRUE	upregulated_in_MLDS		ENSG00000112473	SLC39A7	chr6	1063.93	5.18402e-06	0.00144269	0.0244103	0.0291708	DE
ENSG00000113638	TTC33	chr5	581.423	1.03467	0.386418	0.000161321	0.00377513	TRUE	upregulated_in_MLDS		ENSG00000113638	TTC33	chr5	336.792	6.04817e-06	0.00144269	0.0176034	NA	lowly_expressed
ENSG00000197780	TAF13	chr1	676.798	1.52978	0.589683	0.000163825	0.003818	TRUE	upregulated_in_MLDS		ENSG00000197780	TAF13	chr1	424.854	1.52788	0.360361	7.26556e-07	2.42131e-06	DE
ENSG00000150471	ADGRL3	chr4	22.4032	10.2059	3.0355	0.0001653	0.00384831	TRUE	upregulated_in_MLDS		ENSG00000150471	ADGRL3	chr4	11.2966	7.73348	2.68405	0.000181374	NA	lowly_expressed
ENSG00000077327	SPAG6	chr10	727.415	1.58011	0.610488	0.000166121	0.00386168	TRUE	upregulated_in_MLDS		ENSG00000077327	SPAG6	chr10	291.965	7.5093e-06	0.0014427	0.0149726	NA	lowly_expressed
ENSG00000198520	ARMH1	chr1	6713.23	0.999712	0.376751	0.000168014	0.00389499	TRUE	upregulated_in_MLDS		ENSG00000198520	ARMH1	chr1	4233.76	0.669249	0.470175	0.00213788	0.00315723	DE
ENSG00000125657	TNFSF9	chr19	1769.28	1.89935	0.754335	0.000169164	0.00390928	TRUE	upregulated_in_MLDS		ENSG00000125657	TNFSF9	chr19	1645.17	2.28583	0.872315	0.000127191	0.00025321	DE
ENSG00000162522	KIAA1522	chr1	360.463	0.951502	0.351455	0.000169537	0.00391377	TRUE	upregulated_in_MLDS		ENSG00000162522	KIAA1522	chr1	183.058	8.50712e-06	0.00144268	0.0398247	NA	lowly_expressed
ENSG00000198400	NTRK1	chr1	747.168	1.72874	0.680833	0.000174609	0.00400766	TRUE	upregulated_in_MLDS		ENSG00000198400	NTRK1	chr1	721.466	2.06311	0.923929	0.00035058	0.000623253	DE
ENSG00000104964	TLE5	chr19	9681.94	0.822873	0.305562	0.000174698	0.00400766	TRUE	upregulated_in_MLDS		ENSG00000104964	TLE5	chr19	5344.92	-0.000143272	0.00144626	0.051845	NA	opposite_direction
ENSG00000152270	PDE3B	chr11	5649.65	1.2428	0.479368	0.000180314	0.00410991	TRUE	upregulated_in_MLDS		ENSG00000152270	PDE3B	chr11	3839.43	1.32509	0.283043	9.75846e-08	3.84991e-07	DE
ENSG00000075945	KIFAP3	chr1	6372.15	0.85122	0.319645	0.000180321	0.00410991	TRUE	upregulated_in_MLDS		ENSG00000075945	KIFAP3	chr1	4918.55	-2.21056e-05	0.00144277	0.0056278	NA	opposite_direction
ENSG00000129493	HEATR5A	chr14	909.15	1.08526	0.416176	0.000186758	0.00421975	TRUE	upregulated_in_MLDS		ENSG00000129493	HEATR5A	chr14	536.899	0.729004	0.391972	0.00113885	0.00179556	DE
ENSG00000136280	CCM2	chr7	1923.52	0.703034	0.264361	0.000189194	0.00425941	TRUE	upregulated_in_MLDS		ENSG00000136280	CCM2	chr7	1512.22	0.819691	0.322349	0.000255352	0.000472429	DE
ENSG00000105613	MAST1	chr19	311.973	1.12242	0.42786	0.000197476	0.00442577	TRUE	upregulated_in_MLDS		ENSG00000105613	MAST1	chr19	114.112	-6.35289e-06	0.0014427	0.819059	NA	lowly_expressed
ENSG00000165030	NFIL3	chr9	3066.12	1.73918	0.705642	0.0001983	0.00443407	TRUE	upregulated_in_MLDS		ENSG00000165030	NFIL3	chr9	2248.81	2.00317	0.499919	1.70209e-06	5.25215e-06	DE
ENSG00000198417	MT1F	chr16	625.389	1.50296	0.597977	0.00020684	0.004587	TRUE	upregulated_in_MLDS		ENSG00000198417	MT1F	chr16	512.793	1.54062	0.861651	0.000933926	0.00151107	DE
ENSG00000198336	MYL4	chr17	4974.6	1.22338	0.478407	0.000209512	0.00463106	TRUE	upregulated_in_MLDS		ENSG00000198336	MYL4	chr17	1961.58	3.37435e-06	0.00144269	0.344167	0.350247	DE
ENSG00000011478	QPCTL	chr19	484.545	1.31579	0.517418	0.000210302	0.00463106	TRUE	upregulated_in_MLDS		ENSG00000011478	QPCTL	chr19	315.3	1.06983	0.598141	0.00113804	NA	lowly_expressed
ENSG00000167693	NXN	chr17	534.507	1.31699	0.524094	0.000214549	0.00470573	TRUE	upregulated_in_MLDS		ENSG00000167693	NXN	chr17	581.239	2.20026	0.394788	6.58358e-10	3.7609e-09	DE
ENSG00000170145	SIK2	chr11	1944.83	1.35894	0.542457	0.000214833	0.00470726	TRUE	upregulated_in_MLDS		ENSG00000170145	SIK2	chr11	949.439	-0.00014984	0.00144662	0.0266166	NA	opposite_direction
ENSG00000196405	EVL	chr14	2656.76	0.828696	0.319872	0.000216522	0.00473484	TRUE	upregulated_in_MLDS		ENSG00000196405	EVL	chr14	1885.29	0.828099	0.300205	0.000167717	0.000327846	DE
ENSG00000112077	RHAG	chr6	15098.4	1.03366	0.39717	0.000221784	0.00483546	TRUE	upregulated_in_MLDS		ENSG00000112077	RHAG	chr6	15455	1.66467	0.423648	2.12287e-06	6.36861e-06	DE
ENSG00000197694	SPTAN1	chr9	1623.72	1.17108	0.467752	0.000227893	0.00494303	TRUE	upregulated_in_MLDS		ENSG00000197694	SPTAN1	chr9	994.635	0.844013	0.508791	0.00145009	0.00222456	DE
ENSG00000141582	CBX4	chr17	717.08	0.965898	0.378766	0.000231531	0.00501035	TRUE	upregulated_in_MLDS		ENSG00000141582	CBX4	chr17	511.949	4.38771e-06	0.00144269	0.0159522	0.0196056	DE
ENSG00000239704	CDRT4	chr17	365.165	1.07261	0.420837	0.000232765	0.00502997	TRUE	upregulated_in_MLDS		ENSG00000239704	CDRT4	chr17	399.58	1.41964	0.945079	0.00145214	NA	lowly_expressed
ENSG00000186439	TRDN	chr6	227.383	6.61461	1.84368	0.000233766	0.00504663	TRUE	upregulated_in_MLDS		ENSG00000186439	TRDN	chr6	19.1406	2.86465e-06	0.0014427	0.008224	NA	lowly_expressed
ENSG00000185963	BICD2	chr9	1381.75	0.686477	0.26549	0.000234505	0.00505266	TRUE	upregulated_in_MLDS		ENSG00000185963	BICD2	chr9	1073.09	0.682368	0.426022	0.00169384	0.00255853	DE
ENSG00000140406	TLNRD1	chr15	476.009	1.18067	0.46883	0.000239028	0.00513001	TRUE	upregulated_in_MLDS		ENSG00000140406	TLNRD1	chr15	318.337	1.03711	0.485697	0.000641766	NA	lowly_expressed
ENSG00000130517	PGPEP1	chr19	1007.35	0.865025	0.342757	0.000253799	0.00538911	TRUE	upregulated_in_MLDS		ENSG00000130517	PGPEP1	chr19	564.973	4.71108e-06	0.00144269	0.0858127	0.093378	DE
ENSG00000188070	C11orf95	chr11	217.261	1.72449	0.714308	0.000255328	0.00540592	TRUE	upregulated_in_MLDS		ENSG00000188070	C11orf95	chr11	172.152	2.16414	0.466439	9.18769e-08	NA	lowly_expressed
ENSG00000089248	ERP29	chr12	9230.26	0.562381	0.219443	0.000260949	0.00550612	TRUE	upregulated_in_MLDS		ENSG00000089248	ERP29	chr12	5702.3	7.32743e-06	0.00144267	0.0648304	0.0723688	DE
ENSG00000177694	NAALADL2	chr3	1807.59	1.28651	0.531992	0.000271139	0.00564818	TRUE	upregulated_in_MLDS		ENSG00000177694	NAALADL2	chr3	1015.97	-3.75519e-05	0.00144293	0.00374564	NA	opposite_direction
ENSG00000073417	PDE8A	chr15	814.868	1.09041	0.446134	0.000277186	0.00575777	TRUE	upregulated_in_MLDS		ENSG00000073417	PDE8A	chr15	932.375	1.90664	0.520679	6.58982e-06	1.79044e-05	DE
ENSG00000100106	TRIOBP	chr22	976.193	0.765698	0.3053	0.00027841	0.00577145	TRUE	upregulated_in_MLDS		ENSG00000100106	TRIOBP	chr22	615.234	0.471673	0.324442	0.00228946	0.00333574	DE
ENSG00000118263	KLF7	chr2	822.559	0.98714	0.398549	0.000279641	0.00578144	TRUE	upregulated_in_MLDS		ENSG00000118263	KLF7	chr2	981.282	1.81846	0.532288	1.39717e-05	3.52423e-05	DE
ENSG00000175691	ZNF77	chr19	531.764	1.38744	0.578623	0.00028007	0.00578487	TRUE	upregulated_in_MLDS		ENSG00000175691	ZNF77	chr19	249.627	4.69879e-06	0.00144269	0.0204856	NA	lowly_expressed
ENSG00000155366	RHOC	chr1	2524.6	1.65939	0.708775	0.00028956	0.00593625	TRUE	upregulated_in_MLDS		ENSG00000155366	RHOC	chr1	2206.64	2.22325	0.488563	1.51083e-07	5.80158e-07	DE
ENSG00000161040	FBXL13	chr7	482.29	0.972344	0.394748	0.000290594	0.00595189	TRUE	upregulated_in_MLDS		ENSG00000161040	FBXL13	chr7	299.501	8.26461e-06	0.0014427	0.0100181	NA	lowly_expressed
ENSG00000116260	QSOX1	chr1	1666.09	0.83146	0.336724	0.000291343	0.00595613	TRUE	upregulated_in_MLDS		ENSG00000116260	QSOX1	chr1	1190.95	0.702317	0.466987	0.00188861	0.00281338	DE
ENSG00000172638	EFEMP2	chr11	449.42	1.57234	0.66763	0.000296453	0.00603814	TRUE	upregulated_in_MLDS		ENSG00000172638	EFEMP2	chr11	160.269	4.82833e-06	0.00144269	0.0632899	NA	lowly_expressed
ENSG00000127249	ATP13A4	chr3	325.752	1.43101	0.603731	0.000304124	0.0061639	TRUE	upregulated_in_MLDS		ENSG00000127249	ATP13A4	chr3	140.679	4.08751e-06	0.00144269	0.0393549	NA	lowly_expressed
ENSG00000160190	SLC37A1	chr21	2609	1.32476	0.561791	0.000304871	0.0061639	TRUE	upregulated_in_MLDS		ENSG00000160190	SLC37A1	chr21	2752.22	2.20418	0.327114	4.67712e-13	4.29897e-12	DE
ENSG00000161671	EMC10	chr19	2290.17	0.817035	0.333582	0.000305212	0.00616512	TRUE	upregulated_in_MLDS		ENSG00000161671	EMC10	chr19	1553.14	0.808633	0.211928	4.31669e-06	1.22685e-05	DE
ENSG00000025434	NR1H3	chr11	408.6	0.918999	0.372364	0.000307616	0.00620798	TRUE	upregulated_in_MLDS		ENSG00000025434	NR1H3	chr11	325.746	8.1948e-06	0.0014427	0.00368765	NA	lowly_expressed
ENSG00000196123	KIAA0895L	chr16	330.618	0.90314	0.361039	0.000308071	0.00621144	TRUE	upregulated_in_MLDS		ENSG00000196123	KIAA0895L	chr16	227.377	0.762604	0.411477	0.00121203	NA	lowly_expressed
ENSG00000105254	TBCB	chr19	2579.81	0.659439	0.268539	0.000318208	0.00639822	TRUE	upregulated_in_MLDS		ENSG00000105254	TBCB	chr19	2120.05	0.780596	0.418525	0.00110647	0.00176056	DE
ENSG00000213533	STIMATE	chr3	387.762	0.697496	0.27825	0.000324102	0.00648706	TRUE	upregulated_in_MLDS		ENSG00000213533	STIMATE	chr3	303.456	0.866946	0.276324	5.34577e-05	NA	lowly_expressed
ENSG00000185507	IRF7	chr11	707.24	1.44835	0.623827	0.000324296	0.00648706	TRUE	upregulated_in_MLDS		ENSG00000185507	IRF7	chr11	525.254	1.73185	0.398301	3.95786e-07	1.36239e-06	DE
ENSG00000105737	GRIK5	chr19	442.331	0.808596	0.324518	0.000324397	0.00648706	TRUE	upregulated_in_MLDS		ENSG00000105737	GRIK5	chr19	333.734	0.883881	0.338343	0.000221243	NA	lowly_expressed
ENSG00000167460	TPM4	chr19	4490.37	1.33645	0.573958	0.00033075	0.00658205	TRUE	upregulated_in_MLDS		ENSG00000167460	TPM4	chr19	2597.34	3.82913e-06	0.00144269	0.0152842	0.0188381	DE
ENSG00000140943	MBTPS1	chr16	2407.81	0.889555	0.370535	0.000332408	0.00660517	TRUE	upregulated_in_MLDS		ENSG00000140943	MBTPS1	chr16	1742.47	0.653703	0.867465	0.00340858	0.00481999	DE
ENSG00000184840	TMED9	chr5	5287.85	0.789951	0.328929	0.000343967	0.00676756	TRUE	upregulated_in_MLDS		ENSG00000184840	TMED9	chr5	3940.83	0.777092	0.414906	0.00107853	0.00171929	DE
ENSG00000166949	SMAD3	chr15	2957.83	1.1443	0.488599	0.00034661	0.006806	TRUE	upregulated_in_MLDS		ENSG00000166949	SMAD3	chr15	3669.46	2.13306	0.51211	8.07034e-07	2.65292e-06	DE
ENSG00000085491	SLC25A24	chr1	1089.28	1.34911	0.586413	0.00035248	0.00687516	TRUE	upregulated_in_MLDS		ENSG00000085491	SLC25A24	chr1	581.257	0.992326	0.37749	0.000196094	0.000373182	DE
ENSG00000204099	NEU4	chr2	448.678	4.92942	1.01436	0.000355653	0.00691507	TRUE	upregulated_in_MLDS		ENSG00000204099	NEU4	chr2	1058.29	4.837	0.86347	3.88721e-10	2.33233e-09	DE
ENSG00000112576	CCND3	chr6	3380.79	1.35695	0.587414	0.000356462	0.00692047	TRUE	upregulated_in_MLDS		ENSG00000112576	CCND3	chr6	3394.17	2.1276	0.421675	1.72638e-08	7.61017e-08	DE
ENSG00000134996	OSTF1	chr9	1645.44	0.748954	0.311674	0.000361011	0.00698287	TRUE	upregulated_in_MLDS		ENSG00000134996	OSTF1	chr9	1007.17	6.73524e-06	0.00144269	0.0372133	0.0432154	DE
ENSG00000100320	RBFOX2	chr22	708.333	0.871421	0.367257	0.000362978	0.00699752	TRUE	upregulated_in_MLDS		ENSG00000100320	RBFOX2	chr22	526.944	0.914755	0.392334	0.000409969	0.000712702	DE
ENSG00000172081	MOB3A	chr19	670.973	0.832248	0.349012	0.000365344	0.00702465	TRUE	upregulated_in_MLDS		ENSG00000172081	MOB3A	chr19	671.826	1.55857	0.222856	9.759e-14	9.84485e-13	DE
ENSG00000182165	TP53TG1	chr7	1320.35	0.765202	0.319029	0.000366955	0.00704945	TRUE	upregulated_in_MLDS		ENSG00000182165	TP53TG1	chr7	1207.69	0.785793	1.20699	0.0030841	0.0043899	DE
ENSG00000130479	MAP1S	chr19	1177.62	1.14868	0.495646	0.000368057	0.00705828	TRUE	upregulated_in_MLDS		ENSG00000130479	MAP1S	chr19	572.116	8.63228e-06	0.0014427	0.0197791	0.0240016	DE
ENSG00000166311	SMPD1	chr11	288.715	1.15863	0.488246	0.000371458	0.00710405	TRUE	upregulated_in_MLDS		ENSG00000166311	SMPD1	chr11	177.359	4.04443e-06	0.00144269	0.00507113	NA	lowly_expressed
ENSG00000147443	DOK2	chr8	959.06	1.78482	0.814439	0.000377305	0.00718548	TRUE	upregulated_in_MLDS		ENSG00000147443	DOK2	chr8	1011.27	2.78787	0.359961	3.67281e-16	5.37848e-15	DE
ENSG00000109738	GLRB	chr4	398.874	1.14052	0.488106	0.000378381	0.00719973	TRUE	upregulated_in_MLDS		ENSG00000109738	GLRB	chr4	179.598	-5.05917e-06	0.00144269	0.0729004	NA	lowly_expressed
ENSG00000261824	LINC00662	chr19	688.051	0.700403	0.282869	0.000387585	0.0073621	TRUE	upregulated_in_MLDS		ENSG00000261824	LINC00662	chr19	709.567	1.08826	0.614131	0.00113351	0.00179507	DE
ENSG00000196155	PLEKHG4	chr16	429.418	1.33056	0.582291	0.000390193	0.00739886	TRUE	upregulated_in_MLDS		ENSG00000196155	PLEKHG4	chr16	176.412	2.75212e-06	0.00144269	0.1727	NA	lowly_expressed
ENSG00000135862	LAMC1	chr1	426.827	1.74004	0.802022	0.00039123	0.00740898	TRUE	upregulated_in_MLDS		ENSG00000135862	LAMC1	chr1	184.582	2.88213e-06	0.00144269	0.0575595	NA	lowly_expressed
ENSG00000164946	FREM1	chr9	997.206	2.91462	1.52662	0.000394642	0.00744467	TRUE	upregulated_in_MLDS		ENSG00000164946	FREM1	chr9	117.175	4.39299e-07	0.00144269	0.552511	NA	lowly_expressed
ENSG00000142409	ZNF787	chr19	1709.56	0.954058	0.413973	0.000399237	0.00749917	TRUE	upregulated_in_MLDS		ENSG00000142409	ZNF787	chr19	1390.98	1.32295	0.278267	5.85365e-08	2.38564e-07	DE
ENSG00000165322	ARHGAP12	chr10	1181.82	1.36206	0.608588	0.000402108	0.00753379	TRUE	upregulated_in_MLDS		ENSG00000165322	ARHGAP12	chr10	1282.75	2.06554	0.68709	5.36763e-05	0.000115941	DE
ENSG00000073350	LLGL2	chr17	473.723	1.07288	0.469036	0.000412002	0.00769291	TRUE	upregulated_in_MLDS		ENSG00000073350	LLGL2	chr17	309.879	5.30487e-06	0.00144269	0.00744732	NA	lowly_expressed
ENSG00000101199	ARFGAP1	chr20	861.6	1.01579	0.443832	0.000421756	0.00784173	TRUE	upregulated_in_MLDS		ENSG00000101199	ARFGAP1	chr20	622.14	1.01622	0.459163	0.000533395	0.000905409	DE
ENSG00000064601	CTSA	chr20	2311.42	1.36557	0.612523	0.00042523	0.00789298	TRUE	upregulated_in_MLDS		ENSG00000064601	CTSA	chr20	1594.51	1.43747	0.460152	4.06612e-05	9.10137e-05	DE
ENSG00000151135	TMEM263	chr12	2598.66	0.9208	0.404113	0.000429139	0.0079454	TRUE	upregulated_in_MLDS		ENSG00000151135	TMEM263	chr12	1513.77	6.86353e-06	0.00144269	0.0228097	0.0273717	DE
ENSG00000173762	CD7	chr17	5005.12	1.15216	0.516355	0.000436131	0.00803229	TRUE	upregulated_in_MLDS		ENSG00000173762	CD7	chr17	2688.2	1.00778e-05	0.00144271	0.0241901	0.0289478	DE
ENSG00000224184	MIR3681HG	chr2	882.775	1.2009	0.538356	0.000437487	0.00803229	TRUE	upregulated_in_MLDS		ENSG00000224184	MIR3681HG	chr2	314.796	2.20965e-06	0.00144269	0.507598	NA	lowly_expressed
ENSG00000105402	NAPA	chr19	3691.94	0.577693	0.244195	0.000440318	0.00806405	TRUE	upregulated_in_MLDS		ENSG00000105402	NAPA	chr19	2516.12	1.69553e-05	0.00144272	0.0089654	0.0115269	DE
ENSG00000170989	S1PR1	chr1	715.735	2.15427	1.07544	0.000440722	0.00806473	TRUE	upregulated_in_MLDS		ENSG00000170989	S1PR1	chr1	549.391	2.79183	0.440438	6.6006e-12	5.09189e-11	DE
ENSG00000133250	ZNF414	chr19	1303.62	0.764158	0.328787	0.00044709	0.00814734	TRUE	upregulated_in_MLDS		ENSG00000133250	ZNF414	chr19	965.24	0.793267	0.35126	0.000517595	0.00088032	DE
ENSG00000177666	PNPLA2	chr11	3451.4	0.76585	0.327999	0.000449902	0.0081918	TRUE	upregulated_in_MLDS		ENSG00000177666	PNPLA2	chr11	2691.05	0.956525	0.284699	2.20801e-05	5.21235e-05	DE
ENSG00000108219	TSPAN14	chr10	1361.64	0.573791	0.246667	0.000455058	0.00827881	TRUE	upregulated_in_MLDS		ENSG00000108219	TSPAN14	chr10	1196.86	0.91795	0.303284	6.47644e-05	0.000138506	DE
ENSG00000134852	CLOCK	chr4	705.69	0.860963	0.378127	0.000459589	0.00835434	TRUE	upregulated_in_MLDS		ENSG00000134852	CLOCK	chr4	483.478	5.8666e-06	0.00144269	0.0111485	0.0139801	DE
ENSG00000183828	NUDT14	chr14	748.521	1.2544	0.569969	0.000460626	0.00836627	TRUE	upregulated_in_MLDS		ENSG00000183828	NUDT14	chr14	312.398	4.37901e-06	0.00144269	0.0860727	NA	lowly_expressed
ENSG00000167671	UBXN6	chr19	796.98	0.646036	0.277276	0.000466363	0.00846293	TRUE	upregulated_in_MLDS		ENSG00000167671	UBXN6	chr19	657.994	0.738343	0.475133	0.00179653	0.00270419	DE
ENSG00000196576	PLXNB2	chr22	319.416	1.2677	0.581884	0.000467899	0.00847619	TRUE	upregulated_in_MLDS		ENSG00000196576	PLXNB2	chr22	318.191	1.95116	0.511972	2.96987e-06	NA	lowly_expressed
ENSG00000128626	MRPS12	chr19	5632.8	1.33866	0.607917	0.000468603	0.00847619	TRUE	upregulated_in_MLDS		ENSG00000128626	MRPS12	chr19	4891.43	1.7829	0.512279	1.10474e-05	2.82396e-05	DE
ENSG00000170634	ACYP2	chr2	1962.22	0.640778	0.27823	0.000469347	0.00847803	TRUE	upregulated_in_MLDS		ENSG00000170634	ACYP2	chr2	1197.45	4.48228e-06	0.00144269	0.137854	0.145606	DE
ENSG00000013375	PGM3	chr6	690.361	1.07292	0.482179	0.000474066	0.00855382	TRUE	upregulated_in_MLDS		ENSG00000013375	PGM3	chr6	595.58	3.49818e-06	0.0014427	0.00704928	0.00921418	DE
ENSG00000103160	HSDL1	chr16	333.833	1.11486	0.508474	0.000504161	0.00903748	TRUE	upregulated_in_MLDS		ENSG00000103160	HSDL1	chr16	178.414	0.610385	0.470594	0.00260034	NA	lowly_expressed
ENSG00000133317	LGALS12	chr11	552.535	1.45537	0.689487	0.0005167	0.00923212	TRUE	upregulated_in_MLDS		ENSG00000133317	LGALS12	chr11	549.154	2.28384	0.40128	4.71892e-10	2.79257e-09	DE
ENSG00000164292	RHOBTB3	chr5	5452.61	0.845776	0.382386	0.000523949	0.00931058	TRUE	upregulated_in_MLDS		ENSG00000164292	RHOBTB3	chr5	5007.07	1.23242	0.485281	0.000235594	0.000440591	DE
ENSG00000162086	ZNF75A	chr16	683.023	0.923082	0.41952	0.000526666	0.00933431	TRUE	upregulated_in_MLDS		ENSG00000162086	ZNF75A	chr16	579.982	4.80514e-06	0.0014427	0.00383231	0.00535779	DE
ENSG00000185905	C16orf54	chr16	694.73	1.25049	0.588725	0.000543688	0.00958958	TRUE	upregulated_in_MLDS		ENSG00000185905	C16orf54	chr16	429.604	1.09637	0.457364	0.000353165	0.000626559	DE
ENSG00000007047	MARK4	chr19	1289.49	0.984373	0.459181	0.000557303	0.00974371	TRUE	upregulated_in_MLDS		ENSG00000007047	MARK4	chr19	842.653	5.46779e-06	0.00144269	0.00967104	0.0123606	DE
ENSG00000166167	BTRC	chr10	1312.61	0.797262	0.365714	0.000565307	0.00985231	TRUE	upregulated_in_MLDS		ENSG00000166167	BTRC	chr10	982.739	8.37905e-06	0.0014427	0.0077286	0.0100484	DE
ENSG00000173020	GRK2	chr11	3592.02	0.850076	0.393668	0.000572624	0.0099404	TRUE	upregulated_in_MLDS		ENSG00000173020	GRK2	chr11	2428.27	0.528035	1.55346	0.00402022	0.00558436	DE
ENSG00000239653	PSMD6-AS2	chr3	364.617	1.00859	0.46555	0.000578143	0.0100204	TRUE	upregulated_in_MLDS		ENSG00000239653	PSMD6-AS2	chr3	271.999	0.821476	0.942085	0.00311022	NA	lowly_expressed
ENSG00000168010	ATG16L2	chr11	1394.76	0.681005	0.308213	0.000580253	0.010049	TRUE	upregulated_in_MLDS		ENSG00000168010	ATG16L2	chr11	975.139	4.19712e-06	0.00144269	0.0256972	0.030624	DE
ENSG00000135838	NPL	chr1	1005.27	0.927188	0.433506	0.000597298	0.0102794	TRUE	upregulated_in_MLDS		ENSG00000135838	NPL	chr1	877.917	1.32561	0.418577	3.84713e-05	8.72421e-05	DE
ENSG00000240849	TMEM189	chr20	1327.52	0.816316	0.381202	0.000603068	0.01035	TRUE	upregulated_in_MLDS		ENSG00000240849	TMEM189	chr20	1078.87	1.11244	0.327601	1.83324e-05	4.43675e-05	DE
ENSG00000287998	AC104232.3	chr8	592.528	2.63536	1.57389	0.000604747	0.0103509	TRUE	upregulated_in_MLDS		ENSG00000287998	AC104232.3	chr8	63.8618	7.38269e-07	0.00144269	0.54737	NA	lowly_expressed
ENSG00000137942	FNBP1L	chr1	1187.44	1.26067	0.612958	0.000605635	0.010358	TRUE	upregulated_in_MLDS		ENSG00000137942	FNBP1L	chr1	877.344	1.56263	0.367337	7.28635e-07	2.42131e-06	DE
ENSG00000167552	TUBA1A	chr12	5544.68	0.770992	0.353513	0.000607071	0.0103745	TRUE	upregulated_in_MLDS		ENSG00000167552	TUBA1A	chr12	3171.24	3.28879e-06	0.00144269	0.171425	0.179529	DE
ENSG00000131871	SELENOS	chr15	2370.89	0.653234	0.301416	0.00061137	0.0104276	TRUE	upregulated_in_MLDS		ENSG00000131871	SELENOS	chr15	1949.26	0.805385	0.419004	0.000973009	0.00156843	DE
ENSG00000182600	SNORC	chr2	331.143	1.94818	1.03603	0.000612004	0.0104276	TRUE	upregulated_in_MLDS		ENSG00000182600	SNORC	chr2	74.4163	2.13503e-06	0.00144269	0.226239	NA	lowly_expressed
ENSG00000129968	ABHD17A	chr19	2997.54	0.614693	0.281164	0.000624859	0.0105807	TRUE	upregulated_in_MLDS		ENSG00000129968	ABHD17A	chr19	2492.19	0.820002	0.360165	0.000479332	0.000818464	DE
ENSG00000172059	KLF11	chr2	739.515	0.939827	0.444578	0.000628882	0.0106233	TRUE	upregulated_in_MLDS		ENSG00000172059	KLF11	chr2	392.944	3.29021e-06	0.00144269	0.127978	0.136006	DE
ENSG00000172817	CYP7B1	chr8	4804.03	1.66656	0.888166	0.000650607	0.0109166	TRUE	upregulated_in_MLDS		ENSG00000172817	CYP7B1	chr8	3037.11	1.59547	0.729829	0.000436303	0.000749434	DE
ENSG00000110395	CBL	chr11	384.133	1.20795	0.597303	0.000651157	0.0109166	TRUE	upregulated_in_MLDS		ENSG00000110395	CBL	chr11	442.293	2.06016	0.624611	1.99029e-05	4.7503e-05	DE
ENSG00000166710	B2M	chr15	148013	0.894197	0.432758	0.000666913	0.0111116	TRUE	upregulated_in_MLDS		ENSG00000166710	B2M	chr15	53051.2	0.000161747	0.00144726	0.516696	0.522134	DE
ENSG00000104805	NUCB1	chr19	5111.45	0.681802	0.320317	0.000674721	0.0112061	TRUE	upregulated_in_MLDS		ENSG00000104805	NUCB1	chr19	3227.55	-1.57429e-05	0.00144272	0.0200275	NA	opposite_direction
ENSG00000227885	AL590652.1	chr6	266.453	0.910633	0.429952	0.00068412	0.0113385	TRUE	upregulated_in_MLDS		ENSG00000227885	AL590652.1	chr6	160.828	5.30677e-06	0.00144269	0.0273708	NA	lowly_expressed
ENSG00000143157	POGK	chr1	807.12	0.993951	0.488159	0.000690336	0.0114243	TRUE	upregulated_in_MLDS		ENSG00000143157	POGK	chr1	648.458	1.28382	0.420738	5.83331e-05	0.000125685	DE
ENSG00000142327	RNPEPL1	chr2	1317.06	0.830084	0.40087	0.000696941	0.011499	TRUE	upregulated_in_MLDS		ENSG00000142327	RNPEPL1	chr2	1253.6	1.38411	0.389794	9.93691e-06	2.5915e-05	DE
ENSG00000147535	PLPP5	chr8	2049.43	0.663029	0.315625	0.000705363	0.0115858	TRUE	upregulated_in_MLDS		ENSG00000147535	PLPP5	chr8	1137.42	7.75819e-06	0.00144268	0.143735	0.151448	DE
ENSG00000115145	STAM2	chr2	894.639	0.922785	0.453344	0.000719369	0.0117369	TRUE	upregulated_in_MLDS		ENSG00000115145	STAM2	chr2	818.608	1.34495	0.506706	0.000166937	0.000327061	DE
ENSG00000244625	MIATNB	chr22	310.427	0.584007	0.273507	0.000726257	0.0118088	TRUE	upregulated_in_MLDS		ENSG00000244625	MIATNB	chr22	212.777	7.29127e-06	0.00144269	0.0276535	NA	lowly_expressed
ENSG00000125753	VASP	chr19	5242.13	0.801488	0.38622	0.000730655	0.0118682	TRUE	upregulated_in_MLDS		ENSG00000125753	VASP	chr19	3702.57	0.806421	0.334292	0.000357811	0.000633501	DE
ENSG00000149932	TMEM219	chr16	6081.04	0.57695	0.274515	0.000733952	0.0119129	TRUE	upregulated_in_MLDS		ENSG00000149932	TMEM219	chr16	4229.34	1.09975e-05	0.0014427	0.0397081	0.0455615	DE
ENSG00000100979	PLTP	chr20	1795.27	0.838361	0.411052	0.000752637	0.0121444	TRUE	upregulated_in_MLDS		ENSG00000100979	PLTP	chr20	1041.4	1.09435e-05	0.0014427	0.0276788	0.0328045	DE
ENSG00000258472	AC005726.1	chr17	342.588	0.804343	0.376921	0.000753665	0.0121521	TRUE	upregulated_in_MLDS		ENSG00000258472	AC005726.1	chr17	194.799	5.6756e-06	0.0014427	0.261876	NA	lowly_expressed
ENSG00000213654	GPSM3	chr6	4855.82	0.670838	0.325588	0.000760082	0.0122014	TRUE	upregulated_in_MLDS		ENSG00000213654	GPSM3	chr6	3643.33	0.727417	0.345926	0.000717751	0.001188	DE
ENSG00000104918	RETN	chr19	333.556	1.76051	0.996901	0.000761166	0.0122014	TRUE	upregulated_in_MLDS		ENSG00000104918	RETN	chr19	153.436	-8.58817e-06	0.00144271	0.00942296	NA	lowly_expressed
ENSG00000243449	C4orf48	chr4	1648.81	0.955268	0.475576	0.000764453	0.0122274	TRUE	upregulated_in_MLDS		ENSG00000243449	C4orf48	chr4	1197.21	1.67183	0.350174	0.000116317	0.000233715	DE
ENSG00000072849	DERL2	chr17	1170.1	0.880406	0.438574	0.000765151	0.0122296	TRUE	upregulated_in_MLDS		ENSG00000072849	DERL2	chr17	1121.86	1.5378	0.328951	9.97902e-08	3.91904e-07	DE
ENSG00000159788	RGS12	chr4	477.95	0.84344	0.411173	0.000771638	0.0123154	TRUE	upregulated_in_MLDS		ENSG00000159788	RGS12	chr4	195.562	3.77476e-07	0.00144269	0.96739	NA	lowly_expressed
ENSG00000162604	TM2D1	chr1	1737.75	0.523906	0.251942	0.000789035	0.0125384	TRUE	upregulated_in_MLDS		ENSG00000162604	TM2D1	chr1	1219.74	0.421547	0.28997	0.00222834	0.00326319	DE
ENSG00000179820	MYADM	chr19	3250.14	0.793672	0.395593	0.000793032	0.0125837	TRUE	upregulated_in_MLDS		ENSG00000179820	MYADM	chr19	2401.6	8.20174e-06	0.0014427	0.0062756	0.0082907	DE
ENSG00000239636	AC004865.2	chr1	634.388	0.999056	0.509323	0.000801659	0.0126749	TRUE	upregulated_in_MLDS		ENSG00000239636	AC004865.2	chr1	328.325	3.61882e-06	0.00144269	0.0926417	NA	lowly_expressed
ENSG00000124006	OBSL1	chr2	842.965	0.922113	0.467465	0.000810116	0.0127444	TRUE	upregulated_in_MLDS		ENSG00000124006	OBSL1	chr2	862.532	1.72726	0.300041	2.60484e-10	1.61912e-09	DE
ENSG00000119242	CCDC92	chr12	673.251	0.886651	0.445006	0.000815478	0.0128013	TRUE	upregulated_in_MLDS		ENSG00000119242	CCDC92	chr12	448.768	0.914543	0.268454	1.92821e-05	4.6285e-05	DE
ENSG00000107611	CUBN	chr10	365.155	1.52502	0.84187	0.000825169	0.0129165	TRUE	upregulated_in_MLDS		ENSG00000107611	CUBN	chr10	121.091	3.80178e-06	0.00144269	0.081543	NA	lowly_expressed
ENSG00000083844	ZNF264	chr19	399.578	0.871181	0.437205	0.000830693	0.0129642	TRUE	upregulated_in_MLDS		ENSG00000083844	ZNF264	chr19	336.72	1.04766	0.587163	0.00115492	NA	lowly_expressed
ENSG00000269821	KCNQ1OT1	chr11	1034.15	0.901207	0.462237	0.000835267	0.0130005	TRUE	upregulated_in_MLDS		ENSG00000269821	KCNQ1OT1	chr11	569.08	7.00092e-06	0.0014427	0.104754	0.112292	DE
ENSG00000173801	JUP	chr17	3073.13	1.17895	0.625019	0.000843116	0.0130948	TRUE	upregulated_in_MLDS		ENSG00000173801	JUP	chr17	1606.64	0.71736	0.463947	0.00182031	0.00273522	DE
ENSG00000173744	AGFG1	chr2	2423.1	0.713411	0.360112	0.00085644	0.0132924	TRUE	upregulated_in_MLDS		ENSG00000173744	AGFG1	chr2	2162.19	1.04214	0.46149	0.000459511	0.000786173	DE
ENSG00000123810	B9D2	chr19	448.011	0.931527	0.4723	0.000864043	0.0133632	TRUE	upregulated_in_MLDS		ENSG00000123810	B9D2	chr19	378.843	1.36823	0.34186	1.92878e-06	NA	lowly_expressed
ENSG00000170456	DENND5B	chr12	1698.76	1.07628	0.572423	0.000870538	0.0134447	TRUE	upregulated_in_MLDS		ENSG00000170456	DENND5B	chr12	1159.22	4.0977e-06	0.00144269	0.00549898	0.00737114	DE
ENSG00000069667	RORA	chr15	394.465	1.85775	1.11027	0.00088195	0.0135638	TRUE	upregulated_in_MLDS		ENSG00000069667	RORA	chr15	180.109	1.13069	1.22413	0.00267055	NA	lowly_expressed
ENSG00000130844	ZNF331	chr19	1740.13	1.47015	0.835744	0.000884025	0.0135767	TRUE	upregulated_in_MLDS		ENSG00000130844	ZNF331	chr19	1187.05	1.70046	0.49708	1.60363e-05	3.95867e-05	DE
ENSG00000140948	ZCCHC14	chr16	348.739	1.02065	0.534499	0.000895248	0.0137107	TRUE	upregulated_in_MLDS		ENSG00000140948	ZCCHC14	chr16	246.614	1.36891e-05	0.00144272	0.0165209	NA	lowly_expressed
ENSG00000151422	FER	chr5	2458.17	0.877226	0.457705	0.00090696	0.0138131	TRUE	upregulated_in_MLDS		ENSG00000151422	FER	chr5	2472.95	1.53946	0.43582	9.95806e-06	2.5915e-05	DE
ENSG00000119977	TCTN3	chr10	809.733	0.538489	0.268398	0.000925553	0.0140185	TRUE	upregulated_in_MLDS		ENSG00000119977	TCTN3	chr10	561.098	0.394481	0.347451	0.00318407	0.00451731	DE
ENSG00000128294	TPST2	chr22	3918.74	1.09286	0.597361	0.000938328	0.0141632	TRUE	upregulated_in_MLDS		ENSG00000128294	TPST2	chr22	3468.43	1.74523	0.284235	2.52479e-11	1.83312e-10	DE
ENSG00000125734	GPR108	chr19	1262.73	0.763067	0.394089	0.000943277	0.0142281	TRUE	upregulated_in_MLDS		ENSG00000125734	GPR108	chr19	912.096	0.735858	0.428724	0.00143727	0.00220962	DE
ENSG00000143870	PDIA6	chr2	11712.5	0.578594	0.293436	0.000951643	0.0143248	TRUE	upregulated_in_MLDS		ENSG00000143870	PDIA6	chr2	7540.93	4.7962e-06	0.00144269	0.102394	0.109898	DE
ENSG00000172932	ANKRD13D	chr11	1111.33	0.737753	0.385797	0.000952572	0.014329	TRUE	upregulated_in_MLDS		ENSG00000172932	ANKRD13D	chr11	914.661	1.00547	0.381338	0.000187345	0.000360504	DE
ENSG00000251322	SHANK3	chr22	691.777	1.19409	0.66707	0.000954964	0.0143552	TRUE	upregulated_in_MLDS		ENSG00000251322	SHANK3	chr22	461.775	1.17695	0.547536	0.000562068	0.000946641	DE
ENSG00000125249	RAP2A	chr13	1254.41	1.13554	0.627419	0.000956038	0.0143615	TRUE	upregulated_in_MLDS		ENSG00000125249	RAP2A	chr13	698.604	-3.0277e-08	0.00144269	0.00745094	NA	opposite_direction
ENSG00000228793	AL033523.1	chr6	709.031	2.19393	1.58079	0.000958315	0.0143682	TRUE	upregulated_in_MLDS		ENSG00000228793	AL033523.1	chr6	167.895	1.78924e-06	0.00144269	0.0739581	NA	lowly_expressed
ENSG00000111679	PTPN6	chr12	4223.14	0.799838	0.415627	0.000958655	0.0143682	TRUE	upregulated_in_MLDS		ENSG00000111679	PTPN6	chr12	4207.6	1.45832	0.392814	6.43826e-06	1.76592e-05	DE
ENSG00000227674	LINC00355	chr13	188.213	7.68851	2.00822	0.000960095	0.0143733	TRUE	upregulated_in_MLDS		ENSG00000227674	LINC00355	chr13	2.97485	-3.81096e-07	0.00144269	0.714752	NA	lowly_expressed
ENSG00000167397	VKORC1	chr16	5148.57	0.909926	0.49059	0.000962345	0.01439	TRUE	upregulated_in_MLDS		ENSG00000167397	VKORC1	chr16	2706.07	5.33338e-06	0.00144269	0.0544185	0.0615414	DE
ENSG00000066056	TIE1	chr1	684.562	1.06749	0.586504	0.00097579	0.0145375	TRUE	upregulated_in_MLDS		ENSG00000066056	TIE1	chr1	553.969	1.3619	0.519544	0.000178807	0.000347166	DE
ENSG00000023608	SNAPC1	chr14	2253.41	0.889797	0.476916	0.000980464	0.0145789	TRUE	upregulated_in_MLDS		ENSG00000023608	SNAPC1	chr14	716.069	-2.67686e-07	0.00144268	0.17688	NA	opposite_direction
ENSG00000174233	ADCY6	chr12	339.955	1.01844	0.546459	0.000990629	0.0147002	TRUE	upregulated_in_MLDS		ENSG00000174233	ADCY6	chr12	302.298	1.50245	0.468212	3.28427e-05	NA	lowly_expressed
ENSG00000050767	COL23A1	chr5	1943.88	1.36677	0.816046	0.00101081	0.0149191	TRUE	upregulated_in_MLDS		ENSG00000050767	COL23A1	chr5	3414.63	3.205	0.452262	4.46735e-14	4.82474e-13	DE
ENSG00000256043	CTSO	chr4	298.627	1.1341	0.620909	0.00102838	0.015148	TRUE	upregulated_in_MLDS		ENSG00000256043	CTSO	chr4	183.443	4.54353e-06	0.00144269	0.0107584	NA	lowly_expressed
ENSG00000204227	RING1	chr6	1784.82	0.593022	0.308978	0.00103336	0.0151602	TRUE	upregulated_in_MLDS		ENSG00000204227	RING1	chr6	1248.92	0.593435	0.243859	0.000437338	0.000749722	DE
ENSG00000153443	UBALD1	chr16	1298.06	0.653351	0.343179	0.00104025	0.015241	TRUE	upregulated_in_MLDS		ENSG00000153443	UBALD1	chr16	1152.1	1.14745	0.254011	2.37467e-07	8.58458e-07	DE
ENSG00000123358	NR4A1	chr12	5989.13	1.76376	1.20308	0.00105282	0.0153803	TRUE	upregulated_in_MLDS		ENSG00000123358	NR4A1	chr12	4952.7	2.27461	0.893807	0.000186227	0.000359152	DE
ENSG00000088808	PPP1R13B	chr14	324.488	1.16546	0.667525	0.00105423	0.0153844	TRUE	upregulated_in_MLDS		ENSG00000088808	PPP1R13B	chr14	295.561	1.72368	0.555596	3.9842e-05	NA	lowly_expressed
ENSG00000186106	ANKRD46	chr8	394.441	0.699238	0.370731	0.00106877	0.0155423	TRUE	upregulated_in_MLDS		ENSG00000186106	ANKRD46	chr8	233.872	-1.25666e-05	0.00144271	0.0548345	NA	lowly_expressed
ENSG00000267519	AC020916.1	chr19	2714.18	0.977812	0.546081	0.00108411	0.015716	TRUE	upregulated_in_MLDS		ENSG00000267519	AC020916.1	chr19	2118.73	2.1813e-07	0.00144269	0.0649294	0.0723858	DE
ENSG00000108774	RAB5C	chr17	4256.89	0.716005	0.388675	0.00111398	0.0160854	TRUE	upregulated_in_MLDS		ENSG00000108774	RAB5C	chr17	3392.03	0.991882	0.306945	3.28691e-05	7.5529e-05	DE
ENSG00000157077	ZFYVE9	chr1	593.356	1.56013	1.01361	0.00112221	0.0161723	TRUE	upregulated_in_MLDS		ENSG00000157077	ZFYVE9	chr1	200.703	5.4323e-06	0.00144269	0.0284222	NA	lowly_expressed
ENSG00000084234	APLP2	chr11	6713.65	0.713135	0.379722	0.00113577	0.0163037	TRUE	upregulated_in_MLDS		ENSG00000084234	APLP2	chr11	5658.83	1.18777	0.178513	1.64353e-12	1.43435e-11	DE
ENSG00000179387	ELMOD2	chr4	702.8	0.65567	0.354386	0.0011507	0.0164856	TRUE	upregulated_in_MLDS		ENSG00000179387	ELMOD2	chr4	518.125	0.712375	0.340067	0.000756444	0.00123782	DE
ENSG00000151789	ZNF385D	chr3	16093.4	1.82564	1.39402	0.00117749	0.0167927	TRUE	upregulated_in_MLDS		ENSG00000151789	ZNF385D	chr3	15852.6	3.04051	0.480879	8.72027e-12	6.58955e-11	DE
ENSG00000079156	OSBPL6	chr2	2148.78	1.85369	1.39546	0.00120336	0.0170511	TRUE	upregulated_in_MLDS		ENSG00000079156	OSBPL6	chr2	3021.13	3.52171	0.652728	1.24292e-09	6.58826e-09	DE
ENSG00000103495	MAZ	chr16	9355.87	0.727352	0.409891	0.00123761	0.0174352	TRUE	upregulated_in_MLDS		ENSG00000103495	MAZ	chr16	6816.2	0.731916	0.437033	0.00164321	0.00249077	DE
ENSG00000123395	ATG101	chr12	696.875	0.674445	0.378562	0.00124326	0.0175036	TRUE	upregulated_in_MLDS		ENSG00000123395	ATG101	chr12	547.276	0.892501	0.33281	0.000174314	0.000339972	DE
ENSG00000033100	CHPF2	chr7	765.59	0.862735	0.49558	0.00125861	0.017697	TRUE	upregulated_in_MLDS		ENSG00000033100	CHPF2	chr7	619.315	1.14538	0.44226	0.000220952	0.000416458	DE
ENSG00000156381	ANKRD9	chr14	1792.99	1.02627	0.624308	0.00127694	0.0178976	TRUE	upregulated_in_MLDS		ENSG00000156381	ANKRD9	chr14	1740.96	1.84071	0.3325	8.84105e-10	4.8346e-09	DE
ENSG00000137207	YIPF3	chr6	2556.78	0.563072	0.311603	0.00127813	0.0179027	TRUE	upregulated_in_MLDS		ENSG00000137207	YIPF3	chr6	1817.71	0.569322	0.262683	0.000680475	0.00113064	DE
ENSG00000121542	SEC22A	chr3	984.439	0.761115	0.429701	0.00128276	0.0179563	TRUE	upregulated_in_MLDS		ENSG00000121542	SEC22A	chr3	589.302	3.50012e-06	0.00144269	0.107524	0.115118	DE
ENSG00000117602	RCAN3	chr1	514.311	0.905254	0.52791	0.00128792	0.018017	TRUE	upregulated_in_MLDS		ENSG00000117602	RCAN3	chr1	399.154	1.31774	0.20631	8.10949e-12	NA	lowly_expressed
ENSG00000130714	POMT1	chr9	337.969	0.786515	0.446446	0.00129978	0.0181156	TRUE	upregulated_in_MLDS		ENSG00000130714	POMT1	chr9	260.521	1.06774	0.295929	9.42308e-06	NA	lowly_expressed
ENSG00000171700	RGS19	chr20	849.752	1.33857	0.887809	0.00130074	0.0181156	TRUE	upregulated_in_MLDS		ENSG00000171700	RGS19	chr20	713.212	1.70799	0.781139	0.000433542	0.000746175	DE
ENSG00000165185	KIAA1958	chr9	1724.74	0.761557	0.441692	0.00131956	0.018308	TRUE	upregulated_in_MLDS		ENSG00000165185	KIAA1958	chr9	1148.11	1.38041e-05	0.00144272	0.0164192	0.0201508	DE
ENSG00000205744	DENND1C	chr19	380.494	0.667461	0.374331	0.00133472	0.0184601	TRUE	upregulated_in_MLDS		ENSG00000205744	DENND1C	chr19	264.637	0.616528	0.345257	0.00141142	NA	lowly_expressed
ENSG00000105329	TGFB1	chr19	11239.5	0.913826	0.509441	0.00133942	0.0184899	TRUE	upregulated_in_MLDS		ENSG00000105329	TGFB1	chr19	11557.4	1.59284	0.500433	3.40623e-05	7.78567e-05	DE
ENSG00000170100	ZNF778	chr16	1436.13	1.58687	1.1936	0.00134108	0.0184899	TRUE	upregulated_in_MLDS		ENSG00000170100	ZNF778	chr16	749.934	1.49239	0.596181	0.000228659	0.000428549	DE
ENSG00000109762	SNX25	chr4	448.961	1.43468	0.969234	0.00136832	0.01883	TRUE	upregulated_in_MLDS		ENSG00000109762	SNX25	chr4	376.147	1.84719	0.80153	0.000336835	NA	lowly_expressed
ENSG00000166831	RBPMS2	chr15	2986.49	0.780399	0.464582	0.00139059	0.019053	TRUE	upregulated_in_MLDS		ENSG00000166831	RBPMS2	chr15	2053.09	3.86865e-06	0.00144269	0.0446648	0.0507768	DE
ENSG00000124126	PREX1	chr20	2485.41	0.576798	0.33248	0.00142503	0.0194039	TRUE	upregulated_in_MLDS		ENSG00000124126	PREX1	chr20	2003.44	0.724177	0.409063	0.00128898	0.00199583	DE
ENSG00000070770	CSNK2A2	chr16	1743.68	0.550541	0.322463	0.0014639	0.0198104	TRUE	upregulated_in_MLDS		ENSG00000070770	CSNK2A2	chr16	1291.85	0.43112	1.14061	0.00397427	0.00552942	DE
ENSG00000090006	LTBP4	chr19	1486.22	0.767827	0.472171	0.00149208	0.0201545	TRUE	upregulated_in_MLDS		ENSG00000090006	LTBP4	chr19	599.529	-5.09837e-07	0.00144268	0.868321	NA	opposite_direction
ENSG00000197576	HOXA4	chr7	226.043	1.72242	1.4134	0.00150373	0.020287	TRUE	upregulated_in_MLDS		ENSG00000197576	HOXA4	chr7	76.4915	1.54512e-06	0.00144269	0.202316	NA	lowly_expressed
ENSG00000133740	E2F5	chr8	945.217	0.744233	0.468665	0.00156636	0.0209264	TRUE	upregulated_in_MLDS		ENSG00000133740	E2F5	chr8	502.291	2.00731e-06	0.00144269	0.315054	0.320998	DE
ENSG00000186350	RXRA	chr9	421.713	0.867326	0.548508	0.00157281	0.0209264	TRUE	upregulated_in_MLDS		ENSG00000186350	RXRA	chr9	251.139	7.69374e-06	0.0014427	0.0876794	NA	lowly_expressed
ENSG00000113916	BCL6	chr3	374.713	1.53346	1.33213	0.00157363	0.0209264	TRUE	upregulated_in_MLDS		ENSG00000113916	BCL6	chr3	290.562	1.55811	1.67881	0.00194004	NA	lowly_expressed
ENSG00000169733	RFNG	chr17	1192.58	0.688359	0.426686	0.00157446	0.0209264	TRUE	upregulated_in_MLDS		ENSG00000169733	RFNG	chr17	799.637	-1.86549e-05	0.00144275	0.0212455	NA	opposite_direction
ENSG00000152127	MGAT5	chr2	739.533	0.933628	0.618188	0.00157472	0.0209264	TRUE	upregulated_in_MLDS		ENSG00000152127	MGAT5	chr2	831.741	1.57941	0.819903	0.000729285	0.00120019	DE
ENSG00000111348	ARHGDIB	chr12	23409.5	0.515935	0.313226	0.00158317	0.0209978	TRUE	upregulated_in_MLDS		ENSG00000111348	ARHGDIB	chr12	16501.3	3.60964e-05	0.00144291	0.0336169	0.03925	DE
ENSG00000148158	SNX30	chr9	557.895	1.05212	0.712376	0.00158808	0.0210339	TRUE	upregulated_in_MLDS		ENSG00000148158	SNX30	chr9	525.134	1.32369	1.04153	0.0018365	0.00275475	DE
ENSG00000076944	STXBP2	chr19	5498.58	0.678056	0.419952	0.00160136	0.0211625	TRUE	upregulated_in_MLDS		ENSG00000076944	STXBP2	chr19	4366.52	1.03567	0.232163	2.67329e-07	9.50504e-07	DE
ENSG00000175727	MLXIP	chr12	2151.97	0.523808	0.316355	0.00160688	0.0211971	TRUE	upregulated_in_MLDS		ENSG00000175727	MLXIP	chr12	1730.31	0.636465	0.433812	0.00204298	0.00302249	DE
ENSG00000112144	ICK	chr6	346.791	0.935816	0.620135	0.00161783	0.0213032	TRUE	upregulated_in_MLDS		ENSG00000112144	ICK	chr6	182.206	1.50037e-06	0.00144269	0.0871436	NA	lowly_expressed
ENSG00000197324	LRP10	chr14	911.932	0.652995	0.400348	0.00162097	0.0213318	TRUE	upregulated_in_MLDS		ENSG00000197324	LRP10	chr14	814.891	1.10265	0.371946	7.6525e-05	0.000161657	DE
ENSG00000119632	IFI27L2	chr14	1036.55	1.05279	0.753035	0.00167622	0.0219015	TRUE	upregulated_in_MLDS		ENSG00000119632	IFI27L2	chr14	856.572	3.09672e-07	0.00144269	0.00416494	0.00575761	DE
ENSG00000114745	GORASP1	chr3	558.207	0.508092	0.303473	0.0016775	0.0219052	TRUE	upregulated_in_MLDS		ENSG00000114745	GORASP1	chr3	366.989	1.33244e-05	0.00144269	0.0095043	0.0121836	DE
ENSG00000074370	ATP2A3	chr17	2306.04	0.931769	0.619996	0.00168718	0.0220186	TRUE	upregulated_in_MLDS		ENSG00000074370	ATP2A3	chr17	2181.22	1.54144	0.499879	4.4171e-05	9.78557e-05	DE
ENSG00000185896	LAMP1	chr13	4685.69	0.622605	0.386442	0.00170156	0.0221798	TRUE	upregulated_in_MLDS		ENSG00000185896	LAMP1	chr13	3109.81	1.04389e-05	0.0014427	0.0280579	0.0331628	DE
ENSG00000032444	PNPLA6	chr19	980.24	1.0287	0.699055	0.00172277	0.0223884	TRUE	upregulated_in_MLDS		ENSG00000032444	PNPLA6	chr19	635.187	1.08208	0.394869	0.000147469	0.000290897	DE
ENSG00000087088	BAX	chr19	5820.53	0.586297	0.364442	0.00173037	0.0224356	TRUE	upregulated_in_MLDS		ENSG00000087088	BAX	chr19	4134.23	8.80805e-06	0.0014427	0.0250699	0.0299176	DE
ENSG00000162976	SLC66A3	chr2	469.511	0.778199	0.512212	0.00175036	0.0226281	TRUE	upregulated_in_MLDS		ENSG00000162976	SLC66A3	chr2	437.133	1.37033	0.406707	1.92741e-05	4.6285e-05	DE
ENSG00000149257	SERPINH1	chr11	648.262	1.00648	0.708687	0.0017643	0.0227413	TRUE	upregulated_in_MLDS		ENSG00000149257	SERPINH1	chr11	786.375	2.00376	0.651625	3.98882e-05	8.95154e-05	DE
ENSG00000147533	GOLGA7	chr8	1846.66	0.691047	0.45151	0.0017686	0.0227775	TRUE	upregulated_in_MLDS		ENSG00000147533	GOLGA7	chr8	1073.49	1.37359e-05	0.0014427	0.00670331	0.00878856	DE
ENSG00000182742	HOXB4	chr17	726.072	0.841424	0.571468	0.00178548	0.0229323	TRUE	upregulated_in_MLDS		ENSG00000182742	HOXB4	chr17	360.282	4.69833e-06	0.00144269	0.125653	0.1337	DE
ENSG00000131943	C19orf12	chr19	489.202	0.794223	0.530223	0.00178633	0.0229323	TRUE	upregulated_in_MLDS		ENSG00000131943	C19orf12	chr19	314.88	-0.000153055	0.00144679	0.00887328	NA	lowly_expressed
ENSG00000176783	RUFY1	chr5	3049.77	0.615198	0.374193	0.00178821	0.0229323	TRUE	upregulated_in_MLDS		ENSG00000176783	RUFY1	chr5	2361.74	-3.46272e-05	0.00144289	0.00492035	NA	opposite_direction
ENSG00000142669	SH3BGRL3	chr1	18101.1	0.760308	0.49534	0.0017973	0.0230048	TRUE	upregulated_in_MLDS		ENSG00000142669	SH3BGRL3	chr1	14417.2	1.16232	0.257921	1.9953e-07	7.36725e-07	DE
ENSG00000063245	EPN1	chr19	1899.84	0.553722	0.337414	0.00180729	0.0231192	TRUE	upregulated_in_MLDS		ENSG00000063245	EPN1	chr19	1357.95	0.612292	0.243036	0.000364606	0.000642898	DE
ENSG00000069020	MAST4	chr5	2512.14	0.854679	0.609218	0.0018103	0.0231443	TRUE	upregulated_in_MLDS		ENSG00000069020	MAST4	chr5	1544.02	3.97551e-06	0.00144269	0.0381322	0.0441639	DE
ENSG00000140391	TSPAN3	chr15	2521.82	0.52491	0.3343	0.00181752	0.0232096	TRUE	upregulated_in_MLDS		ENSG00000140391	TSPAN3	chr15	1469.85	1.27728e-05	0.0014427	0.207649	0.215895	DE
ENSG00000160216	AGPAT3	chr21	3788.8	0.581999	0.38325	0.00182854	0.0233096	TRUE	upregulated_in_MLDS		ENSG00000160216	AGPAT3	chr21	3426.04	4.51985e-06	0.00144269	0.0110386	0.0138624	DE
ENSG00000011275	RNF216	chr7	3830.12	0.719472	0.489823	0.00191088	0.0241076	TRUE	upregulated_in_MLDS		ENSG00000011275	RNF216	chr7	3151.05	7.85518e-06	0.0014427	0.00473463	0.00645224	DE
ENSG00000125733	TRIP10	chr19	310.339	0.601525	0.383916	0.00191339	0.0241108	TRUE	upregulated_in_MLDS		ENSG00000125733	TRIP10	chr19	221.085	4.22716e-06	0.00144269	0.0549247	NA	lowly_expressed
ENSG00000145431	PDGFC	chr4	3096.74	0.727028	0.495745	0.00191508	0.0241108	TRUE	upregulated_in_MLDS		ENSG00000145431	PDGFC	chr4	2254.96	0.60415	1.04403	0.00379106	0.00530871	DE
ENSG00000117151	CTBS	chr1	1147.53	0.577235	0.37485	0.00191553	0.0241108	TRUE	upregulated_in_MLDS		ENSG00000117151	CTBS	chr1	637.428	6.6721e-06	0.00144269	0.257918	0.264343	DE
ENSG00000027697	IFNGR1	chr6	2267.09	1.06945	0.881849	0.00192088	0.0241506	TRUE	upregulated_in_MLDS		ENSG00000027697	IFNGR1	chr6	1128.11	3.95787e-06	0.00144269	0.0296151	0.0347655	DE
ENSG00000151702	FLI1	chr11	2069.04	0.708849	0.471737	0.00193573	0.0242818	TRUE	upregulated_in_MLDS		ENSG00000151702	FLI1	chr11	1445.81	5.70132e-06	0.00144269	0.0144004	0.0178251	DE
ENSG00000166963	MAP1A	chr15	348.496	1.17074	0.961938	0.00196344	0.0245592	TRUE	upregulated_in_MLDS		ENSG00000166963	MAP1A	chr15	277.971	1.56678	0.67567	0.000346761	NA	lowly_expressed
ENSG00000169926	KLF13	chr15	2026.3	0.694786	0.493097	0.0019784	0.0246621	TRUE	upregulated_in_MLDS		ENSG00000169926	KLF13	chr15	1428.65	2.20745e-05	0.00144277	0.0170975	0.0209239	DE
ENSG00000106683	LIMK1	chr7	384.554	0.701448	0.488468	0.0020059	0.024906	TRUE	upregulated_in_MLDS		ENSG00000106683	LIMK1	chr7	244.988	4.80068e-06	0.00144269	0.037338	NA	lowly_expressed
ENSG00000158457	TSPAN33	chr7	614.225	1.02168	0.794041	0.00201794	0.0250005	TRUE	upregulated_in_MLDS		ENSG00000158457	TSPAN33	chr7	267.095	2.01535e-06	0.00144269	0.244615	NA	lowly_expressed
ENSG00000097007	ABL1	chr9	1614.93	0.552134	0.378689	0.00201806	0.0250005	TRUE	upregulated_in_MLDS		ENSG00000097007	ABL1	chr9	1123.94	4.62372e-05	0.00144306	0.0542532	0.0614348	DE
ENSG00000072062	PRKACA	chr19	642.361	0.622561	0.437113	0.0020335	0.0251493	TRUE	upregulated_in_MLDS		ENSG00000072062	PRKACA	chr19	538.91	0.964788	0.381267	0.000246759	0.000458495	DE
ENSG00000089486	CDIP1	chr16	1218.43	0.865791	0.616979	0.00205082	0.025264	TRUE	upregulated_in_MLDS		ENSG00000089486	CDIP1	chr16	820.556	5.74404e-06	0.00144269	0.00600143	0.00797729	DE
ENSG00000267169	AC022098.1	chr19	468.984	0.692939	0.493532	0.00206212	0.0253604	TRUE	upregulated_in_MLDS		ENSG00000267169	AC022098.1	chr19	321.71	6.42081e-06	0.00144269	0.0108124	NA	lowly_expressed
ENSG00000127415	IDUA	chr4	492.004	0.599753	0.421515	0.00206875	0.0254278	TRUE	upregulated_in_MLDS		ENSG00000127415	IDUA	chr4	269.86	-3.19483e-06	0.00144268	0.270885	NA	lowly_expressed
ENSG00000133422	MORC2	chr22	481.485	0.550442	0.369266	0.00209192	0.0256123	TRUE	upregulated_in_MLDS		ENSG00000133422	MORC2	chr22	407.887	6.54259e-06	0.0014427	0.00881858	0.0113551	DE
ENSG00000189337	KAZN	chr1	693.123	1.32713	1.74563	0.00211742	0.0258525	TRUE	upregulated_in_MLDS		ENSG00000189337	KAZN	chr1	338.796	3.67884e-06	0.0014427	0.00865578	NA	lowly_expressed
ENSG00000021762	OSBPL5	chr11	620.171	0.812509	0.62133	0.00213005	0.0259779	TRUE	upregulated_in_MLDS		ENSG00000021762	OSBPL5	chr11	409.87	0.917648	0.311389	8.39387e-05	0.000175176	DE
ENSG00000160678	S100A1	chr1	404.851	1.19174	1.16321	0.00213767	0.0260136	TRUE	upregulated_in_MLDS		ENSG00000160678	S100A1	chr1	100.913	1.49902e-07	0.00144269	0.912725	NA	lowly_expressed
ENSG00000140022	STON2	chr14	5006.3	0.711515	0.47272	0.00213971	0.0260235	TRUE	upregulated_in_MLDS		ENSG00000140022	STON2	chr14	4918.35	1.41331	0.371925	6.51394e-06	1.77541e-05	DE
ENSG00000123080	CDKN2C	chr1	1680.85	1.02195	0.951774	0.00214916	0.0260951	TRUE	upregulated_in_MLDS		ENSG00000123080	CDKN2C	chr1	327.964	-6.79201e-06	0.0014427	0.0751152	NA	opposite_direction
ENSG00000122644	ARL4A	chr7	4196.4	0.675386	0.475626	0.00219281	0.0264497	TRUE	upregulated_in_MLDS		ENSG00000122644	ARL4A	chr7	3321.49	5.05038e-06	0.0014427	0.0199239	0.0241434	DE
ENSG00000112096	SOD2	chr6	7530.69	0.686063	0.532902	0.0022084	0.0265648	TRUE	upregulated_in_MLDS		ENSG00000112096	SOD2	chr6	4975	7.77088e-05	0.00144374	0.022378	0.0269284	DE
ENSG00000087111	PIGS	chr17	1786.5	0.554029	0.394266	0.00222142	0.0266631	TRUE	upregulated_in_MLDS		ENSG00000087111	PIGS	chr17	1152.14	-4.50778e-06	0.00144268	0.0252181	NA	opposite_direction
ENSG00000123146	ADGRE5	chr19	764.731	0.943535	0.840218	0.00226565	0.0270904	TRUE	upregulated_in_MLDS		ENSG00000123146	ADGRE5	chr19	905.099	2.08766	0.528259	2.15609e-06	6.44589e-06	DE
ENSG00000168256	NKIRAS2	chr17	1462.52	0.55797	0.423012	0.00235308	0.0278179	TRUE	upregulated_in_MLDS		ENSG00000168256	NKIRAS2	chr17	934.349	-0.000278145	0.00145652	0.00975881	NA	opposite_direction
ENSG00000162496	DHRS3	chr1	2258.21	0.807204	0.679784	0.00236181	0.0278762	TRUE	upregulated_in_MLDS		ENSG00000162496	DHRS3	chr1	1525.25	0.868966	0.419565	0.000727786	0.00120001	DE
ENSG00000198185	ZNF334	chr20	307.918	0.887679	0.760159	0.00238005	0.028029	TRUE	upregulated_in_MLDS		ENSG00000198185	ZNF334	chr20	186.004	4.5761e-07	0.00144269	0.0066467	NA	lowly_expressed
ENSG00000128000	ZNF780B	chr19	498.745	0.600647	0.455347	0.0024068	0.0282575	TRUE	upregulated_in_MLDS		ENSG00000128000	ZNF780B	chr19	293.042	2.48048e-06	0.00144269	0.231029	NA	lowly_expressed
ENSG00000115561	CHMP3	chr2	2600.29	0.594013	0.464181	0.00240931	0.0282698	TRUE	upregulated_in_MLDS		ENSG00000115561	CHMP3	chr2	1915.38	0.758526	0.304486	0.000297596	0.000542454	DE
ENSG00000105443	CYTH2	chr19	1027.63	0.566436	0.423278	0.00241822	0.028353	TRUE	upregulated_in_MLDS		ENSG00000105443	CYTH2	chr19	864.079	1.00518	0.259693	3.35827e-06	9.67181e-06	DE
ENSG00000181744	DIPK2A	chr3	2148.24	0.883674	0.767008	0.00247432	0.0288176	TRUE	upregulated_in_MLDS		ENSG00000181744	DIPK2A	chr3	1401.16	0.680538	1.12203	0.00356671	0.00502714	DE
ENSG00000141504	SAT2	chr17	1345.37	0.93403	0.978115	0.00253169	0.0293609	TRUE	upregulated_in_MLDS		ENSG00000141504	SAT2	chr17	864.675	1.2683	0.218292	2.28534e-10	1.44127e-09	DE
ENSG00000101752	MIB1	chr18	2613.64	0.530934	0.408572	0.00253585	0.0293781	TRUE	upregulated_in_MLDS		ENSG00000101752	MIB1	chr18	1704.11	3.14889e-06	0.00144269	0.0768922	0.0847384	DE
ENSG00000133243	BTBD2	chr19	2033.37	0.546624	0.426755	0.00257753	0.0297825	TRUE	upregulated_in_MLDS		ENSG00000133243	BTBD2	chr19	1412.54	1.88406e-05	0.00144275	0.0401749	0.045975	DE
ENSG00000183621	ZNF438	chr10	682.211	0.818686	0.829184	0.00265553	0.0304755	TRUE	upregulated_in_MLDS		ENSG00000183621	ZNF438	chr10	428.632	6.29195e-06	0.00144269	0.0040334	0.00559367	DE
ENSG00000119655	NPC2	chr14	4204.74	0.621404	0.575261	0.00268021	0.0306946	TRUE	upregulated_in_MLDS		ENSG00000119655	NPC2	chr14	1936.85	1.76861e-06	0.00144268	0.644293	0.648044	DE
ENSG00000172409	CLP1	chr11	397.778	0.655877	0.55759	0.0027082	0.0309507	TRUE	upregulated_in_MLDS		ENSG00000172409	CLP1	chr11	331.134	0.832277	0.697983	0.00256672	NA	lowly_expressed
ENSG00000182544	MFSD5	chr12	416.607	0.797241	0.756908	0.00271749	0.031036	TRUE	upregulated_in_MLDS		ENSG00000182544	MFSD5	chr12	301.58	0.714119	1.31945	0.0034938	NA	lowly_expressed
ENSG00000005238	FAM214B	chr9	387.665	0.654353	0.551811	0.00272131	0.031036	TRUE	upregulated_in_MLDS		ENSG00000005238	FAM214B	chr9	340.284	1.05502	0.498152	0.000652535	NA	lowly_expressed
ENSG00000184584	TMEM173	chr5	2719.23	0.748261	0.841378	0.00274212	0.0312247	TRUE	upregulated_in_MLDS		ENSG00000184584	TMEM173	chr5	2246.23	1.28578	0.394768	2.83568e-05	6.62169e-05	DE
ENSG00000137161	CNPY3	chr6	3513.91	0.619258	0.594817	0.00274447	0.0312352	TRUE	upregulated_in_MLDS		ENSG00000137161	CNPY3	chr6	2432.21	0.774201	0.271369	0.000111819	0.000227254	DE
ENSG00000132359	RAP1GAP2	chr17	831.387	0.887267	1.04548	0.00275262	0.0312955	TRUE	upregulated_in_MLDS		ENSG00000132359	RAP1GAP2	chr17	374.938	-4.56971e-05	0.00144305	0.217147	NA	lowly_expressed
ENSG00000151657	KIN	chr10	1204.36	0.704664	0.647539	0.00275408	0.031296	TRUE	upregulated_in_MLDS		ENSG00000151657	KIN	chr10	849.185	0.756885	0.481857	0.00170749	0.00257464	DE
ENSG00000175309	PHYKPL	chr5	1275.2	0.529965	0.45645	0.00276194	0.0313529	TRUE	upregulated_in_MLDS		ENSG00000175309	PHYKPL	chr5	782.61	4.15102e-06	0.00144269	0.15445	0.162144	DE
ENSG00000136425	CIB2	chr15	420.667	0.642636	0.558032	0.00278798	0.0315507	TRUE	upregulated_in_MLDS		ENSG00000136425	CIB2	chr15	237.515	4.63268e-06	0.00144269	0.109106	NA	lowly_expressed
ENSG00000166398	KIAA0355	chr19	479.053	0.586658	0.507047	0.002846	0.0321245	TRUE	upregulated_in_MLDS		ENSG00000166398	KIAA0355	chr19	306.361	-5.84567e-06	0.00144269	0.0435034	NA	lowly_expressed
ENSG00000125952	MAX	chr14	7884.39	0.688947	0.63508	0.00285302	0.0321873	TRUE	upregulated_in_MLDS		ENSG00000125952	MAX	chr14	6830.02	1.26722	0.320721	2.19731e-06	6.54647e-06	DE
ENSG00000135953	MFSD9	chr2	355.692	0.746408	0.739862	0.00289815	0.0325961	TRUE	upregulated_in_MLDS		ENSG00000135953	MFSD9	chr2	323.15	1.2535	0.58317	0.000570809	NA	lowly_expressed
ENSG00000130303	BST2	chr19	5056.12	1.00466	2.69472	0.00294773	0.0330353	TRUE	upregulated_in_MLDS		ENSG00000130303	BST2	chr19	914.121	-3.14282e-06	0.00144269	0.100388	NA	opposite_direction
ENSG00000074966	TXK	chr4	398.964	0.861505	2.46476	0.00296722	0.0331771	TRUE	upregulated_in_MLDS		ENSG00000074966	TXK	chr4	289.962	1.04415e-05	0.00144271	0.00959262	NA	lowly_expressed
ENSG00000213928	IRF9	chr14	1726.44	0.789171	1.05151	0.00306958	0.0339337	TRUE	upregulated_in_MLDS		ENSG00000213928	IRF9	chr14	1135.83	3.40267e-06	0.00144269	0.0100805	0.0127706	DE
ENSG00000196118	CCDC189	chr16	568.388	0.525522	0.499706	0.00310506	0.0341465	TRUE	upregulated_in_MLDS		ENSG00000196118	CCDC189	chr16	410.612	0.591449	0.376363	0.00187596	0.0028042	DE
ENSG00000158669	GPAT4	chr8	873.104	0.681298	0.773269	0.00312073	0.0342578	TRUE	upregulated_in_MLDS		ENSG00000158669	GPAT4	chr8	633.168	1.02688	0.271221	4.70045e-06	1.32286e-05	DE
ENSG00000159461	AMFR	chr16	1671.27	0.621295	0.641661	0.00315931	0.0345778	TRUE	upregulated_in_MLDS		ENSG00000159461	AMFR	chr16	1014.07	7.19946e-06	0.00144269	0.022004	0.0265153	DE
ENSG00000105617	LENG1	chr19	470.843	0.521148	0.521367	0.00323659	0.0351609	TRUE	upregulated_in_MLDS		ENSG00000105617	LENG1	chr19	301.515	7.40164e-06	0.00144269	0.0331958	NA	lowly_expressed
ENSG00000205356	TECPR1	chr7	428.892	0.603236	0.643246	0.00325244	0.0352838	TRUE	upregulated_in_MLDS		ENSG00000205356	TECPR1	chr7	348.372	0.94058	0.434545	0.000624858	NA	lowly_expressed
ENSG00000099203	TMED1	chr19	1160.71	0.586017	0.62025	0.00328492	0.0355454	TRUE	upregulated_in_MLDS		ENSG00000099203	TMED1	chr19	888.253	0.944551	0.263194	9.78315e-06	2.56141e-05	DE
ENSG00000110723	EXPH5	chr11	447.051	0.669443	0.788059	0.00330246	0.0357001	TRUE	upregulated_in_MLDS		ENSG00000110723	EXPH5	chr11	255.052	3.84656e-06	0.00144269	0.0936941	NA	lowly_expressed
ENSG00000120594	PLXDC2	chr10	5442.05	0.860654	3.33414	0.00335769	0.0360841	TRUE	upregulated_in_MLDS		ENSG00000120594	PLXDC2	chr10	4731.09	1.62062	0.519749	3.85983e-05	8.73008e-05	DE
ENSG00000084112	SSH1	chr12	650.619	0.659158	1.03087	0.00338431	0.0362992	TRUE	upregulated_in_MLDS		ENSG00000084112	SSH1	chr12	785.391	1.80757	0.499713	7.578e-06	2.03335e-05	DE
ENSG00000119523	ALG2	chr9	917.518	0.573156	1.00374	0.00349633	0.0372642	TRUE	upregulated_in_MLDS		ENSG00000119523	ALG2	chr9	684.254	1.05681e-06	0.00144269	0.00488006	0.00663996	DE
ENSG00000157869	RAB28	chr4	1372.84	0.561702	0.690226	0.00356069	0.0378584	TRUE	upregulated_in_MLDS		ENSG00000157869	RAB28	chr4	1109.55	5.35594e-06	0.00144269	0.00418454	0.00577547	DE
ENSG00000105287	PRKD2	chr19	891.595	0.523381	0.762367	0.00357375	0.0379089	TRUE	upregulated_in_MLDS		ENSG00000105287	PRKD2	chr19	600.318	6.58928e-06	0.0014427	0.068836	0.076347	DE
ENSG00000160961	ZNF333	chr19	747.619	0.576412	4.68364	0.00357818	0.0379217	TRUE	upregulated_in_MLDS		ENSG00000160961	ZNF333	chr19	540.283	0.904585	0.356498	0.000307348	0.000557876	DE
ENSG00000196449	YRDC	chr1	1195.88	0.529524	1.11322	0.00359478	0.0380369	TRUE	upregulated_in_MLDS		ENSG00000196449	YRDC	chr1	772.535	8.27019e-06	0.00144269	0.00990241	0.0126004	DE
ENSG00000196182	STK40	chr1	1527.28	0.667665	1.72079	0.00363641	0.0384033	TRUE	upregulated_in_MLDS		ENSG00000196182	STK40	chr1	1163.5	1.17576	0.313266	5.00839e-06	1.39589e-05	DE
ENSG00000198925	ATG9A	chr2	596.811	0.501931	0.65341	0.0036924	0.0386787	TRUE	upregulated_in_MLDS		ENSG00000198925	ATG9A	chr2	445.322	0.598015	0.484106	0.00270906	0.00389456	DE
ENSG00000165949	IFI27	chr14	1815.75	3.55686	0.969548	0.00411406	0.0418586	TRUE	upregulated_in_MLDS		ENSG00000165949	IFI27	chr14	204.158	-2.6334e-06	0.00144269	0.0700905	NA	lowly_expressed
ENSG00000110934	BIN2	chr12	2617.74	0.53084	1.07503	0.00414075	0.0419748	TRUE	upregulated_in_MLDS		ENSG00000110934	BIN2	chr12	1972.72	1.60844e-05	0.00144273	0.0125295	0.0156213	DE
ENSG00000118231	CRYGD	chr2	369.431	-8.72031	0.435376	1.34528e-89	2.95652e-85	TRUE	downregulated_in_MLDS		ENSG00000118231	CRYGD	chr2	322.572	-6.75821	0.38345	2.36515e-70	5.10872e-68	DE
ENSG00000166265	CYYR1	chr21	696.951	-9.9598	0.505528	4.06417e-87	4.46591e-83	TRUE	downregulated_in_MLDS		ENSG00000166265	CYYR1	chr21	600.383	-9.89558	0.799799	1.63216e-35	7.83437e-34	DE
ENSG00000149948	HMGA2	chr12	365.041	-8.49406	0.437485	5.12158e-85	3.569e-81	TRUE	downregulated_in_MLDS		ENSG00000149948	HMGA2	chr12	313.191	-10.5623	0.529203	2.49513e-89	2.15579e-86	DE
ENSG00000121570	DPPA4	chr3	195.241	-8.92564	0.455874	6.49589e-85	3.569e-81	TRUE	downregulated_in_MLDS		ENSG00000121570	DPPA4	chr3	168.289	-9.25621	0.535864	5.87945e-69	1.01597e-66	DE
ENSG00000253293	HOXA10	chr7	233.727	-7.81006	0.532543	8.70591e-51	3.82659e-47	TRUE	downregulated_in_MLDS		ENSG00000253293	HOXA10	chr7	202.883	-6.75277	0.652706	6.29016e-26	1.94096e-24	DE
ENSG00000078399	HOXA9	chr7	434.433	-8.84435	0.64359	8.76667e-44	1.92665e-40	TRUE	downregulated_in_MLDS		ENSG00000078399	HOXA9	chr7	373.184	-10.6607	0.58415	1.43515e-75	4.13322e-73	DE
ENSG00000276644	DACH1	chr13	359.655	-5.92723	0.520257	8.28101e-31	1.29994e-27	TRUE	downregulated_in_MLDS		ENSG00000276644	DACH1	chr13	310.173	-5.66836	0.448638	1.70383e-37	1.05151e-35	DE
ENSG00000188171	ZNF626	chr19	163.205	-6.13881	0.565855	4.09725e-28	5.00252e-25	TRUE	downregulated_in_MLDS		ENSG00000188171	ZNF626	chr19	152.914	-3.77227	0.651422	7.09623e-10	3.98126e-09	DE
ENSG00000196747	HIST1H2AI	chr6	462.755	-3.79917	0.379119	1.86051e-24	1.40994e-21	TRUE	downregulated_in_MLDS		ENSG00000196747	HIST1H2AI	chr6	539.326	-5.85767e-06	0.0014427	0.00232058	0.00337539	DE
ENSG00000188848	BEND4	chr4	128.729	-6.6678	0.660797	4.24638e-24	3.01041e-21	TRUE	downregulated_in_MLDS		ENSG00000188848	BEND4	chr4	109.837	-7.83147	0.47048	9.93521e-65	1.43067e-62	DE
ENSG00000135409	AMHR2	chr12	113.306	-5.31967	0.547298	6.76638e-23	4.01905e-20	TRUE	downregulated_in_MLDS		ENSG00000135409	AMHR2	chr12	101.923	-1.08561e-05	0.00144271	1.19535e-12	1.05386e-11	DE
ENSG00000163421	PROK2	chr3	304.516	-7.49223	0.786078	9.40791e-22	5.30148e-19	TRUE	downregulated_in_MLDS		ENSG00000163421	PROK2	chr3	261.48	-8.28817	0.778476	1.1505e-27	3.82321e-26	DE
ENSG00000188580	NKAIN2	chr6	936.809	-5.67033	0.614628	7.53504e-21	3.9428e-18	TRUE	downregulated_in_MLDS		ENSG00000188580	NKAIN2	chr6	788.413	-6.87707	0.474687	2.62502e-48	2.52002e-46	DE
ENSG00000253819	LINC01151	chr8	184.616	-5.01924	0.549247	1.52584e-20	7.79848e-18	TRUE	downregulated_in_MLDS		ENSG00000253819	LINC01151	chr8	151.011	-6.84536	0.550914	4.33451e-36	2.20295e-34	DE
ENSG00000256229	ZNF486	chr19	110.013	-5.23071	0.583433	3.42812e-20	1.63782e-17	TRUE	downregulated_in_MLDS		ENSG00000256229	ZNF486	chr19	116.415	-2.39231	0.654629	1.62537e-05	4.0009e-05	DE
ENSG00000100003	SEC14L2	chr22	160.838	-3.57151	0.404315	1.39885e-19	6.40467e-17	TRUE	downregulated_in_MLDS		ENSG00000100003	SEC14L2	chr22	146.198	-3.34969e-06	0.0014427	0.000390968	0.000683798	DE
ENSG00000142192	APP	chr21	443.405	-5.94868	0.692799	2.55777e-18	1.02204e-15	TRUE	downregulated_in_MLDS		ENSG00000142192	APP	chr21	374.816	-7.09802	0.565955	6.37998e-37	3.67487e-35	DE
ENSG00000164116	GUCY1A1	chr4	224.176	-5.36222	0.635698	6.16976e-18	2.29818e-15	TRUE	downregulated_in_MLDS		ENSG00000164116	GUCY1A1	chr4	198.12	-7.13419e-06	0.0014427	6.6164e-10	3.7609e-09	DE
ENSG00000183166	CALN1	chr7	256.163	-3.37647	0.423431	1.70071e-16	5.49654e-14	TRUE	downregulated_in_MLDS		ENSG00000183166	CALN1	chr7	203.037	-3.84318	0.640852	1.918e-10	1.23668e-09	DE
ENSG00000157654	PALM2-AKAP2	chr9	250.034	-4.28529	0.537487	2.18749e-16	6.86778e-14	TRUE	downregulated_in_MLDS		ENSG00000157654	PALM2-AKAP2	chr9	200.493	-5.59098	0.727422	2.16315e-15	2.7895e-14	DE
ENSG00000130413	STK33	chr11	147.333	-4.31059	0.582892	2.04458e-14	4.83158e-12	TRUE	downregulated_in_MLDS		ENSG00000130413	STK33	chr11	119.213	-5.394	0.676953	1.81995e-16	2.80793e-15	DE
ENSG00000173611	SCAI	chr9	1579.42	-1.92965	0.272503	1.16642e-13	2.51318e-11	TRUE	downregulated_in_MLDS		ENSG00000173611	SCAI	chr9	1306.42	-1.776	0.256151	2.74369e-13	2.605e-12	DE
ENSG00000104447	TRPS1	chr8	538.604	-5.98182	0.835815	2.23791e-13	4.72908e-11	TRUE	downregulated_in_MLDS		ENSG00000104447	TRPS1	chr8	454.723	-7.50123	0.685362	1.35776e-28	5.33228e-27	DE
ENSG00000058091	CDK14	chr7	471.754	-3.91008	0.559681	3.89542e-13	7.8541e-11	TRUE	downregulated_in_MLDS		ENSG00000058091	CDK14	chr7	372.978	-5.09005	0.711397	1.21091e-13	1.20256e-12	DE
ENSG00000132207	SLX1A	chr16	198.646	-2.19001	0.325492	1.39675e-12	2.49565e-10	TRUE	downregulated_in_MLDS		ENSG00000132207	SLX1A	chr16	145.067	-2.60317	0.55755	2.12942e-07	7.76296e-07	DE
ENSG00000163701	IL17RE	chr3	204.979	-2.07979	0.318547	4.73251e-12	7.87927e-10	TRUE	downregulated_in_MLDS		ENSG00000163701	IL17RE	chr3	187.329	-1.4538	0.385164	7.84896e-06	2.09954e-05	DE
ENSG00000063176	SPHK2	chr19	1045.71	-2.83287	0.450163	3.13789e-11	4.82247e-09	TRUE	downregulated_in_MLDS		ENSG00000063176	SPHK2	chr19	816.342	-3.31373	0.370948	3.89998e-20	7.65814e-19	DE
ENSG00000144659	SLC25A38	chr3	1167.47	-1.1507	0.189327	7.33766e-11	1.06795e-08	TRUE	downregulated_in_MLDS		ENSG00000144659	SLC25A38	chr3	874.48	-1.27421	0.161416	1.77631e-16	2.79041e-15	DE
ENSG00000087299	L2HGDH	chr14	372.227	-2.37036	0.387986	8.67552e-11	1.23008e-08	TRUE	downregulated_in_MLDS		ENSG00000087299	L2HGDH	chr14	289.12	-2.66123	0.334404	1.36634e-16	2.18615e-15	DE
ENSG00000186815	TPCN1	chr12	404.69	-2.14872	0.401336	2.58527e-10	3.38194e-08	TRUE	downregulated_in_MLDS		ENSG00000186815	TPCN1	chr12	371.72	-1.80013	0.316582	7.98987e-10	4.41477e-09	DE
ENSG00000286863	AL513166.1	chr1	168.852	-4.04721	0.676994	3.27771e-10	4.23731e-08	TRUE	downregulated_in_MLDS		ENSG00000286863	AL513166.1	chr1	136.833	-4.71122	0.831692	1.8518e-09	9.52354e-09	DE
ENSG00000106537	TSPAN13	chr7	416.609	-1.94718	0.33495	4.61263e-10	5.79268e-08	TRUE	downregulated_in_MLDS		ENSG00000106537	TSPAN13	chr7	409.769	-5.56417e-06	0.00144269	0.00846865	0.0109371	DE
ENSG00000275379	HIST1H3I	chr6	287.138	-2.02069	0.347628	5.04912e-10	6.23396e-08	TRUE	downregulated_in_MLDS		ENSG00000275379	HIST1H3I	chr6	317.547	-1.17574e-05	0.0014427	0.00141609	0.00218093	DE
ENSG00000184270	HIST2H2AB	chr1	338.609	-1.75318	0.303693	6.00405e-10	7.21043e-08	TRUE	downregulated_in_MLDS		ENSG00000184270	HIST2H2AB	chr1	392.665	-7.04234e-06	0.0014427	0.177392	0.185105	DE
ENSG00000152556	PFKM	chr12	261.207	-1.84493	0.325474	1.04459e-09	1.15944e-07	TRUE	downregulated_in_MLDS		ENSG00000152556	PFKM	chr12	242.567	-1.16311	0.395302	0.000137392	0.000272264	DE
ENSG00000103253	HAGHL	chr16	454.02	-1.45552	0.52832	3.26192e-09	3.27339e-07	TRUE	downregulated_in_MLDS		ENSG00000103253	HAGHL	chr16	567.107	-0.845041	0.386535	0.000923486	0.00149698	DE
ENSG00000227070	AC104170.1	chr1	232.715	-3.08405	0.563736	4.49418e-09	4.31303e-07	TRUE	downregulated_in_MLDS		ENSG00000227070	AC104170.1	chr1	189.511	-3.27247	0.466354	1.93299e-13	1.89785e-12	DE
ENSG00000283633	AP000547.3	chr22	135.242	-4.72859	0.871832	9.45603e-09	8.44777e-07	TRUE	downregulated_in_MLDS		ENSG00000283633	AP000547.3	chr22	119.131	-4.02337	0.784567	3.06837e-08	1.28145e-07	DE
ENSG00000064989	CALCRL	chr2	174.265	-4.01984	0.76779	2.11491e-08	1.80061e-06	TRUE	downregulated_in_MLDS		ENSG00000064989	CALCRL	chr2	157.978	-3.06757	0.78331	6.47536e-06	1.77048e-05	DE
ENSG00000144848	ATG3	chr3	3236.69	-1.08525	0.221418	5.46945e-08	4.38694e-06	TRUE	downregulated_in_MLDS		ENSG00000144848	ATG3	chr3	2453.22	-1.12841	0.253246	4.83182e-07	1.64358e-06	DE
ENSG00000163864	NMNAT3	chr3	1418.51	-1.85267	0.377111	6.49131e-08	5.0721e-06	TRUE	downregulated_in_MLDS		ENSG00000163864	NMNAT3	chr3	963.791	-2.57097	0.602686	1.39495e-06	4.4148e-06	DE
ENSG00000119979	DENND10	chr10	1508.88	-2.07612	0.430394	1.09103e-07	8.15872e-06	TRUE	downregulated_in_MLDS		ENSG00000119979	DENND10	chr10	1016.94	-3.27381	0.388284	3.24574e-18	5.5535e-17	DE
ENSG00000124019	FAM124B	chr2	685.374	-2.05289	0.428872	1.27609e-07	9.35873e-06	TRUE	downregulated_in_MLDS		ENSG00000124019	FAM124B	chr2	464.5	-7.03962e-06	0.0014427	1.67985e-06	5.2021e-06	DE
ENSG00000167815	PRDX2	chr19	12230.8	-2.32405	0.490704	1.79737e-07	1.27835e-05	TRUE	downregulated_in_MLDS		ENSG00000167815	PRDX2	chr19	10036.2	-2.20428	0.518086	1.35686e-06	4.31002e-06	DE
ENSG00000069482	GAL	chr11	304.91	-2.93228	0.615637	1.86452e-07	1.32183e-05	TRUE	downregulated_in_MLDS		ENSG00000069482	GAL	chr11	270.927	-2.32596	0.667657	2.98789e-05	6.95832e-05	DE
ENSG00000108578	BLMH	chr17	1464.43	-0.993314	0.215615	2.18226e-07	1.50343e-05	TRUE	downregulated_in_MLDS		ENSG00000108578	BLMH	chr17	987.254	-2.79739e-06	0.00144268	4.55983e-06	1.2917e-05	DE
ENSG00000072274	TFRC	chr3	7904.75	-1.1761	0.257244	2.71406e-07	1.8185e-05	TRUE	downregulated_in_MLDS		ENSG00000072274	TFRC	chr3	6326.14	-0.957838	0.364213	0.000326975	0.000586114	DE
ENSG00000013583	HEBP1	chr12	2510.6	-1.56839	0.342225	2.75228e-07	1.8385e-05	TRUE	downregulated_in_MLDS		ENSG00000013583	HEBP1	chr12	1815.97	-1.90181	0.403316	1.52103e-07	5.81493e-07	DE
ENSG00000196177	ACADSB	chr10	489.126	-1.19519	0.262064	2.89585e-07	1.91693e-05	TRUE	downregulated_in_MLDS		ENSG00000196177	ACADSB	chr10	380.139	-1.22686	0.219754	1.31534e-09	6.92958e-09	DE
ENSG00000153551	CMTM7	chr3	359.846	-2.01033	0.436681	2.93827e-07	1.93917e-05	TRUE	downregulated_in_MLDS		ENSG00000153551	CMTM7	chr3	284.762	-1.98955	0.533339	1.09589e-05	2.80964e-05	DE
ENSG00000109534	GAR1	chr4	3262.53	-1.06536	0.245635	6.33229e-07	3.74099e-05	TRUE	downregulated_in_MLDS		ENSG00000109534	GAR1	chr4	2452.63	-1.19087	0.228365	1.0212e-08	4.61947e-08	DE
ENSG00000187837	HIST1H1C	chr6	10183.8	-2.00742	0.455704	7.45225e-07	4.30995e-05	TRUE	downregulated_in_MLDS		ENSG00000187837	HIST1H1C	chr6	10465.7	-3.6352e-06	0.00144269	0.0384758	0.0445021	DE
ENSG00000132016	C19orf57	chr19	762.253	-2.49804	0.56713	8.96301e-07	5.03785e-05	TRUE	downregulated_in_MLDS		ENSG00000132016	C19orf57	chr19	542.107	-3.74523	0.549467	9.88993e-13	8.90094e-12	DE
ENSG00000127946	HIP1	chr7	919.676	-2.21574	0.505756	9.15635e-07	5.1334e-05	TRUE	downregulated_in_MLDS		ENSG00000127946	HIP1	chr7	782.574	-1.78256	0.643192	0.000268823	0.000495231	DE
ENSG00000101220	C20orf27	chr20	2029.45	-1.06396	0.248875	1.04289e-06	5.78488e-05	TRUE	downregulated_in_MLDS		ENSG00000101220	C20orf27	chr20	1629.24	-1.15289e-05	0.0014427	0.00104284	0.00167163	DE
ENSG00000221988	PPT2	chr6	1456.01	-0.971393	0.231436	1.44474e-06	7.68791e-05	TRUE	downregulated_in_MLDS		ENSG00000221988	PPT2	chr6	1137.28	-0.825998	0.327042	0.000419853	0.000725506	DE
ENSG00000164985	PSIP1	chr9	5529.87	-0.814895	0.201453	2.42153e-06	0.000121225	TRUE	downregulated_in_MLDS		ENSG00000164985	PSIP1	chr9	4080.25	-0.926	0.206629	3.66585e-07	1.2823e-06	DE
ENSG00000085276	MECOM	chr3	922.516	-1.37456	0.335737	2.5592e-06	0.00012696	TRUE	downregulated_in_MLDS		ENSG00000085276	MECOM	chr3	1113.17	-1.29518e-06	0.00144269	0.53932	0.54436	DE
ENSG00000111371	SLC38A1	chr12	496.924	-4.31675	1.01276	2.77513e-06	0.000135231	TRUE	downregulated_in_MLDS		ENSG00000111371	SLC38A1	chr12	499.95	-2.5097	0.726162	3.42521e-05	7.78785e-05	DE
ENSG00000156515	HK1	chr10	1547.7	-1.21144	0.299935	2.95783e-06	0.000142553	TRUE	downregulated_in_MLDS		ENSG00000156515	HK1	chr10	1415.88	-1.0591e-05	0.0014427	0.0288281	0.0338877	DE
ENSG00000146409	SLC18B1	chr6	166.29	-2.12782	0.520473	3.15105e-06	0.000149893	TRUE	downregulated_in_MLDS		ENSG00000146409	SLC18B1	chr6	154.107	-1.61447	0.348717	2.08508e-07	7.63352e-07	DE
ENSG00000123505	AMD1	chr6	5248.39	-1.23828	0.309515	3.54469e-06	0.000167171	TRUE	downregulated_in_MLDS		ENSG00000123505	AMD1	chr6	4426.38	-0.962064	0.304635	6.82553e-05	0.000145611	DE
ENSG00000100479	POLE2	chr14	1289.56	-1.00318	0.25061	3.65618e-06	0.000171692	TRUE	downregulated_in_MLDS		ENSG00000100479	POLE2	chr14	1130.43	-0.408309	0.58612	0.00528799	0.00711655	DE
ENSG00000165644	COMTD1	chr10	420.583	-1.63656	0.408555	3.87394e-06	0.000179879	TRUE	downregulated_in_MLDS		ENSG00000165644	COMTD1	chr10	414.855	-0.657959	0.573575	0.00431349	0.00593448	DE
ENSG00000154930	ACSS1	chr20	731.366	-2.31948	0.572477	3.97662e-06	0.000183225	TRUE	downregulated_in_MLDS		ENSG00000154930	ACSS1	chr20	667.063	-1.90181	0.332088	6.79368e-10	3.83643e-09	DE
ENSG00000198805	PNP	chr14	1866.95	-2.0313	0.510429	4.79661e-06	0.00021253	TRUE	downregulated_in_MLDS		ENSG00000198805	PNP	chr14	1730.2	1.9552e-06	0.00144269	0.00357679	NA	opposite_direction
ENSG00000109452	INPP4B	chr4	483.282	-1.85605	0.471397	5.45707e-06	0.00023986	TRUE	downregulated_in_MLDS		ENSG00000109452	INPP4B	chr4	446.803	-4.40401e-06	0.00144269	0.0103443	0.0130665	DE
ENSG00000153113	CAST	chr5	3180.09	-1.06712	0.275039	5.4863e-06	0.000240184	TRUE	downregulated_in_MLDS		ENSG00000153113	CAST	chr5	2105.64	-1.63224	0.277225	2.47938e-10	1.5523e-09	DE
ENSG00000146410	MTFR2	chr6	341.609	-0.994714	0.256591	5.75586e-06	0.000250985	TRUE	downregulated_in_MLDS		ENSG00000146410	MTFR2	chr6	297.659	-6.71317e-06	0.00144269	0.0810501	0.0890932	DE
ENSG00000196912	ANKRD36B	chr2	1081.14	-0.865825	0.22743	6.7135e-06	0.000282649	TRUE	downregulated_in_MLDS		ENSG00000196912	ANKRD36B	chr2	796.464	-0.956852	0.262953	1.2488e-05	3.18278e-05	DE
ENSG00000025039	RRAGD	chr6	254.886	-2.69209	0.693052	8.74497e-06	0.000356931	TRUE	downregulated_in_MLDS		ENSG00000025039	RRAGD	chr6	191.505	-1.43216e-05	0.00144273	4.18466e-14	4.57665e-13	DE
ENSG00000198826	ARHGAP11A	chr15	780.73	-0.934884	0.254704	1.21036e-05	0.000476704	TRUE	downregulated_in_MLDS		ENSG00000198826	ARHGAP11A	chr15	587.197	-4.54076e-06	0.00144269	0.00226214	0.0033015	DE
ENSG00000048140	TSPAN17	chr5	327.527	-1.3757	0.371929	1.26395e-05	0.000494267	TRUE	downregulated_in_MLDS		ENSG00000048140	TSPAN17	chr5	260.767	-1.27447	0.416021	0.000101607	0.000207048	DE
ENSG00000076043	REXO2	chr11	6063.11	-1.70041	0.458291	1.30257e-05	0.000507565	TRUE	downregulated_in_MLDS		ENSG00000076043	REXO2	chr11	4395.78	-2.23514	0.336155	2.18619e-12	1.85183e-11	DE
ENSG00000134278	SPIRE1	chr18	193.835	-2.19692	0.59538	1.5432e-05	0.000583734	TRUE	downregulated_in_MLDS		ENSG00000134278	SPIRE1	chr18	161.162	-2.03332	0.610293	4.68086e-05	0.000102907	DE
ENSG00000132530	XAF1	chr17	344.931	-1.02512	0.63407	1.6323e-05	0.000611124	TRUE	downregulated_in_MLDS		ENSG00000132530	XAF1	chr17	311.371	-7.13154e-06	0.0014427	0.00114968	0.00180933	DE
ENSG00000130005	GAMT	chr19	1654.55	-0.850271	0.23547	1.70271e-05	0.000629974	TRUE	downregulated_in_MLDS		ENSG00000130005	GAMT	chr19	1381.73	-2.3545e-05	0.00144278	0.0703805	0.0779599	DE
ENSG00000112742	TTK	chr6	746.618	-1.11267	0.312589	1.87174e-05	0.000676568	TRUE	downregulated_in_MLDS		ENSG00000112742	TTK	chr6	680.329	-5.65727e-06	0.00144269	0.0437186	0.0498981	DE
ENSG00000130770	ATP5IF1	chr1	13091.7	-1.14508	0.322067	1.96666e-05	0.00070508	TRUE	downregulated_in_MLDS		ENSG00000130770	ATP5IF1	chr1	11910.7	-1.42361e-05	0.00144272	0.0219681	0.026509	DE
ENSG00000123739	PLA2G12A	chr4	2026.77	-0.988083	0.279917	2.03937e-05	0.000726405	TRUE	downregulated_in_MLDS		ENSG00000123739	PLA2G12A	chr4	1330.39	-1.48151	0.379755	5.11137e-06	1.42001e-05	DE
ENSG00000245552	AP000787.1	chr11	293.253	-2.26093	0.624342	2.11736e-05	0.000746922	TRUE	downregulated_in_MLDS		ENSG00000245552	AP000787.1	chr11	212.326	-3.09345	0.701407	8.07543e-07	2.65292e-06	DE
ENSG00000146842	TMEM209	chr7	625.03	-0.680669	0.192921	2.19798e-05	0.000769188	TRUE	downregulated_in_MLDS		ENSG00000146842	TMEM209	chr7	465.172	-0.562896	0.364557	0.00275961	0.00395407	DE
ENSG00000148019	CEP78	chr9	768.644	-1.01925	0.291543	2.30027e-05	0.00079611	TRUE	downregulated_in_MLDS		ENSG00000148019	CEP78	chr9	577.02	-1.12102	0.282271	3.46921e-06	9.92515e-06	DE
ENSG00000069974	RAB27A	chr15	198.663	-1.89966	0.537907	2.64604e-05	0.000889174	TRUE	downregulated_in_MLDS		ENSG00000069974	RAB27A	chr15	152.822	-2.15524	0.511562	1.57151e-06	4.88413e-06	DE
ENSG00000182568	SATB1	chr3	273.749	-3.4793	0.96199	3.02436e-05	0.000996496	TRUE	downregulated_in_MLDS		ENSG00000182568	SATB1	chr3	217.29	-4.78421	0.684171	3.70223e-13	3.43949e-12	DE
ENSG00000274618	HIST1H4F	chr6	646.171	-2.7645	0.779345	3.26016e-05	0.00105832	TRUE	downregulated_in_MLDS		ENSG00000274618	HIST1H4F	chr6	756.364	-7.86527e-06	0.0014427	0.028367	0.0334823	DE
ENSG00000138028	CGREF1	chr2	215.101	-2.51032	0.721835	3.88145e-05	0.00121687	TRUE	downregulated_in_MLDS		ENSG00000138028	CGREF1	chr2	151.894	-4.34559	0.453721	1.09132e-22	2.54839e-21	DE
ENSG00000198901	PRC1	chr15	2283.42	-0.904418	0.272707	4.26534e-05	0.00131104	TRUE	downregulated_in_MLDS		ENSG00000198901	PRC1	chr15	1834.33	-1.60704e-05	0.00144272	0.00638139	0.00841759	DE
ENSG00000167766	ZNF83	chr19	1540.46	-0.872351	0.263468	4.47066e-05	0.00136461	TRUE	downregulated_in_MLDS		ENSG00000167766	ZNF83	chr19	1196.64	-0.80795	0.286351	0.000185417	0.00035839	DE
ENSG00000243193	AC006387.1	chr7	406.376	-2.29893	0.67802	4.86224e-05	0.0014499	TRUE	downregulated_in_MLDS		ENSG00000243193	AC006387.1	chr7	306.937	-2.57446	0.926028	0.000289953	0.000530761	DE
ENSG00000163170	BOLA3	chr2	2234.98	-1.0542	0.320414	5.1098e-05	0.00150938	TRUE	downregulated_in_MLDS		ENSG00000163170	BOLA3	chr2	1835.29	-7.69602e-06	0.00144269	0.00788129	0.0102244	DE
ENSG00000106992	AK1	chr9	392.078	-1.48149	0.44938	5.40851e-05	0.00158695	TRUE	downregulated_in_MLDS		ENSG00000106992	AK1	chr9	384.833	-5.79393e-06	0.00144269	0.0240661	0.0288392	DE
ENSG00000272716	AL121658.1	chr2	312.491	-1.63875	0.499315	5.43447e-05	0.00158821	TRUE	downregulated_in_MLDS		ENSG00000272716	AL121658.1	chr2	228.297	-2.03895	0.503428	3.04567e-06	8.86013e-06	DE
ENSG00000120539	MASTL	chr10	699.798	-1.03134	0.319533	5.94783e-05	0.00172221	TRUE	downregulated_in_MLDS		ENSG00000120539	MASTL	chr10	655.53	-7.87632e-06	0.0014427	0.133511	0.141538	DE
ENSG00000151914	DST	chr6	271.166	-2.15565	0.649304	5.96705e-05	0.0017255	TRUE	downregulated_in_MLDS		ENSG00000151914	DST	chr6	306.561	-2.97143e-06	0.00144269	0.0788188	0.0867508	DE
ENSG00000080493	SLC4A4	chr4	185.123	-2.65456	0.790357	5.98168e-05	0.00172746	TRUE	downregulated_in_MLDS		ENSG00000080493	SLC4A4	chr4	150.605	-2.80238	0.758633	1.4682e-05	3.67689e-05	DE
ENSG00000089220	PEBP1	chr12	10963.9	-0.566883	0.178721	6.19461e-05	0.00177727	TRUE	downregulated_in_MLDS		ENSG00000089220	PEBP1	chr12	7482.98	-1.77519e-05	0.00144272	0.000113633	0.00022939	DE
ENSG00000113389	NPR3	chr5	292.714	-2.11306	0.642379	6.53536e-05	0.00184374	TRUE	downregulated_in_MLDS		ENSG00000113389	NPR3	chr5	402.929	3.6076e-06	0.00144269	0.318483	NA	opposite_direction
ENSG00000134779	TPGS2	chr18	4162.77	-0.935182	0.293224	6.61236e-05	0.00185841	TRUE	downregulated_in_MLDS		ENSG00000134779	TPGS2	chr18	3024.41	-1.64814e-05	0.00144272	2.33297e-06	6.90304e-06	DE
ENSG00000042980	ADAM28	chr8	419.891	-2.80692	0.838534	6.63119e-05	0.0018589	TRUE	downregulated_in_MLDS		ENSG00000042980	ADAM28	chr8	420.585	-3.9061e-06	0.0014427	0.00651917	0.00858622	DE
ENSG00000103942	HOMER2	chr15	399.219	-1.05574	0.332938	6.98545e-05	0.00194575	TRUE	downregulated_in_MLDS		ENSG00000103942	HOMER2	chr15	327.021	-0.896339	0.296843	9.95003e-05	0.000203235	DE
ENSG00000135905	DOCK10	chr2	172.191	-2.70359	0.81656	7.2623e-05	0.0020152	TRUE	downregulated_in_MLDS		ENSG00000135905	DOCK10	chr2	157.762	-2.15503	0.627831	3.41602e-05	7.78745e-05	DE
ENSG00000074416	MGLL	chr3	904.255	-2.04913	0.63231	7.77301e-05	0.00214444	TRUE	downregulated_in_MLDS		ENSG00000074416	MGLL	chr3	725.909	-2.25972	0.45604	4.95733e-08	2.03959e-07	DE
ENSG00000100321	SYNGR1	chr22	2528.32	-2.36986	0.725805	7.87183e-05	0.00216249	TRUE	downregulated_in_MLDS		ENSG00000100321	SYNGR1	chr22	1636.64	-6.10812	0.479118	6.81118e-38	4.52681e-36	DE
ENSG00000149269	PAK1	chr11	485.905	-1.00658	0.321746	8.06877e-05	0.00220451	TRUE	downregulated_in_MLDS		ENSG00000149269	PAK1	chr11	339.687	-1.3687	0.329329	1.74261e-06	5.35805e-06	DE
ENSG00000066926	FECH	chr18	2341.18	-0.644651	0.210653	8.35224e-05	0.00225984	TRUE	downregulated_in_MLDS		ENSG00000066926	FECH	chr18	1894.42	-0.453568	0.218232	0.000977325	0.00157246	DE
ENSG00000128274	A4GALT	chr22	416.604	-1.90598	0.595524	8.49484e-05	0.00229069	TRUE	downregulated_in_MLDS		ENSG00000128274	A4GALT	chr22	287.609	-4.86431e-06	0.0014427	0.000115638	0.000232892	DE
ENSG00000145020	AMT	chr3	424.786	-1.22542	0.395968	9.50067e-05	0.00250656	TRUE	downregulated_in_MLDS		ENSG00000145020	AMT	chr3	357.649	-1.02847	0.326063	6.99443e-05	0.000148481	DE
ENSG00000278828	HIST1H3H	chr6	1130.3	-1.48627	0.476278	9.79062e-05	0.00256458	TRUE	downregulated_in_MLDS		ENSG00000278828	HIST1H3H	chr6	1694.37	5.91202e-08	0.00144269	0.976358	NA	opposite_direction
ENSG00000188191	PRKAR1B	chr7	861.431	-0.984497	0.321246	9.86173e-05	0.00258013	TRUE	downregulated_in_MLDS		ENSG00000188191	PRKAR1B	chr7	684.459	-0.862425	0.341011	0.000409831	0.000712702	DE
ENSG00000114770	ABCC5	chr3	927.575	-1.41032	0.453557	0.000100434	0.00260596	TRUE	downregulated_in_MLDS		ENSG00000114770	ABCC5	chr3	654.253	-1.9444	0.415171	1.80479e-07	6.7504e-07	DE
ENSG00000242114	MTFP1	chr22	530.053	-1.26936	0.410264	0.000103705	0.00268133	TRUE	downregulated_in_MLDS		ENSG00000242114	MTFP1	chr22	403.241	-1.24616	0.531857	0.000719706	0.00118896	DE
ENSG00000135972	MRPS9	chr2	1743.15	-0.598531	0.198775	0.000104651	0.00269367	TRUE	downregulated_in_MLDS		ENSG00000135972	MRPS9	chr2	1330.92	-0.536914	0.248449	0.00107295	0.00171355	DE
ENSG00000133657	ATP13A3	chr3	3575.49	-0.834468	0.275978	0.0001059	0.0027157	TRUE	downregulated_in_MLDS		ENSG00000133657	ATP13A3	chr3	3397.19	-2.23469e-06	0.00144269	0.344971	0.350653	DE
ENSG00000227896	AL731569.1	chr10	251.252	-1.9129	0.613521	0.000107427	0.00274751	TRUE	downregulated_in_MLDS		ENSG00000227896	AL731569.1	chr10	179.453	-2.73895	0.470233	4.18122e-10	2.49143e-09	DE
ENSG00000156787	TBC1D31	chr8	336.048	-1.08614	0.357181	0.000107515	0.00274751	TRUE	downregulated_in_MLDS		ENSG00000156787	TBC1D31	chr8	228.781	-1.66455	0.256072	4.63016e-12	3.60402e-11	DE
ENSG00000134001	EIF2S1	chr14	1988.28	-0.699029	0.231032	0.000110775	0.00282426	TRUE	downregulated_in_MLDS		ENSG00000134001	EIF2S1	chr14	1515.25	-0.516737	0.429046	0.00406001	0.00562156	DE
ENSG00000154447	SH3RF1	chr4	227.666	-2.76997	0.8729	0.000116198	0.00294883	TRUE	downregulated_in_MLDS		ENSG00000154447	SH3RF1	chr4	237.256	-1.65815	0.503025	4.96525e-05	0.000108333	DE
ENSG00000138796	HADH	chr4	2906.38	-0.762647	0.259242	0.000118659	0.00300435	TRUE	downregulated_in_MLDS		ENSG00000138796	HADH	chr4	2132.43	-0.538717	1.1099	0.005654	0.00755031	DE
ENSG00000140836	ZFHX3	chr16	187.275	-1.84305	0.598028	0.000119411	0.00301643	TRUE	downregulated_in_MLDS		ENSG00000140836	ZFHX3	chr16	161.371	-1.70852	0.376669	3.05245e-07	1.07646e-06	DE
ENSG00000287080	HIST1H3C	chr6	602.396	-2.08014	0.668462	0.000119844	0.0030239	TRUE	downregulated_in_MLDS		ENSG00000287080	HIST1H3C	chr6	701.829	-5.05968e-06	0.00144269	0.0278376	0.0329475	DE
ENSG00000132300	PTCD3	chr2	2230.82	-0.75843	0.254395	0.000120131	0.00302767	TRUE	downregulated_in_MLDS		ENSG00000132300	PTCD3	chr2	1860.96	-3.52299e-06	0.00144267	0.0139685	0.0173153	DE
ENSG00000260456	C16orf95	chr16	523.154	-1.53865	0.50552	0.000126395	0.00314943	TRUE	downregulated_in_MLDS		ENSG00000260456	C16orf95	chr16	518.784	-3.22512e-06	0.00144269	0.0849795	0.092588	DE
ENSG00000275713	HIST1H2BH	chr6	673.385	-1.35858	0.45541	0.000149006	0.00356333	TRUE	downregulated_in_MLDS		ENSG00000275713	HIST1H2BH	chr6	722.301	-3.19705e-05	0.00144287	0.226363	0.233386	DE
ENSG00000255857	PXN-AS1	chr12	1022.15	-1.01716	0.348942	0.000158185	0.0037181	TRUE	downregulated_in_MLDS		ENSG00000255857	PXN-AS1	chr12	754.665	-1.12006	0.405797	0.000242376	0.000452296	DE
ENSG00000124575	HIST1H1D	chr6	8938.74	-1.71304	0.577796	0.000171073	0.00394109	TRUE	downregulated_in_MLDS		ENSG00000124575	HIST1H1D	chr6	7511.67	-1.54649	0.513764	0.0001242	0.000247825	DE
ENSG00000167081	PBX3	chr9	1071	-1.21475	0.417904	0.000173971	0.00400352	TRUE	downregulated_in_MLDS		ENSG00000167081	PBX3	chr9	688.176	-2.13073	0.356502	1.59303e-10	1.05067e-09	DE
ENSG00000128791	TWSG1	chr18	1785.07	-1.16422	0.399965	0.000178214	0.00407976	TRUE	downregulated_in_MLDS		ENSG00000128791	TWSG1	chr18	1392.78	-1.28271	0.25555	2.72444e-08	1.15388e-07	DE
ENSG00000061273	HDAC7	chr12	2865.44	-0.794393	0.27883	0.000182137	0.00414017	TRUE	downregulated_in_MLDS		ENSG00000061273	HDAC7	chr12	2111.3	-0.909004	0.297432	9.37102e-05	0.000192317	DE
ENSG00000151806	GUF1	chr4	1186.24	-0.687244	0.241182	0.00018217	0.00414017	TRUE	downregulated_in_MLDS		ENSG00000151806	GUF1	chr4	839.407	-0.981292	0.166855	2.2557e-10	1.43303e-09	DE
ENSG00000136840	ST6GALNAC4	chr9	371.678	-1.06379	0.370439	0.000182963	0.0041496	TRUE	downregulated_in_MLDS		ENSG00000136840	ST6GALNAC4	chr9	284.46	-1.08339	0.398069	0.000260135	0.00048025	DE
ENSG00000274290	HIST1H2BE	chr6	462.68	-1.76629	0.606976	0.000203596	0.00452877	TRUE	downregulated_in_MLDS		ENSG00000274290	HIST1H2BE	chr6	363.474	-1.70557	0.732709	0.000810804	0.00132176	DE
ENSG00000237883	DGUOK-AS1	chr2	239.771	-1.15198	0.408958	0.000209936	0.00463106	TRUE	downregulated_in_MLDS		ENSG00000237883	DGUOK-AS1	chr2	215.284	-5.26539e-06	0.00144269	0.0340566	0.0397097	DE
ENSG00000277075	HIST1H2AE	chr6	1270.16	-1.64864	0.571988	0.000213332	0.00468402	TRUE	downregulated_in_MLDS		ENSG00000277075	HIST1H2AE	chr6	1394.34	-1.83271e-06	0.00144269	0.228805	0.235623	DE
ENSG00000151725	CENPU	chr4	4149.67	-0.753918	0.270133	0.000213346	0.00468402	TRUE	downregulated_in_MLDS		ENSG00000151725	CENPU	chr4	3282.49	-8.63669e-06	0.00144269	0.0116141	0.0145428	DE
ENSG00000075239	ACAT1	chr11	2098.3	-0.933089	0.342714	0.000236747	0.005091	TRUE	downregulated_in_MLDS		ENSG00000075239	ACAT1	chr11	1542.82	-1.23232	0.215765	6.2529e-10	3.65034e-09	DE
ENSG00000257256	AC008147.1	chr12	639.296	-2.17612	0.751408	0.000240616	0.00515402	TRUE	downregulated_in_MLDS		ENSG00000257256	AC008147.1	chr12	453.578	-3.29108	0.856242	9.33766e-06	2.47477e-05	DE
ENSG00000197312	DDI2	chr1	1533.96	-1.06245	0.383291	0.00024808	0.00527789	TRUE	downregulated_in_MLDS		ENSG00000197312	DDI2	chr1	971.738	-1.98347	0.250997	1.9297e-16	2.92501e-15	DE
ENSG00000153044	CENPH	chr5	1469.02	-0.714595	0.261381	0.000257139	0.00543464	TRUE	downregulated_in_MLDS		ENSG00000153044	CENPH	chr5	1171.58	-0.000300686	0.00145894	0.00763063	0.00994399	DE
ENSG00000103249	CLCN7	chr16	458.575	-0.986763	0.360942	0.000264898	0.00555502	TRUE	downregulated_in_MLDS		ENSG00000103249	CLCN7	chr16	415.864	-0.451394	0.432032	0.00440949	0.0060473	DE
ENSG00000108641	B9D1	chr17	271.04	-1.26499	0.458616	0.000267706	0.00559934	TRUE	downregulated_in_MLDS		ENSG00000108641	B9D1	chr17	204.097	-1.47369	0.412163	1.74852e-05	4.25556e-05	DE
ENSG00000128050	PAICS	chr4	4087.42	-0.873494	0.325051	0.000281833	0.00581035	TRUE	downregulated_in_MLDS		ENSG00000128050	PAICS	chr4	3093.42	-0.917752	0.344392	0.000294935	0.00053874	DE
ENSG00000133315	MACROD1	chr11	1281.52	-0.877824	0.326673	0.000288346	0.00591687	TRUE	downregulated_in_MLDS		ENSG00000133315	MACROD1	chr11	882.079	-1.26107	0.338489	9.67237e-06	2.5401e-05	DE
ENSG00000115365	LANCL1	chr2	1192.91	-0.588629	0.22159	0.00029095	0.00595364	TRUE	downregulated_in_MLDS		ENSG00000115365	LANCL1	chr2	836.054	-0.823389	0.234097	1.92854e-05	4.6285e-05	DE
ENSG00000198286	CARD11	chr7	257.229	-1.99189	0.708322	0.000292451	0.00597322	TRUE	downregulated_in_MLDS		ENSG00000198286	CARD11	chr7	501.193	4.30513e-07	0.00144269	0.774217	NA	opposite_direction
ENSG00000173436	MICOS10	chr1	4205.71	-0.918921	0.343258	0.000308482	0.00621404	TRUE	downregulated_in_MLDS		ENSG00000173436	MICOS10	chr1	3899.41	-4.58913e-06	0.00144269	0.110398	0.117757	DE
ENSG00000198721	ECI2	chr6	1967.65	-0.803868	0.303942	0.000329297	0.00656712	TRUE	downregulated_in_MLDS		ENSG00000198721	ECI2	chr6	1481.82	-0.877955	0.285071	8.56498e-05	0.000177888	DE
ENSG00000115541	HSPE1	chr2	10753.2	-1.26585	0.470031	0.000330499	0.00658205	TRUE	downregulated_in_MLDS		ENSG00000115541	HSPE1	chr2	9233.08	-5.78686e-06	0.00144269	0.0121459	0.0151868	DE
ENSG00000087301	TXNDC16	chr14	752.639	-0.831613	0.31945	0.00036361	0.00700356	TRUE	downregulated_in_MLDS		ENSG00000087301	TXNDC16	chr14	558.457	-0.993971	0.275847	1.47531e-05	3.68401e-05	DE
ENSG00000226067	LINC00623	chr1	1125.86	-1.05757	0.406301	0.00039722	0.00747209	TRUE	downregulated_in_MLDS		ENSG00000226067	LINC00623	chr1	908.795	-5.26673e-06	0.00144269	0.0192963	0.0234486	DE
ENSG00000091140	DLD	chr7	2866.04	-0.675264	0.267567	0.000400674	0.00751974	TRUE	downregulated_in_MLDS		ENSG00000091140	DLD	chr7	2305.25	-0.000129281	0.00144559	0.0104172	0.0131393	DE
ENSG00000197375	SLC22A5	chr5	239.614	-1.44688	0.550547	0.000405177	0.00758161	TRUE	downregulated_in_MLDS		ENSG00000197375	SLC22A5	chr5	140.492	-3.39542	0.500254	1.04445e-12	9.30312e-12	DE
ENSG00000164338	UTP15	chr5	413.541	-0.817686	0.324149	0.000442913	0.00808937	TRUE	downregulated_in_MLDS		ENSG00000164338	UTP15	chr5	338.846	-1.67912e-05	0.00144271	0.000358855	0.00063405	DE
ENSG00000197498	RPF2	chr6	1407.96	-0.938319	0.365073	0.00046948	0.00847803	TRUE	downregulated_in_MLDS		ENSG00000197498	RPF2	chr6	1099.43	-0.96084	0.285102	3.30764e-05	7.58038e-05	DE
ENSG00000116161	CACYBP	chr1	5712.83	-0.859164	0.348663	0.000529039	0.0093688	TRUE	downregulated_in_MLDS		ENSG00000116161	CACYBP	chr1	4750.28	-6.19294e-06	0.00144269	0.0299515	0.0351127	DE
ENSG00000257167	TMPO-AS1	chr12	441.184	-1.54657	0.61057	0.000551871	0.00967954	TRUE	downregulated_in_MLDS		ENSG00000257167	TMPO-AS1	chr12	392.126	-3.27433e-06	0.00144269	0.013843	0.0172091	DE
ENSG00000196668	LINC00173	chr12	263.919	-0.874512	0.362181	0.000563661	0.00983141	TRUE	downregulated_in_MLDS		ENSG00000196668	LINC00173	chr12	271.802	-1.42363e-06	0.00144269	0.498015	0.504437	DE
ENSG00000167325	RRM1	chr11	1788.53	-0.720208	0.300459	0.000602192	0.0103474	TRUE	downregulated_in_MLDS		ENSG00000167325	RRM1	chr11	1429.99	-0.5942	0.292508	0.00123121	0.00191325	DE
ENSG00000121281	ADCY7	chr16	559.45	-1.0363	0.429598	0.000626574	0.0106006	TRUE	downregulated_in_MLDS		ENSG00000121281	ADCY7	chr16	622.898	-5.8844e-06	0.00144267	0.174397	0.182199	DE
ENSG00000103091	WDR59	chr16	1367.85	-0.563456	0.239729	0.000629846	0.0106239	TRUE	downregulated_in_MLDS		ENSG00000103091	WDR59	chr16	875.586	-1.07006	0.280789	6.65886e-06	1.80353e-05	DE
ENSG00000138640	FAM13A	chr4	1834.69	-1.10038	0.456729	0.000655324	0.0109688	TRUE	downregulated_in_MLDS		ENSG00000138640	FAM13A	chr4	1376.69	-1.39219	0.307211	3.27736e-07	1.15107e-06	DE
ENSG00000151876	FBXO4	chr5	848.372	-0.608215	0.261117	0.000657495	0.0109968	TRUE	downregulated_in_MLDS		ENSG00000151876	FBXO4	chr5	633.315	-8.97086e-06	0.00144269	0.0092752	0.0119075	DE
ENSG00000127527	EPS15L1	chr19	2770.21	-0.734989	0.318702	0.000667202	0.0111116	TRUE	downregulated_in_MLDS		ENSG00000127527	EPS15L1	chr19	2126.39	-0.659627	0.402447	0.00245337	0.00356254	DE
ENSG00000144381	HSPD1	chr2	17428.5	-1.15716	0.477584	0.000689096	0.0114124	TRUE	downregulated_in_MLDS		ENSG00000144381	HSPD1	chr2	13940.9	-0.98433	0.539171	0.00195143	0.002892	DE
ENSG00000170846	AC093323.1	chr4	523.927	-0.873986	0.374676	0.000715966	0.0117035	TRUE	downregulated_in_MLDS		ENSG00000170846	AC093323.1	chr4	383.33	-1.0412	0.386745	0.000274543	0.000504693	DE
ENSG00000257337	AC068888.1	chr12	418.991	-1.06271	0.449461	0.000716792	0.0117035	TRUE	downregulated_in_MLDS		ENSG00000257337	AC068888.1	chr12	358.692	-3.54478e-06	0.00144269	0.072967	0.0806182	DE
ENSG00000166743	ACSM1	chr16	2420.97	-1.01162	0.429242	0.000726225	0.0118088	TRUE	downregulated_in_MLDS		ENSG00000166743	ACSM1	chr16	1816.89	-6.33172e-06	0.0014427	0.0100186	0.0127108	DE
ENSG00000143158	MPC2	chr1	8655.04	-1.17253	0.495459	0.000745043	0.0120662	TRUE	downregulated_in_MLDS		ENSG00000143158	MPC2	chr1	6982.09	-1.13921	0.396033	0.000146798	0.000290237	DE
ENSG00000120694	HSPH1	chr13	3127.22	-1.5513	0.636517	0.000748583	0.0121106	TRUE	downregulated_in_MLDS		ENSG00000120694	HSPH1	chr13	2377.06	-5.28162e-06	0.00144269	NA	NA	opposite_direction
ENSG00000169255	B3GALNT1	chr3	374.277	-1.40556	0.589113	0.000760199	0.0122014	TRUE	downregulated_in_MLDS		ENSG00000169255	B3GALNT1	chr3	285.121	-1.54336	0.630389	0.000589567	0.000987181	DE
ENSG00000269900	RMRP	chr9	554.801	-1.55135	0.646318	0.000762705	0.0122083	TRUE	downregulated_in_MLDS		ENSG00000269900	RMRP	chr9	571.407	-2.99606e-06	0.00144269	0.0893796	0.0966508	DE
ENSG00000090013	BLVRB	chr19	12348.5	-1.4702	0.618268	0.000792866	0.0125837	TRUE	downregulated_in_MLDS		ENSG00000090013	BLVRB	chr19	9237.55	-1.77999	0.592388	0.000132268	0.000262713	DE
ENSG00000146281	PM20D2	chr6	700.263	-1.23636	0.527341	0.000798215	0.0126295	TRUE	downregulated_in_MLDS		ENSG00000146281	PM20D2	chr6	547.513	-1.37765	0.415213	4.35249e-05	9.69214e-05	DE
ENSG00000115232	ITGA4	chr2	11870.8	-0.683696	0.306414	0.000867246	0.0134033	TRUE	downregulated_in_MLDS		ENSG00000115232	ITGA4	chr2	8706.9	-1.35951e-05	0.00144272	0.14612	0.153773	DE
ENSG00000250479	CHCHD10	chr22	1253.83	-1.05066	0.460486	0.000871484	0.0134499	TRUE	downregulated_in_MLDS		ENSG00000250479	CHCHD10	chr22	864.339	-6.95125e-06	0.0014427	0.000948937	0.00153249	DE
ENSG00000143643	TTC13	chr1	388.33	-0.98504	0.438319	0.000900669	0.0137606	TRUE	downregulated_in_MLDS		ENSG00000143643	TTC13	chr1	270.171	-1.56371	0.250937	2.52391e-11	1.83312e-10	DE
ENSG00000188820	CALHM6	chr6	752.027	-1.50173	0.645819	0.000901011	0.0137606	TRUE	downregulated_in_MLDS		ENSG00000188820	CALHM6	chr6	752.287	-2.90009e-06	0.00144269	0.0892779	0.0966508	DE
ENSG00000153982	GDPD1	chr17	812.707	-1.0073	0.446156	0.000903318	0.0137791	TRUE	downregulated_in_MLDS		ENSG00000153982	GDPD1	chr17	749.357	1.01321e-05	0.00144269	0.00677818	NA	opposite_direction
ENSG00000186235	LINC02610	chr2	314.596	-1.39357	0.604006	0.000912214	0.013874	TRUE	downregulated_in_MLDS		ENSG00000186235	LINC02610	chr2	230.54	-8.17787e-06	0.0014427	8.64175e-05	0.000179052	DE
ENSG00000120802	TMPO	chr12	4059.74	-0.902957	0.408622	0.000937995	0.0141632	TRUE	downregulated_in_MLDS		ENSG00000120802	TMPO	chr12	3669.28	-0.414654	0.52209	0.00501847	0.00678554	DE
ENSG00000171843	MLLT3	chr9	4182.46	-0.882825	0.399497	0.00097525	0.0145375	TRUE	downregulated_in_MLDS		ENSG00000171843	MLLT3	chr9	2395.92	-2.11231	0.434285	7.59583e-08	3.05246e-07	DE
ENSG00000156876	SASS6	chr1	1455.41	-0.646576	0.297724	0.000976356	0.0145375	TRUE	downregulated_in_MLDS		ENSG00000156876	SASS6	chr1	1282.98	-3.42232e-06	0.00144269	0.222709	0.23072	DE
ENSG00000106991	ENG	chr9	1190.15	-1.57368	0.686442	0.00100429	0.0148829	TRUE	downregulated_in_MLDS		ENSG00000106991	ENG	chr9	888.278	-2.22654	0.401652	2.13591e-09	1.08555e-08	DE
ENSG00000116221	MRPL37	chr1	4268.91	-0.525224	0.256538	0.00100593	0.0148871	TRUE	downregulated_in_MLDS		ENSG00000116221	MRPL37	chr1	3200.51	-0.467622	0.387548	0.00390109	0.00544515	DE
ENSG00000116120	FARSB	chr2	1915.79	-0.698552	0.318885	0.00104649	0.0153223	TRUE	downregulated_in_MLDS		ENSG00000116120	FARSB	chr2	1437.39	-0.783353	0.301034	0.000383625	0.000672317	DE
ENSG00000159199	ATP5MC1	chr17	6310.46	-0.843859	0.38452	0.00104955	0.0153467	TRUE	downregulated_in_MLDS		ENSG00000159199	ATP5MC1	chr17	5180.49	-5.40933e-06	0.00144269	0.0358287	0.0417197	DE
ENSG00000108395	TRIM37	chr17	1012	-0.73816	0.343705	0.00105325	0.0153803	TRUE	downregulated_in_MLDS		ENSG00000108395	TRIM37	chr17	842.362	-9.46678e-06	0.0014427	0.0494476	0.0561402	DE
ENSG00000174749	FAM241A	chr4	1330.31	-1.07135	0.485255	0.00108846	0.0157618	TRUE	downregulated_in_MLDS		ENSG00000174749	FAM241A	chr4	888.933	-1.73745	0.460131	8.90367e-06	2.36701e-05	DE
ENSG00000256061	DNAAF4	chr15	209.718	-1.00351	0.46351	0.0010887	0.0157618	TRUE	downregulated_in_MLDS		ENSG00000256061	DNAAF4	chr15	152.674	-1.18247e-05	0.00144271	4.58952e-05	0.000101157	DE
ENSG00000080345	RIF1	chr2	5507.2	-0.667732	0.315835	0.0011111	0.0160543	TRUE	downregulated_in_MLDS		ENSG00000080345	RIF1	chr2	5036.85	2.56945e-05	0.00144279	0.182301	NA	opposite_direction
ENSG00000138160	KIF11	chr10	757.969	-0.886927	0.408517	0.00114565	0.0164239	TRUE	downregulated_in_MLDS		ENSG00000138160	KIF11	chr10	663.787	-8.42068e-06	0.00144269	0.0158383	0.0194933	DE
ENSG00000115425	PECR	chr2	312.281	-0.869047	0.414437	0.00121118	0.0171509	TRUE	downregulated_in_MLDS		ENSG00000115425	PECR	chr2	211.914	-1.1572	0.596664	0.00164007	0.00249038	DE
ENSG00000198176	TFDP1	chr13	2773.3	-0.781405	0.374612	0.00122576	0.0173052	TRUE	downregulated_in_MLDS		ENSG00000198176	TFDP1	chr13	2188.18	-3.18578e-05	0.00144282	1.71537e-07	6.47197e-07	DE
ENSG00000180817	PPA1	chr10	4309.95	-0.87278	0.42058	0.00129543	0.018076	TRUE	downregulated_in_MLDS		ENSG00000180817	PPA1	chr10	2422.6	-2.25343	0.416526	4.31706e-09	2.10731e-08	DE
ENSG00000240553	AL031428.1	chr1	757.295	-1.10338	0.525312	0.00131555	0.0182755	TRUE	downregulated_in_MLDS		ENSG00000240553	AL031428.1	chr1	621.209	-3.3823e-06	0.00144269	0.0681629	0.0756976	DE
ENSG00000103540	CCP110	chr16	695.639	-0.579572	0.295522	0.00145455	0.0197325	TRUE	downregulated_in_MLDS		ENSG00000103540	CCP110	chr16	420.114	-1.40502	0.240453	2.98977e-10	1.81913e-09	DE
ENSG00000127337	YEATS4	chr12	2118.23	-0.532672	0.275184	0.00154992	0.0207572	TRUE	downregulated_in_MLDS		ENSG00000127337	YEATS4	chr12	1493.05	-0.7969	0.240963	3.98543e-05	8.95154e-05	DE
ENSG00000136048	DRAM1	chr12	245.263	-1.59946	0.766958	0.0015715	0.0209264	TRUE	downregulated_in_MLDS		ENSG00000136048	DRAM1	chr12	211.12	-5.64799e-06	0.0014427	0.00257452	0.00372593	DE
ENSG00000148834	GSTO1	chr10	3349.49	-0.802941	0.408685	0.00157191	0.0209264	TRUE	downregulated_in_MLDS		ENSG00000148834	GSTO1	chr10	2800.21	-0.44861	0.831954	0.00582195	0.00775458	DE
ENSG00000176974	SHMT1	chr17	438.924	-0.975277	0.490776	0.00159469	0.0210887	TRUE	downregulated_in_MLDS		ENSG00000176974	SHMT1	chr17	412.591	-1.09486e-05	0.0014427	0.0388297	0.0447782	DE
ENSG00000145335	SNCA	chr4	1494.11	-1.1631	0.570825	0.00160308	0.0211724	TRUE	downregulated_in_MLDS		ENSG00000145335	SNCA	chr4	3323.49	7.34073e-06	0.0014427	0.0166006	NA	opposite_direction
ENSG00000065154	OAT	chr10	1522.04	-1.0097	0.509174	0.00163465	0.0214604	TRUE	downregulated_in_MLDS		ENSG00000065154	OAT	chr10	872.22	-2.54917	0.445439	8.0222e-10	4.41477e-09	DE
ENSG00000003400	CASP10	chr2	942.843	-0.748317	0.388277	0.00164322	0.0215472	TRUE	downregulated_in_MLDS		ENSG00000003400	CASP10	chr2	826.043	-5.95468e-06	0.00144269	0.058263	0.0653756	DE
ENSG00000187147	RNF220	chr1	2364.77	-0.60786	0.312443	0.00166753	0.021801	TRUE	downregulated_in_MLDS		ENSG00000187147	RNF220	chr1	1871.88	-0.537509	0.265444	0.00121732	0.00189507	DE
ENSG00000111684	LPCAT3	chr12	2415.44	-0.635742	0.329414	0.00171899	0.022354	TRUE	downregulated_in_MLDS		ENSG00000111684	LPCAT3	chr12	2133.47	-1.10455e-05	0.00144268	0.0275578	0.0327509	DE
ENSG00000132423	COQ3	chr6	354.64	-0.762799	0.403683	0.00172794	0.0224173	TRUE	downregulated_in_MLDS		ENSG00000132423	COQ3	chr6	301.827	-1.45093e-05	0.0014427	0.00147971	0.00225879	DE
ENSG00000117450	PRDX1	chr1	4354.23	-0.908681	0.471914	0.00175777	0.0226838	TRUE	downregulated_in_MLDS		ENSG00000117450	PRDX1	chr1	3609.08	2.8596e-06	0.00144269	0.0186399	NA	opposite_direction
ENSG00000246705	H2AFJ	chr12	2323.32	-1.17261	0.596305	0.00177116	0.0227897	TRUE	downregulated_in_MLDS		ENSG00000246705	H2AFJ	chr12	2506.63	-2.84176e-06	0.00144269	0.20348	0.211816	DE
ENSG00000186063	AIDA	chr1	777.543	-0.729335	0.39196	0.00184911	0.0235037	TRUE	downregulated_in_MLDS		ENSG00000186063	AIDA	chr1	549.058	-1.07822	0.341329	6.915e-05	0.000147157	DE
ENSG00000217555	CKLF	chr16	711.073	-1.2722	0.652123	0.00185866	0.0235862	TRUE	downregulated_in_MLDS		ENSG00000217555	CKLF	chr16	629.877	-2.68815e-06	0.00144269	0.0837948	0.0914125	DE
ENSG00000149212	SESN3	chr11	1299.01	-1.45463	0.73583	0.00188015	0.0238019	TRUE	downregulated_in_MLDS		ENSG00000149212	SESN3	chr11	799.191	-3.39841	0.623388	4.57708e-09	2.20927e-08	DE
ENSG00000154174	TOMM70	chr3	1881.15	-0.53665	0.296296	0.00188836	0.0238783	TRUE	downregulated_in_MLDS		ENSG00000154174	TOMM70	chr3	1330.15	-0.828005	0.23825	2.23725e-05	5.267e-05	DE
ENSG00000137177	KIF13A	chr6	3811.11	-0.720363	0.39079	0.00190856	0.024106	TRUE	downregulated_in_MLDS		ENSG00000137177	KIF13A	chr6	2830.13	-0.770894	0.447285	0.00219864	0.00323065	DE
ENSG00000113460	BRIX1	chr5	1714.63	-0.515779	0.290129	0.00197466	0.0246473	TRUE	downregulated_in_MLDS		ENSG00000113460	BRIX1	chr5	1348.56	-1.28405e-05	0.00144269	0.00618627	0.0081883	DE
ENSG00000115107	STEAP3	chr2	486.346	-1.09659	0.570895	0.00197497	0.0246473	TRUE	downregulated_in_MLDS		ENSG00000115107	STEAP3	chr2	428.408	-0.828608	0.420846	0.00145802	0.00222962	DE
ENSG00000110172	CHORDC1	chr11	1657.67	-0.559094	0.346576	0.0019915	0.024756	TRUE	downregulated_in_MLDS		ENSG00000110172	CHORDC1	chr11	1431.32	6.52365e-06	0.00144269	0.216628	NA	opposite_direction
ENSG00000150782	IL18	chr11	687.352	-1.61485	0.823229	0.00203506	0.0251544	TRUE	downregulated_in_MLDS		ENSG00000150782	IL18	chr11	642.657	-3.05806e-06	0.00144269	0.0385883	0.0445726	DE
ENSG00000196787	HIST1H2AG	chr6	1181.21	-1.42127	0.739504	0.00205488	0.0252856	TRUE	downregulated_in_MLDS		ENSG00000196787	HIST1H2AG	chr6	1228.71	-3.79031e-06	0.00144269	0.0644148	0.0719979	DE
ENSG00000160318	CLDND2	chr19	394.805	-1.02311	0.555827	0.0020741	0.0254508	TRUE	downregulated_in_MLDS		ENSG00000160318	CLDND2	chr19	315.675	-6.04546e-06	0.00144269	0.00773399	0.0100484	DE
ENSG00000064102	INTS13	chr12	1710.02	-0.597223	0.33307	0.00208315	0.0255335	TRUE	downregulated_in_MLDS		ENSG00000064102	INTS13	chr12	1188.58	-0.997823	0.235217	1.14736e-06	3.69894e-06	DE
ENSG00000124813	RUNX2	chr6	306.666	-1.82018	0.924204	0.00210259	0.0257143	TRUE	downregulated_in_MLDS		ENSG00000124813	RUNX2	chr6	244.537	-2.32003	0.570341	3.02311e-06	8.82421e-06	DE
ENSG00000162599	NFIA	chr1	3435.16	-1.17334	0.625986	0.00212248	0.0258999	TRUE	downregulated_in_MLDS		ENSG00000162599	NFIA	chr1	1881.65	-3.64424	0.441764	1.69179e-17	2.81097e-16	DE
ENSG00000123975	CKS2	chr9	9410.31	-1.17002	0.627744	0.00214185	0.0260343	TRUE	downregulated_in_MLDS		ENSG00000123975	CKS2	chr9	7996.34	-4.7123e-06	0.00144269	0.0186239	0.0226954	DE
ENSG00000130208	APOC1	chr19	15962.5	-0.967502	0.532099	0.00217482	0.0263041	TRUE	downregulated_in_MLDS		ENSG00000130208	APOC1	chr19	11110.3	-1.19376	0.735922	0.00281799	0.00403103	DE
ENSG00000174282	ZBTB4	chr17	480.155	-0.559827	0.326239	0.00217537	0.0263041	TRUE	downregulated_in_MLDS		ENSG00000174282	ZBTB4	chr17	371.606	-8.69591e-06	0.00144269	0.0152	0.0187612	DE
ENSG00000196357	ZNF565	chr19	475.339	-0.606021	0.34941	0.00217595	0.0263041	TRUE	downregulated_in_MLDS		ENSG00000196357	ZNF565	chr19	356.439	-5.86209e-06	0.00144269	0.0361525	0.0420401	DE
ENSG00000176208	ATAD5	chr17	1817.19	-0.548206	0.31843	0.00219885	0.026508	TRUE	downregulated_in_MLDS		ENSG00000176208	ATAD5	chr17	1526.12	-3.09397e-06	0.00144269	0.223769	0.231541	DE
ENSG00000234327	AC012146.1	chr17	513.334	-0.779528	0.446881	0.00228009	0.0272075	TRUE	downregulated_in_MLDS		ENSG00000234327	AC012146.1	chr17	434.093	-4.12324e-06	0.00144269	0.0822549	0.0900738	DE
ENSG00000184357	HIST1H1B	chr6	3551.21	-1.26246	0.688033	0.0022804	0.0272075	TRUE	downregulated_in_MLDS		ENSG00000184357	HIST1H1B	chr6	3117.29	-7.65832e-06	0.0014427	0.00220239	0.00323066	DE
ENSG00000158747	NBL1	chr1	294.2	-1.02228	0.570973	0.00228917	0.0272764	TRUE	downregulated_in_MLDS		ENSG00000158747	NBL1	chr1	276.565	-1.91793e-06	0.00144269	0.220633	0.228844	DE
ENSG00000101057	MYBL2	chr20	1201.78	-0.545998	0.318097	0.00229113	0.0272764	TRUE	downregulated_in_MLDS		ENSG00000101057	MYBL2	chr20	1233.53	-1.39887e-05	0.00144271	0.873673	0.876717	DE
ENSG00000006625	GGCT	chr7	3204.37	-0.518774	0.309467	0.00234028	0.0276965	TRUE	downregulated_in_MLDS		ENSG00000006625	GGCT	chr7	2261.28	-0.645549	0.410076	0.00270704	0.00389456	DE
ENSG00000180096	SEPTIN1	chr16	390.601	-0.77547	0.458735	0.00245307	0.0286342	TRUE	downregulated_in_MLDS		ENSG00000180096	SEPTIN1	chr16	275.856	-1.15483	0.388554	0.000123177	0.000246355	DE
ENSG00000198363	ASPH	chr8	1411.16	-0.694576	0.401819	0.00252644	0.0293465	TRUE	downregulated_in_MLDS		ENSG00000198363	ASPH	chr8	913.256	-1.38752	0.293367	1.27507e-07	4.96243e-07	DE
ENSG00000181472	ZBTB2	chr6	543.113	-0.577219	0.358951	0.002605	0.0300211	TRUE	downregulated_in_MLDS		ENSG00000181472	ZBTB2	chr6	504.501	-2.56141e-06	0.00144268	0.370652	0.376314	DE
ENSG00000169570	DTWD2	chr5	1292.16	-1.01203	0.582815	0.00264135	0.0303921	TRUE	downregulated_in_MLDS		ENSG00000169570	DTWD2	chr5	1196.68	-3.75279e-06	0.00144269	0.0820936	0.0900113	DE
ENSG00000184232	OAF	chr11	451.111	-1.03035	0.609268	0.00273455	0.0311546	TRUE	downregulated_in_MLDS		ENSG00000184232	OAF	chr11	275.739	-2.37986	0.465058	2.19778e-08	9.54211e-08	DE
ENSG00000164104	HMGB2	chr4	10920.9	-0.644074	0.403022	0.00276386	0.0313584	TRUE	downregulated_in_MLDS		ENSG00000164104	HMGB2	chr4	7736.3	-1.00833	0.322836	9.34147e-05	0.000192167	DE
ENSG00000234261	AL138720.1	chr6	365.29	-1.43349	0.83402	0.00295641	0.0331157	TRUE	downregulated_in_MLDS		ENSG00000234261	AL138720.1	chr6	256.962	-2.52272	0.476071	8.37274e-09	3.86847e-08	DE
ENSG00000137393	RNF144B	chr6	447.512	-0.791117	0.503866	0.00296141	0.0331548	TRUE	downregulated_in_MLDS		ENSG00000137393	RNF144B	chr6	288.534	-1.56179	0.4366	1.77484e-05	4.30749e-05	DE
ENSG00000109805	NCAPG	chr4	812.634	-0.917896	0.568971	0.00296474	0.0331752	TRUE	downregulated_in_MLDS		ENSG00000109805	NCAPG	chr4	764.87	-3.4672e-06	0.00144269	0.108743	0.11628	DE
ENSG00000137198	GMPR	chr6	1768.99	-0.688105	0.443946	0.00301781	0.0335375	TRUE	downregulated_in_MLDS		ENSG00000137198	GMPR	chr6	1259.46	-0.927513	0.461959	0.0013797	0.00213249	DE
ENSG00000144791	LIMD1	chr3	421.123	-1.03873	0.637839	0.00301848	0.0335375	TRUE	downregulated_in_MLDS		ENSG00000144791	LIMD1	chr3	242.569	-2.89594	0.391953	1.18544e-14	1.38409e-13	DE
ENSG00000108666	C17orf75	chr17	337.134	-0.595263	0.400686	0.00302522	0.0335954	TRUE	downregulated_in_MLDS		ENSG00000108666	C17orf75	chr17	270.711	-1.05684e-05	0.0014427	0.0200419	0.0242524	DE
ENSG00000165480	SKA3	chr13	412.924	-0.816333	0.521588	0.00306705	0.0339227	TRUE	downregulated_in_MLDS		ENSG00000165480	SKA3	chr13	412.271	-4.54389e-06	0.00144269	0.148095	0.155662	DE
ENSG00000181350	LRRC75A	chr17	230.818	-0.747697	0.504976	0.00311571	0.0342199	TRUE	downregulated_in_MLDS		ENSG00000181350	LRRC75A	chr17	180.828	-7.28419e-06	0.0014427	0.240758	0.247342	DE
ENSG00000128059	PPAT	chr4	1220.26	-0.591445	0.39978	0.00318771	0.0348321	TRUE	downregulated_in_MLDS		ENSG00000128059	PPAT	chr4	847.444	-0.983734	0.318222	8.4439e-05	0.000175796	DE
ENSG00000166181	API5	chr11	1466.9	-0.55041	0.37469	0.0032007	0.0349091	TRUE	downregulated_in_MLDS		ENSG00000166181	API5	chr11	1153.27	-7.5928e-06	0.00144269	0.0130265	0.0162174	DE
ENSG00000125863	MKKS	chr20	415.437	-0.549452	0.382199	0.00323426	0.035153	TRUE	downregulated_in_MLDS		ENSG00000125863	MKKS	chr20	352.118	-2.07242e-06	0.00144269	0.303348	0.309803	DE
ENSG00000137210	TMEM14B	chr6	9884.32	-0.61709	0.420095	0.00325272	0.0352838	TRUE	downregulated_in_MLDS		ENSG00000137210	TMEM14B	chr6	6229.11	-1.36593	0.344158	3.57609e-06	1.01972e-05	DE
ENSG00000116678	LEPR	chr1	1473.52	-0.912012	0.586156	0.00326175	0.0353468	TRUE	downregulated_in_MLDS		ENSG00000116678	LEPR	chr1	922.976	-1.97607	0.475407	1.98598e-06	6.04187e-06	DE
ENSG00000186230	ZNF749	chr19	607.894	-0.589998	0.414808	0.003406	0.036514	TRUE	downregulated_in_MLDS		ENSG00000186230	ZNF749	chr19	528.337	-2.02234e-05	0.00144276	0.224043	0.231546	DE
ENSG00000183814	LIN9	chr1	492.084	-0.556755	0.399011	0.00346693	0.0370407	TRUE	downregulated_in_MLDS		ENSG00000183814	LIN9	chr1	435.186	-2.41849e-06	0.00144269	0.308445	0.314636	DE
ENSG00000141084	RANBP10	chr16	1757.5	-0.794157	0.538708	0.00355128	0.0377766	TRUE	downregulated_in_MLDS		ENSG00000141084	RANBP10	chr16	1506.82	-4.21661e-06	0.00144269	0.0670541	0.0745621	DE
ENSG00000140403	DNAJA4	chr15	950.039	-0.724961	0.512497	0.00366688	0.0385769	TRUE	downregulated_in_MLDS		ENSG00000140403	DNAJA4	chr15	694.483	-5.39348e-06	0.00144269	0.0191782	0.0233379	DE
ENSG00000162433	AK4	chr1	700.021	-0.981331	0.677988	0.00381931	0.039537	TRUE	downregulated_in_MLDS		ENSG00000162433	AK4	chr1	705.726	-1.15986e-05	0.00144269	0.00618861	0.0081883	DE
ENSG00000185989	RASA3	chr13	521.494	-1.26198	0.847033	0.00395017	0.0405857	TRUE	downregulated_in_MLDS		ENSG00000185989	RASA3	chr13	558.297	-6.00876e-06	0.00144269	0.03887	0.0447782	DE
ENSG00000134897	BIVM	chr13	352.984	-0.834628	0.646773	0.00424675	0.0426046	TRUE	downregulated_in_MLDS		ENSG00000134897	BIVM	chr13	267.425	-7.52499e-06	0.0014427	0.00225793	0.00330093	DE
ENSG00000187994	RINL	chr19	298.732	-0.927122	0.702436	0.00448785	0.0443877	TRUE	downregulated_in_MLDS		ENSG00000187994	RINL	chr19	256.791	-4.37982e-06	0.00144269	0.0407504	0.0465719	DE
ENSG00000274997	HIST1H2AH	chr6	868.459	-1.14914	0.847796	0.00451759	0.0445815	TRUE	downregulated_in_MLDS		ENSG00000274997	HIST1H2AH	chr6	893.306	-5.16121e-06	0.00144269	0.0389733	0.0448374	DE
ENSG00000180773	SLC36A4	chr11	172.641	-2.02881	1.341	0.00458356	0.04493	TRUE	downregulated_in_MLDS		ENSG00000180773	SLC36A4	chr11	220.323	-2.23317e-06	0.00144269	0.136299	0.144317	DE
ENSG00000100401	RANGAP1	chr22	1005	-0.598875	0.544952	0.00491812	0.0470551	TRUE	downregulated_in_MLDS		ENSG00000100401	RANGAP1	chr22	910.013	4.95138e-05	0.0014431	0.0567735	NA	opposite_direction
ENSG00000121152	NCAPH	chr2	717.628	-0.606765	0.574162	0.00495323	0.0473086	TRUE	downregulated_in_MLDS		ENSG00000121152	NCAPH	chr2	620.302	-9.65416e-06	0.00144269	0.0139182	0.0172777	DE
ENSG00000071967	CYBRD1	chr2	575.711	-0.814733	0.700332	0.00499054	0.0476236	TRUE	downregulated_in_MLDS		ENSG00000071967	CYBRD1	chr2	371.347	-1.82895	0.433496	1.4397e-06	4.53978e-06	DE
ENSG00000179818	PCBP1-AS1	chr2	1171.32	-0.539233	0.525875	0.00499528	0.0476448	TRUE	downregulated_in_MLDS		ENSG00000179818	PCBP1-AS1	chr2	1028.72	-1.05958e-05	0.0014427	0.062586	0.0701353	DE
ENSG00000027001	MIPEP	chr13	331.423	-0.915445	0.808912	0.00516996	0.0487641	TRUE	downregulated_in_MLDS		ENSG00000027001	MIPEP	chr13	287.586	-0.844948	0.465434	0.00184531	0.00276317	DE
ENSG00000135363	LMO2	chr11	3600.87	-0.625148	0.616505	0.00517867	0.0488252	TRUE	downregulated_in_MLDS		ENSG00000135363	LMO2	chr11	2085.74	-1.85065	0.473998	5.47909e-06	1.50762e-05	DE
ENSG00000136854	STXBP1	chr9	550.341	-0.587093	0.586236	0.00522996	0.0491191	TRUE	downregulated_in_MLDS		ENSG00000136854	STXBP1	chr9	372.566	-0.948582	0.590268	0.00272088	0.00390504	DE
ENSG00000106399	RPA3	chr7	2364.8	-0.702713	0.657981	0.0052362	0.0491567	TRUE	downregulated_in_MLDS		ENSG00000106399	RPA3	chr7	2110.75	-3.98053e-06	0.00144269	0.0998062	0.107254	DE
ENSG00000224490	TTC21B-AS1	chr2	386.337	-0.84576	0.742197	0.00537322	0.0499101	TRUE	downregulated_in_MLDS		ENSG00000224490	TTC21B-AS1	chr2	303.542	-0.804673	0.780892	0.00492566	0.00668096	DE
ENSG00000170837	GPR27	chr3	86.0653	-8.5059	0.578007	5.60202e-49	1.53895e-45	FALSE	not_DE		NA	NA	NA	NA	NA	NA	NA	NA	NA
ENSG00000253187	HOXA10-AS	chr7	64.4655	-8.01857	0.66363	7.64189e-35	1.52678e-31	FALSE	not_DE		NA	NA	NA	NA	NA	NA	NA	NA	NA
ENSG00000197934	CYYR1-AS1	chr21	37.5409	-7.84376	0.741042	4.49321e-28	5.19723e-25	FALSE	not_DE		NA	NA	NA	NA	NA	NA	NA	NA	NA
ENSG00000073792	IGF2BP2	chr3	1813.38	-1.01456e-05	0.00144271	1.08882e-27	1.13948e-24	FALSE	not_DE		NA	NA	NA	NA	NA	NA	NA	NA	NA
ENSG00000197301	HMGA2-AS1	chr12	23.8097	-5.96433	0.588597	4.87114e-26	4.65448e-23	FALSE	not_DE		NA	NA	NA	NA	NA	NA	NA	NA	NA
ENSG00000206190	ATP10A	chr15	111.538	-4.82963	0.469426	1.19241e-25	1.0919e-22	FALSE	not_DE		NA	NA	NA	NA	NA	NA	NA	NA	NA
ENSG00000236081	ELFN1-AS1	chr7	41.6425	-5.80846	0.574738	3.3847e-25	2.75502e-22	FALSE	not_DE		NA	NA	NA	NA	NA	NA	NA	NA	NA
ENSG00000124610	HIST1H1A	chr6	45.7212	-7.01032	0.696368	6.10459e-25	4.79145e-22	FALSE	not_DE		NA	NA	NA	NA	NA	NA	NA	NA	NA
ENSG00000105967	TFEC	chr7	82.1701	-5.45015	0.550831	4.69776e-24	3.22634e-21	FALSE	not_DE		NA	NA	NA	NA	NA	NA	NA	NA	NA
ENSG00000177425	PAWR	chr12	111.333	-5.7859	0.583798	5.40578e-24	3.57445e-21	FALSE	not_DE		NA	NA	NA	NA	NA	NA	NA	NA	NA
ENSG00000163915	IGF2BP2-AS1	chr3	43.8722	-7.24426	0.769889	4.75175e-23	2.90081e-20	FALSE	not_DE		NA	NA	NA	NA	NA	NA	NA	NA	NA
ENSG00000133488	SEC14L4	chr22	14.1524	-5.20567	0.581431	1.75668e-20	8.57924e-18	FALSE	not_DE		NA	NA	NA	NA	NA	NA	NA	NA	NA
ENSG00000176049	JAKMIP2	chr5	53.3929	-4.70001	0.524015	4.24717e-20	1.98596e-17	FALSE	not_DE		NA	NA	NA	NA	NA	NA	NA	NA	NA
ENSG00000196242	OR2C3	chr1	11.3019	-1.23207e-05	0.00144272	3.46172e-19	1.55262e-16	FALSE	not_DE		NA	NA	NA	NA	NA	NA	NA	NA	NA
ENSG00000007062	PROM1	chr4	65.2114	-4.74746	0.567802	4.99124e-18	1.92443e-15	FALSE	not_DE		NA	NA	NA	NA	NA	NA	NA	NA	NA
ENSG00000171401	KRT13	chr17	48.4772	-7.04385	0.851914	8.16308e-17	2.71818e-14	FALSE	not_DE		NA	NA	NA	NA	NA	NA	NA	NA	NA
ENSG00000087085	ACHE	chr7	88.1383	-3.02794	0.382509	2.62142e-16	8.11423e-14	FALSE	not_DE		NA	NA	NA	NA	NA	NA	NA	NA	NA
ENSG00000164251	F2RL1	chr5	39.1235	-4.00791	0.520514	2.03623e-15	5.52471e-13	FALSE	not_DE		NA	NA	NA	NA	NA	NA	NA	NA	NA
ENSG00000172260	NEGR1	chr1	95.9907	-3.71754	0.487697	2.35151e-15	6.15227e-13	FALSE	not_DE		NA	NA	NA	NA	NA	NA	NA	NA	NA
ENSG00000052344	PRSS8	chr16	13.0918	-5.08627	0.680435	4.70092e-15	1.21544e-12	FALSE	not_DE		NA	NA	NA	NA	NA	NA	NA	NA	NA
ENSG00000180044	C3orf80	chr3	61.8402	-5.13341	0.678456	8.90547e-15	2.22404e-12	FALSE	not_DE		NA	NA	NA	NA	NA	NA	NA	NA	NA
ENSG00000130147	SH3BP4	chr2	23.8561	-3.53168	0.483969	1.05423e-14	2.57432e-12	FALSE	not_DE		NA	NA	NA	NA	NA	NA	NA	NA	NA
ENSG00000267062	AC018761.2	chr19	36.8137	-1.54215e-05	0.00144273	1.14481e-14	2.76478e-12	FALSE	not_DE		NA	NA	NA	NA	NA	NA	NA	NA	NA
ENSG00000136193	SCRN1	chr7	336.908	-1.08723e-05	0.00144271	3.1928e-14	7.30919e-12	FALSE	not_DE		NA	NA	NA	NA	NA	NA	NA	NA	NA
ENSG00000134873	CLDN10	chr13	68.5522	-4.92158	0.671565	4.56594e-14	1.03449e-11	FALSE	not_DE		NA	NA	NA	NA	NA	NA	NA	NA	NA
ENSG00000286046	AC093898.1	chr4	21.7939	-4.60323	0.669354	2.47953e-13	5.18978e-11	FALSE	not_DE		NA	NA	NA	NA	NA	NA	NA	NA	NA
ENSG00000134962	KLB	chr4	45.1405	-3.83376	0.552099	3.59643e-13	7.3184e-11	FALSE	not_DE		NA	NA	NA	NA	NA	NA	NA	NA	NA
ENSG00000241990	PRR34-AS1	chr22	35.3432	-7.80341e-06	0.00144271	4.72922e-13	9.44856e-11	FALSE	not_DE		NA	NA	NA	NA	NA	NA	NA	NA	NA
ENSG00000115295	CLIP4	chr2	84.0838	-4.78028	0.684285	4.86697e-13	9.63616e-11	FALSE	not_DE		NA	NA	NA	NA	NA	NA	NA	NA	NA
ENSG00000134201	GSTM5	chr1	46.4451	-9.34795e-06	0.00144271	5.18171e-13	1.00272e-10	FALSE	not_DE		NA	NA	NA	NA	NA	NA	NA	NA	NA
ENSG00000197208	SLC22A4	chr5	61.4317	-2.93306	0.427535	5.60488e-13	1.07112e-10	FALSE	not_DE		NA	NA	NA	NA	NA	NA	NA	NA	NA
ENSG00000082438	COBLL1	chr2	64.7053	-4.1338	0.605473	1.09454e-12	2.00456e-10	FALSE	not_DE		NA	NA	NA	NA	NA	NA	NA	NA	NA
ENSG00000186777	ZNF732	chr4	12.5946	-5.05382	0.762202	1.64615e-12	2.91753e-10	FALSE	not_DE		NA	NA	NA	NA	NA	NA	NA	NA	NA
ENSG00000151967	SCHIP1	chr3	14.0414	-5.89258	0.900296	2.13319e-12	3.69143e-10	FALSE	not_DE		NA	NA	NA	NA	NA	NA	NA	NA	NA
ENSG00000166086	JAM3	chr11	58.9683	-3.20579	0.486875	2.93847e-12	5.00611e-10	FALSE	not_DE		NA	NA	NA	NA	NA	NA	NA	NA	NA
ENSG00000022355	GABRA1	chr5	288.654	9.79758	2.93487	3.35062e-12	5.66435e-10	FALSE	not_DE		NA	NA	NA	NA	NA	NA	NA	NA	NA
ENSG00000147488	ST18	chr8	54.7122	-4.95933	0.760385	9.48233e-12	1.54365e-09	FALSE	not_DE		NA	NA	NA	NA	NA	NA	NA	NA	NA
ENSG00000249790	AC092490.1	chr12	48.7679	-1.14735e-05	0.00144272	1.49972e-11	2.37118e-09	FALSE	not_DE		NA	NA	NA	NA	NA	NA	NA	NA	NA
ENSG00000128040	SPINK2	chr4	57.8465	-7.15099e-06	0.0014427	3.58338e-11	5.43117e-09	FALSE	not_DE		NA	NA	NA	NA	NA	NA	NA	NA	NA
ENSG00000173258	ZNF483	chr9	47.1833	-3.68599	0.597197	7.06655e-11	1.03534e-08	FALSE	not_DE		NA	NA	NA	NA	NA	NA	NA	NA	NA
ENSG00000144824	PHLDB2	chr3	42.5899	-4.31762	0.691741	8.16646e-11	1.18075e-08	FALSE	not_DE		NA	NA	NA	NA	NA	NA	NA	NA	NA
ENSG00000117020	AKT3	chr1	151.825	-1.30795e-05	0.00144272	1.79176e-10	2.46109e-08	FALSE	not_DE		NA	NA	NA	NA	NA	NA	NA	NA	NA
ENSG00000106025	TSPAN12	chr7	437.208	10.3781	3.15878	1.8429e-10	2.51561e-08	FALSE	not_DE		NA	NA	NA	NA	NA	NA	NA	NA	NA
ENSG00000119681	LTBP2	chr14	30.8069	-2.90244	0.494131	3.272e-10	4.23731e-08	FALSE	not_DE		NA	NA	NA	NA	NA	NA	NA	NA	NA
ENSG00000283360	AL592295.3	chr1	275.933	-3.68164	0.622582	4.01561e-10	5.16088e-08	FALSE	not_DE		NA	NA	NA	NA	NA	NA	NA	NA	NA
ENSG00000130812	ANGPTL6	chr19	231.194	2.18095	0.379998	4.97041e-10	6.20652e-08	FALSE	not_DE		NA	NA	NA	NA	NA	NA	NA	NA	NA
ENSG00000122592	HOXA7	chr7	69.8758	-6.01781	1.00317	5.17819e-10	6.3576e-08	FALSE	not_DE		NA	NA	NA	NA	NA	NA	NA	NA	NA
ENSG00000257599	OVCH1-AS1	chr12	14.0129	-3.1812	0.548017	5.53688e-10	6.76023e-08	FALSE	not_DE		NA	NA	NA	NA	NA	NA	NA	NA	NA
ENSG00000248874	C5orf17	chr5	64.1519	4.96466e-07	0.00144269	6.53556e-10	7.68085e-08	FALSE	not_DE		NA	NA	NA	NA	NA	NA	NA	NA	NA
ENSG00000250838	AC091133.3	chr17	83.521	7.75647	2.62864	6.73502e-10	7.83151e-08	FALSE	not_DE		NA	NA	NA	NA	NA	NA	NA	NA	NA
ENSG00000230747	AC021188.1	chr2	46.5878	-2.05906	0.366958	7.97244e-10	9.22159e-08	FALSE	not_DE		NA	NA	NA	NA	NA	NA	NA	NA	NA
ENSG00000228204	AC004830.2	chr7	154.993	8.73235	2.85624	8.45036e-10	9.67258e-08	FALSE	not_DE		NA	NA	NA	NA	NA	NA	NA	NA	NA
ENSG00000004139	SARM1	chr17	81.9493	-2.39909	0.419084	8.56905e-10	9.75761e-08	FALSE	not_DE		NA	NA	NA	NA	NA	NA	NA	NA	NA
ENSG00000170421	KRT8	chr12	68.6819	-1.09299	0.692385	9.49949e-10	1.07225e-07	FALSE	not_DE		NA	NA	NA	NA	NA	NA	NA	NA	NA
ENSG00000186197	EDARADD	chr1	122.515	-3.11698	0.544511	9.51395e-10	1.07225e-07	FALSE	not_DE		NA	NA	NA	NA	NA	NA	NA	NA	NA
ENSG00000196188	CTSE	chr1	52.6107	-6.88274e-06	0.0014427	9.75235e-10	1.09351e-07	FALSE	not_DE		NA	NA	NA	NA	NA	NA	NA	NA	NA
ENSG00000239951	IGKV3-20	chr2	71.6927	-1.88937e-06	0.0014427	1.0278e-09	1.14659e-07	FALSE	not_DE		NA	NA	NA	NA	NA	NA	NA	NA	NA
ENSG00000186088	GSAP	chr7	101.341	-3.41774	0.597924	1.07625e-09	1.18858e-07	FALSE	not_DE		NA	NA	NA	NA	NA	NA	NA	NA	NA
ENSG00000226690	AC013470.2	chr7	203.826	4.35831	0.760695	1.08794e-09	1.19548e-07	FALSE	not_DE		NA	NA	NA	NA	NA	NA	NA	NA	NA
ENSG00000176293	ZNF135	chr19	68.2296	-3.32129	0.585262	1.21315e-09	1.32644e-07	FALSE	not_DE		NA	NA	NA	NA	NA	NA	NA	NA	NA
ENSG00000260188	AC002464.1	chr6	13.4844	-4.98933	0.891616	1.4313e-09	1.54954e-07	FALSE	not_DE		NA	NA	NA	NA	NA	NA	NA	NA	NA
ENSG00000171714	ANO5	chr11	13.462	-8.39897e-06	0.00144271	1.52123e-09	1.63882e-07	FALSE	not_DE		NA	NA	NA	NA	NA	NA	NA	NA	NA
ENSG00000162944	RFTN2	chr2	207.199	3.50777	0.635613	1.56942e-09	1.6825e-07	FALSE	not_DE		NA	NA	NA	NA	NA	NA	NA	NA	NA
ENSG00000177943	MAMDC4	chr9	210.431	2.95064	0.538489	1.64515e-09	1.75512e-07	FALSE	not_DE		NA	NA	NA	NA	NA	NA	NA	NA	NA
ENSG00000163638	ADAMTS9	chr3	124.024	8.36639	2.79681	1.83163e-09	1.94462e-07	FALSE	not_DE		NA	NA	NA	NA	NA	NA	NA	NA	NA
ENSG00000276533	AC018926.2	chr15	10.0778	-3.73631	0.687976	2.13763e-09	2.24779e-07	FALSE	not_DE		NA	NA	NA	NA	NA	NA	NA	NA	NA
ENSG00000261235	AC092142.1	chr16	136.664	2.87415	0.527565	2.33134e-09	2.4398e-07	FALSE	not_DE		NA	NA	NA	NA	NA	NA	NA	NA	NA
ENSG00000145362	ANK2	chr4	264.612	9.52962	3.069	2.80631e-09	2.85529e-07	FALSE	not_DE		NA	NA	NA	NA	NA	NA	NA	NA	NA
ENSG00000266268	AP005203.1	chr18	135.575	4.35411	0.798175	3.04241e-09	3.06711e-07	FALSE	not_DE		NA	NA	NA	NA	NA	NA	NA	NA	NA
ENSG00000250334	LINC00989	chr4	196.673	6.95883	1.47465	3.31972e-09	3.30124e-07	FALSE	not_DE		NA	NA	NA	NA	NA	NA	NA	NA	NA
ENSG00000183439	TRIM61	chr4	34.4582	-3.12323	0.571753	3.8287e-09	3.77324e-07	FALSE	not_DE		NA	NA	NA	NA	NA	NA	NA	NA	NA
ENSG00000164929	BAALC	chr8	42.1782	-3.25052	0.59434	4.01601e-09	3.94017e-07	FALSE	not_DE		NA	NA	NA	NA	NA	NA	NA	NA	NA
ENSG00000229980	TOB1-AS1	chr17	45.1112	-3.50631	0.638978	4.1417e-09	4.02752e-07	FALSE	not_DE		NA	NA	NA	NA	NA	NA	NA	NA	NA
ENSG00000239467	AC007405.3	chr2	103.853	4.78363	0.832341	4.72963e-09	4.51477e-07	FALSE	not_DE		NA	NA	NA	NA	NA	NA	NA	NA	NA
ENSG00000165816	VWA2	chr10	42.5669	-7.85365e-06	0.0014427	4.74547e-09	4.51477e-07	FALSE	not_DE		NA	NA	NA	NA	NA	NA	NA	NA	NA
ENSG00000135346	CGA	chr6	454.32	8.27727	1.74626	5.64905e-09	5.35125e-07	FALSE	not_DE		NA	NA	NA	NA	NA	NA	NA	NA	NA
ENSG00000099139	PCSK5	chr9	56.2346	-2.12004	0.401967	6.03367e-09	5.69107e-07	FALSE	not_DE		NA	NA	NA	NA	NA	NA	NA	NA	NA
ENSG00000232878	DPYD-AS1	chr1	40.5832	-3.67295	0.674187	6.31505e-09	5.93102e-07	FALSE	not_DE		NA	NA	NA	NA	NA	NA	NA	NA	NA
ENSG00000171016	PYGO1	chr15	6.55801	-6.94029e-06	0.0014427	6.37871e-09	5.96532e-07	FALSE	not_DE		NA	NA	NA	NA	NA	NA	NA	NA	NA
ENSG00000287497	AL031123.4	chr6	39.9055	-4.70939	0.856729	6.43689e-09	5.99422e-07	FALSE	not_DE		NA	NA	NA	NA	NA	NA	NA	NA	NA
ENSG00000279220	GPR1-AS	chr2	19.9138	-3.28097	0.613799	8.29871e-09	7.631e-07	FALSE	not_DE		NA	NA	NA	NA	NA	NA	NA	NA	NA
ENSG00000168060	NAALADL1	chr11	58.2992	-3.72931	0.69057	8.44005e-09	7.72863e-07	FALSE	not_DE		NA	NA	NA	NA	NA	NA	NA	NA	NA
ENSG00000197182	MIRLET7BHG	chr22	85.0924	-3.84997	0.825817	8.61543e-09	7.83847e-07	FALSE	not_DE		NA	NA	NA	NA	NA	NA	NA	NA	NA
ENSG00000274591	AC025031.3	chr12	5.74144	-6.22075e-06	0.0014427	8.71256e-09	7.87967e-07	FALSE	not_DE		NA	NA	NA	NA	NA	NA	NA	NA	NA
ENSG00000004809	SLC22A16	chr6	75.4365	-4.88656	0.896925	9.01638e-09	8.12102e-07	FALSE	not_DE		NA	NA	NA	NA	NA	NA	NA	NA	NA
ENSG00000225792	AC004540.2	chr7	91.2318	-3.9842	0.741253	9.60093e-09	8.54249e-07	FALSE	not_DE		NA	NA	NA	NA	NA	NA	NA	NA	NA
ENSG00000175832	ETV4	chr17	17.5997	-3.10563	0.594866	1.0215e-08	9.05223e-07	FALSE	not_DE		NA	NA	NA	NA	NA	NA	NA	NA	NA
ENSG00000188643	S100A16	chr1	9.10913	-4.1105	0.768802	1.48401e-08	1.2891e-06	FALSE	not_DE		NA	NA	NA	NA	NA	NA	NA	NA	NA
ENSG00000167880	EVPL	chr17	33.7806	-5.44867e-06	0.00144269	1.69239e-08	1.45858e-06	FALSE	not_DE		NA	NA	NA	NA	NA	NA	NA	NA	NA
ENSG00000153707	PTPRD	chr9	210.824	-2.29289	0.443598	1.7781e-08	1.52646e-06	FALSE	not_DE		NA	NA	NA	NA	NA	NA	NA	NA	NA
ENSG00000197245	FAM110D	chr1	57.764	-2.61021	0.5072	1.85247e-08	1.58412e-06	FALSE	not_DE		NA	NA	NA	NA	NA	NA	NA	NA	NA
ENSG00000167851	CD300A	chr17	51.6231	-3.58476	0.691465	2.12203e-08	1.80061e-06	FALSE	not_DE		NA	NA	NA	NA	NA	NA	NA	NA	NA
ENSG00000136237	RAPGEF5	chr7	33.551	-3.67973	0.70967	2.6887e-08	2.27267e-06	FALSE	not_DE		NA	NA	NA	NA	NA	NA	NA	NA	NA
ENSG00000185386	MAPK11	chr22	191.097	1.97104	0.396748	2.94418e-08	2.45092e-06	FALSE	not_DE		NA	NA	NA	NA	NA	NA	NA	NA	NA
ENSG00000107821	KAZALD1	chr10	14.2642	-3.82885	0.75894	3.17619e-08	2.63408e-06	FALSE	not_DE		NA	NA	NA	NA	NA	NA	NA	NA	NA
ENSG00000187944	C2orf66	chr2	180.294	3.86763	0.774299	3.45745e-08	2.85655e-06	FALSE	not_DE		NA	NA	NA	NA	NA	NA	NA	NA	NA
ENSG00000232682	AL592430.1	chr10	234.882	7.27992	1.64848	4.04229e-08	3.31482e-06	FALSE	not_DE		NA	NA	NA	NA	NA	NA	NA	NA	NA
ENSG00000130508	PXDN	chr2	11.8049	-4.18283	0.842102	4.13012e-08	3.37426e-06	FALSE	not_DE		NA	NA	NA	NA	NA	NA	NA	NA	NA
ENSG00000141194	OR4D1	chr17	29.2974	-7.02588e-06	0.0014427	5.05522e-08	4.11476e-06	FALSE	not_DE		NA	NA	NA	NA	NA	NA	NA	NA	NA
ENSG00000060566	CREB3L3	chr19	41.3976	-1.28924	0.742339	5.08593e-08	4.12448e-06	FALSE	not_DE		NA	NA	NA	NA	NA	NA	NA	NA	NA
ENSG00000150637	CD226	chr18	153.246	4.34786	0.882205	5.57806e-08	4.45778e-06	FALSE	not_DE		NA	NA	NA	NA	NA	NA	NA	NA	NA
ENSG00000106006	HOXA6	chr7	7.83713	-3.84998e-06	0.0014427	6.29798e-08	4.99678e-06	FALSE	not_DE		NA	NA	NA	NA	NA	NA	NA	NA	NA
ENSG00000237978	KCNMB2-AS1	chr3	338.774	6.06967	1.25126	6.37243e-08	5.03157e-06	FALSE	not_DE		NA	NA	NA	NA	NA	NA	NA	NA	NA
ENSG00000008311	AASS	chr7	16.9391	-7.41762e-06	0.0014427	6.43382e-08	5.04986e-06	FALSE	not_DE		NA	NA	NA	NA	NA	NA	NA	NA	NA
ENSG00000101203	COL20A1	chr20	255.168	3.99533	0.850336	6.52627e-08	5.0721e-06	FALSE	not_DE		NA	NA	NA	NA	NA	NA	NA	NA	NA
ENSG00000285834	AL356413.1	chr13	104.133	6.08331	1.41035	6.53139e-08	5.0721e-06	FALSE	not_DE		NA	NA	NA	NA	NA	NA	NA	NA	NA
ENSG00000276903	HIST1H2AL	chr6	1566.14	-1.34686e-05	0.00144272	6.5575e-08	5.07444e-06	FALSE	not_DE		NA	NA	NA	NA	NA	NA	NA	NA	NA
ENSG00000111275	ALDH2	chr12	144.272	-1.19216e-05	0.00144271	6.73927e-08	5.19681e-06	FALSE	not_DE		NA	NA	NA	NA	NA	NA	NA	NA	NA
ENSG00000229855	AC008568.1	chr5	150.829	8.51625	2.98392	1.05047e-07	7.93338e-06	FALSE	not_DE		NA	NA	NA	NA	NA	NA	NA	NA	NA
ENSG00000167034	NKX3-1	chr8	128.729	2.24444	0.480187	1.07568e-07	8.096e-06	FALSE	not_DE		NA	NA	NA	NA	NA	NA	NA	NA	NA
ENSG00000139174	PRICKLE1	chr12	172.783	3.12809	0.680844	1.12911e-07	8.41167e-06	FALSE	not_DE		NA	NA	NA	NA	NA	NA	NA	NA	NA
ENSG00000288046	AL031123.5	chr6	57.7573	-3.86368	0.788704	1.19224e-07	8.85195e-06	FALSE	not_DE		NA	NA	NA	NA	NA	NA	NA	NA	NA
ENSG00000185304	RGPD2	chr2	17.6144	-4.36535	0.883334	1.25215e-07	9.26549e-06	FALSE	not_DE		NA	NA	NA	NA	NA	NA	NA	NA	NA
ENSG00000135766	EGLN1	chr1	122.014	-2.98483	0.653962	1.26305e-07	9.31476e-06	FALSE	not_DE		NA	NA	NA	NA	NA	NA	NA	NA	NA
ENSG00000285454	AC111006.1	chr4	10.4236	-3.02808	0.649714	1.30009e-07	9.49239e-06	FALSE	not_DE		NA	NA	NA	NA	NA	NA	NA	NA	NA
ENSG00000226281	AL031123.1	chr6	140.758	-2.90049	0.603518	1.44243e-07	1.04621e-05	FALSE	not_DE		NA	NA	NA	NA	NA	NA	NA	NA	NA
ENSG00000225706	PTPRD-AS1	chr9	5.28167	-4.5995e-06	0.0014427	1.53672e-07	1.11094e-05	FALSE	not_DE		NA	NA	NA	NA	NA	NA	NA	NA	NA
ENSG00000163629	PTPN13	chr4	118.652	-8.07145e-06	0.0014427	1.7357e-07	1.24659e-05	FALSE	not_DE		NA	NA	NA	NA	NA	NA	NA	NA	NA
ENSG00000182272	B4GALNT4	chr11	9.59416	-3.75565e-06	0.0014427	1.75492e-07	1.25629e-05	FALSE	not_DE		NA	NA	NA	NA	NA	NA	NA	NA	NA
ENSG00000239572	AC108749.1	chr3	22.5513	-3.74597	0.797271	1.77399e-07	1.26581e-05	FALSE	not_DE		NA	NA	NA	NA	NA	NA	NA	NA	NA
ENSG00000188641	DPYD	chr1	619.773	-7.93762e-06	0.0014427	2.08373e-07	1.45995e-05	FALSE	not_DE		NA	NA	NA	NA	NA	NA	NA	NA	NA
ENSG00000168785	TSPAN5	chr4	106.308	-7.62507e-06	0.00144269	2.08593e-07	1.45995e-05	FALSE	not_DE		NA	NA	NA	NA	NA	NA	NA	NA	NA
ENSG00000257582	LINC01475	chr10	12.2715	-4.87704	1.02391	2.19132e-07	1.50496e-05	FALSE	not_DE		NA	NA	NA	NA	NA	NA	NA	NA	NA
ENSG00000157227	MMP14	chr14	201.52	2.47267	0.545397	2.4932e-07	1.70165e-05	FALSE	not_DE		NA	NA	NA	NA	NA	NA	NA	NA	NA
ENSG00000108556	CHRNE	chr17	216.421	2.4208	0.544179	2.53823e-07	1.72702e-05	FALSE	not_DE		NA	NA	NA	NA	NA	NA	NA	NA	NA
ENSG00000133863	TEX15	chr8	182.116	3.96099	0.875518	2.59956e-07	1.76329e-05	FALSE	not_DE		NA	NA	NA	NA	NA	NA	NA	NA	NA
ENSG00000226965	AC073114.1	chr7	58.1233	7.00828	2.64421	2.65166e-07	1.79309e-05	FALSE	not_DE		NA	NA	NA	NA	NA	NA	NA	NA	NA
ENSG00000228956	SATB1-AS1	chr3	176.472	-7.23289e-06	0.0014427	2.7704e-07	1.845e-05	FALSE	not_DE		NA	NA	NA	NA	NA	NA	NA	NA	NA
ENSG00000065989	PDE4A	chr19	267.143	2.43192	0.556023	2.78065e-07	1.84623e-05	FALSE	not_DE		NA	NA	NA	NA	NA	NA	NA	NA	NA
ENSG00000137070	IL11RA	chr9	201.852	2.49551	0.567912	2.95342e-07	1.94333e-05	FALSE	not_DE		NA	NA	NA	NA	NA	NA	NA	NA	NA
ENSG00000182809	CRIP2	chr14	162.838	4.34854	0.968242	2.97778e-07	1.95351e-05	FALSE	not_DE		NA	NA	NA	NA	NA	NA	NA	NA	NA
ENSG00000230387	AL118508.1	chr20	579.285	4.24344	0.993181	3.22245e-07	2.10147e-05	FALSE	not_DE		NA	NA	NA	NA	NA	NA	NA	NA	NA
ENSG00000280165	PCDH20	chr13	118.568	8.0925	2.93967	3.25912e-07	2.11467e-05	FALSE	not_DE		NA	NA	NA	NA	NA	NA	NA	NA	NA
ENSG00000260244	AC104083.1	chr4	5.18205	-5.67904e-06	0.0014427	3.26192e-07	2.11467e-05	FALSE	not_DE		NA	NA	NA	NA	NA	NA	NA	NA	NA
ENSG00000255364	SMILR	chr8	23.5982	-5.64952e-06	0.0014427	3.3281e-07	2.15122e-05	FALSE	not_DE		NA	NA	NA	NA	NA	NA	NA	NA	NA
ENSG00000259603	AC016595.1	chr5	56.6429	6.91473	2.60307	3.35038e-07	2.15928e-05	FALSE	not_DE		NA	NA	NA	NA	NA	NA	NA	NA	NA
ENSG00000132204	LINC00470	chr18	22.0298	-6.55202e-06	0.0014427	3.39086e-07	2.17898e-05	FALSE	not_DE		NA	NA	NA	NA	NA	NA	NA	NA	NA
ENSG00000072182	ASIC4	chr2	64.4054	5.24987	1.32344	3.56054e-07	2.28134e-05	FALSE	not_DE		NA	NA	NA	NA	NA	NA	NA	NA	NA
ENSG00000185339	TCN2	chr22	210.836	3.32706	0.748134	3.57353e-07	2.28301e-05	FALSE	not_DE		NA	NA	NA	NA	NA	NA	NA	NA	NA
ENSG00000228742	LINC02577	chr7	109.339	5.8415	1.52292	4.18037e-07	2.62491e-05	FALSE	not_DE		NA	NA	NA	NA	NA	NA	NA	NA	NA
ENSG00000167601	AXL	chr19	314.507	5.8792	1.39465	4.22179e-07	2.64337e-05	FALSE	not_DE		NA	NA	NA	NA	NA	NA	NA	NA	NA
ENSG00000125285	SOX21	chr13	120.512	5.99625	1.55835	4.25174e-07	2.65456e-05	FALSE	not_DE		NA	NA	NA	NA	NA	NA	NA	NA	NA
ENSG00000285751	AC021723.2	chr11	27.1851	4.92542e-07	0.00144269	4.33914e-07	2.70145e-05	FALSE	not_DE		NA	NA	NA	NA	NA	NA	NA	NA	NA
ENSG00000103740	ACSBG1	chr15	89.7459	-2.36817	0.525586	4.57106e-07	2.82981e-05	FALSE	not_DE		NA	NA	NA	NA	NA	NA	NA	NA	NA
ENSG00000155158	TTC39B	chr9	111.319	-1.99275	0.445887	4.69874e-07	2.87644e-05	FALSE	not_DE		NA	NA	NA	NA	NA	NA	NA	NA	NA
ENSG00000254369	HOXA-AS3	chr7	20.5557	-3.0749	0.690166	4.87219e-07	2.97434e-05	FALSE	not_DE		NA	NA	NA	NA	NA	NA	NA	NA	NA
ENSG00000178752	ERFE	chr2	107.855	-6.22499e-06	0.0014427	5.0793e-07	3.08686e-05	FALSE	not_DE		NA	NA	NA	NA	NA	NA	NA	NA	NA
ENSG00000233367	AL133480.1	chr9	142.171	-1.93226	0.432104	5.32928e-07	3.21369e-05	FALSE	not_DE		NA	NA	NA	NA	NA	NA	NA	NA	NA
ENSG00000272690	LINC02018	chr3	147.837	2.40388	0.567579	5.33739e-07	3.21369e-05	FALSE	not_DE		NA	NA	NA	NA	NA	NA	NA	NA	NA
ENSG00000183578	TNFAIP8L3	chr15	63.7556	5.32003	1.3464	5.53923e-07	3.30803e-05	FALSE	not_DE		NA	NA	NA	NA	NA	NA	NA	NA	NA
ENSG00000137203	TFAP2A	chr6	88.8835	3.51851	0.785867	6.16264e-07	3.66044e-05	FALSE	not_DE		NA	NA	NA	NA	NA	NA	NA	NA	NA
ENSG00000131634	TMEM204	chr16	22.6798	-6.37605e-06	0.0014427	6.22643e-07	3.68836e-05	FALSE	not_DE		NA	NA	NA	NA	NA	NA	NA	NA	NA
ENSG00000187595	ZNF385C	chr17	147.329	2.35527	0.546913	6.57415e-07	3.86702e-05	FALSE	not_DE		NA	NA	NA	NA	NA	NA	NA	NA	NA
ENSG00000257285	AL132780.1	chr14	125.275	-2.03828	0.461159	6.65267e-07	3.89882e-05	FALSE	not_DE		NA	NA	NA	NA	NA	NA	NA	NA	NA
ENSG00000163736	PPBP	chr4	1193.57	6.69214	1.70322	6.80154e-07	3.96492e-05	FALSE	not_DE		NA	NA	NA	NA	NA	NA	NA	NA	NA
ENSG00000185015	CA13	chr8	276.876	2.04304	0.488508	7.19458e-07	4.17191e-05	FALSE	not_DE		NA	NA	NA	NA	NA	NA	NA	NA	NA
ENSG00000277855	AC097634.3	chr3	155.868	-1.59813	0.368058	7.49487e-07	4.32322e-05	FALSE	not_DE		NA	NA	NA	NA	NA	NA	NA	NA	NA
ENSG00000229425	AJ009632.2	chr21	25.8803	-3.99707	0.897364	7.53257e-07	4.33359e-05	FALSE	not_DE		NA	NA	NA	NA	NA	NA	NA	NA	NA
ENSG00000235288	AC099329.1	chr3	165.98	2.88268	0.674864	7.86908e-07	4.50361e-05	FALSE	not_DE		NA	NA	NA	NA	NA	NA	NA	NA	NA
ENSG00000176170	SPHK1	chr17	126.523	-2.13169	0.484653	7.96624e-07	4.54404e-05	FALSE	not_DE		NA	NA	NA	NA	NA	NA	NA	NA	NA
ENSG00000109944	JHY	chr11	28.239	-3.63915e-06	0.00144269	1.00788e-06	5.60761e-05	FALSE	not_DE		NA	NA	NA	NA	NA	NA	NA	NA	NA
ENSG00000125648	SLC25A23	chr19	284.122	1.86127	0.45273	1.04553e-06	5.78488e-05	FALSE	not_DE		NA	NA	NA	NA	NA	NA	NA	NA	NA
ENSG00000229739	AL096803.2	chr1	161.217	2.68462	0.643337	1.04763e-06	5.78488e-05	FALSE	not_DE		NA	NA	NA	NA	NA	NA	NA	NA	NA
ENSG00000188015	S100A3	chr1	4.60377	-4.90743e-06	0.0014427	1.07239e-06	5.90673e-05	FALSE	not_DE		NA	NA	NA	NA	NA	NA	NA	NA	NA
ENSG00000144724	PTPRG	chr3	218.469	2.96335	0.716462	1.11103e-06	6.10426e-05	FALSE	not_DE		NA	NA	NA	NA	NA	NA	NA	NA	NA
ENSG00000156206	CFAP161	chr15	167.691	2.88303	0.696476	1.19749e-06	6.53034e-05	FALSE	not_DE		NA	NA	NA	NA	NA	NA	NA	NA	NA
ENSG00000272146	ARF4-AS1	chr3	331.38	-1.82089e-05	0.00144273	1.21395e-06	6.60373e-05	FALSE	not_DE		NA	NA	NA	NA	NA	NA	NA	NA	NA
ENSG00000013392	RWDD2A	chr6	119.103	2.72933	0.648761	1.28241e-06	6.94176e-05	FALSE	not_DE		NA	NA	NA	NA	NA	NA	NA	NA	NA
ENSG00000205810	KLRC3	chr12	105.496	6.01849	1.58804	1.33021e-06	7.18281e-05	FALSE	not_DE		NA	NA	NA	NA	NA	NA	NA	NA	NA
ENSG00000039068	CDH1	chr16	172.926	-6.16278e-06	0.0014427	1.34656e-06	7.25327e-05	FALSE	not_DE		NA	NA	NA	NA	NA	NA	NA	NA	NA
ENSG00000128872	TMOD2	chr15	13.0801	-2.58492	0.632792	1.35867e-06	7.30058e-05	FALSE	not_DE		NA	NA	NA	NA	NA	NA	NA	NA	NA
ENSG00000130518	IQCN	chr19	263.057	2.20302	0.543981	1.41869e-06	7.60455e-05	FALSE	not_DE		NA	NA	NA	NA	NA	NA	NA	NA	NA
ENSG00000272872	AP000525.1	chr22	72.8797	7.26024	2.80296	1.42566e-06	7.62329e-05	FALSE	not_DE		NA	NA	NA	NA	NA	NA	NA	NA	NA
ENSG00000046889	PREX2	chr8	9.05237	-6.09446e-06	0.0014427	1.44076e-06	7.68534e-05	FALSE	not_DE		NA	NA	NA	NA	NA	NA	NA	NA	NA
ENSG00000087589	CASS4	chr20	138.224	3.45896	0.837772	1.45684e-06	7.72501e-05	FALSE	not_DE		NA	NA	NA	NA	NA	NA	NA	NA	NA
ENSG00000180611	MB21D2	chr3	112.805	3.53587	0.837801	1.45874e-06	7.72501e-05	FALSE	not_DE		NA	NA	NA	NA	NA	NA	NA	NA	NA
ENSG00000099250	NRP1	chr10	84.5916	4.8633	1.15661	1.48312e-06	7.81646e-05	FALSE	not_DE		NA	NA	NA	NA	NA	NA	NA	NA	NA
ENSG00000162687	KCNT2	chr1	201.675	3.80258	0.952509	1.5521e-06	8.16041e-05	FALSE	not_DE		NA	NA	NA	NA	NA	NA	NA	NA	NA
ENSG00000140030	GPR65	chr14	164.102	3.40639	0.86674	1.56206e-06	8.19317e-05	FALSE	not_DE		NA	NA	NA	NA	NA	NA	NA	NA	NA
ENSG00000011105	TSPAN9	chr12	142.505	3.79501	0.927519	1.62539e-06	8.50504e-05	FALSE	not_DE		NA	NA	NA	NA	NA	NA	NA	NA	NA
ENSG00000186352	ANKRD37	chr4	301.246	2.02513	0.503192	1.70138e-06	8.88154e-05	FALSE	not_DE		NA	NA	NA	NA	NA	NA	NA	NA	NA
ENSG00000239828	AC063944.1	chr3	167.889	3.57457	0.900959	1.73411e-06	9.03094e-05	FALSE	not_DE		NA	NA	NA	NA	NA	NA	NA	NA	NA
ENSG00000180383	DEFB124	chr20	37.9894	6.23138	2.52436	1.74249e-06	9.05314e-05	FALSE	not_DE		NA	NA	NA	NA	NA	NA	NA	NA	NA
ENSG00000259905	PWRN1	chr15	29.5131	-3.24569	0.780514	1.82009e-06	9.41182e-05	FALSE	not_DE		NA	NA	NA	NA	NA	NA	NA	NA	NA
ENSG00000144485	HES6	chr2	1763.39	-5.34705e-05	0.00144318	1.90974e-06	9.80615e-05	FALSE	not_DE		NA	NA	NA	NA	NA	NA	NA	NA	NA
ENSG00000143344	RGL1	chr1	164.715	3.22944	0.840926	1.98379e-06	0.000101626	FALSE	not_DE		NA	NA	NA	NA	NA	NA	NA	NA	NA
ENSG00000181625	SLX1B	chr16	155.452	-1.90156	0.456768	1.99975e-06	0.000102206	FALSE	not_DE		NA	NA	NA	NA	NA	NA	NA	NA	NA
ENSG00000173535	TNFRSF10C	chr8	100.37	3.07616	0.757542	2.0344e-06	0.000103736	FALSE	not_DE		NA	NA	NA	NA	NA	NA	NA	NA	NA
ENSG00000286522	HIST1H3B	chr6	1906.25	-1.41973e-05	0.00144272	2.05404e-06	0.000104494	FALSE	not_DE		NA	NA	NA	NA	NA	NA	NA	NA	NA
ENSG00000184709	LRRC26	chr9	13.8096	-5.77945e-06	0.0014427	2.11473e-06	0.000107086	FALSE	not_DE		NA	NA	NA	NA	NA	NA	NA	NA	NA
ENSG00000287191	AC055807.1	chr15	7.91526	-6.64148e-06	0.0014427	2.28626e-06	0.000115241	FALSE	not_DE		NA	NA	NA	NA	NA	NA	NA	NA	NA
ENSG00000124253	PCK1	chr20	14.7696	-4.5038e-06	0.0014427	2.2935e-06	0.000115341	FALSE	not_DE		NA	NA	NA	NA	NA	NA	NA	NA	NA
ENSG00000164649	CDCA7L	chr7	378.259	-5.16594e-06	0.0014427	2.40073e-06	0.000120459	FALSE	not_DE		NA	NA	NA	NA	NA	NA	NA	NA	NA
ENSG00000261332	AC116348.2	chr16	67.6004	5.163	1.4536	2.44973e-06	0.000122358	FALSE	not_DE		NA	NA	NA	NA	NA	NA	NA	NA	NA
ENSG00000117595	IRF6	chr1	104.502	-2.77452	0.661324	2.55324e-06	0.000126951	FALSE	not_DE		NA	NA	NA	NA	NA	NA	NA	NA	NA
ENSG00000100726	TELO2	chr16	339.325	-7.50015e-06	0.0014427	2.58952e-06	0.000128176	FALSE	not_DE		NA	NA	NA	NA	NA	NA	NA	NA	NA
ENSG00000205436	EXOC3L4	chr14	162.379	3.94928	1.00525	2.60094e-06	0.000128451	FALSE	not_DE		NA	NA	NA	NA	NA	NA	NA	NA	NA
ENSG00000121361	KCNJ8	chr12	73.0012	5.25134	1.49236	2.67791e-06	0.000131367	FALSE	not_DE		NA	NA	NA	NA	NA	NA	NA	NA	NA
ENSG00000163814	CDCP1	chr3	9.68769	-5.85774e-06	0.0014427	2.82383e-06	0.000137299	FALSE	not_DE		NA	NA	NA	NA	NA	NA	NA	NA	NA
ENSG00000287719	AP001531.1	chr18	566.564	10.2221	3.80505	2.90496e-06	0.000140555	FALSE	not_DE		NA	NA	NA	NA	NA	NA	NA	NA	NA
ENSG00000107581	EIF3A	chr10	11600.7	-2.29929e-05	0.00144275	2.90998e-06	0.000140555	FALSE	not_DE		NA	NA	NA	NA	NA	NA	NA	NA	NA
ENSG00000224389	C4B	chr6	7.76783	-5.83251e-06	0.0014427	3.0028e-06	0.000144089	FALSE	not_DE		NA	NA	NA	NA	NA	NA	NA	NA	NA
ENSG00000182326	C1S	chr12	318.384	-1.45579e-05	0.00144272	3.03589e-06	0.000145313	FALSE	not_DE		NA	NA	NA	NA	NA	NA	NA	NA	NA
ENSG00000280776	LINC01202	chr5	83.4889	7.38741	2.91843	3.71643e-06	0.000173779	FALSE	not_DE		NA	NA	NA	NA	NA	NA	NA	NA	NA
ENSG00000173221	GLRX	chr5	1849.42	-1.37156e-05	0.00144272	3.76175e-06	0.000175524	FALSE	not_DE		NA	NA	NA	NA	NA	NA	NA	NA	NA
ENSG00000254303	AC037486.1	chr8	12.3199	-2.52378	0.642631	3.77545e-06	0.000175791	FALSE	not_DE		NA	NA	NA	NA	NA	NA	NA	NA	NA
ENSG00000228174	AL162385.1	chr9	22.3788	-2.37429	0.592496	3.91561e-06	0.000181165	FALSE	not_DE		NA	NA	NA	NA	NA	NA	NA	NA	NA
ENSG00000183230	CTNNA3	chr10	190.362	3.52206	0.943731	3.9768e-06	0.000183225	FALSE	not_DE		NA	NA	NA	NA	NA	NA	NA	NA	NA
ENSG00000140682	TGFB1I1	chr16	240.674	2.76977	0.733727	4.04514e-06	0.000185983	FALSE	not_DE		NA	NA	NA	NA	NA	NA	NA	NA	NA
ENSG00000111057	KRT18	chr12	110.589	2.74071e-05	0.00144282	4.17465e-06	0.000191138	FALSE	not_DE		NA	NA	NA	NA	NA	NA	NA	NA	NA
ENSG00000006704	GTF2IRD1	chr7	232.573	1.50293	0.395268	4.22738e-06	0.00019315	FALSE	not_DE		NA	NA	NA	NA	NA	NA	NA	NA	NA
ENSG00000286380	AC084864.2	chr7	82.0015	-4.30676	1.03363	4.26606e-06	0.00019331	FALSE	not_DE		NA	NA	NA	NA	NA	NA	NA	NA	NA
ENSG00000065833	ME1	chr6	134.226	4.81025	1.24464	4.33829e-06	0.000195775	FALSE	not_DE		NA	NA	NA	NA	NA	NA	NA	NA	NA
ENSG00000114279	FGF12	chr3	142.255	4.65152	1.19706	4.43474e-06	0.000199718	FALSE	not_DE		NA	NA	NA	NA	NA	NA	NA	NA	NA
ENSG00000251359	WWC2-AS2	chr4	29.3968	5.77705	2.44564	4.54453e-06	0.000203412	FALSE	not_DE		NA	NA	NA	NA	NA	NA	NA	NA	NA
ENSG00000224541	AP001439.1	chr21	6.89649	-4.91164e-06	0.0014427	4.6555e-06	0.000207955	FALSE	not_DE		NA	NA	NA	NA	NA	NA	NA	NA	NA
ENSG00000167874	TMEM88	chr17	135.343	2.26089	0.592981	4.71631e-06	0.000210244	FALSE	not_DE		NA	NA	NA	NA	NA	NA	NA	NA	NA
ENSG00000287420	AL590068.4	chr10	45.4976	-2.82988	0.717119	5.14771e-06	0.000227171	FALSE	not_DE		NA	NA	NA	NA	NA	NA	NA	NA	NA
ENSG00000166405	RIC3	chr11	67.1916	-2.47036	0.630641	5.47619e-06	0.000240184	FALSE	not_DE		NA	NA	NA	NA	NA	NA	NA	NA	NA
ENSG00000104723	TUSC3	chr8	185.612	5.70961	1.61077	5.64814e-06	0.000246777	FALSE	not_DE		NA	NA	NA	NA	NA	NA	NA	NA	NA
ENSG00000240498	CDKN2B-AS1	chr9	115.47	3.17302	0.853528	5.77763e-06	0.000251436	FALSE	not_DE		NA	NA	NA	NA	NA	NA	NA	NA	NA
ENSG00000152380	FAM151B	chr5	143.274	2.47302	0.681554	5.84436e-06	0.00025323	FALSE	not_DE		NA	NA	NA	NA	NA	NA	NA	NA	NA
ENSG00000160321	ZNF208	chr19	13.6479	-1.96472e-08	0.00144269	5.86256e-06	0.00025323	FALSE	not_DE		NA	NA	NA	NA	NA	NA	NA	NA	NA
ENSG00000157240	FZD1	chr7	98.5421	2.26712	0.60628	5.86712e-06	0.00025323	FALSE	not_DE		NA	NA	NA	NA	NA	NA	NA	NA	NA
ENSG00000285534	AL163541.1	chr13	116.012	-7.2669e-06	0.0014427	5.87648e-06	0.00025323	FALSE	not_DE		NA	NA	NA	NA	NA	NA	NA	NA	NA
ENSG00000095627	TDRD1	chr10	11.2967	4.33282e-07	0.00144269	5.93412e-06	0.000255214	FALSE	not_DE		NA	NA	NA	NA	NA	NA	NA	NA	NA
ENSG00000253796	AC104248.1	chr8	63.5257	3.48114	0.875369	6.05437e-06	0.000259877	FALSE	not_DE		NA	NA	NA	NA	NA	NA	NA	NA	NA
ENSG00000151838	CCDC175	chr14	106.406	-2.97215	0.747307	6.08879e-06	0.000260845	FALSE	not_DE		NA	NA	NA	NA	NA	NA	NA	NA	NA
ENSG00000283632	EXOC3L2	chr19	246.333	2.10537	0.572035	6.10119e-06	0.000260867	FALSE	not_DE		NA	NA	NA	NA	NA	NA	NA	NA	NA
ENSG00000119535	CSF3R	chr1	203.52	-0.707316	0.747728	6.25292e-06	0.000266836	FALSE	not_DE		NA	NA	NA	NA	NA	NA	NA	NA	NA
ENSG00000164070	HSPA4L	chr4	61.6799	-2.76424	0.701552	6.37985e-06	0.000271199	FALSE	not_DE		NA	NA	NA	NA	NA	NA	NA	NA	NA
ENSG00000225746	MEG8	chr14	192.865	3.76099	1.05593	6.43113e-06	0.000272851	FALSE	not_DE		NA	NA	NA	NA	NA	NA	NA	NA	NA
ENSG00000178498	DTX3	chr12	60.1497	-3.35741	0.843699	6.48791e-06	0.00027473	FALSE	not_DE		NA	NA	NA	NA	NA	NA	NA	NA	NA
ENSG00000153933	DGKE	chr17	333.883	-9.30111e-06	0.00144271	6.60326e-06	0.000278541	FALSE	not_DE		NA	NA	NA	NA	NA	NA	NA	NA	NA
ENSG00000106565	TMEM176B	chr7	137.373	4.30827	1.2055	7.13969e-06	0.000299445	FALSE	not_DE		NA	NA	NA	NA	NA	NA	NA	NA	NA
ENSG00000255650	FAM222A-AS1	chr12	61.2587	5.05603	1.49344	7.19799e-06	0.000301315	FALSE	not_DE		NA	NA	NA	NA	NA	NA	NA	NA	NA
ENSG00000125864	BFSP1	chr20	41.3148	-1.79243	0.467152	7.23462e-06	0.000302272	FALSE	not_DE		NA	NA	NA	NA	NA	NA	NA	NA	NA
ENSG00000139263	LRIG3	chr12	37.2254	6.11574	2.58288	7.26618e-06	0.000303015	FALSE	not_DE		NA	NA	NA	NA	NA	NA	NA	NA	NA
ENSG00000170412	GPRC5C	chr17	13.891	-2.29281	0.614068	7.38655e-06	0.000307451	FALSE	not_DE		NA	NA	NA	NA	NA	NA	NA	NA	NA
ENSG00000236137	AL445231.1	chr1	26.3401	-2.08638	0.55768	7.42243e-06	0.000308361	FALSE	not_DE		NA	NA	NA	NA	NA	NA	NA	NA	NA
ENSG00000286403	AC010378.2	chr5	121.241	5.4599	1.4508	7.55754e-06	0.000313381	FALSE	not_DE		NA	NA	NA	NA	NA	NA	NA	NA	NA
ENSG00000136943	CTSV	chr9	148.014	3.2099	0.917188	7.83473e-06	0.000323046	FALSE	not_DE		NA	NA	NA	NA	NA	NA	NA	NA	NA
ENSG00000204682	MIR1915HG	chr10	6.25091	-4.75542e-06	0.0014427	8.1843e-06	0.000336199	FALSE	not_DE		NA	NA	NA	NA	NA	NA	NA	NA	NA
ENSG00000137869	CYP19A1	chr15	44.0155	4.55627	1.36557	8.75396e-06	0.000356931	FALSE	not_DE		NA	NA	NA	NA	NA	NA	NA	NA	NA
ENSG00000144868	TMEM108	chr3	74.9634	2.55823	0.676377	8.89492e-06	0.000361338	FALSE	not_DE		NA	NA	NA	NA	NA	NA	NA	NA	NA
ENSG00000184697	CLDN6	chr16	26.5556	-1.84939	0.504986	9.27329e-06	0.000374631	FALSE	not_DE		NA	NA	NA	NA	NA	NA	NA	NA	NA
ENSG00000196935	SRGAP1	chr12	302.24	3.38435	1.0091	9.64022e-06	0.00038874	FALSE	not_DE		NA	NA	NA	NA	NA	NA	NA	NA	NA
ENSG00000235641	LINC00484	chr9	124.693	4.12432	1.14047	1.06238e-05	0.000425282	FALSE	not_DE		NA	NA	NA	NA	NA	NA	NA	NA	NA
ENSG00000257735	AC090115.1	chr12	86.6146	1.81268	0.488652	1.11202e-05	0.000443535	FALSE	not_DE		NA	NA	NA	NA	NA	NA	NA	NA	NA
ENSG00000276368	HIST1H2AJ	chr6	252.873	-9.19526e-06	0.0014427	1.11916e-05	0.000445007	FALSE	not_DE		NA	NA	NA	NA	NA	NA	NA	NA	NA
ENSG00000145649	GZMA	chr5	96.2181	4.39581	1.18355	1.11976e-05	0.000445007	FALSE	not_DE		NA	NA	NA	NA	NA	NA	NA	NA	NA
ENSG00000124491	F13A1	chr6	239.388	4.43417	1.34133	1.12404e-05	0.000445902	FALSE	not_DE		NA	NA	NA	NA	NA	NA	NA	NA	NA
ENSG00000134548	SPX	chr12	213.397	3.09568	0.916726	1.14878e-05	0.000454896	FALSE	not_DE		NA	NA	NA	NA	NA	NA	NA	NA	NA
ENSG00000139219	COL2A1	chr12	70.8735	3.45388	0.905915	1.22477e-05	0.000481515	FALSE	not_DE		NA	NA	NA	NA	NA	NA	NA	NA	NA
ENSG00000287858	AC020550.2	chr2	186.545	2.88992	0.833285	1.25019e-05	0.00049055	FALSE	not_DE		NA	NA	NA	NA	NA	NA	NA	NA	NA
ENSG00000181085	MAPK15	chr8	76.1828	2.62907	0.727564	1.25221e-05	0.00049055	FALSE	not_DE		NA	NA	NA	NA	NA	NA	NA	NA	NA
ENSG00000198865	CCDC152	chr5	147.747	-3.5394e-06	0.0014427	1.28244e-05	0.000500608	FALSE	not_DE		NA	NA	NA	NA	NA	NA	NA	NA	NA
ENSG00000124243	BCAS4	chr20	51.1337	-2.20898	0.594929	1.33049e-05	0.000517524	FALSE	not_DE		NA	NA	NA	NA	NA	NA	NA	NA	NA
ENSG00000273445	AC133644.2	chr2	9.88118	-2.69529	0.734078	1.33813e-05	0.000519577	FALSE	not_DE		NA	NA	NA	NA	NA	NA	NA	NA	NA
ENSG00000186827	TNFRSF4	chr1	92.4695	3.1369	0.892936	1.34729e-05	0.000522213	FALSE	not_DE		NA	NA	NA	NA	NA	NA	NA	NA	NA
ENSG00000164197	RNF180	chr5	177.979	5.05144	1.47872	1.35791e-05	0.000525401	FALSE	not_DE		NA	NA	NA	NA	NA	NA	NA	NA	NA
ENSG00000251301	LINC02384	chr12	171.905	-7.56849e-06	0.0014427	1.36764e-05	0.000528236	FALSE	not_DE		NA	NA	NA	NA	NA	NA	NA	NA	NA
ENSG00000205628	LINC01446	chr7	3.58662	-4.14707e-06	0.0014427	1.40008e-05	0.000539818	FALSE	not_DE		NA	NA	NA	NA	NA	NA	NA	NA	NA
ENSG00000239941	AC108718.1	chr3	90.1246	2.46702	0.710933	1.40996e-05	0.000542674	FALSE	not_DE		NA	NA	NA	NA	NA	NA	NA	NA	NA
ENSG00000130600	H19	chr11	54.1825	6.63399	2.81794	1.43001e-05	0.000549428	FALSE	not_DE		NA	NA	NA	NA	NA	NA	NA	NA	NA
ENSG00000091129	NRCAM	chr7	108.203	4.21215	1.24246	1.45536e-05	0.000558194	FALSE	not_DE		NA	NA	NA	NA	NA	NA	NA	NA	NA
ENSG00000179008	C14orf39	chr14	78.4428	7.16666	3.00755	1.54126e-05	0.000583734	FALSE	not_DE		NA	NA	NA	NA	NA	NA	NA	NA	NA
ENSG00000116990	MYCL	chr1	8.45213	-5.12817e-06	0.0014427	1.62136e-05	0.000609053	FALSE	not_DE		NA	NA	NA	NA	NA	NA	NA	NA	NA
ENSG00000135272	MDFIC	chr7	63.5388	-3.04159	0.81618	1.62399e-05	0.000609053	FALSE	not_DE		NA	NA	NA	NA	NA	NA	NA	NA	NA
ENSG00000213931	HBE1	chr11	39.831	-4.14472e-06	0.0014427	1.63948e-05	0.00061277	FALSE	not_DE		NA	NA	NA	NA	NA	NA	NA	NA	NA
ENSG00000106004	HOXA5	chr7	15.9672	-2.10222e-06	0.00144269	1.66036e-05	0.00061847	FALSE	not_DE		NA	NA	NA	NA	NA	NA	NA	NA	NA
ENSG00000116819	TFAP2E	chr1	109.661	1.69183	0.487497	1.67344e-05	0.000622286	FALSE	not_DE		NA	NA	NA	NA	NA	NA	NA	NA	NA
ENSG00000105255	FSD1	chr19	6.66972	-5.23925e-06	0.0014427	1.6811e-05	0.00062408	FALSE	not_DE		NA	NA	NA	NA	NA	NA	NA	NA	NA
ENSG00000007129	CEACAM21	chr19	237.387	3.26144	1.01135	1.69506e-05	0.000628201	FALSE	not_DE		NA	NA	NA	NA	NA	NA	NA	NA	NA
ENSG00000174776	WDR49	chr3	182.727	2.59897	0.795397	1.72714e-05	0.000636869	FALSE	not_DE		NA	NA	NA	NA	NA	NA	NA	NA	NA
ENSG00000236326	AL050331.2	chr6	3.54235	-1.45766e-06	0.00144269	1.73217e-05	0.000637652	FALSE	not_DE		NA	NA	NA	NA	NA	NA	NA	NA	NA
ENSG00000152467	ZSCAN1	chr19	8.69626	3.13052e-07	0.00144269	1.73674e-05	0.000638141	FALSE	not_DE		NA	NA	NA	NA	NA	NA	NA	NA	NA
ENSG00000185101	ANO9	chr11	20.6729	-8.46602e-06	0.0014427	1.7393e-05	0.000638141	FALSE	not_DE		NA	NA	NA	NA	NA	NA	NA	NA	NA
ENSG00000225807	AC069281.1	chr7	14.7075	-6.15244e-06	0.0014427	1.76511e-05	0.000645722	FALSE	not_DE		NA	NA	NA	NA	NA	NA	NA	NA	NA
ENSG00000203685	STUM	chr1	68.9101	5.11907	1.62533	1.76584e-05	0.000645722	FALSE	not_DE		NA	NA	NA	NA	NA	NA	NA	NA	NA
ENSG00000204385	SLC44A4	chr6	111.446	-8.26573e-06	0.0014427	1.76931e-05	0.000645916	FALSE	not_DE		NA	NA	NA	NA	NA	NA	NA	NA	NA
ENSG00000172733	PURG	chr8	62.865	3.77633	1.02198	1.77621e-05	0.000647361	FALSE	not_DE		NA	NA	NA	NA	NA	NA	NA	NA	NA
ENSG00000186417	GLDN	chr15	30.9156	5.72581	2.5174	1.82263e-05	0.00066208	FALSE	not_DE		NA	NA	NA	NA	NA	NA	NA	NA	NA
ENSG00000177025	C19orf18	chr19	105.735	2.44696	0.699413	1.84654e-05	0.000669659	FALSE	not_DE		NA	NA	NA	NA	NA	NA	NA	NA	NA
ENSG00000147614	ATP6V0D2	chr8	202.728	4.45386	1.39503	1.85178e-05	0.000670454	FALSE	not_DE		NA	NA	NA	NA	NA	NA	NA	NA	NA
ENSG00000228784	LINC00954	chr2	226.887	1.72068	0.51539	1.88659e-05	0.000679697	FALSE	not_DE		NA	NA	NA	NA	NA	NA	NA	NA	NA
ENSG00000168916	ZNF608	chr5	28.0294	-1.39975e-06	0.00144269	2.00547e-05	0.000716655	FALSE	not_DE		NA	NA	NA	NA	NA	NA	NA	NA	NA
ENSG00000115896	PLCL1	chr2	215.307	2.22453	0.682059	2.01872e-05	0.000720219	FALSE	not_DE		NA	NA	NA	NA	NA	NA	NA	NA	NA
ENSG00000258554	AC025162.1	chr12	5.51954	-5.36864e-06	0.0014427	2.05318e-05	0.000730141	FALSE	not_DE		NA	NA	NA	NA	NA	NA	NA	NA	NA
ENSG00000178184	PARD6G	chr18	139.805	2.00065	0.613749	2.15693e-05	0.000758195	FALSE	not_DE		NA	NA	NA	NA	NA	NA	NA	NA	NA
ENSG00000162723	SLAMF9	chr1	91.2996	4.39224	1.22991	2.20673e-05	0.000769799	FALSE	not_DE		NA	NA	NA	NA	NA	NA	NA	NA	NA
ENSG00000166173	LARP6	chr15	180.364	3.82213	1.15209	2.26274e-05	0.000788088	FALSE	not_DE		NA	NA	NA	NA	NA	NA	NA	NA	NA
ENSG00000197712	FAM114A1	chr4	326.934	2.11534	0.655107	2.29384e-05	0.00079611	FALSE	not_DE		NA	NA	NA	NA	NA	NA	NA	NA	NA
ENSG00000188517	COL25A1	chr4	124.314	5.47704	1.09999	2.29707e-05	0.00079611	FALSE	not_DE		NA	NA	NA	NA	NA	NA	NA	NA	NA
ENSG00000128965	CHAC1	chr15	27.6894	5.5302	2.48258	2.36088e-05	0.000810705	FALSE	not_DE		NA	NA	NA	NA	NA	NA	NA	NA	NA
ENSG00000225778	PROSER2-AS1	chr10	217.784	3.58048	1.14175	2.50327e-05	0.000852935	FALSE	not_DE		NA	NA	NA	NA	NA	NA	NA	NA	NA
ENSG00000134901	POGLUT2	chr13	170.327	-7.79446e-06	0.0014427	2.50756e-05	0.000853074	FALSE	not_DE		NA	NA	NA	NA	NA	NA	NA	NA	NA
ENSG00000258092	AC005841.1	chr12	16.5708	-4.48522e-06	0.0014427	2.51891e-05	0.00085561	FALSE	not_DE		NA	NA	NA	NA	NA	NA	NA	NA	NA
ENSG00000240038	AMY2B	chr1	71.6635	2.03533	0.592511	2.55948e-05	0.00086805	FALSE	not_DE		NA	NA	NA	NA	NA	NA	NA	NA	NA
ENSG00000232998	VPS13A-AS1	chr9	26.5859	-6.61529e-06	0.0014427	2.61952e-05	0.00088432	FALSE	not_DE		NA	NA	NA	NA	NA	NA	NA	NA	NA
ENSG00000105509	HAS1	chr19	545.338	7.9698	2.82387	2.63647e-05	0.000887315	FALSE	not_DE		NA	NA	NA	NA	NA	NA	NA	NA	NA
ENSG00000267275	AC020911.2	chr19	162.651	2.08878	0.635093	2.67229e-05	0.000895259	FALSE	not_DE		NA	NA	NA	NA	NA	NA	NA	NA	NA
ENSG00000258908	AL355075.3	chr14	15.5563	-6.18576e-06	0.0014427	2.67862e-05	0.000895525	FALSE	not_DE		NA	NA	NA	NA	NA	NA	NA	NA	NA
ENSG00000236242	MYO16-AS1	chr13	48.6427	4.65056	1.50733	2.68124e-05	0.000895525	FALSE	not_DE		NA	NA	NA	NA	NA	NA	NA	NA	NA
ENSG00000285780	AC109129.1	chr3	49.144	6.39903	2.81368	2.74015e-05	0.000912428	FALSE	not_DE		NA	NA	NA	NA	NA	NA	NA	NA	NA
ENSG00000176320	AL138899.1	chr1	61.8452	6.75331	2.94597	2.76722e-05	0.000920049	FALSE	not_DE		NA	NA	NA	NA	NA	NA	NA	NA	NA
ENSG00000250305	TRMT9B	chr8	106.797	2.77243	0.848566	2.78817e-05	0.000925615	FALSE	not_DE		NA	NA	NA	NA	NA	NA	NA	NA	NA
ENSG00000142178	SIK1	chr21	93.9057	3.15183	0.956795	2.88515e-05	0.000954925	FALSE	not_DE		NA	NA	NA	NA	NA	NA	NA	NA	NA
ENSG00000239462	AC091212.1	chr3	32.6648	4.08368	1.31933	2.98261e-05	0.000984218	FALSE	not_DE		NA	NA	NA	NA	NA	NA	NA	NA	NA
ENSG00000196814	MVB12B	chr9	42.9394	-2.86418	0.809446	3.03789e-05	0.000999455	FALSE	not_DE		NA	NA	NA	NA	NA	NA	NA	NA	NA
ENSG00000011426	ANLN	chr7	960.213	-9.5614e-06	0.0014427	3.04534e-05	0.00100041	FALSE	not_DE		NA	NA	NA	NA	NA	NA	NA	NA	NA
ENSG00000112394	SLC16A10	chr6	108.533	-2.02989	0.583191	3.11946e-05	0.00102019	FALSE	not_DE		NA	NA	NA	NA	NA	NA	NA	NA	NA
ENSG00000142549	IGLON5	chr19	281.711	5.59132	2.04507	3.17785e-05	0.00103774	FALSE	not_DE		NA	NA	NA	NA	NA	NA	NA	NA	NA
ENSG00000141232	TOB1	chr17	211.006	-5.75961e-06	0.0014427	3.21309e-05	0.00104769	FALSE	not_DE		NA	NA	NA	NA	NA	NA	NA	NA	NA
ENSG00000223813	AC007255.1	chr7	19.7009	-2.2657	0.666447	3.24376e-05	0.00105456	FALSE	not_DE		NA	NA	NA	NA	NA	NA	NA	NA	NA
ENSG00000167311	ART5	chr11	31.5008	-6.717e-06	0.0014427	3.27167e-05	0.00106049	FALSE	not_DE		NA	NA	NA	NA	NA	NA	NA	NA	NA
ENSG00000152661	GJA1	chr6	279.354	4.47297	1.50334	3.2793e-05	0.00106091	FALSE	not_DE		NA	NA	NA	NA	NA	NA	NA	NA	NA
ENSG00000197360	ZNF98	chr19	10.9876	-3.3196	0.979388	3.28261e-05	0.00106091	FALSE	not_DE		NA	NA	NA	NA	NA	NA	NA	NA	NA
ENSG00000125850	OVOL2	chr20	145.447	-1.42715	0.416022	3.32882e-05	0.00107427	FALSE	not_DE		NA	NA	NA	NA	NA	NA	NA	NA	NA
ENSG00000244757	AL137024.1	chr9	22.1309	5.15603	2.38608	3.38852e-05	0.00109033	FALSE	not_DE		NA	NA	NA	NA	NA	NA	NA	NA	NA
ENSG00000231852	CYP21A2	chr6	9.52835	-2.69493	0.815688	3.57502e-05	0.00114605	FALSE	not_DE		NA	NA	NA	NA	NA	NA	NA	NA	NA
ENSG00000165655	ZNF503	chr10	19.8321	-5.02619e-06	0.0014427	3.57735e-05	0.00114605	FALSE	not_DE		NA	NA	NA	NA	NA	NA	NA	NA	NA
ENSG00000235092	ID2-AS1	chr2	17.5074	-6.36345e-06	0.0014427	3.64011e-05	0.00116277	FALSE	not_DE		NA	NA	NA	NA	NA	NA	NA	NA	NA
ENSG00000239887	C1orf226	chr1	51.258	3.26443	0.900346	3.65934e-05	0.00116552	FALSE	not_DE		NA	NA	NA	NA	NA	NA	NA	NA	NA
ENSG00000205683	DPF3	chr14	38.5277	-1.81561	0.539769	3.68906e-05	0.00117159	FALSE	not_DE		NA	NA	NA	NA	NA	NA	NA	NA	NA
ENSG00000249806	AC139720.1	chr4	22.688	-6.65199e-06	0.0014427	3.68992e-05	0.00117159	FALSE	not_DE		NA	NA	NA	NA	NA	NA	NA	NA	NA
ENSG00000145975	FAM217A	chr6	62.1295	-1.6787	0.497186	3.6985e-05	0.00117159	FALSE	not_DE		NA	NA	NA	NA	NA	NA	NA	NA	NA
ENSG00000164588	HCN1	chr5	79.14	4.3929	1.38638	3.69969e-05	0.00117159	FALSE	not_DE		NA	NA	NA	NA	NA	NA	NA	NA	NA
ENSG00000266916	ZNF793-AS1	chr19	29.3452	-4.82629e-06	0.0014427	3.79927e-05	0.00119622	FALSE	not_DE		NA	NA	NA	NA	NA	NA	NA	NA	NA
ENSG00000239381	AC125613.1	chr3	11.8434	-5.69019e-06	0.0014427	3.8671e-05	0.00121584	FALSE	not_DE		NA	NA	NA	NA	NA	NA	NA	NA	NA
ENSG00000164659	KIAA1324L	chr7	124.426	4.48373e-06	0.00144269	3.87757e-05	0.00121687	FALSE	not_DE		NA	NA	NA	NA	NA	NA	NA	NA	NA
ENSG00000272986	AC009570.1	chr4	16.3737	-6.93925e-06	0.0014427	3.95408e-05	0.00123787	FALSE	not_DE		NA	NA	NA	NA	NA	NA	NA	NA	NA
ENSG00000100122	CRYBB1	chr22	51.194	2.66732	0.76518	3.97435e-05	0.00124245	FALSE	not_DE		NA	NA	NA	NA	NA	NA	NA	NA	NA
ENSG00000128849	CGNL1	chr15	4.64941	-4.21764e-06	0.0014427	4.09989e-05	0.00127625	FALSE	not_DE		NA	NA	NA	NA	NA	NA	NA	NA	NA
ENSG00000134755	DSC2	chr18	125.437	7.71077	3.39354	4.11819e-05	0.00128013	FALSE	not_DE		NA	NA	NA	NA	NA	NA	NA	NA	NA
ENSG00000286062	AC092353.2	chr5	54.5204	9.59427	3.14215	4.18433e-05	0.00129702	FALSE	not_DE		NA	NA	NA	NA	NA	NA	NA	NA	NA
ENSG00000259460	AC078909.1	chr15	48.2267	3.79606	1.14806	4.2141e-05	0.00130137	FALSE	not_DE		NA	NA	NA	NA	NA	NA	NA	NA	NA
ENSG00000119919	NKX2-3	chr10	2.73549	-2.69362e-06	0.0014427	4.21611e-05	0.00130137	FALSE	not_DE		NA	NA	NA	NA	NA	NA	NA	NA	NA
ENSG00000040487	SLC66A1	chr1	226.673	1.76687	0.568237	4.2357e-05	0.00130375	FALSE	not_DE		NA	NA	NA	NA	NA	NA	NA	NA	NA
ENSG00000258725	PRC1-AS1	chr15	157.037	-1.89666	0.558746	4.30215e-05	0.00132051	FALSE	not_DE		NA	NA	NA	NA	NA	NA	NA	NA	NA
ENSG00000100012	SEC14L3	chr22	8.57526	-2.92864	0.89475	4.42635e-05	0.00135546	FALSE	not_DE		NA	NA	NA	NA	NA	NA	NA	NA	NA
ENSG00000275004	ZNF280B	chr22	132.698	1.11777	0.346188	4.45835e-05	0.00136274	FALSE	not_DE		NA	NA	NA	NA	NA	NA	NA	NA	NA
ENSG00000154229	PRKCA	chr17	57.0721	-1.50972	0.460054	4.5274e-05	0.00137619	FALSE	not_DE		NA	NA	NA	NA	NA	NA	NA	NA	NA
ENSG00000227640	SOX21-AS1	chr13	165.346	3.25088	1.03858	4.56002e-05	0.00138228	FALSE	not_DE		NA	NA	NA	NA	NA	NA	NA	NA	NA
ENSG00000139880	CDH24	chr14	85.7796	2.8011	0.870992	4.58795e-05	0.00138883	FALSE	not_DE		NA	NA	NA	NA	NA	NA	NA	NA	NA
ENSG00000254349	MIR2052HG	chr8	409.818	3.89162	1.37771	4.62341e-05	0.00139764	FALSE	not_DE		NA	NA	NA	NA	NA	NA	NA	NA	NA
ENSG00000163737	PF4	chr4	1254.55	3.99488	1.48964	4.6928e-05	0.00141473	FALSE	not_DE		NA	NA	NA	NA	NA	NA	NA	NA	NA
ENSG00000145777	TSLP	chr5	36.4827	4.33628	1.42785	4.73948e-05	0.00142661	FALSE	not_DE		NA	NA	NA	NA	NA	NA	NA	NA	NA
ENSG00000189045	ANKDD1B	chr5	67.8772	-1.32597	0.411791	4.74521e-05	0.00142661	FALSE	not_DE		NA	NA	NA	NA	NA	NA	NA	NA	NA
ENSG00000134871	COL4A2	chr13	21.0874	5.05295	2.38606	4.78158e-05	0.00143362	FALSE	not_DE		NA	NA	NA	NA	NA	NA	NA	NA	NA
ENSG00000135476	ESPL1	chr12	128.655	-1.22517	0.370039	4.82854e-05	0.0014443	FALSE	not_DE		NA	NA	NA	NA	NA	NA	NA	NA	NA
ENSG00000158106	RHPN1	chr8	15.298	-6.97666e-06	0.0014427	4.83032e-05	0.0014443	FALSE	not_DE		NA	NA	NA	NA	NA	NA	NA	NA	NA
ENSG00000198948	MFAP3L	chr4	177.352	3.0366	1.03036	4.84344e-05	0.00144625	FALSE	not_DE		NA	NA	NA	NA	NA	NA	NA	NA	NA
ENSG00000249993	BFSP2-AS1	chr3	56.0279	6.51989	2.94588	4.87149e-05	0.00145069	FALSE	not_DE		NA	NA	NA	NA	NA	NA	NA	NA	NA
ENSG00000198515	CNGA1	chr4	290.318	3.17769	1.103	4.95426e-05	0.00147135	FALSE	not_DE		NA	NA	NA	NA	NA	NA	NA	NA	NA
ENSG00000286122	AC016074.2	chr8	339.52	3.28358	1.13687	5.00824e-05	0.00148524	FALSE	not_DE		NA	NA	NA	NA	NA	NA	NA	NA	NA
ENSG00000198933	TBKBP1	chr17	109.732	1.93765	0.626996	5.07287e-05	0.00150049	FALSE	not_DE		NA	NA	NA	NA	NA	NA	NA	NA	NA
ENSG00000251171	AC096741.1	chr4	4.16727	-4.35807e-06	0.0014427	5.32359e-05	0.0015688	FALSE	not_DE		NA	NA	NA	NA	NA	NA	NA	NA	NA
ENSG00000091972	CD200	chr3	24.2805	-4.19402e-06	0.0014427	5.36639e-05	0.00157881	FALSE	not_DE		NA	NA	NA	NA	NA	NA	NA	NA	NA
ENSG00000139970	RTN1	chr14	277.565	4.0903	1.52162	5.40126e-05	0.00158695	FALSE	not_DE		NA	NA	NA	NA	NA	NA	NA	NA	NA
ENSG00000231389	HLA-DPA1	chr6	621.542	-6.01537e-06	0.0014427	5.42888e-05	0.00158821	FALSE	not_DE		NA	NA	NA	NA	NA	NA	NA	NA	NA
ENSG00000153898	MCOLN2	chr1	15.0226	-2.77644	0.848463	5.51399e-05	0.00160931	FALSE	not_DE		NA	NA	NA	NA	NA	NA	NA	NA	NA
ENSG00000260592	AC130456.3	chr16	8.84397	-4.98916e-06	0.0014427	5.71307e-05	0.001663	FALSE	not_DE		NA	NA	NA	NA	NA	NA	NA	NA	NA
ENSG00000124440	HIF3A	chr19	186.684	3.53935	1.21262	5.84137e-05	0.00169585	FALSE	not_DE		NA	NA	NA	NA	NA	NA	NA	NA	NA
ENSG00000259033	AL356804.1	chr14	87.0617	-5.59773e-06	0.00144269	5.91047e-05	0.00171365	FALSE	not_DE		NA	NA	NA	NA	NA	NA	NA	NA	NA
ENSG00000152413	HOMER1	chr5	183.906	2.25655	0.779519	6.01267e-05	0.00173413	FALSE	not_DE		NA	NA	NA	NA	NA	NA	NA	NA	NA
ENSG00000106789	CORO2A	chr9	55.9656	-2.23941	0.67506	6.03722e-05	0.00173516	FALSE	not_DE		NA	NA	NA	NA	NA	NA	NA	NA	NA
ENSG00000248673	LINC01331	chr5	85.3589	4.40386	1.48853	6.03995e-05	0.00173516	FALSE	not_DE		NA	NA	NA	NA	NA	NA	NA	NA	NA
ENSG00000170374	SP7	chr12	31.5327	5.6571	2.65205	6.22913e-05	0.00178484	FALSE	not_DE		NA	NA	NA	NA	NA	NA	NA	NA	NA
ENSG00000124406	ATP8A1	chr4	216.047	-1.06606e-05	0.00144271	6.26671e-05	0.00179094	FALSE	not_DE		NA	NA	NA	NA	NA	NA	NA	NA	NA
ENSG00000132481	TRIM47	chr17	14.8883	-6.28565e-06	0.0014427	6.31175e-05	0.00179967	FALSE	not_DE		NA	NA	NA	NA	NA	NA	NA	NA	NA
ENSG00000235415	AC005808.1	chr20	110.424	2.70613	0.914203	6.31364e-05	0.00179967	FALSE	not_DE		NA	NA	NA	NA	NA	NA	NA	NA	NA
ENSG00000125266	EFNB2	chr13	275.968	3.24755	1.18139	6.40985e-05	0.00182467	FALSE	not_DE		NA	NA	NA	NA	NA	NA	NA	NA	NA
ENSG00000254226	LINC01933	chr5	21.8576	5.11101	2.45226	6.48245e-05	0.00183826	FALSE	not_DE		NA	NA	NA	NA	NA	NA	NA	NA	NA
ENSG00000258601	AL162464.1	chr14	17.2265	4.72809	2.30764	6.51762e-05	0.00184303	FALSE	not_DE		NA	NA	NA	NA	NA	NA	NA	NA	NA
ENSG00000225341	AC013269.1	chr2	10.3976	-4.35509e-06	0.0014427	6.61234e-05	0.00185841	FALSE	not_DE		NA	NA	NA	NA	NA	NA	NA	NA	NA
ENSG00000062370	ZNF112	chr19	114.834	2.02463	0.676013	6.70181e-05	0.00187625	FALSE	not_DE		NA	NA	NA	NA	NA	NA	NA	NA	NA
ENSG00000236643	AL354928.1	chr9	5.13452	-4.71932e-06	0.0014427	6.88232e-05	0.00192189	FALSE	not_DE		NA	NA	NA	NA	NA	NA	NA	NA	NA
ENSG00000234235	BOK-AS1	chr2	32.2979	5.6682	2.67506	6.95698e-05	0.00194027	FALSE	not_DE		NA	NA	NA	NA	NA	NA	NA	NA	NA
ENSG00000285010	OOSP4A	chr11	38.541	4.25535	1.49453	7.05713e-05	0.00196322	FALSE	not_DE		NA	NA	NA	NA	NA	NA	NA	NA	NA
ENSG00000178623	GPR35	chr2	92.8823	2.19646	0.74569	7.3962e-05	0.00204976	FALSE	not_DE		NA	NA	NA	NA	NA	NA	NA	NA	NA
ENSG00000130635	COL5A1	chr9	53.6764	-1.70277	0.543895	7.57076e-05	0.0020955	FALSE	not_DE		NA	NA	NA	NA	NA	NA	NA	NA	NA
ENSG00000131037	EPS8L1	chr19	183.817	1.41031	0.475599	7.58893e-05	0.00209789	FALSE	not_DE		NA	NA	NA	NA	NA	NA	NA	NA	NA
ENSG00000248161	AC098487.1	chr4	132.301	-1.55898	0.49096	7.78672e-05	0.00214447	FALSE	not_DE		NA	NA	NA	NA	NA	NA	NA	NA	NA
ENSG00000255382	LINC02734	chr11	63.7331	4.83346	1.7825	8.07111e-05	0.00220451	FALSE	not_DE		NA	NA	NA	NA	NA	NA	NA	NA	NA
ENSG00000247345	AC092343.1	chr5	14.8212	-5.20314e-06	0.0014427	8.07494e-05	0.00220451	FALSE	not_DE		NA	NA	NA	NA	NA	NA	NA	NA	NA
ENSG00000077942	FBLN1	chr22	116.508	4.56285	1.53388	8.15375e-05	0.00222326	FALSE	not_DE		NA	NA	NA	NA	NA	NA	NA	NA	NA
ENSG00000138411	HECW2	chr2	154.586	2.93168	1.0473	8.18503e-05	0.00222903	FALSE	not_DE		NA	NA	NA	NA	NA	NA	NA	NA	NA
ENSG00000231711	LINC00899	chr22	4.60326	-3.53977e-06	0.0014427	8.27399e-05	0.00224768	FALSE	not_DE		NA	NA	NA	NA	NA	NA	NA	NA	NA
ENSG00000167701	GPT	chr8	117.468	-2.41471	0.742168	8.29449e-05	0.00225047	FALSE	not_DE		NA	NA	NA	NA	NA	NA	NA	NA	NA
ENSG00000287617	AC092902.6	chr3	60.0822	3.74801	1.15652	8.51653e-05	0.00229202	FALSE	not_DE		NA	NA	NA	NA	NA	NA	NA	NA	NA
ENSG00000169122	FAM110B	chr8	63.2759	4.16011	1.40194	9.13516e-05	0.00244406	FALSE	not_DE		NA	NA	NA	NA	NA	NA	NA	NA	NA
ENSG00000070526	ST6GALNAC1	chr17	225.534	-5.77135e-06	0.0014427	9.14291e-05	0.00244406	FALSE	not_DE		NA	NA	NA	NA	NA	NA	NA	NA	NA
ENSG00000051009	FAM160A2	chr11	271.872	0.914544	0.30901	9.15258e-05	0.00244406	FALSE	not_DE		NA	NA	NA	NA	NA	NA	NA	NA	NA
ENSG00000068976	PYGM	chr11	100.334	2.1776	0.777407	9.17098e-05	0.002446	FALSE	not_DE		NA	NA	NA	NA	NA	NA	NA	NA	NA
ENSG00000227082	LINC02798	chr1	102.017	2.28872	0.786831	9.18983e-05	0.00244806	FALSE	not_DE		NA	NA	NA	NA	NA	NA	NA	NA	NA
ENSG00000226706	AL161452.1	chr9	4.37244	-4.18966e-06	0.0014427	9.27938e-05	0.00246594	FALSE	not_DE		NA	NA	NA	NA	NA	NA	NA	NA	NA
ENSG00000211689	TRGC1	chr7	160.128	2.21607	0.805813	9.39165e-05	0.00248376	FALSE	not_DE		NA	NA	NA	NA	NA	NA	NA	NA	NA
ENSG00000154025	SLC5A10	chr17	162.096	2.21047	0.804754	9.64054e-05	0.00253737	FALSE	not_DE		NA	NA	NA	NA	NA	NA	NA	NA	NA
ENSG00000236305	SLC12A9-AS1	chr7	58.7718	-1.27971	0.423819	9.69357e-05	0.00254827	FALSE	not_DE		NA	NA	NA	NA	NA	NA	NA	NA	NA
ENSG00000163412	EIF4E3	chr3	86.1237	-4.69567e-06	0.0014427	9.77892e-05	0.00256458	FALSE	not_DE		NA	NA	NA	NA	NA	NA	NA	NA	NA
ENSG00000153404	PLEKHG4B	chr5	17.4615	-5.37189e-06	0.0014427	9.91523e-05	0.00258857	FALSE	not_DE		NA	NA	NA	NA	NA	NA	NA	NA	NA
ENSG00000172828	CES3	chr16	217.4	1.91962	0.678822	9.91754e-05	0.00258857	FALSE	not_DE		NA	NA	NA	NA	NA	NA	NA	NA	NA
ENSG00000128512	DOCK4	chr7	211.239	2.67764	0.990305	9.95303e-05	0.00259168	FALSE	not_DE		NA	NA	NA	NA	NA	NA	NA	NA	NA
ENSG00000086506	HBQ1	chr16	946.151	-5.63494e-06	0.0014427	0.000100421	0.00260596	FALSE	not_DE		NA	NA	NA	NA	NA	NA	NA	NA	NA
ENSG00000166924	NYAP1	chr7	18.0628	-2.01263	0.683516	0.000104089	0.00268624	FALSE	not_DE		NA	NA	NA	NA	NA	NA	NA	NA	NA
ENSG00000228863	AL121985.1	chr1	6.9816	-5.11828e-06	0.0014427	0.000104943	0.00269747	FALSE	not_DE		NA	NA	NA	NA	NA	NA	NA	NA	NA
ENSG00000287592	AC073348.2	chr7	2.78168	1.16301e-06	0.00144269	0.000105616	0.00271159	FALSE	not_DE		NA	NA	NA	NA	NA	NA	NA	NA	NA
ENSG00000229867	STEAP3-AS1	chr2	16.0695	-1.99305	0.648277	0.00011397	0.00289898	FALSE	not_DE		NA	NA	NA	NA	NA	NA	NA	NA	NA
ENSG00000124721	DNAH8	chr6	33.6476	7.8715	2.87727	0.000114893	0.00291907	FALSE	not_DE		NA	NA	NA	NA	NA	NA	NA	NA	NA
ENSG00000135318	NT5E	chr6	56.1931	3.70853	1.1647	0.00011784	0.00298704	FALSE	not_DE		NA	NA	NA	NA	NA	NA	NA	NA	NA
ENSG00000232855	AF165147.1	chr21	165.362	1.87132	0.690181	0.000118996	0.0030094	FALSE	not_DE		NA	NA	NA	NA	NA	NA	NA	NA	NA
ENSG00000285210	LINC02795	chr1	47.5106	3.41771	1.06057	0.000120412	0.00303023	FALSE	not_DE		NA	NA	NA	NA	NA	NA	NA	NA	NA
ENSG00000157224	CLDN12	chr7	83.542	1.7102	0.58454	0.000120509	0.00303023	FALSE	not_DE		NA	NA	NA	NA	NA	NA	NA	NA	NA
ENSG00000185561	TLCD2	chr17	44.6245	2.69761	0.845631	0.000120957	0.00303803	FALSE	not_DE		NA	NA	NA	NA	NA	NA	NA	NA	NA
ENSG00000147912	FBXO10	chr9	51.6506	1.77657	0.600368	0.000121158	0.0030396	FALSE	not_DE		NA	NA	NA	NA	NA	NA	NA	NA	NA
ENSG00000142731	PLK4	chr4	741.773	-1.64792e-05	0.00144272	0.000122084	0.00305933	FALSE	not_DE		NA	NA	NA	NA	NA	NA	NA	NA	NA
ENSG00000162512	SDC3	chr1	5.90734	-4.40698e-06	0.0014427	0.000122378	0.00306321	FALSE	not_DE		NA	NA	NA	NA	NA	NA	NA	NA	NA
ENSG00000227588	CNTN4-AS2	chr3	23.3584	5.09466	2.53598	0.000122921	0.00307119	FALSE	not_DE		NA	NA	NA	NA	NA	NA	NA	NA	NA
ENSG00000067715	SYT1	chr12	12.836	-4.6417e-06	0.0014427	0.000122976	0.00307119	FALSE	not_DE		NA	NA	NA	NA	NA	NA	NA	NA	NA
ENSG00000225986	UBXN10-AS1	chr1	46.2964	-2.12113	0.687135	0.000125366	0.00312731	FALSE	not_DE		NA	NA	NA	NA	NA	NA	NA	NA	NA
ENSG00000182310	SPACA6	chr19	254.808	1.47355	0.541894	0.000126575	0.00315033	FALSE	not_DE		NA	NA	NA	NA	NA	NA	NA	NA	NA
ENSG00000152953	STK32B	chr4	46.597	-9.27478e-06	0.0014427	0.000127741	0.00317575	FALSE	not_DE		NA	NA	NA	NA	NA	NA	NA	NA	NA
ENSG00000251273	LINC02228	chr5	9.92833	-5.75689e-06	0.0014427	0.000128196	0.00318346	FALSE	not_DE		NA	NA	NA	NA	NA	NA	NA	NA	NA
ENSG00000240175	MAGI1-AS1	chr3	16.0228	4.51073	2.30608	0.000128966	0.0031954	FALSE	not_DE		NA	NA	NA	NA	NA	NA	NA	NA	NA
ENSG00000177272	KCNA3	chr1	16.467	-5.68885e-06	0.0014427	0.00012968	0.00320582	FALSE	not_DE		NA	NA	NA	NA	NA	NA	NA	NA	NA
ENSG00000173011	TADA2B	chr4	227.926	1.50676	0.555203	0.000130194	0.0032113	FALSE	not_DE		NA	NA	NA	NA	NA	NA	NA	NA	NA
ENSG00000135749	PCNX2	chr1	40.5816	-4.41484e-06	0.00144269	0.000130922	0.00322565	FALSE	not_DE		NA	NA	NA	NA	NA	NA	NA	NA	NA
ENSG00000006740	ARHGAP44	chr17	72.7671	3.2394	1.17716	0.000131816	0.00324403	FALSE	not_DE		NA	NA	NA	NA	NA	NA	NA	NA	NA
ENSG00000008283	CYB561	chr17	98.9366	-1.18158	0.401119	0.000132426	0.00325176	FALSE	not_DE		NA	NA	NA	NA	NA	NA	NA	NA	NA
ENSG00000145703	IQGAP2	chr5	2137.14	-7.91493e-06	0.0014427	0.000132803	0.00325739	FALSE	not_DE		NA	NA	NA	NA	NA	NA	NA	NA	NA
ENSG00000158270	COLEC12	chr18	101.657	2.31443	0.840091	0.000133703	0.00327581	FALSE	not_DE		NA	NA	NA	NA	NA	NA	NA	NA	NA
ENSG00000243620	AC092957.1	chr3	46.5171	3.72937	1.27699	0.000134941	0.00330244	FALSE	not_DE		NA	NA	NA	NA	NA	NA	NA	NA	NA
ENSG00000230479	AP000695.1	chr21	48.8855	2.40933	0.813279	0.000136803	0.00334429	FALSE	not_DE		NA	NA	NA	NA	NA	NA	NA	NA	NA
ENSG00000165912	PACSIN3	chr11	117.011	1.91134	0.702345	0.000137198	0.00335022	FALSE	not_DE		NA	NA	NA	NA	NA	NA	NA	NA	NA
ENSG00000239665	AL157392.3	chr10	157.869	1.15781	0.419287	0.000137692	0.00335855	FALSE	not_DE		NA	NA	NA	NA	NA	NA	NA	NA	NA
ENSG00000175544	CABP4	chr11	79.9501	2.28817	0.78917	0.000138218	0.00336765	FALSE	not_DE		NA	NA	NA	NA	NA	NA	NA	NA	NA
ENSG00000224645	AL391069.1	chr1	8.49739	-5.64551e-06	0.0014427	0.000138791	0.00337671	FALSE	not_DE		NA	NA	NA	NA	NA	NA	NA	NA	NA
ENSG00000002933	TMEM176A	chr7	93.5523	3.3893	1.31367	0.000138897	0.00337671	FALSE	not_DE		NA	NA	NA	NA	NA	NA	NA	NA	NA
ENSG00000185615	PDIA2	chr16	145.281	1.98824	0.734249	0.000141438	0.00343467	FALSE	not_DE		NA	NA	NA	NA	NA	NA	NA	NA	NA
ENSG00000236703	MYB-AS1	chr6	25.2325	-6.16048e-06	0.0014427	0.00014215	0.00344435	FALSE	not_DE		NA	NA	NA	NA	NA	NA	NA	NA	NA
ENSG00000127533	F2RL3	chr19	139.48	2.52744	0.962287	0.000143609	0.00347374	FALSE	not_DE		NA	NA	NA	NA	NA	NA	NA	NA	NA
ENSG00000066248	NGEF	chr2	26.0543	3.77838	1.36604	0.000144116	0.00348049	FALSE	not_DE		NA	NA	NA	NA	NA	NA	NA	NA	NA
ENSG00000259306	AC020891.2	chr15	18.602	4.74835	2.41727	0.000145015	0.00349835	FALSE	not_DE		NA	NA	NA	NA	NA	NA	NA	NA	NA
ENSG00000255886	AC020611.2	chr12	24.094	5.11457	2.57443	0.000145293	0.00350033	FALSE	not_DE		NA	NA	NA	NA	NA	NA	NA	NA	NA
ENSG00000153162	BMP6	chr6	75.1522	2.80678	1.0372	0.000145851	0.00350697	FALSE	not_DE		NA	NA	NA	NA	NA	NA	NA	NA	NA
ENSG00000167994	RAB3IL1	chr11	52.8185	-1.77707	0.591618	0.000146491	0.00351852	FALSE	not_DE		NA	NA	NA	NA	NA	NA	NA	NA	NA
ENSG00000254560	BBOX1-AS1	chr11	131.698	3.72774	1.52782	0.000148482	0.00355468	FALSE	not_DE		NA	NA	NA	NA	NA	NA	NA	NA	NA
ENSG00000162738	VANGL2	chr1	100.179	1.3347	0.468294	0.000149201	0.00356411	FALSE	not_DE		NA	NA	NA	NA	NA	NA	NA	NA	NA
ENSG00000258743	LINC02301	chr14	9.40342	-5.62799e-06	0.0014427	0.000149649	0.0035688	FALSE	not_DE		NA	NA	NA	NA	NA	NA	NA	NA	NA
ENSG00000236255	AC009404.1	chr2	61.687	2.08792	0.73074	0.000149722	0.0035688	FALSE	not_DE		NA	NA	NA	NA	NA	NA	NA	NA	NA
ENSG00000271605	MILR1	chr17	125.96	1.9258	0.73453	0.000151677	0.00360757	FALSE	not_DE		NA	NA	NA	NA	NA	NA	NA	NA	NA
ENSG00000134243	SORT1	chr1	21.2029	-2.07152	0.721198	0.000153147	0.00363468	FALSE	not_DE		NA	NA	NA	NA	NA	NA	NA	NA	NA
ENSG00000203279	AL590705.1	chr9	183.912	-1.74706	0.583852	0.000154284	0.0036577	FALSE	not_DE		NA	NA	NA	NA	NA	NA	NA	NA	NA
ENSG00000125845	BMP2	chr20	281.261	2.22143	0.881439	0.00015467	0.00366292	FALSE	not_DE		NA	NA	NA	NA	NA	NA	NA	NA	NA
ENSG00000229404	LINC00858	chr10	35.7338	5.7022	2.84215	0.00015509	0.0036689	FALSE	not_DE		NA	NA	NA	NA	NA	NA	NA	NA	NA
ENSG00000275993	SIK1B	chr21	160.949	2.48872	0.989525	0.000156149	0.00368998	FALSE	not_DE		NA	NA	NA	NA	NA	NA	NA	NA	NA
ENSG00000186047	DLEU7	chr13	141.216	2.68533	1.04366	0.000157393	0.00371139	FALSE	not_DE		NA	NA	NA	NA	NA	NA	NA	NA	NA
ENSG00000155749	FLACC1	chr2	76.413	1.95346	0.724178	0.000157955	0.00371668	FALSE	not_DE		NA	NA	NA	NA	NA	NA	NA	NA	NA
ENSG00000168298	HIST1H1E	chr6	26727.2	-7.95821e-06	0.0014427	0.000159808	0.00375225	FALSE	not_DE		NA	NA	NA	NA	NA	NA	NA	NA	NA
ENSG00000100417	PMM1	chr22	106.045	-1.57871	0.533892	0.000160357	0.00376111	FALSE	not_DE		NA	NA	NA	NA	NA	NA	NA	NA	NA
ENSG00000158604	TMED4	chr7	3026.03	2.41527e-05	0.00144274	0.000161417	0.00377513	FALSE	not_DE		NA	NA	NA	NA	NA	NA	NA	NA	NA
ENSG00000131650	KREMEN2	chr16	20.6752	4.86871	2.48857	0.00016147	0.00377513	FALSE	not_DE		NA	NA	NA	NA	NA	NA	NA	NA	NA
ENSG00000152078	TLCD4	chr1	247.206	-7.13475e-06	0.0014427	0.000161704	0.00377659	FALSE	not_DE		NA	NA	NA	NA	NA	NA	NA	NA	NA
ENSG00000150275	PCDH15	chr10	43.0046	4.43903	1.67581	0.000163224	0.00380805	FALSE	not_DE		NA	NA	NA	NA	NA	NA	NA	NA	NA
ENSG00000248318	AC104958.1	chr8	22.0154	-5.2175e-06	0.0014427	0.000166226	0.00386168	FALSE	not_DE		NA	NA	NA	NA	NA	NA	NA	NA	NA
ENSG00000244203	FOXP1-AS1	chr3	33.5767	-1.69676	0.58123	0.000166459	0.00386302	FALSE	not_DE		NA	NA	NA	NA	NA	NA	NA	NA	NA
ENSG00000120256	LRP11	chr6	125.52	-4.90823e-06	0.0014427	0.00016853	0.00390166	FALSE	not_DE		NA	NA	NA	NA	NA	NA	NA	NA	NA
ENSG00000225032	AL162586.1	chr9	154.08	-1.28056	0.437649	0.000168657	0.00390166	FALSE	not_DE		NA	NA	NA	NA	NA	NA	NA	NA	NA
ENSG00000174502	SLC26A9	chr1	3.67986	-2.91299e-06	0.0014427	0.000171079	0.00394109	FALSE	not_DE		NA	NA	NA	NA	NA	NA	NA	NA	NA
ENSG00000171903	CYP4F11	chr19	21.9575	4.98144	2.55047	0.000174337	0.00400766	FALSE	not_DE		NA	NA	NA	NA	NA	NA	NA	NA	NA
ENSG00000232884	AF127936.2	chr21	98.3776	3.16526	1.19564	0.000177333	0.00406387	FALSE	not_DE		NA	NA	NA	NA	NA	NA	NA	NA	NA
ENSG00000116771	AGMAT	chr1	161.52	-1.14743	0.400478	0.000178398	0.00407976	FALSE	not_DE		NA	NA	NA	NA	NA	NA	NA	NA	NA
ENSG00000165682	CLEC1B	chr12	334.752	3.51411	1.55949	0.000179065	0.00409075	FALSE	not_DE		NA	NA	NA	NA	NA	NA	NA	NA	NA
ENSG00000133107	TRPC4	chr13	50.8354	3.93643	1.37057	0.000180464	0.00410991	FALSE	not_DE		NA	NA	NA	NA	NA	NA	NA	NA	NA
ENSG00000110628	SLC22A18	chr11	185.184	1.27532	0.48175	0.000182633	0.0041464	FALSE	not_DE		NA	NA	NA	NA	NA	NA	NA	NA	NA
ENSG00000137819	PAQR5	chr15	9.55305	-5.6471e-06	0.0014427	0.000183963	0.004168	FALSE	not_DE		NA	NA	NA	NA	NA	NA	NA	NA	NA
ENSG00000253967	AC022730.4	chr8	2.86595	-3.37929e-06	0.0014427	0.000184946	0.00418596	FALSE	not_DE		NA	NA	NA	NA	NA	NA	NA	NA	NA
ENSG00000249738	AC008691.1	chr5	58.8179	3.97772	1.4768	0.000186823	0.00421975	FALSE	not_DE		NA	NA	NA	NA	NA	NA	NA	NA	NA
ENSG00000157613	CREB3L1	chr11	13.9283	-7.26068e-06	0.0014427	0.00018779	0.00423723	FALSE	not_DE		NA	NA	NA	NA	NA	NA	NA	NA	NA
ENSG00000158806	NPM2	chr8	103.308	1.88598	0.730889	0.00018851	0.0042491	FALSE	not_DE		NA	NA	NA	NA	NA	NA	NA	NA	NA
ENSG00000254693	AC010768.1	chr11	3.33397	-3.54466e-06	0.0014427	0.000189354	0.00425941	FALSE	not_DE		NA	NA	NA	NA	NA	NA	NA	NA	NA
ENSG00000211767	TRBJ2-3	chr7	7.06679	-3.35294e-06	0.0014427	0.00019386	0.00435629	FALSE	not_DE		NA	NA	NA	NA	NA	NA	NA	NA	NA
ENSG00000106686	SPATA6L	chr9	222.518	1.80639	0.700656	0.000196079	0.00440167	FALSE	not_DE		NA	NA	NA	NA	NA	NA	NA	NA	NA
ENSG00000169064	ZBBX	chr3	53.7362	3.86765	1.42708	0.000197556	0.00442577	FALSE	not_DE		NA	NA	NA	NA	NA	NA	NA	NA	NA
ENSG00000113924	HGD	chr3	81.8583	2.51624	0.939604	0.000198466	0.00443407	FALSE	not_DE		NA	NA	NA	NA	NA	NA	NA	NA	NA
ENSG00000093072	ADA2	chr22	26.253	-1.84372	0.653419	0.000198531	0.00443407	FALSE	not_DE		NA	NA	NA	NA	NA	NA	NA	NA	NA
ENSG00000236915	CLCA4-AS1	chr1	65.3744	1.88103	0.677431	0.000199316	0.00444708	FALSE	not_DE		NA	NA	NA	NA	NA	NA	NA	NA	NA
ENSG00000227544	AC018647.1	chr7	7.78097	-2.69176	0.981862	0.000200472	0.00446833	FALSE	not_DE		NA	NA	NA	NA	NA	NA	NA	NA	NA
ENSG00000236498	AC107081.2	chr2	142.857	-1.49754	0.521188	0.000203504	0.00452877	FALSE	not_DE		NA	NA	NA	NA	NA	NA	NA	NA	NA
ENSG00000228862	AC068389.1	chr8	76.1448	1.73368	0.679229	0.000205011	0.00455564	FALSE	not_DE		NA	NA	NA	NA	NA	NA	NA	NA	NA
ENSG00000268093	AC022154.1	chr19	9.47687	-6.16589e-06	0.0014427	0.000205982	0.00457258	FALSE	not_DE		NA	NA	NA	NA	NA	NA	NA	NA	NA
ENSG00000152894	PTPRK	chr6	32.6638	-1.80776	0.650625	0.000207151	0.00458928	FALSE	not_DE		NA	NA	NA	NA	NA	NA	NA	NA	NA
ENSG00000224116	INHBA-AS1	chr7	70.7845	3.08782	1.15961	0.000207541	0.00459329	FALSE	not_DE		NA	NA	NA	NA	NA	NA	NA	NA	NA
ENSG00000211692	TRGJP1	chr7	91.9268	2.21076	0.88696	0.000210162	0.00463106	FALSE	not_DE		NA	NA	NA	NA	NA	NA	NA	NA	NA
ENSG00000165886	UBTD1	chr10	99.767	1.90471	0.754379	0.000210265	0.00463106	FALSE	not_DE		NA	NA	NA	NA	NA	NA	NA	NA	NA
ENSG00000173930	SLCO4C1	chr5	49.0035	2.40584	0.85471	0.000210962	0.00464096	FALSE	not_DE		NA	NA	NA	NA	NA	NA	NA	NA	NA
ENSG00000251504	LINC01099	chr4	19.4081	4.75756	2.49187	0.000215598	0.00471931	FALSE	not_DE		NA	NA	NA	NA	NA	NA	NA	NA	NA
ENSG00000139737	SLAIN1	chr13	186.543	-3.17264e-06	0.00144269	0.00021727	0.00474646	FALSE	not_DE		NA	NA	NA	NA	NA	NA	NA	NA	NA
ENSG00000164161	HHIP	chr4	243.95	2.56361	1.10273	0.000219582	0.00479221	FALSE	not_DE		NA	NA	NA	NA	NA	NA	NA	NA	NA
ENSG00000137473	TTC29	chr4	40.6585	3.96811	1.70931	0.000222647	0.00484947	FALSE	not_DE		NA	NA	NA	NA	NA	NA	NA	NA	NA
ENSG00000287069	AC061958.1	chr3	20.0525	1.50239	1.63717	0.000223637	0.0048662	FALSE	not_DE		NA	NA	NA	NA	NA	NA	NA	NA	NA
ENSG00000249395	CASC9	chr8	8.12347	4.77438e-07	0.00144269	0.000225706	0.00490637	FALSE	not_DE		NA	NA	NA	NA	NA	NA	NA	NA	NA
ENSG00000285948	AC123768.5	chr15	77.5362	-1.55392	0.546496	0.000226622	0.00492143	FALSE	not_DE		NA	NA	NA	NA	NA	NA	NA	NA	NA
ENSG00000174032	SLC25A30	chr13	182.989	-1.0128	0.369126	0.000228067	0.00494303	FALSE	not_DE		NA	NA	NA	NA	NA	NA	NA	NA	NA
ENSG00000242574	HLA-DMB	chr6	30.7571	-5.21141e-06	0.0014427	0.000231629	0.00501035	FALSE	not_DE		NA	NA	NA	NA	NA	NA	NA	NA	NA
ENSG00000233420	AC002069.2	chr7	76.648	3.13077	1.21143	0.000234452	0.00505266	FALSE	not_DE		NA	NA	NA	NA	NA	NA	NA	NA	NA
ENSG00000224935	AL589678.1	chr9	33.1542	4.05513	1.58078	0.000236487	0.00509038	FALSE	not_DE		NA	NA	NA	NA	NA	NA	NA	NA	NA
ENSG00000197670	AL157838.1	chr20	12.722	-6.51961e-06	0.0014427	0.000237937	0.00511158	FALSE	not_DE		NA	NA	NA	NA	NA	NA	NA	NA	NA
ENSG00000099377	HSD3B7	chr16	157.318	-1.36265	0.487	0.000240371	0.00515379	FALSE	not_DE		NA	NA	NA	NA	NA	NA	NA	NA	NA
ENSG00000161681	SHANK1	chr19	68.1147	1.94716	0.723808	0.000242448	0.00518819	FALSE	not_DE		NA	NA	NA	NA	NA	NA	NA	NA	NA
ENSG00000255308	CSRP3-AS1	chr11	46.9717	-1.8236	0.6475	0.000243534	0.00520297	FALSE	not_DE		NA	NA	NA	NA	NA	NA	NA	NA	NA
ENSG00000223969	AC002456.1	chr7	8.34912	-4.81998e-06	0.0014427	0.000243612	0.00520297	FALSE	not_DE		NA	NA	NA	NA	NA	NA	NA	NA	NA
ENSG00000111816	FRK	chr6	161.539	3.1787	1.37424	0.000244569	0.00521833	FALSE	not_DE		NA	NA	NA	NA	NA	NA	NA	NA	NA
ENSG00000239718	HLTF-AS1	chr3	5.81213	-4.77036e-06	0.0014427	0.000246097	0.00524232	FALSE	not_DE		NA	NA	NA	NA	NA	NA	NA	NA	NA
ENSG00000248323	LUCAT1	chr5	212.056	2.72395	1.19943	0.00024617	0.00524232	FALSE	not_DE		NA	NA	NA	NA	NA	NA	NA	NA	NA
ENSG00000197580	BCO2	chr11	159.01	2.23637	0.924683	0.000251729	0.00535035	FALSE	not_DE		NA	NA	NA	NA	NA	NA	NA	NA	NA
ENSG00000237286	AC004906.1	chr7	4.66031	-3.49508e-06	0.0014427	0.000254471	0.00539818	FALSE	not_DE		NA	NA	NA	NA	NA	NA	NA	NA	NA
ENSG00000104142	VPS18	chr15	274.728	1.13976	0.455227	0.000255276	0.00540592	FALSE	not_DE		NA	NA	NA	NA	NA	NA	NA	NA	NA
ENSG00000261346	AC116348.3	chr16	16.2955	4.44605	2.38823	0.000257179	0.00543464	FALSE	not_DE		NA	NA	NA	NA	NA	NA	NA	NA	NA
ENSG00000213988	ZNF90	chr19	108.879	-2.30057	0.799208	0.000261063	0.00550612	FALSE	not_DE		NA	NA	NA	NA	NA	NA	NA	NA	NA
ENSG00000240291	AL450384.2	chr10	203.001	1.43235	0.572814	0.000261899	0.00551847	FALSE	not_DE		NA	NA	NA	NA	NA	NA	NA	NA	NA
ENSG00000175294	CATSPER1	chr11	102.362	2.11607	0.871575	0.000263076	0.00553634	FALSE	not_DE		NA	NA	NA	NA	NA	NA	NA	NA	NA
ENSG00000134531	EMP1	chr12	360.345	2.97205	1.40024	0.000263251	0.00553634	FALSE	not_DE		NA	NA	NA	NA	NA	NA	NA	NA	NA
ENSG00000142733	MAP3K6	chr1	51.2017	2.14242	0.785267	0.000264511	0.00555502	FALSE	not_DE		NA	NA	NA	NA	NA	NA	NA	NA	NA
ENSG00000159714	ZDHHC1	chr16	140.761	1.60372	0.654001	0.000264741	0.00555502	FALSE	not_DE		NA	NA	NA	NA	NA	NA	NA	NA	NA
ENSG00000189120	SP6	chr17	68.9546	4.96108	2.09171	0.000267357	0.00559934	FALSE	not_DE		NA	NA	NA	NA	NA	NA	NA	NA	NA
ENSG00000231119	AL031666.1	chr20	24.692	-1.81165	0.672701	0.000267776	0.00559934	FALSE	not_DE		NA	NA	NA	NA	NA	NA	NA	NA	NA
ENSG00000140009	ESR2	chr14	58.6256	1.90834	0.733869	0.000268115	0.00560111	FALSE	not_DE		NA	NA	NA	NA	NA	NA	NA	NA	NA
ENSG00000158792	SPATA2L	chr16	157.474	0.966193	0.376047	0.000268804	0.00561017	FALSE	not_DE		NA	NA	NA	NA	NA	NA	NA	NA	NA
ENSG00000136542	GALNT5	chr2	126.21	5.10032	2.15475	0.000270825	0.00564698	FALSE	not_DE		NA	NA	NA	NA	NA	NA	NA	NA	NA
ENSG00000143185	XCL2	chr1	43.0039	3.4733	1.30922	0.000272903	0.00567702	FALSE	not_DE		NA	NA	NA	NA	NA	NA	NA	NA	NA
ENSG00000182601	HS3ST4	chr16	82.8593	4.30589	1.74678	0.00027304	0.00567702	FALSE	not_DE		NA	NA	NA	NA	NA	NA	NA	NA	NA
ENSG00000214575	CPEB1	chr15	62.2173	3.03312	1.20436	0.000278413	0.00577145	FALSE	not_DE		NA	NA	NA	NA	NA	NA	NA	NA	NA
ENSG00000188227	ZNF793	chr19	81.8087	-5.097e-06	0.0014427	0.000278633	0.00577145	FALSE	not_DE		NA	NA	NA	NA	NA	NA	NA	NA	NA
ENSG00000216863	LY86-AS1	chr6	240.164	2.41561	1.06826	0.000279238	0.00577853	FALSE	not_DE		NA	NA	NA	NA	NA	NA	NA	NA	NA
ENSG00000230561	CCDC192	chr5	134.753	3.02894	1.2937	0.000281532	0.00580961	FALSE	not_DE		NA	NA	NA	NA	NA	NA	NA	NA	NA
ENSG00000267551	AC005264.1	chr19	102.856	-2.32448	0.817876	0.000283106	0.00583113	FALSE	not_DE		NA	NA	NA	NA	NA	NA	NA	NA	NA
ENSG00000105991	HOXA1	chr7	77.8797	1.95557	0.738968	0.000283924	0.00584251	FALSE	not_DE		NA	NA	NA	NA	NA	NA	NA	NA	NA
ENSG00000083812	ZNF324	chr19	191.307	0.897007	0.357755	0.000285898	0.00587763	FALSE	not_DE		NA	NA	NA	NA	NA	NA	NA	NA	NA
ENSG00000134245	WNT2B	chr1	47.2514	2.09276	0.785177	0.000287122	0.00589726	FALSE	not_DE		NA	NA	NA	NA	NA	NA	NA	NA	NA
ENSG00000232234	AL355499.1	chr6	67.8371	2.50247	1.04615	0.000294091	0.00600115	FALSE	not_DE		NA	NA	NA	NA	NA	NA	NA	NA	NA
ENSG00000253868	FER1L6-AS2	chr8	13.655	-5.20888e-06	0.0014427	0.000295818	0.00603079	FALSE	not_DE		NA	NA	NA	NA	NA	NA	NA	NA	NA
ENSG00000109771	LRP2BP	chr4	83.0625	1.85623	0.716126	0.000300869	0.00612242	FALSE	not_DE		NA	NA	NA	NA	NA	NA	NA	NA	NA
ENSG00000164342	TLR3	chr4	133.841	2.31009	0.999932	0.000302175	0.0061433	FALSE	not_DE		NA	NA	NA	NA	NA	NA	NA	NA	NA
ENSG00000135298	ADGRB3	chr6	364.275	4.00449	2.25592	0.000302895	0.00615223	FALSE	not_DE		NA	NA	NA	NA	NA	NA	NA	NA	NA
ENSG00000277369	AC010654.1	chr16	67.0122	-1.4625	0.542742	0.000303206	0.00615288	FALSE	not_DE		NA	NA	NA	NA	NA	NA	NA	NA	NA
ENSG00000101335	MYL9	chr20	198.879	2.91177	1.34022	0.00030437	0.0061639	FALSE	not_DE		NA	NA	NA	NA	NA	NA	NA	NA	NA
ENSG00000160161	CILP2	chr19	157.278	2.54714	1.14109	0.000304849	0.0061639	FALSE	not_DE		NA	NA	NA	NA	NA	NA	NA	NA	NA
ENSG00000159640	ACE	chr17	4.32497	-3.41841e-06	0.0014427	0.000312982	0.00629891	FALSE	not_DE		NA	NA	NA	NA	NA	NA	NA	NA	NA
ENSG00000221866	PLXNA4	chr7	88.3223	1.7546	0.697262	0.000321839	0.00646532	FALSE	not_DE		NA	NA	NA	NA	NA	NA	NA	NA	NA
ENSG00000215182	MUC5AC	chr11	22.6758	4.88852	2.64787	0.000322838	0.00647947	FALSE	not_DE		NA	NA	NA	NA	NA	NA	NA	NA	NA
ENSG00000180834	MAP6D1	chr3	42.7812	-1.36524	0.52115	0.00032355	0.00648706	FALSE	not_DE		NA	NA	NA	NA	NA	NA	NA	NA	NA
ENSG00000261777	AC012184.3	chr16	111.838	-1.09285	0.412819	0.000327141	0.00653599	FALSE	not_DE		NA	NA	NA	NA	NA	NA	NA	NA	NA
ENSG00000248668	OXCT1-AS1	chr5	17.905	-6.90744e-06	0.0014427	0.000329209	0.00656712	FALSE	not_DE		NA	NA	NA	NA	NA	NA	NA	NA	NA
ENSG00000213973	ZNF99	chr19	5.00468	-3.51208e-06	0.0014427	0.000330944	0.00658205	FALSE	not_DE		NA	NA	NA	NA	NA	NA	NA	NA	NA
ENSG00000265845	AC024267.4	chr17	36.6188	-1.84852	0.686086	0.000332905	0.00660909	FALSE	not_DE		NA	NA	NA	NA	NA	NA	NA	NA	NA
ENSG00000278705	HIST1H4B	chr6	126.961	-7.47751e-06	0.0014427	0.00033542	0.00664652	FALSE	not_DE		NA	NA	NA	NA	NA	NA	NA	NA	NA
ENSG00000284237	LINC02767	chr1	26.6917	-2.44269	0.87795	0.000335564	0.00664652	FALSE	not_DE		NA	NA	NA	NA	NA	NA	NA	NA	NA
ENSG00000036672	USP2	chr11	76.1897	3.05494	1.2742	0.000335728	0.00664652	FALSE	not_DE		NA	NA	NA	NA	NA	NA	NA	NA	NA
ENSG00000143801	PSEN2	chr1	237.439	0.898535	0.365853	0.000336209	0.00664652	FALSE	not_DE		NA	NA	NA	NA	NA	NA	NA	NA	NA
ENSG00000171357	LURAP1	chr1	13.729	-5.02963e-06	0.0014427	0.000336303	0.00664652	FALSE	not_DE		NA	NA	NA	NA	NA	NA	NA	NA	NA
ENSG00000197540	GZMM	chr19	64.147	1.97662	0.785286	0.000337876	0.0066676	FALSE	not_DE		NA	NA	NA	NA	NA	NA	NA	NA	NA
ENSG00000135924	DNAJB2	chr2	223.078	1.23412	0.50097	0.000337976	0.0066676	FALSE	not_DE		NA	NA	NA	NA	NA	NA	NA	NA	NA
ENSG00000184602	SNN	chr16	173.682	1.57622	0.668218	0.000341777	0.00673654	FALSE	not_DE		NA	NA	NA	NA	NA	NA	NA	NA	NA
ENSG00000130595	TNNT3	chr11	69.6893	1.71191	0.676445	0.00034232	0.00674119	FALSE	not_DE		NA	NA	NA	NA	NA	NA	NA	NA	NA
ENSG00000085840	ORC1	chr1	509.904	-1.9145e-05	0.00144274	0.000344517	0.00677233	FALSE	not_DE		NA	NA	NA	NA	NA	NA	NA	NA	NA
ENSG00000212978	AC016747.1	chr2	47.7944	-3.13421e-06	0.0014427	0.00034685	0.006806	FALSE	not_DE		NA	NA	NA	NA	NA	NA	NA	NA	NA
ENSG00000011028	MRC2	chr17	195.73	1.5583	0.658593	0.000347662	0.00681585	FALSE	not_DE		NA	NA	NA	NA	NA	NA	NA	NA	NA
ENSG00000163898	LIPH	chr3	390.567	3.11015	1.54778	0.000348586	0.00682787	FALSE	not_DE		NA	NA	NA	NA	NA	NA	NA	NA	NA
ENSG00000197165	SULT1A2	chr16	279.923	1.31842	0.563332	0.000349655	0.00684272	FALSE	not_DE		NA	NA	NA	NA	NA	NA	NA	NA	NA
ENSG00000226455	AL121787.1	chr6	3.63028	-3.5392e-06	0.0014427	0.000350744	0.00685792	FALSE	not_DE		NA	NA	NA	NA	NA	NA	NA	NA	NA
ENSG00000183242	WT1-AS	chr11	324.889	2.42471	1.14813	0.000351342	0.0068635	FALSE	not_DE		NA	NA	NA	NA	NA	NA	NA	NA	NA
ENSG00000258843	AL133485.2	chr14	4.17479	-3.93553e-06	0.0014427	0.000352692	0.00687516	FALSE	not_DE		NA	NA	NA	NA	NA	NA	NA	NA	NA
ENSG00000287234	AL592211.2	chr9	64.6719	-1.39475	0.526244	0.000352877	0.00687516	FALSE	not_DE		NA	NA	NA	NA	NA	NA	NA	NA	NA
ENSG00000287249	AC005400.1	chr7	143.632	1.26111	0.520911	0.000355733	0.00691507	FALSE	not_DE		NA	NA	NA	NA	NA	NA	NA	NA	NA
ENSG00000226822	LINC02785	chr1	60.6655	1.50483	0.597071	0.00035587	0.00691507	FALSE	not_DE		NA	NA	NA	NA	NA	NA	NA	NA	NA
ENSG00000285447	ZNF883	chr9	45.7013	-4.89371e-06	0.0014427	0.000359284	0.0069691	FALSE	not_DE		NA	NA	NA	NA	NA	NA	NA	NA	NA
ENSG00000141391	PRELID3A	chr18	38.7751	-1.72748	0.660333	0.000360069	0.00697758	FALSE	not_DE		NA	NA	NA	NA	NA	NA	NA	NA	NA
ENSG00000127863	TNFRSF19	chr13	16.3524	-4.78987e-06	0.0014427	0.000360357	0.00697758	FALSE	not_DE		NA	NA	NA	NA	NA	NA	NA	NA	NA
ENSG00000105137	SYDE1	chr19	38.2676	3.28538	1.28718	0.000361265	0.00698287	FALSE	not_DE		NA	NA	NA	NA	NA	NA	NA	NA	NA
ENSG00000123096	SSPN	chr12	121.811	1.94932	0.822827	0.000362329	0.00699429	FALSE	not_DE		NA	NA	NA	NA	NA	NA	NA	NA	NA
ENSG00000258144	LINC02406	chr12	51.3914	4.29333	1.97595	0.000362492	0.00699429	FALSE	not_DE		NA	NA	NA	NA	NA	NA	NA	NA	NA
ENSG00000002726	AOC1	chr7	64.5043	3.97212	1.64019	0.000364676	0.00701793	FALSE	not_DE		NA	NA	NA	NA	NA	NA	NA	NA	NA
ENSG00000272502	AC104958.2	chr8	23.4537	-2.33728	0.878447	0.000367518	0.0070541	FALSE	not_DE		NA	NA	NA	NA	NA	NA	NA	NA	NA
ENSG00000108370	RGS9	chr17	17.0265	4.43814	2.464	0.000369344	0.00707679	FALSE	not_DE		NA	NA	NA	NA	NA	NA	NA	NA	NA
ENSG00000001617	SEMA3F	chr3	48.1765	2.8063	1.08571	0.000370736	0.00709726	FALSE	not_DE		NA	NA	NA	NA	NA	NA	NA	NA	NA
ENSG00000172819	RARG	chr12	176.424	-1.17525	0.447088	0.000371798	0.00710405	FALSE	not_DE		NA	NA	NA	NA	NA	NA	NA	NA	NA
ENSG00000231851	AC104655.1	chr2	14.0441	-6.1264e-06	0.0014427	0.00037206	0.00710405	FALSE	not_DE		NA	NA	NA	NA	NA	NA	NA	NA	NA
ENSG00000276075	AC027682.6	chr16	40.4693	-1.53729	0.586339	0.000374791	0.00714999	FALSE	not_DE		NA	NA	NA	NA	NA	NA	NA	NA	NA
ENSG00000104833	TUBB4A	chr19	136.294	2.52829	1.17324	0.000375722	0.00716153	FALSE	not_DE		NA	NA	NA	NA	NA	NA	NA	NA	NA
ENSG00000260246	AC000032.1	chr1	61.384	-2.15134	0.786927	0.000381768	0.00725788	FALSE	not_DE		NA	NA	NA	NA	NA	NA	NA	NA	NA
ENSG00000187862	TTC24	chr1	4.78222	-3.62668e-06	0.0014427	0.000389783	0.00739745	FALSE	not_DE		NA	NA	NA	NA	NA	NA	NA	NA	NA
ENSG00000235731	LINC02250	chr15	32.3633	3.04161	1.17963	0.000391757	0.00740898	FALSE	not_DE		NA	NA	NA	NA	NA	NA	NA	NA	NA
ENSG00000176204	LRRTM4	chr2	90.0351	3.25522	1.43951	0.00039193	0.00740898	FALSE	not_DE		NA	NA	NA	NA	NA	NA	NA	NA	NA
ENSG00000277224	HIST1H2BF	chr6	1117.54	-8.88976e-06	0.0014427	0.000392075	0.00740898	FALSE	not_DE		NA	NA	NA	NA	NA	NA	NA	NA	NA
ENSG00000179388	EGR3	chr8	151.601	2.66264	1.23821	0.000394333	0.00744467	FALSE	not_DE		NA	NA	NA	NA	NA	NA	NA	NA	NA
ENSG00000256101	AC092745.1	chr12	37.1318	2.84301	1.04284	0.000395039	0.00744577	FALSE	not_DE		NA	NA	NA	NA	NA	NA	NA	NA	NA
ENSG00000180340	FZD2	chr17	44.5658	4.35042	1.88518	0.000396304	0.00746322	FALSE	not_DE		NA	NA	NA	NA	NA	NA	NA	NA	NA
ENSG00000102890	ELMO3	chr16	111.871	1.48085	0.63725	0.000397455	0.00747209	FALSE	not_DE		NA	NA	NA	NA	NA	NA	NA	NA	NA
ENSG00000196503	ARL9	chr4	80.7823	-1.74269	0.661089	0.000401052	0.00752042	FALSE	not_DE		NA	NA	NA	NA	NA	NA	NA	NA	NA
ENSG00000253731	PCDHGA6	chr5	12.8603	4.03361	2.28757	0.000405351	0.00758161	FALSE	not_DE		NA	NA	NA	NA	NA	NA	NA	NA	NA
ENSG00000140488	CELF6	chr15	58.9041	1.64222	0.674065	0.000410405	0.00766962	FALSE	not_DE		NA	NA	NA	NA	NA	NA	NA	NA	NA
ENSG00000273777	CEACAM20	chr19	11.6075	-3.25138e-06	0.0014427	0.000416408	0.00776858	FALSE	not_DE		NA	NA	NA	NA	NA	NA	NA	NA	NA
ENSG00000249476	AC008467.1	chr5	132.349	2.26394	1.04134	0.000417389	0.00778029	FALSE	not_DE		NA	NA	NA	NA	NA	NA	NA	NA	NA
ENSG00000262075	AC174065.1	chr9	9.24949	-5.42706e-06	0.0014427	0.000420576	0.00783304	FALSE	not_DE		NA	NA	NA	NA	NA	NA	NA	NA	NA
ENSG00000286881	AL358780.1	chr10	59.2817	-1.2916	0.513213	0.000421558	0.00784173	FALSE	not_DE		NA	NA	NA	NA	NA	NA	NA	NA	NA
ENSG00000188112	C6orf132	chr6	42.591	2.13256	0.839916	0.000424423	0.00788466	FALSE	not_DE		NA	NA	NA	NA	NA	NA	NA	NA	NA
ENSG00000156042	CFAP70	chr10	310.622	1.68023	0.772583	0.000426047	0.00790147	FALSE	not_DE		NA	NA	NA	NA	NA	NA	NA	NA	NA
ENSG00000134376	CRB1	chr1	46.9457	2.27613	0.910261	0.000427591	0.00792342	FALSE	not_DE		NA	NA	NA	NA	NA	NA	NA	NA	NA
ENSG00000229196	AC087071.1	chr7	15.0011	-6.44124e-06	0.0014427	0.000429769	0.00795037	FALSE	not_DE		NA	NA	NA	NA	NA	NA	NA	NA	NA
ENSG00000188234	AGAP4	chr10	146.919	0.940093	0.391166	0.000430794	0.0079573	FALSE	not_DE		NA	NA	NA	NA	NA	NA	NA	NA	NA
ENSG00000172594	SMPDL3A	chr6	60.6457	2.23638	0.969743	0.000430868	0.0079573	FALSE	not_DE		NA	NA	NA	NA	NA	NA	NA	NA	NA
ENSG00000183421	RIPK4	chr21	2.79139	-2.65884e-06	0.0014427	0.00043133	0.00795914	FALSE	not_DE		NA	NA	NA	NA	NA	NA	NA	NA	NA
ENSG00000003249	DBNDD1	chr16	72.9306	2.78897	1.17095	0.000433899	0.00799983	FALSE	not_DE		NA	NA	NA	NA	NA	NA	NA	NA	NA
ENSG00000154655	L3MBTL4	chr18	9.1553	-6.24859e-06	0.0014427	0.000436775	0.00803229	FALSE	not_DE		NA	NA	NA	NA	NA	NA	NA	NA	NA
ENSG00000130304	SLC27A1	chr19	154.314	1.10789	0.477485	0.000437109	0.00803229	FALSE	not_DE		NA	NA	NA	NA	NA	NA	NA	NA	NA
ENSG00000206043	C18orf63	chr18	2.3833	-2.3384e-06	0.0014427	0.000437379	0.00803229	FALSE	not_DE		NA	NA	NA	NA	NA	NA	NA	NA	NA
ENSG00000259172	AC023024.1	chr15	43.288	-1.48739	0.592751	0.00043918	0.00805225	FALSE	not_DE		NA	NA	NA	NA	NA	NA	NA	NA	NA
ENSG00000241322	CDRT1	chr17	14.0999	-5.57815e-06	0.0014427	0.000439307	0.00805225	FALSE	not_DE		NA	NA	NA	NA	NA	NA	NA	NA	NA
ENSG00000231201	AF127577.2	chr21	121.908	-6.08799e-06	0.0014427	0.000441234	0.00806738	FALSE	not_DE		NA	NA	NA	NA	NA	NA	NA	NA	NA
ENSG00000270487	AL355297.2	chr6	4.01347	-3.16251e-06	0.0014427	0.000443173	0.00808937	FALSE	not_DE		NA	NA	NA	NA	NA	NA	NA	NA	NA
ENSG00000204710	SPDYC	chr11	354.543	4.63884	3.62161	0.000444852	0.00811329	FALSE	not_DE		NA	NA	NA	NA	NA	NA	NA	NA	NA
ENSG00000018408	WWTR1	chr3	107.163	2.38853	1.09604	0.000466719	0.00846293	FALSE	not_DE		NA	NA	NA	NA	NA	NA	NA	NA	NA
ENSG00000272205	AL451050.2	chr1	49.8719	-2.10305	0.805784	0.000468607	0.00847619	FALSE	not_DE		NA	NA	NA	NA	NA	NA	NA	NA	NA
ENSG00000154153	RETREG1	chr5	15.543	-5.53792e-06	0.0014427	0.000482114	0.00869189	FALSE	not_DE		NA	NA	NA	NA	NA	NA	NA	NA	NA
ENSG00000284966	AL138689.2	chr13	33.5969	3.95109	1.72685	0.000484629	0.00873007	FALSE	not_DE		NA	NA	NA	NA	NA	NA	NA	NA	NA
ENSG00000157388	CACNA1D	chr3	139.232	-1.47214	0.576151	0.000487871	0.00878128	FALSE	not_DE		NA	NA	NA	NA	NA	NA	NA	NA	NA
ENSG00000184428	TOP1MT	chr8	308.647	-4.32757e-06	0.00144269	0.000490206	0.00881594	FALSE	not_DE		NA	NA	NA	NA	NA	NA	NA	NA	NA
ENSG00000205358	MT1H	chr16	19.0791	-3.78513e-06	0.0014427	0.000490599	0.00881594	FALSE	not_DE		NA	NA	NA	NA	NA	NA	NA	NA	NA
ENSG00000125144	MT1G	chr16	282.706	-2.77376	1.03005	0.000496109	0.00890768	FALSE	not_DE		NA	NA	NA	NA	NA	NA	NA	NA	NA
ENSG00000249413	AC116049.2	chr4	20.9767	6.29126	2.72585	0.000503272	0.00902891	FALSE	not_DE		NA	NA	NA	NA	NA	NA	NA	NA	NA
ENSG00000267984	AC008750.4	chr19	29.9611	-4.72278e-06	0.0014427	0.000505706	0.00905779	FALSE	not_DE		NA	NA	NA	NA	NA	NA	NA	NA	NA
ENSG00000223883	LINC01707	chr1	58.3105	2.97718	1.2931	0.000510366	0.00913381	FALSE	not_DE		NA	NA	NA	NA	NA	NA	NA	NA	NA
ENSG00000148200	NR6A1	chr9	448.272	-6.21662e-06	0.0014427	0.000515406	0.0092165	FALSE	not_DE		NA	NA	NA	NA	NA	NA	NA	NA	NA
ENSG00000286887	AL355881.1	chr6	78.1837	3.34096	1.51533	0.000518712	0.00926055	FALSE	not_DE		NA	NA	NA	NA	NA	NA	NA	NA	NA
ENSG00000164136	IL15	chr4	483.18	2.16595	1.13706	0.000520828	0.00929079	FALSE	not_DE		NA	NA	NA	NA	NA	NA	NA	NA	NA
ENSG00000136867	SLC31A2	chr9	175.284	1.25318	0.570031	0.000522785	0.00931058	FALSE	not_DE		NA	NA	NA	NA	NA	NA	NA	NA	NA
ENSG00000105538	RASIP1	chr19	37.2891	2.0663	0.792489	0.00052279	0.00931058	FALSE	not_DE		NA	NA	NA	NA	NA	NA	NA	NA	NA
ENSG00000010379	SLC6A13	chr12	25.4298	4.94287	2.83314	0.000523291	0.00931058	FALSE	not_DE		NA	NA	NA	NA	NA	NA	NA	NA	NA
ENSG00000230448	LINC00276	chr2	34.1433	2.7373	1.03112	0.000524056	0.00931058	FALSE	not_DE		NA	NA	NA	NA	NA	NA	NA	NA	NA
ENSG00000127074	RGS13	chr1	88.9498	3.67391	2.14194	0.00052494	0.00931617	FALSE	not_DE		NA	NA	NA	NA	NA	NA	NA	NA	NA
ENSG00000109436	TBC1D9	chr4	83.4726	2.65764	1.26674	0.000525219	0.00931617	FALSE	not_DE		NA	NA	NA	NA	NA	NA	NA	NA	NA
ENSG00000278921	EPB41L4A-DT	chr5	14.212	4.12863	2.39992	0.000530889	0.009394	FALSE	not_DE		NA	NA	NA	NA	NA	NA	NA	NA	NA
ENSG00000282572	AC215522.2	chr7	14.0238	-5.16788e-06	0.0014427	0.000532428	0.00940988	FALSE	not_DE		NA	NA	NA	NA	NA	NA	NA	NA	NA
ENSG00000172164	SNTB1	chr8	797.997	-7.18574e-06	0.0014427	0.000532643	0.00940988	FALSE	not_DE		NA	NA	NA	NA	NA	NA	NA	NA	NA
ENSG00000105499	PLA2G4C	chr19	95.255	1.4366	0.634961	0.000538772	0.00951051	FALSE	not_DE		NA	NA	NA	NA	NA	NA	NA	NA	NA
ENSG00000248905	FMN1	chr15	125.246	1.64512	0.784448	0.000544909	0.00960343	FALSE	not_DE		NA	NA	NA	NA	NA	NA	NA	NA	NA
ENSG00000145491	ROPN1L	chr5	70.6258	1.47027	0.620538	0.000547185	0.00963581	FALSE	not_DE		NA	NA	NA	NA	NA	NA	NA	NA	NA
ENSG00000128253	RFPL2	chr22	5.40418	-2.8884e-06	0.00144269	0.000548273	0.00964723	FALSE	not_DE		NA	NA	NA	NA	NA	NA	NA	NA	NA
ENSG00000160539	PLPP7	chr9	96.5552	1.53337	0.697353	0.000549868	0.00966756	FALSE	not_DE		NA	NA	NA	NA	NA	NA	NA	NA	NA
ENSG00000187474	FPR3	chr19	47.5687	3.81195	2.1397	0.00055062	0.0096724	FALSE	not_DE		NA	NA	NA	NA	NA	NA	NA	NA	NA
ENSG00000258690	AL162464.2	chr14	64.2886	1.72787	0.729982	0.000551023	0.0096724	FALSE	not_DE		NA	NA	NA	NA	NA	NA	NA	NA	NA
ENSG00000267924	AC139769.2	chr19	27.2869	-4.8847e-06	0.0014427	0.000552513	0.00968307	FALSE	not_DE		NA	NA	NA	NA	NA	NA	NA	NA	NA
ENSG00000173040	EVC2	chr4	4.64365	-3.70505e-06	0.0014427	0.000554192	0.00970476	FALSE	not_DE		NA	NA	NA	NA	NA	NA	NA	NA	NA
ENSG00000287003	AC008674.1	chr5	21.8188	3.26114	1.43789	0.000554949	0.00971028	FALSE	not_DE		NA	NA	NA	NA	NA	NA	NA	NA	NA
ENSG00000181135	ZNF707	chr8	180.216	1.28142	0.594632	0.000558528	0.00975737	FALSE	not_DE		NA	NA	NA	NA	NA	NA	NA	NA	NA
ENSG00000178084	HTR3C	chr3	5.22871	-2.94581e-06	0.0014427	0.000559739	0.00977076	FALSE	not_DE		NA	NA	NA	NA	NA	NA	NA	NA	NA
ENSG00000159337	PLA2G4D	chr15	2.47808	-2.17174e-06	0.0014427	0.000567178	0.00987708	FALSE	not_DE		NA	NA	NA	NA	NA	NA	NA	NA	NA
ENSG00000122679	RAMP3	chr7	24.3157	4.86574	2.82107	0.000567714	0.00987859	FALSE	not_DE		NA	NA	NA	NA	NA	NA	NA	NA	NA
ENSG00000183087	GAS6	chr13	21.7942	-1.90092	0.76557	0.00056912	0.00988839	FALSE	not_DE		NA	NA	NA	NA	NA	NA	NA	NA	NA
ENSG00000123384	LRP1	chr12	31.7768	-2.5046e-06	0.00144269	0.000569177	0.00988839	FALSE	not_DE		NA	NA	NA	NA	NA	NA	NA	NA	NA
ENSG00000181031	RPH3AL	chr17	195.808	1.75845	0.85344	0.000574895	0.00997196	FALSE	not_DE		NA	NA	NA	NA	NA	NA	NA	NA	NA
ENSG00000144214	LYG1	chr2	39.8945	2.70914	1.04842	0.000582425	0.0100739	FALSE	not_DE		NA	NA	NA	NA	NA	NA	NA	NA	NA
ENSG00000251023	AC114980.1	chr5	40.431	2.23598	0.876413	0.000582609	0.0100739	FALSE	not_DE		NA	NA	NA	NA	NA	NA	NA	NA	NA
ENSG00000286376	AC006041.2	chr7	29.1915	3.3597	1.70955	0.000583744	0.0100856	FALSE	not_DE		NA	NA	NA	NA	NA	NA	NA	NA	NA
ENSG00000166960	CCDC178	chr18	20.4419	4.62979	2.69752	0.000584945	0.0100985	FALSE	not_DE		NA	NA	NA	NA	NA	NA	NA	NA	NA
ENSG00000117643	MAN1C1	chr1	15.1134	-1.82681e-06	0.00144269	0.000591143	0.0101975	FALSE	not_DE		NA	NA	NA	NA	NA	NA	NA	NA	NA
ENSG00000171476	HOPX	chr4	13.7802	-4.64619e-06	0.0014427	0.000592252	0.0102086	FALSE	not_DE		NA	NA	NA	NA	NA	NA	NA	NA	NA
ENSG00000005102	MEOX1	chr17	6.22374	-3.35545e-06	0.0014427	0.000594107	0.0102325	FALSE	not_DE		NA	NA	NA	NA	NA	NA	NA	NA	NA
ENSG00000133065	SLC41A1	chr1	89.7848	-2.05988	0.810501	0.000599233	0.0103047	FALSE	not_DE		NA	NA	NA	NA	NA	NA	NA	NA	NA
ENSG00000152128	TMEM163	chr2	57.5706	-1.79261	0.717778	0.000603517	0.01035	FALSE	not_DE		NA	NA	NA	NA	NA	NA	NA	NA	NA
ENSG00000242252	BGLAP	chr1	46.9928	1.81096	0.75163	0.00060421	0.01035	FALSE	not_DE		NA	NA	NA	NA	NA	NA	NA	NA	NA
ENSG00000257715	AC007298.1	chr12	47.7447	-2.24243	0.881218	0.000604228	0.01035	FALSE	not_DE		NA	NA	NA	NA	NA	NA	NA	NA	NA
ENSG00000140090	SLC24A4	chr14	180.144	1.82769	0.918362	0.000609742	0.010412	FALSE	not_DE		NA	NA	NA	NA	NA	NA	NA	NA	NA
ENSG00000234350	AC007405.1	chr2	51.2952	1.57246	0.636151	0.000612106	0.0104276	FALSE	not_DE		NA	NA	NA	NA	NA	NA	NA	NA	NA
ENSG00000112195	TREML2	chr6	120.053	1.26024	0.576104	0.000612553	0.0104276	FALSE	not_DE		NA	NA	NA	NA	NA	NA	NA	NA	NA
ENSG00000237940	LINC01238	chr2	23.4703	-1.7101	0.724538	0.000613079	0.0104285	FALSE	not_DE		NA	NA	NA	NA	NA	NA	NA	NA	NA
ENSG00000266913	LINC01841	chr19	69.9663	1.94736	0.903824	0.000614091	0.0104377	FALSE	not_DE		NA	NA	NA	NA	NA	NA	NA	NA	NA
ENSG00000130528	HRC	chr19	18.9538	4.48569	2.64082	0.000618052	0.0104969	FALSE	not_DE		NA	NA	NA	NA	NA	NA	NA	NA	NA
ENSG00000155530	LRGUK	chr7	219.207	1.79018	0.900912	0.000621126	0.0105409	FALSE	not_DE		NA	NA	NA	NA	NA	NA	NA	NA	NA
ENSG00000248242	AC004053.1	chr4	67.125	2.29465	1.06643	0.000623281	0.0105693	FALSE	not_DE		NA	NA	NA	NA	NA	NA	NA	NA	NA
ENSG00000264019	AC018521.2	chr17	4.11455	-3.72203e-06	0.0014427	0.000624916	0.0105807	FALSE	not_DE		NA	NA	NA	NA	NA	NA	NA	NA	NA
ENSG00000116785	CFHR3	chr1	81.3004	7.57665e-07	0.0014427	0.000628279	0.0106213	FALSE	not_DE		NA	NA	NA	NA	NA	NA	NA	NA	NA
ENSG00000255794	RMST	chr12	33.0128	3.14561	1.30821	0.00062988	0.0106239	FALSE	not_DE		NA	NA	NA	NA	NA	NA	NA	NA	NA
ENSG00000211640	IGLV6-57	chr22	20.1427	8.62229	2.94787	0.000632063	0.0106525	FALSE	not_DE		NA	NA	NA	NA	NA	NA	NA	NA	NA
ENSG00000145506	NKD2	chr5	51.8795	2.96286	1.35371	0.000634335	0.0106826	FALSE	not_DE		NA	NA	NA	NA	NA	NA	NA	NA	NA
ENSG00000175489	LRRC25	chr19	103.838	2.28842	1.2051	0.000639673	0.0107642	FALSE	not_DE		NA	NA	NA	NA	NA	NA	NA	NA	NA
ENSG00000178209	PLEC	chr8	218.816	1.28629	0.63478	0.000640188	0.0107647	FALSE	not_DE		NA	NA	NA	NA	NA	NA	NA	NA	NA
ENSG00000137166	FOXP4	chr6	256.356	0.827593	0.377314	0.000642355	0.0107928	FALSE	not_DE		NA	NA	NA	NA	NA	NA	NA	NA	NA
ENSG00000258702	AL137786.1	chr14	13.1235	3.9739	2.37592	0.00065121	0.0109166	FALSE	not_DE		NA	NA	NA	NA	NA	NA	NA	NA	NA
ENSG00000170909	OSCAR	chr19	92.2857	2.08097	1.07068	0.000654386	0.0109615	FALSE	not_DE		NA	NA	NA	NA	NA	NA	NA	NA	NA
ENSG00000228016	RAPGEF4-AS1	chr2	23.2657	3.14473	1.53444	0.000662265	0.0110681	FALSE	not_DE		NA	NA	NA	NA	NA	NA	NA	NA	NA
ENSG00000248858	AC104211.1	chr8	47.0829	2.83798	1.19216	0.000664745	0.0110981	FALSE	not_DE		NA	NA	NA	NA	NA	NA	NA	NA	NA
ENSG00000140939	NOL3	chr16	45.1456	2.35012	1.03344	0.000665067	0.0110981	FALSE	not_DE		NA	NA	NA	NA	NA	NA	NA	NA	NA
ENSG00000227191	TRGC2	chr7	63.2773	2.41876	1.11277	0.00066751	0.0111116	FALSE	not_DE		NA	NA	NA	NA	NA	NA	NA	NA	NA
ENSG00000166979	EVA1C	chr21	172.515	-6.36299e-06	0.0014427	0.000667901	0.0111116	FALSE	not_DE		NA	NA	NA	NA	NA	NA	NA	NA	NA
ENSG00000101346	POFUT1	chr20	496.769	-1.32088e-05	0.00144271	0.000670439	0.0111454	FALSE	not_DE		NA	NA	NA	NA	NA	NA	NA	NA	NA
ENSG00000247311	AC010255.1	chr5	56.0556	2.6412	1.2081	0.000675112	0.0112061	FALSE	not_DE		NA	NA	NA	NA	NA	NA	NA	NA	NA
ENSG00000253369	AC022034.3	chr8	46.586	4.27472	2.09207	0.000676493	0.0112206	FALSE	not_DE		NA	NA	NA	NA	NA	NA	NA	NA	NA
ENSG00000175697	GPR156	chr3	55.3368	2.56219	1.19836	0.000691073	0.0114279	FALSE	not_DE		NA	NA	NA	NA	NA	NA	NA	NA	NA
ENSG00000258785	LINC01580	chr15	5.18609	-3.51364e-06	0.0014427	0.000691988	0.0114345	FALSE	not_DE		NA	NA	NA	NA	NA	NA	NA	NA	NA
ENSG00000163637	PRICKLE2	chr3	17.6083	4.35388	2.60998	0.000695174	0.0114785	FALSE	not_DE		NA	NA	NA	NA	NA	NA	NA	NA	NA
ENSG00000285664	AL139317.5	chr14	101.487	1.46496	0.69844	0.000698703	0.0115194	FALSE	not_DE		NA	NA	NA	NA	NA	NA	NA	NA	NA
ENSG00000105707	HPN	chr19	76.6064	1.35167	0.606543	0.000700177	0.0115351	FALSE	not_DE		NA	NA	NA	NA	NA	NA	NA	NA	NA
ENSG00000167772	ANGPTL4	chr19	11.1323	-3.46932e-06	0.00144269	0.000701611	0.01155	FALSE	not_DE		NA	NA	NA	NA	NA	NA	NA	NA	NA
ENSG00000274387	AC097634.2	chr3	2.47474	-3.00654e-06	0.0014427	0.000703064	0.0115653	FALSE	not_DE		NA	NA	NA	NA	NA	NA	NA	NA	NA
ENSG00000287624	AL590666.5	chr1	35.8806	-2.12079	0.863408	0.000703815	0.011569	FALSE	not_DE		NA	NA	NA	NA	NA	NA	NA	NA	NA
ENSG00000130529	TRPM4	chr19	288.047	2.55984	1.63842	0.000709379	0.011643	FALSE	not_DE		NA	NA	NA	NA	NA	NA	NA	NA	NA
ENSG00000107130	NCS1	chr9	64.4275	-5.31215e-06	0.0014427	0.000712011	0.0116688	FALSE	not_DE		NA	NA	NA	NA	NA	NA	NA	NA	NA
ENSG00000175970	UNC119B	chr12	198.498	-0.639156	0.285681	0.000712239	0.0116688	FALSE	not_DE		NA	NA	NA	NA	NA	NA	NA	NA	NA
ENSG00000134874	DZIP1	chr13	8.6951	-4.20748e-06	0.0014427	0.000712541	0.0116688	FALSE	not_DE		NA	NA	NA	NA	NA	NA	NA	NA	NA
ENSG00000176920	FUT2	chr19	12.414	-3.96496e-06	0.0014427	0.00071508	0.0117016	FALSE	not_DE		NA	NA	NA	NA	NA	NA	NA	NA	NA
ENSG00000163683	SMIM14	chr4	181.273	1.43718	0.731202	0.000716684	0.0117035	FALSE	not_DE		NA	NA	NA	NA	NA	NA	NA	NA	NA
ENSG00000060656	PTPRU	chr1	37.0458	3.02101	1.40074	0.000722547	0.01178	FALSE	not_DE		NA	NA	NA	NA	NA	NA	NA	NA	NA
ENSG00000248752	AC116362.1	chr5	36.0278	2.77894	1.12405	0.000724476	0.0118027	FALSE	not_DE		NA	NA	NA	NA	NA	NA	NA	NA	NA
ENSG00000180660	MAB21L1	chr13	146.776	5.5293e-07	0.0014427	0.000726467	0.0118088	FALSE	not_DE		NA	NA	NA	NA	NA	NA	NA	NA	NA
ENSG00000116985	BMP8B	chr1	95.017	1.36874	0.661014	0.000737807	0.0119666	FALSE	not_DE		NA	NA	NA	NA	NA	NA	NA	NA	NA
ENSG00000253799	LINC01030	chr8	32.1835	3.80686	1.80813	0.000744871	0.0120662	FALSE	not_DE		NA	NA	NA	NA	NA	NA	NA	NA	NA
ENSG00000154262	ABCA6	chr17	21.0132	3.17956	1.48456	0.000748887	0.0121106	FALSE	not_DE		NA	NA	NA	NA	NA	NA	NA	NA	NA
ENSG00000229327	AL391839.1	chr10	161.712	-1.33989	0.566481	0.000752029	0.0121444	FALSE	not_DE		NA	NA	NA	NA	NA	NA	NA	NA	NA
ENSG00000163328	GPR155	chr2	534.407	-4.54611e-06	0.00144269	0.000752466	0.0121444	FALSE	not_DE		NA	NA	NA	NA	NA	NA	NA	NA	NA
ENSG00000242593	AC006148.1	chr7	44.0829	2.89484	1.2706	0.000754897	0.012163	FALSE	not_DE		NA	NA	NA	NA	NA	NA	NA	NA	NA
ENSG00000254006	AC104232.1	chr8	3946.98	9.57528e-07	0.0014427	0.000757618	0.0121979	FALSE	not_DE		NA	NA	NA	NA	NA	NA	NA	NA	NA
ENSG00000255874	LINC00346	chr13	25.1528	4.81412	2.92832	0.000758543	0.0122014	FALSE	not_DE		NA	NA	NA	NA	NA	NA	NA	NA	NA
ENSG00000287876	AL512452.1	chr13	34.4987	6.18263	1.69449	0.000759828	0.0122014	FALSE	not_DE		NA	NA	NA	NA	NA	NA	NA	NA	NA
ENSG00000264006	AKR1C8P	chr10	97.4062	1.74918	0.903164	0.000760832	0.0122014	FALSE	not_DE		NA	NA	NA	NA	NA	NA	NA	NA	NA
ENSG00000258216	AC009522.1	chr12	115.443	1.52513	0.766037	0.000762196	0.0122083	FALSE	not_DE		NA	NA	NA	NA	NA	NA	NA	NA	NA
ENSG00000234281	LANCL1-AS1	chr2	65.7943	-1.32449	0.560902	0.00077007	0.0122993	FALSE	not_DE		NA	NA	NA	NA	NA	NA	NA	NA	NA
ENSG00000185689	C6orf201	chr6	57.3768	-1.55624	0.654636	0.000772748	0.0123242	FALSE	not_DE		NA	NA	NA	NA	NA	NA	NA	NA	NA
ENSG00000120327	PCDHB14	chr5	12.8988	3.86963	2.37553	0.000774418	0.0123418	FALSE	not_DE		NA	NA	NA	NA	NA	NA	NA	NA	NA
ENSG00000137648	TMPRSS4	chr11	8.36504	-5.13978e-06	0.0014427	0.000785026	0.0125018	FALSE	not_DE		NA	NA	NA	NA	NA	NA	NA	NA	NA
ENSG00000259083	AL132639.3	chr14	36.4021	-1.54611	0.656173	0.000786034	0.0125088	FALSE	not_DE		NA	NA	NA	NA	NA	NA	NA	NA	NA
ENSG00000225231	LINC02470	chr12	68.3465	-3.0434e-06	0.0014427	0.000788171	0.0125337	FALSE	not_DE		NA	NA	NA	NA	NA	NA	NA	NA	NA
ENSG00000174473	GALNTL6	chr4	25.3479	4.08651e-06	0.00144269	0.000796134	0.0126094	FALSE	not_DE		NA	NA	NA	NA	NA	NA	NA	NA	NA
ENSG00000272477	AC144521.1	chr3	3.51282	-2.44285e-06	0.0014427	0.000796324	0.0126094	FALSE	not_DE		NA	NA	NA	NA	NA	NA	NA	NA	NA
ENSG00000169715	MT1E	chr16	196.849	-1.94606	0.802376	0.000796368	0.0126094	FALSE	not_DE		NA	NA	NA	NA	NA	NA	NA	NA	NA
ENSG00000279094	LINC01670	chr21	160.268	-1.43621	0.608853	0.000803103	0.0126886	FALSE	not_DE		NA	NA	NA	NA	NA	NA	NA	NA	NA
ENSG00000233783	AP001442.1	chr21	3.36496	-2.68034e-06	0.0014427	0.000805243	0.0127071	FALSE	not_DE		NA	NA	NA	NA	NA	NA	NA	NA	NA
ENSG00000288111	AC130888.1	chr3	141.215	1.09258	0.514492	0.00080543	0.0127071	FALSE	not_DE		NA	NA	NA	NA	NA	NA	NA	NA	NA
ENSG00000285278	TFAP2A-AS2	chr6	39.8185	1.83913	0.799918	0.000806161	0.0127095	FALSE	not_DE		NA	NA	NA	NA	NA	NA	NA	NA	NA
ENSG00000162873	KLHDC8A	chr1	5.92533	-2.71688	1.1212	0.000807036	0.0127141	FALSE	not_DE		NA	NA	NA	NA	NA	NA	NA	NA	NA
ENSG00000091106	NLRC4	chr2	10.9639	3.65486	2.26558	0.000809517	0.0127441	FALSE	not_DE		NA	NA	NA	NA	NA	NA	NA	NA	NA
ENSG00000174151	CYB561D1	chr1	91.4396	1.26025	0.61427	0.000811859	0.0127566	FALSE	not_DE		NA	NA	NA	NA	NA	NA	NA	NA	NA
ENSG00000261490	AC005674.2	chr4	64.728	2.06383	1.02195	0.00081205	0.0127566	FALSE	not_DE		NA	NA	NA	NA	NA	NA	NA	NA	NA
ENSG00000124795	DEK	chr6	8451.82	-0.481491	0.216399	0.000818162	0.0128342	FALSE	not_DE		NA	NA	NA	NA	NA	NA	NA	NA	NA
ENSG00000160323	ADAMTS13	chr9	68.8104	1.11443	0.495561	0.000822164	0.0128878	FALSE	not_DE		NA	NA	NA	NA	NA	NA	NA	NA	NA
ENSG00000166450	PRTG	chr15	6.8495	-3.93463e-06	0.0014427	0.000823219	0.0128951	FALSE	not_DE		NA	NA	NA	NA	NA	NA	NA	NA	NA
ENSG00000197992	CLEC9A	chr12	26.1334	-4.737e-06	0.0014427	0.000829303	0.0129642	FALSE	not_DE		NA	NA	NA	NA	NA	NA	NA	NA	NA
ENSG00000011260	UTP18	chr17	1911.34	-0.49539	0.225142	0.000830788	0.0129642	FALSE	not_DE		NA	NA	NA	NA	NA	NA	NA	NA	NA
ENSG00000122986	HVCN1	chr12	89.5459	1.39754	0.704079	0.000831394	0.0129642	FALSE	not_DE		NA	NA	NA	NA	NA	NA	NA	NA	NA
ENSG00000272795	AC126283.1	chr4	157.795	-1.33819	0.578247	0.000831419	0.0129642	FALSE	not_DE		NA	NA	NA	NA	NA	NA	NA	NA	NA
ENSG00000121904	CSMD2	chr1	13.5244	3.92464	2.43119	0.000831774	0.0129642	FALSE	not_DE		NA	NA	NA	NA	NA	NA	NA	NA	NA
ENSG00000099308	MAST3	chr19	164.032	0.951422	0.46672	0.000832345	0.0129642	FALSE	not_DE		NA	NA	NA	NA	NA	NA	NA	NA	NA
ENSG00000153714	LURAP1L	chr9	26.0442	4.83463	2.99901	0.00084022	0.0130683	FALSE	not_DE		NA	NA	NA	NA	NA	NA	NA	NA	NA
ENSG00000251018	HMMR-AS1	chr5	3.40765	-3.48587e-06	0.0014427	0.000841283	0.0130756	FALSE	not_DE		NA	NA	NA	NA	NA	NA	NA	NA	NA
ENSG00000120149	MSX2	chr5	44.5716	3.23117	1.60274	0.00085836	0.0133101	FALSE	not_DE		NA	NA	NA	NA	NA	NA	NA	NA	NA
ENSG00000275395	FCGBP	chr19	18.2867	4.3555	2.699	0.000858792	0.0133101	FALSE	not_DE		NA	NA	NA	NA	NA	NA	NA	NA	NA
ENSG00000100290	BIK	chr22	108.772	-2.78823e-06	0.00144269	0.000860869	0.0133329	FALSE	not_DE		NA	NA	NA	NA	NA	NA	NA	NA	NA
ENSG00000285938	AC072022.2	chr3	13.486	3.92849	2.44556	0.000863971	0.0133632	FALSE	not_DE		NA	NA	NA	NA	NA	NA	NA	NA	NA
ENSG00000187997	C17orf99	chr17	270.702	-5.10657e-06	0.00144269	0.000872956	0.0134631	FALSE	not_DE		NA	NA	NA	NA	NA	NA	NA	NA	NA
ENSG00000162825	NBPF20	chr1	107.945	1.22024	0.609352	0.000876253	0.0135018	FALSE	not_DE		NA	NA	NA	NA	NA	NA	NA	NA	NA
ENSG00000214954	LRRC69	chr8	199.626	1.05318	0.533381	0.00087669	0.0135018	FALSE	not_DE		NA	NA	NA	NA	NA	NA	NA	NA	NA
ENSG00000245330	AP005717.1	chr8	15.754	-5.20095e-06	0.0014427	0.000881761	0.0135638	FALSE	not_DE		NA	NA	NA	NA	NA	NA	NA	NA	NA
ENSG00000153002	CPB1	chr3	214.683	-8.53816e-06	0.0014427	0.00088308	0.0135716	FALSE	not_DE		NA	NA	NA	NA	NA	NA	NA	NA	NA
ENSG00000013364	MVP	chr16	300.668	1.03516	0.537184	0.000885036	0.013581	FALSE	not_DE		NA	NA	NA	NA	NA	NA	NA	NA	NA
ENSG00000184227	ACOT1	chr14	26.053	-1.171	0.550558	0.00088554	0.013581	FALSE	not_DE		NA	NA	NA	NA	NA	NA	NA	NA	NA
ENSG00000165801	ARHGEF40	chr14	130.253	1.2997	0.669431	0.000888441	0.013616	FALSE	not_DE		NA	NA	NA	NA	NA	NA	NA	NA	NA
ENSG00000073712	FERMT2	chr14	55.5367	2.65972	1.28941	0.000896563	0.0137213	FALSE	not_DE		NA	NA	NA	NA	NA	NA	NA	NA	NA
ENSG00000091879	ANGPT2	chr8	295.553	-2.47512e-06	0.00144269	0.000897335	0.0137235	FALSE	not_DE		NA	NA	NA	NA	NA	NA	NA	NA	NA
ENSG00000141448	GATA6	chr18	18.3724	4.3295	2.70994	0.000903477	0.0137791	FALSE	not_DE		NA	NA	NA	NA	NA	NA	NA	NA	NA
ENSG00000257553	AC034102.4	chr12	67.3814	-4.57066e-06	0.0014427	0.000904663	0.0137876	FALSE	not_DE		NA	NA	NA	NA	NA	NA	NA	NA	NA
ENSG00000253636	AC022893.1	chr8	129.281	1.46517	0.737542	0.000912225	0.013874	FALSE	not_DE		NA	NA	NA	NA	NA	NA	NA	NA	NA
ENSG00000260798	AC099314.1	chr16	3.3375	-2.77061e-06	0.0014427	0.000915242	0.0139103	FALSE	not_DE		NA	NA	NA	NA	NA	NA	NA	NA	NA
ENSG00000259426	AC027237.3	chr15	13.5181	-5.85972e-06	0.0014427	0.000917642	0.0139371	FALSE	not_DE		NA	NA	NA	NA	NA	NA	NA	NA	NA
ENSG00000168140	VASN	chr16	49.4441	2.21919	1.07223	0.000924867	0.0140185	FALSE	not_DE		NA	NA	NA	NA	NA	NA	NA	NA	NA
ENSG00000228672	PROB1	chr5	13.7252	-6.30588e-06	0.0014427	0.00092499	0.0140185	FALSE	not_DE		NA	NA	NA	NA	NA	NA	NA	NA	NA
ENSG00000157017	GHRL	chr3	134.311	1.5282	0.800299	0.000925475	0.0140185	FALSE	not_DE		NA	NA	NA	NA	NA	NA	NA	NA	NA
ENSG00000237471	AC073115.2	chr7	15.3123	4.0786	2.56502	0.000928055	0.0140467	FALSE	not_DE		NA	NA	NA	NA	NA	NA	NA	NA	NA
ENSG00000231933	Z98949.1	chr22	20.1052	4.44297	2.79998	0.000933926	0.0141259	FALSE	not_DE		NA	NA	NA	NA	NA	NA	NA	NA	NA
ENSG00000105971	CAV2	chr7	70.2208	1.64275	0.817708	0.000935314	0.0141371	FALSE	not_DE		NA	NA	NA	NA	NA	NA	NA	NA	NA
ENSG00000140538	NTRK3	chr15	35.4099	3.23172	1.45279	0.000945646	0.0142541	FALSE	not_DE		NA	NA	NA	NA	NA	NA	NA	NA	NA
ENSG00000236924	AL162411.1	chr9	20.1116	3.05964	1.49471	0.000948604	0.0142889	FALSE	not_DE		NA	NA	NA	NA	NA	NA	NA	NA	NA
ENSG00000177663	IL17RA	chr22	139.553	-2.16499e-06	0.00144269	0.000957643	0.0143682	FALSE	not_DE		NA	NA	NA	NA	NA	NA	NA	NA	NA
ENSG00000160013	PTGIR	chr19	71.4901	2.06285	1.06832	0.000959098	0.0143682	FALSE	not_DE		NA	NA	NA	NA	NA	NA	NA	NA	NA
ENSG00000283217	AC068205.1	chr11	5.99498	-1.92372e-06	0.0014427	0.000962802	0.01439	FALSE	not_DE		NA	NA	NA	NA	NA	NA	NA	NA	NA
ENSG00000226149	AL356124.1	chr6	43.7386	1.94122	0.900596	0.000963176	0.01439	FALSE	not_DE		NA	NA	NA	NA	NA	NA	NA	NA	NA
ENSG00000168404	MLKL	chr16	152.861	-0.770204	0.361629	0.000969468	0.014472	FALSE	not_DE		NA	NA	NA	NA	NA	NA	NA	NA	NA
ENSG00000205129	C4orf47	chr4	176.609	1.61338	0.941584	0.00096998	0.014472	FALSE	not_DE		NA	NA	NA	NA	NA	NA	NA	NA	NA
ENSG00000169213	RAB3B	chr1	46.9977	2.01734	0.959336	0.000979878	0.0145789	FALSE	not_DE		NA	NA	NA	NA	NA	NA	NA	NA	NA
ENSG00000254854	AP003390.1	chr11	22.6983	-7.6237e-06	0.0014427	0.000982665	0.0146018	FALSE	not_DE		NA	NA	NA	NA	NA	NA	NA	NA	NA
ENSG00000260141	AC145350.2	chr16	17.2663	4.21862	2.68356	0.000988011	0.0146713	FALSE	not_DE		NA	NA	NA	NA	NA	NA	NA	NA	NA
ENSG00000287509	AP001033.3	chr18	16.3167	-4.79195e-06	0.0014427	0.000992884	0.0147238	FALSE	not_DE		NA	NA	NA	NA	NA	NA	NA	NA	NA
ENSG00000164220	F2RL2	chr5	16.7407	-5.10093e-06	0.0014427	0.00100579	0.0148871	FALSE	not_DE		NA	NA	NA	NA	NA	NA	NA	NA	NA
ENSG00000249234	AC108063.1	chr4	29.1088	-5.59161e-06	0.0014427	0.00100837	0.0149132	FALSE	not_DE		NA	NA	NA	NA	NA	NA	NA	NA	NA
ENSG00000205861	PCOTH	chr13	20.9977	-1.52398	0.698826	0.00101054	0.0149191	FALSE	not_DE		NA	NA	NA	NA	NA	NA	NA	NA	NA
ENSG00000061676	NCKAP1	chr2	373.866	1.77112	1.13932	0.00101073	0.0149191	FALSE	not_DE		NA	NA	NA	NA	NA	NA	NA	NA	NA
ENSG00000060718	COL11A1	chr1	143.993	8.84377e-07	0.0014427	0.00101197	0.0149262	FALSE	not_DE		NA	NA	NA	NA	NA	NA	NA	NA	NA
ENSG00000175161	CADM2	chr3	24.4808	-5.76429e-06	0.0014427	0.00101954	0.0150278	FALSE	not_DE		NA	NA	NA	NA	NA	NA	NA	NA	NA
ENSG00000129990	SYT5	chr19	180.455	2.27815	1.5589	0.00102976	0.0151581	FALSE	not_DE		NA	NA	NA	NA	NA	NA	NA	NA	NA
ENSG00000170835	CEL	chr9	50.0548	1.44548	0.679295	0.00103068	0.0151602	FALSE	not_DE		NA	NA	NA	NA	NA	NA	NA	NA	NA
ENSG00000253392	AC119403.1	chr19	154.274	1.40382	0.76242	0.00103132	0.0151602	FALSE	not_DE		NA	NA	NA	NA	NA	NA	NA	NA	NA
ENSG00000102554	KLF5	chr13	51.5028	-5.55113e-06	0.0014427	0.00103232	0.0151602	FALSE	not_DE		NA	NA	NA	NA	NA	NA	NA	NA	NA
ENSG00000099974	DDTL	chr22	45.042	-1.35534	0.611056	0.00103272	0.0151602	FALSE	not_DE		NA	NA	NA	NA	NA	NA	NA	NA	NA
ENSG00000189114	BLOC1S3	chr19	72.74	1.24572	0.599384	0.00103513	0.0151762	FALSE	not_DE		NA	NA	NA	NA	NA	NA	NA	NA	NA
ENSG00000230537	AL158071.3	chr9	78.2731	1.4213	0.745309	0.00104902	0.0153467	FALSE	not_DE		NA	NA	NA	NA	NA	NA	NA	NA	NA
ENSG00000172348	RCAN2	chr6	45.4117	-5.22221e-06	0.0014427	0.00105865	0.0154386	FALSE	not_DE		NA	NA	NA	NA	NA	NA	NA	NA	NA
ENSG00000260719	AC009133.3	chr16	152.264	1.41632	0.781179	0.00106646	0.0155422	FALSE	not_DE		NA	NA	NA	NA	NA	NA	NA	NA	NA
ENSG00000115616	SLC9A2	chr2	102.227	1.48048	0.817036	0.00106774	0.0155423	FALSE	not_DE		NA	NA	NA	NA	NA	NA	NA	NA	NA
ENSG00000122477	LRRC39	chr1	36.5857	2.13944	0.904784	0.00106812	0.0155423	FALSE	not_DE		NA	NA	NA	NA	NA	NA	NA	NA	NA
ENSG00000178038	ALS2CL	chr3	32.7033	2.35525	1.00018	0.0010693	0.0155423	FALSE	not_DE		NA	NA	NA	NA	NA	NA	NA	NA	NA
ENSG00000122711	SPINK4	chr9	61.231	1.75685	0.855292	0.0010736	0.0155946	FALSE	not_DE		NA	NA	NA	NA	NA	NA	NA	NA	NA
ENSG00000266602	AP005262.2	chr18	12.1025	3.72055	2.40717	0.00107707	0.0156346	FALSE	not_DE		NA	NA	NA	NA	NA	NA	NA	NA	NA
ENSG00000196353	CPNE4	chr3	63.9107	2.92056	1.50091	0.00108006	0.0156676	FALSE	not_DE		NA	NA	NA	NA	NA	NA	NA	NA	NA
ENSG00000107338	SHB	chr9	189.318	-6.17351e-06	0.0014427	0.00110479	0.0159841	FALSE	not_DE		NA	NA	NA	NA	NA	NA	NA	NA	NA
ENSG00000203963	C1orf141	chr1	29.0432	-3.31307e-06	0.00144269	0.00110592	0.01599	FALSE	not_DE		NA	NA	NA	NA	NA	NA	NA	NA	NA
ENSG00000261801	LOXL1-AS1	chr15	27.7825	-1.9413	0.864816	0.0011167	0.0161141	FALSE	not_DE		NA	NA	NA	NA	NA	NA	NA	NA	NA
ENSG00000179965	ZNF771	chr16	93.3074	-1.21478	0.560152	0.00111835	0.0161273	FALSE	not_DE		NA	NA	NA	NA	NA	NA	NA	NA	NA
ENSG00000258272	AC007513.1	chr12	78.3378	-3.67821e-06	0.0014427	0.0011234	0.0161771	FALSE	not_DE		NA	NA	NA	NA	NA	NA	NA	NA	NA
ENSG00000235298	AL354733.3	chr9	139.257	-1.35258	0.615311	0.00112402	0.0161771	FALSE	not_DE		NA	NA	NA	NA	NA	NA	NA	NA	NA
ENSG00000258957	AL359317.2	chr14	75.1069	-0.901119	0.446203	0.00113465	0.0163037	FALSE	not_DE		NA	NA	NA	NA	NA	NA	NA	NA	NA
ENSG00000259007	AL358333.3	chr14	10.411	-5.48366e-06	0.0014427	0.00113483	0.0163037	FALSE	not_DE		NA	NA	NA	NA	NA	NA	NA	NA	NA
ENSG00000262223	AC110285.1	chr17	3.07053	-3.10265e-06	0.0014427	0.00113518	0.0163037	FALSE	not_DE		NA	NA	NA	NA	NA	NA	NA	NA	NA
ENSG00000008517	IL32	chr16	68.6366	2.17165	1.15081	0.00113805	0.0163256	FALSE	not_DE		NA	NA	NA	NA	NA	NA	NA	NA	NA
ENSG00000105792	CFAP69	chr7	121.299	1.77963	1.11706	0.00115581	0.016548	FALSE	not_DE		NA	NA	NA	NA	NA	NA	NA	NA	NA
ENSG00000111339	ART4	chr12	69.5264	1.77716	1.00532	0.00115845	0.0165751	FALSE	not_DE		NA	NA	NA	NA	NA	NA	NA	NA	NA
ENSG00000006047	YBX2	chr17	81.5937	-5.51393e-06	0.0014427	0.00115946	0.0165786	FALSE	not_DE		NA	NA	NA	NA	NA	NA	NA	NA	NA
ENSG00000182957	SPATA13	chr13	550.127	-8.21854e-06	0.0014427	0.00116042	0.0165816	FALSE	not_DE		NA	NA	NA	NA	NA	NA	NA	NA	NA
ENSG00000163803	PLB1	chr2	217.09	1.27872	0.764858	0.00116504	0.0166368	FALSE	not_DE		NA	NA	NA	NA	NA	NA	NA	NA	NA
ENSG00000175779	LINC02694	chr15	110.179	1.93607	1.21868	0.00116965	0.0166918	FALSE	not_DE		NA	NA	NA	NA	NA	NA	NA	NA	NA
ENSG00000231171	LINC01098	chr4	19.8696	2.87826	1.56483	0.00117888	0.0167963	FALSE	not_DE		NA	NA	NA	NA	NA	NA	NA	NA	NA
ENSG00000250237	AC010273.3	chr5	13.1509	-5.20877e-06	0.0014427	0.00117927	0.0167963	FALSE	not_DE		NA	NA	NA	NA	NA	NA	NA	NA	NA
ENSG00000169604	ANTXR1	chr2	26.0672	3.23521	1.80565	0.00119112	0.0169541	FALSE	not_DE		NA	NA	NA	NA	NA	NA	NA	NA	NA
ENSG00000184557	SOCS3	chr17	144.873	1.94223	1.30038	0.00119677	0.0170236	FALSE	not_DE		NA	NA	NA	NA	NA	NA	NA	NA	NA
ENSG00000148483	TMEM236	chr10	17.3963	2.96377	1.43453	0.00120054	0.0170449	FALSE	not_DE		NA	NA	NA	NA	NA	NA	NA	NA	NA
ENSG00000137767	SQOR	chr15	106.851	-1.13276	0.531105	0.00120086	0.0170449	FALSE	not_DE		NA	NA	NA	NA	NA	NA	NA	NA	NA
ENSG00000214894	LINC00243	chr6	29.389	-4.81423e-06	0.0014427	0.00120161	0.0170449	FALSE	not_DE		NA	NA	NA	NA	NA	NA	NA	NA	NA
ENSG00000284823	AL356747.1	chr6	7.52964	-4.95897e-06	0.0014427	0.00120181	0.0170449	FALSE	not_DE		NA	NA	NA	NA	NA	NA	NA	NA	NA
ENSG00000174136	RGMB	chr5	18.6001	2.78318	1.48529	0.00120214	0.0170449	FALSE	not_DE		NA	NA	NA	NA	NA	NA	NA	NA	NA
ENSG00000258131	AC007656.2	chr12	271.146	1.49076	0.96877	0.00121396	0.0171791	FALSE	not_DE		NA	NA	NA	NA	NA	NA	NA	NA	NA
ENSG00000113600	C9	chr5	18.1968	-4.96428e-06	0.0014427	0.00122361	0.0173046	FALSE	not_DE		NA	NA	NA	NA	NA	NA	NA	NA	NA
ENSG00000179774	ATOH7	chr10	7.4738	-3.12581e-06	0.0014427	0.00122514	0.0173052	FALSE	not_DE		NA	NA	NA	NA	NA	NA	NA	NA	NA
ENSG00000232415	ELN-AS1	chr7	11.9517	3.65298	2.42275	0.00122602	0.0173052	FALSE	not_DE		NA	NA	NA	NA	NA	NA	NA	NA	NA
ENSG00000168685	IL7R	chr5	38.4746	3.86329	2.19345	0.00123073	0.0173606	FALSE	not_DE		NA	NA	NA	NA	NA	NA	NA	NA	NA
ENSG00000174611	KY	chr3	5.11701	-2.69769e-06	0.00144269	0.00123686	0.0174352	FALSE	not_DE		NA	NA	NA	NA	NA	NA	NA	NA	NA
ENSG00000164181	ELOVL7	chr5	391.462	-1.10478e-05	0.00144271	0.00124541	0.0175226	FALSE	not_DE		NA	NA	NA	NA	NA	NA	NA	NA	NA
ENSG00000092621	PHGDH	chr1	192.934	-5.51665e-06	0.0014427	0.00126387	0.0177596	FALSE	not_DE		NA	NA	NA	NA	NA	NA	NA	NA	NA
ENSG00000196358	NTNG2	chr9	21.4955	-5.5766e-06	0.0014427	0.00126857	0.0177949	FALSE	not_DE		NA	NA	NA	NA	NA	NA	NA	NA	NA
ENSG00000287735	AL355075.6	chr14	10.8472	-5.07635e-06	0.0014427	0.00126863	0.0177949	FALSE	not_DE		NA	NA	NA	NA	NA	NA	NA	NA	NA
ENSG00000251461	AC091133.4	chr17	9.60798	3.31303	2.22097	0.00126881	0.0177949	FALSE	not_DE		NA	NA	NA	NA	NA	NA	NA	NA	NA
ENSG00000144130	NT5DC4	chr2	7.67812	-4.96839e-06	0.0014427	0.0012903	0.0180387	FALSE	not_DE		NA	NA	NA	NA	NA	NA	NA	NA	NA
ENSG00000132535	DLG4	chr17	204.554	0.680567	0.372898	0.00129117	0.0180394	FALSE	not_DE		NA	NA	NA	NA	NA	NA	NA	NA	NA
ENSG00000282381	AC104073.4	chr7	47.1709	2.73448	1.49034	0.00129211	0.018041	FALSE	not_DE		NA	NA	NA	NA	NA	NA	NA	NA	NA
ENSG00000157680	DGKI	chr7	167.391	1.71627	1.09335	0.00130023	0.0181156	FALSE	not_DE		NA	NA	NA	NA	NA	NA	NA	NA	NA
ENSG00000211895	IGHA1	chr14	27.4682	4.72309	3.26959	0.00130662	0.0181859	FALSE	not_DE		NA	NA	NA	NA	NA	NA	NA	NA	NA
ENSG00000196781	TLE1	chr9	148.962	-4.23756e-06	0.0014427	0.0013107	0.0182312	FALSE	not_DE		NA	NA	NA	NA	NA	NA	NA	NA	NA
ENSG00000163218	PGLYRP4	chr1	35.8131	2.02466	0.98243	0.00131338	0.0182569	FALSE	not_DE		NA	NA	NA	NA	NA	NA	NA	NA	NA
ENSG00000188687	SLC4A5	chr2	293.75	1.14613	0.708984	0.00131651	0.0182773	FALSE	not_DE		NA	NA	NA	NA	NA	NA	NA	NA	NA
ENSG00000223715	LINC01208	chr3	50.6844	1.82335	0.980757	0.00132342	0.0183501	FALSE	not_DE		NA	NA	NA	NA	NA	NA	NA	NA	NA
ENSG00000253535	AC120193.1	chr8	115.873	-5.7864e-06	0.0014427	0.00133168	0.0184466	FALSE	not_DE		NA	NA	NA	NA	NA	NA	NA	NA	NA
ENSG00000159871	LYPD5	chr19	12.6548	3.72523	2.50959	0.00133206	0.0184466	FALSE	not_DE		NA	NA	NA	NA	NA	NA	NA	NA	NA
ENSG00000154222	CC2D1B	chr1	313.176	0.884148	0.510921	0.00133444	0.0184601	FALSE	not_DE		NA	NA	NA	NA	NA	NA	NA	NA	NA
ENSG00000232977	LINC00327	chr13	5.00901	-2.7679e-06	0.0014427	0.00133913	0.0184899	FALSE	not_DE		NA	NA	NA	NA	NA	NA	NA	NA	NA
ENSG00000077935	SMC1B	chr22	96.7408	1.42651	0.819707	0.00134079	0.0184899	FALSE	not_DE		NA	NA	NA	NA	NA	NA	NA	NA	NA
ENSG00000235590	GNAS-AS1	chr20	9.96708	-4.29367e-06	0.0014427	0.00134106	0.0184899	FALSE	not_DE		NA	NA	NA	NA	NA	NA	NA	NA	NA
ENSG00000213699	SLC35F6	chr2	127.609	1.17471	0.691496	0.00134229	0.018495	FALSE	not_DE		NA	NA	NA	NA	NA	NA	NA	NA	NA
ENSG00000259207	ITGB3	chr17	654.34	1.8008	1.4779	0.00135443	0.0186505	FALSE	not_DE		NA	NA	NA	NA	NA	NA	NA	NA	NA
ENSG00000074181	NOTCH3	chr19	16.2751	2.75924	1.40546	0.0013737	0.0188855	FALSE	not_DE		NA	NA	NA	NA	NA	NA	NA	NA	NA
ENSG00000138771	SHROOM3	chr4	16.8346	-4.70383e-06	0.0014427	0.0013743	0.0188855	FALSE	not_DE		NA	NA	NA	NA	NA	NA	NA	NA	NA
ENSG00000228809	AL034428.1	chr20	13.3369	-4.94765e-06	0.0014427	0.00137493	0.0188855	FALSE	not_DE		NA	NA	NA	NA	NA	NA	NA	NA	NA
ENSG00000064547	LPAR2	chr19	297.075	1.32988	0.88159	0.00138093	0.0189561	FALSE	not_DE		NA	NA	NA	NA	NA	NA	NA	NA	NA
ENSG00000247199	AC011346.1	chr5	61.0032	1.4056	0.771632	0.00138301	0.0189728	FALSE	not_DE		NA	NA	NA	NA	NA	NA	NA	NA	NA
ENSG00000100298	APOBEC3H	chr22	49.7644	1.81134	0.949637	0.00138586	0.0190001	FALSE	not_DE		NA	NA	NA	NA	NA	NA	NA	NA	NA
ENSG00000135378	PRRG4	chr11	110.141	-3.49471e-06	0.00144269	0.00140401	0.0192249	FALSE	not_DE		NA	NA	NA	NA	NA	NA	NA	NA	NA
ENSG00000286092	AC117503.5	chr12	52.4642	-6.31605e-06	0.0014427	0.00140559	0.0192346	FALSE	not_DE		NA	NA	NA	NA	NA	NA	NA	NA	NA
ENSG00000198053	SIRPA	chr20	21.7726	-4.69443e-06	0.0014427	0.00140732	0.0192462	FALSE	not_DE		NA	NA	NA	NA	NA	NA	NA	NA	NA
ENSG00000259357	AL590133.2	chr1	8.60201	-4.66303e-06	0.0014427	0.00141142	0.0192903	FALSE	not_DE		NA	NA	NA	NA	NA	NA	NA	NA	NA
ENSG00000249816	LINC00964	chr8	58.1033	2.65174	1.51269	0.00141249	0.0192929	FALSE	not_DE		NA	NA	NA	NA	NA	NA	NA	NA	NA
ENSG00000224957	LINC01266	chr3	5.75759	-1.94745e-06	0.00144269	0.00141452	0.0193087	FALSE	not_DE		NA	NA	NA	NA	NA	NA	NA	NA	NA
ENSG00000131459	GFPT2	chr5	43.865	2.66349	1.34715	0.0014154	0.0193087	FALSE	not_DE		NA	NA	NA	NA	NA	NA	NA	NA	NA
ENSG00000257176	AC009318.1	chr12	261.789	1.43832	1.0002	0.00142139	0.0193784	FALSE	not_DE		NA	NA	NA	NA	NA	NA	NA	NA	NA
ENSG00000285600	AC023593.1	chr3	12.5495	-5.61387e-06	0.0014427	0.00142262	0.0193831	FALSE	not_DE		NA	NA	NA	NA	NA	NA	NA	NA	NA
ENSG00000184566	AC132216.1	chr11	10.3993	-3.96228e-06	0.0014427	0.00142596	0.0194045	FALSE	not_DE		NA	NA	NA	NA	NA	NA	NA	NA	NA
ENSG00000233144	AL512656.1	chr10	13.392	-4.89215e-06	0.0014427	0.00143691	0.0195414	FALSE	not_DE		NA	NA	NA	NA	NA	NA	NA	NA	NA
ENSG00000134317	GRHL1	chr2	178.077	1.48701	1.03856	0.00144739	0.0196718	FALSE	not_DE		NA	NA	NA	NA	NA	NA	NA	NA	NA
ENSG00000237813	AC002066.1	chr7	19.0647	3.03159	1.56746	0.00145319	0.0197325	FALSE	not_DE		NA	NA	NA	NA	NA	NA	NA	NA	NA
ENSG00000129244	ATP1B2	chr17	142.162	-1.40564	0.672071	0.00145431	0.0197325	FALSE	not_DE		NA	NA	NA	NA	NA	NA	NA	NA	NA
ENSG00000139574	NPFF	chr12	29.3896	2.22795	0.978753	0.00145974	0.0197817	FALSE	not_DE		NA	NA	NA	NA	NA	NA	NA	NA	NA
ENSG00000272610	MAGI1-IT1	chr3	10.5374	3.39548	2.33988	0.00146066	0.0197817	FALSE	not_DE		NA	NA	NA	NA	NA	NA	NA	NA	NA
ENSG00000134627	PIWIL4	chr11	85.1036	1.1588	0.689276	0.00146088	0.0197817	FALSE	not_DE		NA	NA	NA	NA	NA	NA	NA	NA	NA
ENSG00000276180	HIST1H4I	chr6	112.256	-5.91442e-06	0.0014427	0.00147716	0.0199775	FALSE	not_DE		NA	NA	NA	NA	NA	NA	NA	NA	NA
ENSG00000129173	E2F8	chr11	171.261	-1.36194	0.656582	0.0014853	0.0200753	FALSE	not_DE		NA	NA	NA	NA	NA	NA	NA	NA	NA
ENSG00000245848	CEBPA	chr19	1412.09	9.48595e-07	0.0014427	0.00149474	0.0201781	FALSE	not_DE		NA	NA	NA	NA	NA	NA	NA	NA	NA
ENSG00000265254	AC015917.2	chr17	17.8768	-4.56168e-06	0.0014427	0.00150802	0.0203284	FALSE	not_DE		NA	NA	NA	NA	NA	NA	NA	NA	NA
ENSG00000162733	DDR2	chr1	63.4204	1.76653	1.00342	0.00150865	0.0203284	FALSE	not_DE		NA	NA	NA	NA	NA	NA	NA	NA	NA
ENSG00000173272	MZT2A	chr2	5264.6	-1.67406e-05	0.00144271	0.00151199	0.0203609	FALSE	not_DE		NA	NA	NA	NA	NA	NA	NA	NA	NA
ENSG00000272910	AC090425.3	chr3	6.69982	-3.46551e-06	0.00144269	0.00151623	0.0204055	FALSE	not_DE		NA	NA	NA	NA	NA	NA	NA	NA	NA
ENSG00000232131	NCOA7-AS1	chr6	23.0479	-5.42323e-06	0.0014427	0.00152019	0.0204462	FALSE	not_DE		NA	NA	NA	NA	NA	NA	NA	NA	NA
ENSG00000227706	AL713998.1	chr6	43.9309	2.21445	1.21997	0.00153607	0.0206473	FALSE	not_DE		NA	NA	NA	NA	NA	NA	NA	NA	NA
ENSG00000144369	FAM171B	chr2	111.211	-1.98796	0.93411	0.00154495	0.020743	FALSE	not_DE		NA	NA	NA	NA	NA	NA	NA	NA	NA
ENSG00000268027	AC243960.1	chr19	350.599	1.66315	1.49228	0.00154596	0.020743	FALSE	not_DE		NA	NA	NA	NA	NA	NA	NA	NA	NA
ENSG00000215483	LINC00598	chr13	28.8253	2.09408	0.959951	0.00154603	0.020743	FALSE	not_DE		NA	NA	NA	NA	NA	NA	NA	NA	NA
ENSG00000143995	MEIS1	chr2	696.403	-4.37556e-06	0.0014427	0.00154837	0.0207539	FALSE	not_DE		NA	NA	NA	NA	NA	NA	NA	NA	NA
ENSG00000241073	AC093019.2	chr1	142.465	-1.24622	0.612973	0.00154873	0.0207539	FALSE	not_DE		NA	NA	NA	NA	NA	NA	NA	NA	NA
ENSG00000245025	AC107959.1	chr8	49.8821	-6.40341e-06	0.0014427	0.0015528	0.0207831	FALSE	not_DE		NA	NA	NA	NA	NA	NA	NA	NA	NA
ENSG00000096092	TMEM14A	chr6	1042.36	-7.50941e-06	0.0014427	0.00155529	0.0208038	FALSE	not_DE		NA	NA	NA	NA	NA	NA	NA	NA	NA
ENSG00000182732	RGS6	chr14	372.757	1.86397e-06	0.0014427	0.0015604	0.0208594	FALSE	not_DE		NA	NA	NA	NA	NA	NA	NA	NA	NA
ENSG00000137642	SORL1	chr11	77.3611	-4.72807e-06	0.0014427	0.00156951	0.0209264	FALSE	not_DE		NA	NA	NA	NA	NA	NA	NA	NA	NA
ENSG00000187905	LRRC74B	chr22	12.4398	3.63302	2.54452	0.00157456	0.0209264	FALSE	not_DE		NA	NA	NA	NA	NA	NA	NA	NA	NA
ENSG00000057468	MSH4	chr1	41.8974	1.54433	0.796084	0.00157574	0.0209264	FALSE	not_DE		NA	NA	NA	NA	NA	NA	NA	NA	NA
ENSG00000157020	SEC13	chr3	5015.03	0.399959	0.22786	0.00157588	0.0209264	FALSE	not_DE		NA	NA	NA	NA	NA	NA	NA	NA	NA
ENSG00000236609	ZNF853	chr7	72.1195	1.53885	1.02787	0.00158224	0.0209978	FALSE	not_DE		NA	NA	NA	NA	NA	NA	NA	NA	NA
ENSG00000184860	SDR42E1	chr16	9.51709	-3.17493e-06	0.0014427	0.00158715	0.0210339	FALSE	not_DE		NA	NA	NA	NA	NA	NA	NA	NA	NA
ENSG00000076641	PAG1	chr8	1298.79	1.86321e-06	0.0014427	0.00158876	0.0210339	FALSE	not_DE		NA	NA	NA	NA	NA	NA	NA	NA	NA
ENSG00000230749	MEIS1-AS2	chr2	22.9835	-3.85469e-06	0.0014427	0.00159482	0.0210887	FALSE	not_DE		NA	NA	NA	NA	NA	NA	NA	NA	NA
ENSG00000187244	BCAM	chr19	149.186	1.4937	1.04988	0.00160508	0.0211862	FALSE	not_DE		NA	NA	NA	NA	NA	NA	NA	NA	NA
ENSG00000134709	HOOK1	chr1	494.469	-3.38699e-06	0.00144269	0.00161188	0.0212503	FALSE	not_DE		NA	NA	NA	NA	NA	NA	NA	NA	NA
ENSG00000227740	LINC02803	chr1	51.7216	2.11267	1.38303	0.00161574	0.0212884	FALSE	not_DE		NA	NA	NA	NA	NA	NA	NA	NA	NA
ENSG00000106688	SLC1A1	chr9	13.6083	3.70954	2.63077	0.00162861	0.0214195	FALSE	not_DE		NA	NA	NA	NA	NA	NA	NA	NA	NA
ENSG00000173482	PTPRM	chr18	74.8032	-3.06995e-06	0.00144269	0.00163058	0.0214325	FALSE	not_DE		NA	NA	NA	NA	NA	NA	NA	NA	NA
ENSG00000257660	ADCY6-DT	chr12	54.844	1.77794	1.06984	0.00163252	0.0214452	FALSE	not_DE		NA	NA	NA	NA	NA	NA	NA	NA	NA
ENSG00000117519	CNN3	chr1	62.6764	-4.96335e-06	0.0014427	0.00163591	0.0214641	FALSE	not_DE		NA	NA	NA	NA	NA	NA	NA	NA	NA
ENSG00000154645	CHODL	chr21	85.5912	1.38841	0.893923	0.00164737	0.0215887	FALSE	not_DE		NA	NA	NA	NA	NA	NA	NA	NA	NA
ENSG00000260051	AL031600.1	chr16	19.2506	-5.50378e-06	0.0014427	0.00165016	0.0216123	FALSE	not_DE		NA	NA	NA	NA	NA	NA	NA	NA	NA
ENSG00000204706	MAMDC2-AS1	chr9	37.3939	2.61561	1.3841	0.00166569	0.0217941	FALSE	not_DE		NA	NA	NA	NA	NA	NA	NA	NA	NA
ENSG00000158079	PTPDC1	chr9	257.026	1.19177	0.864872	0.00166602	0.0217941	FALSE	not_DE		NA	NA	NA	NA	NA	NA	NA	NA	NA
ENSG00000175868	CALCB	chr11	50.4875	2.12802	1.38656	0.00169166	0.0220638	FALSE	not_DE		NA	NA	NA	NA	NA	NA	NA	NA	NA
ENSG00000175513	TSGA10IP	chr11	115.083	1.48673	1.02155	0.00170442	0.0222039	FALSE	not_DE		NA	NA	NA	NA	NA	NA	NA	NA	NA
ENSG00000102678	FGF9	chr13	86.427	2.36834	3.78221	0.00170859	0.0222451	FALSE	not_DE		NA	NA	NA	NA	NA	NA	NA	NA	NA
ENSG00000158486	DNAH3	chr16	66.574	1.42855	0.926506	0.00171796	0.0223539	FALSE	not_DE		NA	NA	NA	NA	NA	NA	NA	NA	NA
ENSG00000254444	AC022762.1	chr11	31.0981	3.49663	2.15748	0.00172367	0.0223884	FALSE	not_DE		NA	NA	NA	NA	NA	NA	NA	NA	NA
ENSG00000247828	TMEM161B-AS1	chr5	1112.76	0.495925	0.299148	0.00172693	0.0224173	FALSE	not_DE		NA	NA	NA	NA	NA	NA	NA	NA	NA
ENSG00000096063	SRPK1	chr6	4729.14	-0.473251	0.256	0.00173149	0.0224368	FALSE	not_DE		NA	NA	NA	NA	NA	NA	NA	NA	NA
ENSG00000231704	AC004895.1	chr7	32.5974	-1.45471	0.756478	0.00173321	0.022446	FALSE	not_DE		NA	NA	NA	NA	NA	NA	NA	NA	NA
ENSG00000204657	OR2H2	chr6	12.0239	3.53654	2.54044	0.00173623	0.0224718	FALSE	not_DE		NA	NA	NA	NA	NA	NA	NA	NA	NA
ENSG00000185559	DLK1	chr14	175.63	6.34178	1.27764	0.00174985	0.0226281	FALSE	not_DE		NA	NA	NA	NA	NA	NA	NA	NA	NA
ENSG00000124490	CRISP2	chr6	5.88045	-3.64166e-06	0.0014427	0.00175419	0.0226605	FALSE	not_DE		NA	NA	NA	NA	NA	NA	NA	NA	NA
ENSG00000286223	AC064836.4	chr2	94.3506	-0.831752	0.455528	0.00175493	0.0226605	FALSE	not_DE		NA	NA	NA	NA	NA	NA	NA	NA	NA
ENSG00000205704	LINC00634	chr22	13.0954	-4.86165e-06	0.0014427	0.00176291	0.0227368	FALSE	not_DE		NA	NA	NA	NA	NA	NA	NA	NA	NA
ENSG00000175048	ZDHHC14	chr6	394.374	-5.82806e-06	0.0014427	0.00176918	0.0227775	FALSE	not_DE		NA	NA	NA	NA	NA	NA	NA	NA	NA
ENSG00000105227	PRX	chr19	60.4961	-0.845842	0.465122	0.00178501	0.0229323	FALSE	not_DE		NA	NA	NA	NA	NA	NA	NA	NA	NA
ENSG00000073605	GSDMB	chr17	114.792	1.23234	0.846325	0.0017874	0.0229323	FALSE	not_DE		NA	NA	NA	NA	NA	NA	NA	NA	NA
ENSG00000234284	ZNF879	chr5	102.531	1.14671	0.751007	0.0017885	0.0229323	FALSE	not_DE		NA	NA	NA	NA	NA	NA	NA	NA	NA
ENSG00000233515	LINC01518	chr10	4.5065	-3.48818e-06	0.0014427	0.00179333	0.0229808	FALSE	not_DE		NA	NA	NA	NA	NA	NA	NA	NA	NA
ENSG00000227953	LINC01341	chr1	56.2317	1.41989	0.865994	0.00179557	0.0229961	FALSE	not_DE		NA	NA	NA	NA	NA	NA	NA	NA	NA
ENSG00000249951	AC108067.1	chr4	9.25262	5.22875	2.38266	0.00181748	0.0232096	FALSE	not_DE		NA	NA	NA	NA	NA	NA	NA	NA	NA
ENSG00000104760	FGL1	chr8	39.8352	1.29776e-06	0.0014427	0.00182203	0.0232536	FALSE	not_DE		NA	NA	NA	NA	NA	NA	NA	NA	NA
ENSG00000100767	PAPLN	chr14	41.1063	1.48779	0.803167	0.00182469	0.0232741	FALSE	not_DE		NA	NA	NA	NA	NA	NA	NA	NA	NA
ENSG00000242759	LINC00882	chr3	72.8342	1.59627	1.09203	0.00183329	0.0233566	FALSE	not_DE		NA	NA	NA	NA	NA	NA	NA	NA	NA
ENSG00000166750	SLFN5	chr17	70.8777	1.49025	1.01992	0.00183435	0.0233566	FALSE	not_DE		NA	NA	NA	NA	NA	NA	NA	NA	NA
ENSG00000268403	AC132192.2	chr11	181.084	-8.05e-06	0.0014427	0.00184454	0.0234728	FALSE	not_DE		NA	NA	NA	NA	NA	NA	NA	NA	NA
ENSG00000101445	PPP1R16B	chr20	4489.45	2.03031e-06	0.0014427	0.00184851	0.0235037	FALSE	not_DE		NA	NA	NA	NA	NA	NA	NA	NA	NA
ENSG00000247092	SNHG10	chr14	906.459	-4.51129e-06	0.00144269	0.00185382	0.0235499	FALSE	not_DE		NA	NA	NA	NA	NA	NA	NA	NA	NA
ENSG00000229109	AL137847.1	chr9	10.3092	3.30064	2.40677	0.00185882	0.0235862	FALSE	not_DE		NA	NA	NA	NA	NA	NA	NA	NA	NA
ENSG00000103067	ESRP2	chr16	7.47983	-4.68853e-06	0.0014427	0.00186529	0.0236546	FALSE	not_DE		NA	NA	NA	NA	NA	NA	NA	NA	NA
ENSG00000065534	MYLK	chr3	244.532	1.6663	3.20602	0.00187304	0.0237392	FALSE	not_DE		NA	NA	NA	NA	NA	NA	NA	NA	NA
ENSG00000162543	UBXN10	chr1	64.9751	-5.45382e-06	0.00144269	0.00187962	0.0238019	FALSE	not_DE		NA	NA	NA	NA	NA	NA	NA	NA	NA
ENSG00000260296	AC095057.3	chr4	38.0207	1.27427	0.659484	0.00188146	0.0238048	FALSE	not_DE		NA	NA	NA	NA	NA	NA	NA	NA	NA
ENSG00000272112	AC011374.2	chr5	8.19501	2.99198	2.19059	0.00190894	0.024106	FALSE	not_DE		NA	NA	NA	NA	NA	NA	NA	NA	NA
ENSG00000144445	KANSL1L	chr2	1492.79	0.464252	0.296147	0.00190966	0.024106	FALSE	not_DE		NA	NA	NA	NA	NA	NA	NA	NA	NA
ENSG00000258708	SLC25A21-AS1	chr14	157.415	1.34775	1.07045	0.00191226	0.0241108	FALSE	not_DE		NA	NA	NA	NA	NA	NA	NA	NA	NA
ENSG00000260001	TGFBR3L	chr19	49.0863	-5.83674e-06	0.0014427	0.00191887	0.0241391	FALSE	not_DE		NA	NA	NA	NA	NA	NA	NA	NA	NA
ENSG00000106785	TRIM14	chr9	307.823	-6.33518e-06	0.0014427	0.00192907	0.0242355	FALSE	not_DE		NA	NA	NA	NA	NA	NA	NA	NA	NA
ENSG00000164742	ADCY1	chr7	72.6176	1.7797	1.31463	0.00192984	0.0242355	FALSE	not_DE		NA	NA	NA	NA	NA	NA	NA	NA	NA
ENSG00000256512	AC009511.1	chr12	4.43026	-2.98589e-06	0.0014427	0.00193457	0.024281	FALSE	not_DE		NA	NA	NA	NA	NA	NA	NA	NA	NA
ENSG00000173567	ADGRF3	chr2	163.128	-1.08414	0.578036	0.00193921	0.0243114	FALSE	not_DE		NA	NA	NA	NA	NA	NA	NA	NA	NA
ENSG00000114790	ARHGEF26	chr3	84.4495	-5.45078e-06	0.0014427	0.00195411	0.0244804	FALSE	not_DE		NA	NA	NA	NA	NA	NA	NA	NA	NA
ENSG00000255959	AP000777.2	chr11	11.6831	-4.89701e-06	0.0014427	0.00195491	0.0244804	FALSE	not_DE		NA	NA	NA	NA	NA	NA	NA	NA	NA
ENSG00000163645	ERICH6	chr3	85.621	1.08946	0.683544	0.00196073	0.0245393	FALSE	not_DE		NA	NA	NA	NA	NA	NA	NA	NA	NA
ENSG00000140848	CPNE2	chr16	139.078	1.02387	0.736274	0.0019647	0.024561	FALSE	not_DE		NA	NA	NA	NA	NA	NA	NA	NA	NA
ENSG00000159713	TPPP3	chr16	16.5964	2.51164	1.54786	0.00196773	0.0245849	FALSE	not_DE		NA	NA	NA	NA	NA	NA	NA	NA	NA
ENSG00000249693	THEGL	chr4	8.95704	-4.56553e-06	0.0014427	0.00197621	0.0246488	FALSE	not_DE		NA	NA	NA	NA	NA	NA	NA	NA	NA
ENSG00000188175	HEPACAM2	chr7	596.945	2.92935e-06	0.0014427	0.00198005	0.0246687	FALSE	not_DE		NA	NA	NA	NA	NA	NA	NA	NA	NA
ENSG00000033122	LRRC7	chr1	3033.3	2.66647e-06	0.0014427	0.00198156	0.0246735	FALSE	not_DE		NA	NA	NA	NA	NA	NA	NA	NA	NA
ENSG00000254233	LINC02365	chr4	127.492	-3.78902e-06	0.0014427	0.00198784	0.0247377	FALSE	not_DE		NA	NA	NA	NA	NA	NA	NA	NA	NA
ENSG00000211772	TRBC2	chr7	161.109	-3.3007e-06	0.0014427	0.00199157	0.024756	FALSE	not_DE		NA	NA	NA	NA	NA	NA	NA	NA	NA
ENSG00000244734	HBB	chr11	84375	-3.10134e-06	0.0014427	0.00200534	0.024906	FALSE	not_DE		NA	NA	NA	NA	NA	NA	NA	NA	NA
ENSG00000237128	LINC02652	chr10	62.5176	2.44599	1.78489	0.00201276	0.0249752	FALSE	not_DE		NA	NA	NA	NA	NA	NA	NA	NA	NA
ENSG00000204389	HSPA1A	chr6	7097.97	-4.08677e-06	0.0014427	0.00201374	0.0249752	FALSE	not_DE		NA	NA	NA	NA	NA	NA	NA	NA	NA
ENSG00000164164	OTUD4	chr4	1539.16	-0.448853	0.24771	0.00202273	0.0250443	FALSE	not_DE		NA	NA	NA	NA	NA	NA	NA	NA	NA
ENSG00000277531	PNMA8C	chr19	16.7144	3.88495	2.99136	0.002026	0.0250706	FALSE	not_DE		NA	NA	NA	NA	NA	NA	NA	NA	NA
ENSG00000287054	AC113410.5	chr5	20.7424	-4.64278e-06	0.0014427	0.00204155	0.0252204	FALSE	not_DE		NA	NA	NA	NA	NA	NA	NA	NA	NA
ENSG00000186364	NUDT17	chr1	256.189	0.879217	0.617548	0.0020434	0.0252284	FALSE	not_DE		NA	NA	NA	NA	NA	NA	NA	NA	NA
ENSG00000253619	AC068413.1	chr8	45.8206	-1.53531	0.820249	0.00204449	0.0252284	FALSE	not_DE		NA	NA	NA	NA	NA	NA	NA	NA	NA
ENSG00000127412	TRPV5	chr7	39.8294	1.83395	1.01085	0.00204735	0.0252495	FALSE	not_DE		NA	NA	NA	NA	NA	NA	NA	NA	NA
ENSG00000280486	AC005329.3	chr19	2.39784	-2.83814e-06	0.0014427	0.0020496	0.0252631	FALSE	not_DE		NA	NA	NA	NA	NA	NA	NA	NA	NA
ENSG00000286437	AF111169.4	chr14	13.8866	-5.66493e-06	0.0014427	0.00205377	0.0252856	FALSE	not_DE		NA	NA	NA	NA	NA	NA	NA	NA	NA
ENSG00000181458	TMEM45A	chr3	113.765	1.62271	1.35681	0.00207126	0.0254445	FALSE	not_DE		NA	NA	NA	NA	NA	NA	NA	NA	NA
ENSG00000138735	PDE5A	chr4	425.26	1.19817	1.13694	0.00207357	0.0254508	FALSE	not_DE		NA	NA	NA	NA	NA	NA	NA	NA	NA
ENSG00000226686	LINC01535	chr19	26.6063	-4.92727e-06	0.0014427	0.00207666	0.025468	FALSE	not_DE		NA	NA	NA	NA	NA	NA	NA	NA	NA
ENSG00000278719	MCM8-AS1	chr20	22.3438	-6.38675e-06	0.0014427	0.00208693	0.0255655	FALSE	not_DE		NA	NA	NA	NA	NA	NA	NA	NA	NA
ENSG00000250186	AC091180.3	chr17	20.3328	-5.29048e-06	0.0014427	0.00209807	0.0256733	FALSE	not_DE		NA	NA	NA	NA	NA	NA	NA	NA	NA
ENSG00000172345	STARD5	chr15	108.607	-1.05093	0.579212	0.00210569	0.0257379	FALSE	not_DE		NA	NA	NA	NA	NA	NA	NA	NA	NA
ENSG00000271553	AC018638.7	chr7	9.14028	3.10343	2.3385	0.00211203	0.0258011	FALSE	not_DE		NA	NA	NA	NA	NA	NA	NA	NA	NA
ENSG00000286581	AL450992.3	chr1	99.1619	1.46233e-05	0.00144273	0.0021341	0.0259996	FALSE	not_DE		NA	NA	NA	NA	NA	NA	NA	NA	NA
ENSG00000145569	OTULINL	chr5	90.6125	-1.1688	0.647947	0.0021342	0.0259996	FALSE	not_DE		NA	NA	NA	NA	NA	NA	NA	NA	NA
ENSG00000106633	GCK	chr7	2.87896	-2.50173e-06	0.0014427	0.00213771	0.0260136	FALSE	not_DE		NA	NA	NA	NA	NA	NA	NA	NA	NA
ENSG00000269054	AC012313.6	chr19	77.6971	1.19239	0.79062	0.00214297	0.0260343	FALSE	not_DE		NA	NA	NA	NA	NA	NA	NA	NA	NA
ENSG00000211695	TRGV9	chr7	15.8484	3.79504	2.97507	0.0021516	0.0261103	FALSE	not_DE		NA	NA	NA	NA	NA	NA	NA	NA	NA
ENSG00000114853	ZBTB47	chr3	36.6082	1.50663	0.88668	0.00215666	0.0261553	FALSE	not_DE		NA	NA	NA	NA	NA	NA	NA	NA	NA
ENSG00000229588	AL596087.2	chr1	11.7756	-4.881e-06	0.0014427	0.00215769	0.0261553	FALSE	not_DE		NA	NA	NA	NA	NA	NA	NA	NA	NA
ENSG00000135063	FAM189A2	chr9	9.39245	3.12366	2.37272	0.00216242	0.0261981	FALSE	not_DE		NA	NA	NA	NA	NA	NA	NA	NA	NA
ENSG00000159723	AGRP	chr16	22.8107	2.37928	1.27766	0.00217508	0.0263041	FALSE	not_DE		NA	NA	NA	NA	NA	NA	NA	NA	NA
ENSG00000173548	SNX33	chr15	54.8096	1.19135	0.700767	0.00218274	0.0263716	FALSE	not_DE		NA	NA	NA	NA	NA	NA	NA	NA	NA
ENSG00000261135	AL137802.2	chr1	64.4893	-0.871658	0.522871	0.00218537	0.0263889	FALSE	not_DE		NA	NA	NA	NA	NA	NA	NA	NA	NA
ENSG00000080031	PTPRH	chr19	12.3376	3.46222	2.67715	0.00219144	0.0264477	FALSE	not_DE		NA	NA	NA	NA	NA	NA	NA	NA	NA
ENSG00000114993	RTKN	chr2	154.376	1.07341	0.917714	0.00220124	0.0265222	FALSE	not_DE		NA	NA	NA	NA	NA	NA	NA	NA	NA
ENSG00000180644	PRF1	chr10	107.8	1.66959	2.07541	0.00220279	0.0265264	FALSE	not_DE		NA	NA	NA	NA	NA	NA	NA	NA	NA
ENSG00000174780	SRP72	chr4	5962.64	-0.39096	0.290452	0.00220448	0.0265322	FALSE	not_DE		NA	NA	NA	NA	NA	NA	NA	NA	NA
ENSG00000111261	MANSC1	chr12	53.2782	-1.41676	0.762644	0.00221126	0.0265848	FALSE	not_DE		NA	NA	NA	NA	NA	NA	NA	NA	NA
ENSG00000260257	AL035071.1	chr20	60.8646	1.06951	0.651021	0.00221669	0.0266354	FALSE	not_DE		NA	NA	NA	NA	NA	NA	NA	NA	NA
ENSG00000235863	B3GALT4	chr6	68.5488	1.13428	0.806376	0.00221998	0.0266604	FALSE	not_DE		NA	NA	NA	NA	NA	NA	NA	NA	NA
ENSG00000276527	AL356515.1	chr13	3.65522	-3.23304e-06	0.0014427	0.00222412	0.026681	FALSE	not_DE		NA	NA	NA	NA	NA	NA	NA	NA	NA
ENSG00000266120	AC104984.4	chr17	10.208	-3.6797e-06	0.00144269	0.00222742	0.026706	FALSE	not_DE		NA	NA	NA	NA	NA	NA	NA	NA	NA
ENSG00000286563	AC078983.1	chr12	37.0679	2.34771	1.33575	0.00223068	0.0267305	FALSE	not_DE		NA	NA	NA	NA	NA	NA	NA	NA	NA
ENSG00000163293	NIPAL1	chr4	65.2311	1.4947	1.14337	0.00223535	0.0267718	FALSE	not_DE		NA	NA	NA	NA	NA	NA	NA	NA	NA
ENSG00000253675	AC023194.3	chr8	37.4769	8.09617e-07	0.0014427	0.0022468	0.0268942	FALSE	not_DE		NA	NA	NA	NA	NA	NA	NA	NA	NA
ENSG00000104043	ATP8B4	chr15	684.591	-6.82821e-06	0.0014427	0.00225649	0.0269956	FALSE	not_DE		NA	NA	NA	NA	NA	NA	NA	NA	NA
ENSG00000136450	SRSF1	chr17	3749.22	-0.437596	0.261171	0.00227052	0.0271338	FALSE	not_DE		NA	NA	NA	NA	NA	NA	NA	NA	NA
ENSG00000272273	IER3-AS1	chr6	23.6794	-7.92267e-06	0.0014427	0.0022728	0.0271464	FALSE	not_DE		NA	NA	NA	NA	NA	NA	NA	NA	NA
ENSG00000184937	WT1	chr11	498.484	2.82703e-06	0.0014427	0.00228902	0.0272764	FALSE	not_DE		NA	NA	NA	NA	NA	NA	NA	NA	NA
ENSG00000196505	GDAP2	chr1	647.446	0.473969	0.331966	0.00229103	0.0272764	FALSE	not_DE		NA	NA	NA	NA	NA	NA	NA	NA	NA
ENSG00000166947	EPB42	chr15	288.56	-5.93169e-06	0.0014427	0.00229276	0.027281	FALSE	not_DE		NA	NA	NA	NA	NA	NA	NA	NA	NA
ENSG00000205208	C4orf46	chr4	501.307	4.43411e-06	0.00144268	0.0023016	0.0273713	FALSE	not_DE		NA	NA	NA	NA	NA	NA	NA	NA	NA
ENSG00000251661	AC136475.1	chr11	65.2102	-1.22542	0.696774	0.00230692	0.0274197	FALSE	not_DE		NA	NA	NA	NA	NA	NA	NA	NA	NA
ENSG00000128284	APOL3	chr22	134.602	-1.48377	0.798352	0.00231423	0.0274918	FALSE	not_DE		NA	NA	NA	NA	NA	NA	NA	NA	NA
ENSG00000138031	ADCY3	chr2	186.895	-8.47881e-06	0.0014427	0.00232853	0.0276192	FALSE	not_DE		NA	NA	NA	NA	NA	NA	NA	NA	NA
ENSG00000288234	BX255925.4	chr9	13.2096	-6.44032e-06	0.0014427	0.00232861	0.0276192	FALSE	not_DE		NA	NA	NA	NA	NA	NA	NA	NA	NA
ENSG00000170775	GPR37	chr7	20.4961	1.36457e-06	0.0014427	0.00232872	0.0276192	FALSE	not_DE		NA	NA	NA	NA	NA	NA	NA	NA	NA
ENSG00000232464	Z98949.3	chr22	23.1231	2.79527	2.09142	0.0023311	0.0276325	FALSE	not_DE		NA	NA	NA	NA	NA	NA	NA	NA	NA
ENSG00000261172	AC133919.2	chr16	4.84368	-3.2927e-06	0.0014427	0.00233337	0.0276445	FALSE	not_DE		NA	NA	NA	NA	NA	NA	NA	NA	NA
ENSG00000136404	TM6SF1	chr15	172.09	1.03355	0.866006	0.00233593	0.0276599	FALSE	not_DE		NA	NA	NA	NA	NA	NA	NA	NA	NA
ENSG00000174938	SEZ6L2	chr16	135.55	2.28771e-06	0.0014427	0.00235013	0.0277981	FALSE	not_DE		NA	NA	NA	NA	NA	NA	NA	NA	NA
ENSG00000166886	NAB2	chr12	162	1.04483	0.876337	0.00235473	0.0278226	FALSE	not_DE		NA	NA	NA	NA	NA	NA	NA	NA	NA
ENSG00000244706	AC026353.1	chr3	11.3432	3.30614	2.6137	0.0023593	0.0278615	FALSE	not_DE		NA	NA	NA	NA	NA	NA	NA	NA	NA
ENSG00000254635	WAC-AS1	chr10	1377.02	0.481627	0.346618	0.00236588	0.0278968	FALSE	not_DE		NA	NA	NA	NA	NA	NA	NA	NA	NA
ENSG00000100225	FBXO7	chr22	10936.3	-0.475099	0.370509	0.00236609	0.0278968	FALSE	not_DE		NA	NA	NA	NA	NA	NA	NA	NA	NA
ENSG00000157693	TMEM268	chr9	51.1035	-1.05904	0.63722	0.00237116	0.0279416	FALSE	not_DE		NA	NA	NA	NA	NA	NA	NA	NA	NA
ENSG00000257354	AC048341.1	chr12	218.23	0.98485	0.811894	0.00238114	0.028029	FALSE	not_DE		NA	NA	NA	NA	NA	NA	NA	NA	NA
ENSG00000259986	AC103876.1	chr15	140.397	-1.15825	0.656029	0.00239145	0.0281354	FALSE	not_DE		NA	NA	NA	NA	NA	NA	NA	NA	NA
ENSG00000213901	SLC23A3	chr2	8.61904	2.98703	2.33719	0.00239917	0.0282111	FALSE	not_DE		NA	NA	NA	NA	NA	NA	NA	NA	NA
ENSG00000189292	ALKAL2	chr2	45.8849	2.084	1.52871	0.00240192	0.0282284	FALSE	not_DE		NA	NA	NA	NA	NA	NA	NA	NA	NA
ENSG00000256448	AP000763.3	chr11	43.1224	1.59026	1.02152	0.00240698	0.0282575	FALSE	not_DE		NA	NA	NA	NA	NA	NA	NA	NA	NA
ENSG00000105369	CD79A	chr19	153.998	0.933102	0.697301	0.00241897	0.028353	FALSE	not_DE		NA	NA	NA	NA	NA	NA	NA	NA	NA
ENSG00000253522	MIR3142HG	chr5	186.855	1.12771	0.982599	0.0024262	0.0284224	FALSE	not_DE		NA	NA	NA	NA	NA	NA	NA	NA	NA
ENSG00000100600	LGMN	chr14	184.904	2.18492e-06	0.0014427	0.00242821	0.0284309	FALSE	not_DE		NA	NA	NA	NA	NA	NA	NA	NA	NA
ENSG00000148468	FAM171A1	chr10	1985.94	2.79186e-06	0.0014427	0.00243265	0.0284677	FALSE	not_DE		NA	NA	NA	NA	NA	NA	NA	NA	NA
ENSG00000149418	ST14	chr11	8.58692	-3.57572e-06	0.0014427	0.0024464	0.0286124	FALSE	not_DE		NA	NA	NA	NA	NA	NA	NA	NA	NA
ENSG00000235450	AC079760.1	chr7	72.134	1.14741	0.90995	0.00244761	0.0286124	FALSE	not_DE		NA	NA	NA	NA	NA	NA	NA	NA	NA
ENSG00000281376	ABALON	chr20	44.808	-5.00735e-06	0.0014427	0.00244955	0.0286197	FALSE	not_DE		NA	NA	NA	NA	NA	NA	NA	NA	NA
ENSG00000126602	TRAP1	chr16	2197.01	-3.62177e-05	0.00144291	0.0024534	0.0286342	FALSE	not_DE		NA	NA	NA	NA	NA	NA	NA	NA	NA
ENSG00000188585	CLEC20A	chr1	5.09603	-2.9668e-06	0.0014427	0.00245693	0.0286603	FALSE	not_DE		NA	NA	NA	NA	NA	NA	NA	NA	NA
ENSG00000204390	HSPA1L	chr6	53.5368	-4.58938e-06	0.0014427	0.00247129	0.0288125	FALSE	not_DE		NA	NA	NA	NA	NA	NA	NA	NA	NA
ENSG00000183260	ABHD16B	chr20	3.29091	-2.48555e-06	0.0014427	0.00247435	0.0288176	FALSE	not_DE		NA	NA	NA	NA	NA	NA	NA	NA	NA
ENSG00000109272	PF4V1	chr4	81.225	7.38124e-07	0.0014427	0.00247702	0.0288334	FALSE	not_DE		NA	NA	NA	NA	NA	NA	NA	NA	NA
ENSG00000228679	AL034347.1	chr6	40.4417	1.799	1.09675	0.00248551	0.0289169	FALSE	not_DE		NA	NA	NA	NA	NA	NA	NA	NA	NA
ENSG00000254480	LINC02749	chr11	13.7374	-4.65288e-06	0.0014427	0.00248873	0.0289391	FALSE	not_DE		NA	NA	NA	NA	NA	NA	NA	NA	NA
ENSG00000103066	PLA2G15	chr16	123.675	1.10365	0.942239	0.00250748	0.0291417	FALSE	not_DE		NA	NA	NA	NA	NA	NA	NA	NA	NA
ENSG00000143816	WNT9A	chr1	24.141	2.25763	1.07782	0.00252805	0.0293497	FALSE	not_DE		NA	NA	NA	NA	NA	NA	NA	NA	NA
ENSG00000136099	PCDH8	chr13	32.1762	2.60375	1.90608	0.0025314	0.0293609	FALSE	not_DE		NA	NA	NA	NA	NA	NA	NA	NA	NA
ENSG00000075188	NUP37	chr12	1048.25	-1.21513e-05	0.0014427	0.00253548	0.0293781	FALSE	not_DE		NA	NA	NA	NA	NA	NA	NA	NA	NA
ENSG00000164932	CTHRC1	chr8	1799.19	5.15096e-06	0.0014427	0.00254247	0.0294393	FALSE	not_DE		NA	NA	NA	NA	NA	NA	NA	NA	NA
ENSG00000237990	CNTN4-AS1	chr3	10.984	3.2545	2.64365	0.00255085	0.0295209	FALSE	not_DE		NA	NA	NA	NA	NA	NA	NA	NA	NA
ENSG00000111727	HCFC2	chr12	325.694	1.02373	1.12814	0.00255553	0.0295594	FALSE	not_DE		NA	NA	NA	NA	NA	NA	NA	NA	NA
ENSG00000260879	AL359258.2	chr1	38.9963	1.52679	1.01626	0.00257748	0.0297825	FALSE	not_DE		NA	NA	NA	NA	NA	NA	NA	NA	NA
ENSG00000149328	GLB1L2	chr11	70.6745	1.50159	1.15926	0.00257911	0.0297852	FALSE	not_DE		NA	NA	NA	NA	NA	NA	NA	NA	NA
ENSG00000115112	TFCP2L1	chr2	7.84423	-3.57367e-06	0.0014427	0.00258237	0.0298071	FALSE	not_DE		NA	NA	NA	NA	NA	NA	NA	NA	NA
ENSG00000182700	IGIP	chr5	14.323	2.35018	1.504	0.00259251	0.0299004	FALSE	not_DE		NA	NA	NA	NA	NA	NA	NA	NA	NA
ENSG00000224745	AC063965.2	chr10	17.1637	2.53696	1.69767	0.00259317	0.0299004	FALSE	not_DE		NA	NA	NA	NA	NA	NA	NA	NA	NA
ENSG00000164362	TERT	chr5	41.4418	-1.503	0.863839	0.00261009	0.0300639	FALSE	not_DE		NA	NA	NA	NA	NA	NA	NA	NA	NA
ENSG00000174898	CATSPERD	chr19	63.3445	1.82624	1.58665	0.00263507	0.0303357	FALSE	not_DE		NA	NA	NA	NA	NA	NA	NA	NA	NA
ENSG00000260136	AC008915.2	chr16	184.91	0.770569	0.634106	0.00264301	0.0303954	FALSE	not_DE		NA	NA	NA	NA	NA	NA	NA	NA	NA
ENSG00000051108	HERPUD1	chr16	3835.79	3.99149e-06	0.0014427	0.00264504	0.0304027	FALSE	not_DE		NA	NA	NA	NA	NA	NA	NA	NA	NA
ENSG00000237705	AC008937.2	chr5	86.6589	-1.09834	0.641911	0.00265236	0.0304624	FALSE	not_DE		NA	NA	NA	NA	NA	NA	NA	NA	NA
ENSG00000163600	ICOS	chr2	10.7263	3.20374	2.64118	0.002653	0.0304624	FALSE	not_DE		NA	NA	NA	NA	NA	NA	NA	NA	NA
ENSG00000269190	FBXO17	chr19	22.5564	6.92823e-07	0.00144269	0.00267178	0.030646	FALSE	not_DE		NA	NA	NA	NA	NA	NA	NA	NA	NA
ENSG00000128602	SMO	chr7	138.204	1.05411	1.04202	0.00267924	0.0306946	FALSE	not_DE		NA	NA	NA	NA	NA	NA	NA	NA	NA
ENSG00000122574	WIPF3	chr7	95.6196	-4.3759e-06	0.0014427	0.00267952	0.0306946	FALSE	not_DE		NA	NA	NA	NA	NA	NA	NA	NA	NA
ENSG00000228857	AC104653.1	chr2	18.3512	2.23661	1.10923	0.00269194	0.0307973	FALSE	not_DE		NA	NA	NA	NA	NA	NA	NA	NA	NA
ENSG00000101400	SNTA1	chr20	669.93	3.08556e-06	0.0014427	0.00269197	0.0307973	FALSE	not_DE		NA	NA	NA	NA	NA	NA	NA	NA	NA
ENSG00000269846	AL136172.1	chr20	6.33788	-3.88691e-06	0.0014427	0.00270347	0.0309127	FALSE	not_DE		NA	NA	NA	NA	NA	NA	NA	NA	NA
ENSG00000081148	IMPG2	chr3	114.818	1.12976	1.14356	0.00271935	0.031036	FALSE	not_DE		NA	NA	NA	NA	NA	NA	NA	NA	NA
ENSG00000249894	AC024581.1	chr5	12.4266	3.34874	2.84243	0.00272064	0.031036	FALSE	not_DE		NA	NA	NA	NA	NA	NA	NA	NA	NA
ENSG00000286931	AL136419.3	chr14	92.033	-0.918011	0.569382	0.00272536	0.031066	FALSE	not_DE		NA	NA	NA	NA	NA	NA	NA	NA	NA
ENSG00000138617	PARP16	chr15	421.955	-1.2237e-05	0.0014427	0.002747	0.0312478	FALSE	not_DE		NA	NA	NA	NA	NA	NA	NA	NA	NA
ENSG00000175336	APOF	chr12	3.52961	-2.47717e-06	0.0014427	0.00275746	0.0313181	FALSE	not_DE		NA	NA	NA	NA	NA	NA	NA	NA	NA
ENSG00000151117	TMEM86A	chr11	92.9607	1.39712	1.63528	0.00276943	0.0314055	FALSE	not_DE		NA	NA	NA	NA	NA	NA	NA	NA	NA
[truncated: 29,896 more rows]
