# Supplementary material for: Single cell transcriptional evolution of myeloid leukemia of Down syndrome
Source: Nat Commun. 2026 Apr 23;17:3474. doi: 10.1038/s41467-026-71707-2 (PMC13106683; doi:10.1038/s41467-026-71707-2)
Supplement: Supplementary file 7 — Supplementary data 5 [file 41467_2026_71707_MOESM7_ESM.xlsx]

## Sheet: SData5_MLDS_gene_module
Supplementary Data 5: List of differentially expressed genes representing the transcriptomic differences between conventional TAM blasts and ML-DS diagnostic bone marrow blasts.
Differential expression was assessed using a two-sided Wald test in DESeq2 with Benjamini-Hochberg correction for multiple hypothesis testing.
ensembl_ID	gene_symbol	chromosome	baseMean	log2FoldChange	lfcSE	pvalue	padj	is_DEG	direction	marker_categories	flow_cytometry_suitability
ENSG00000174099	MSRB3	chr12	1740.95	7.87528	0.559561	5.42e-47	1.31e-42	TRUE	upregulated_in_MLDS	others	unsuitable_for_flow_cytometry
ENSG00000113327	GABRG2	chr5	1193.09	5.77644	0.679992	4.92e-19	2.38e-15	TRUE	upregulated_in_MLDS	transmembrane	unsuitable_for_flow_cytometry
ENSG00000185686	PRAME	chr22	2704.14	5.58996	0.660964	6.42e-19	2.59e-15	TRUE	upregulated_in_MLDS	others	unsuitable_for_flow_cytometry
ENSG00000168779	SHOX2	chr3	631.236	7.13455	0.95513	1.11e-15	3.37e-12	TRUE	upregulated_in_MLDS	others	unsuitable_for_flow_cytometry
ENSG00000196208	GREB1	chr2	610.113	3.53895	0.519082	2.67e-13	5.87e-10	TRUE	upregulated_in_MLDS	others	unsuitable_for_flow_cytometry
ENSG00000057935	MTA3	chr2	503.784	2.36994	0.348797	4.34e-13	8.74e-10	TRUE	upregulated_in_MLDS	others	unsuitable_for_flow_cytometry
ENSG00000104870	FCGRT	chr19	4459.49	2.40704	0.375277	5.6e-12	1.04e-08	TRUE	upregulated_in_MLDS	transmembrane	transmembrane
ENSG00000114698	PLSCR4	chr3	953.934	1.52768	0.254794	7.33e-11	9.33e-08	TRUE	upregulated_in_MLDS	others	unsuitable_for_flow_cytometry
ENSG00000159788	RGS12	chr4	762.98	1.55976	0.270115	2.84e-10	3.12e-07	TRUE	upregulated_in_MLDS	others	unsuitable_for_flow_cytometry
ENSG00000144935	TRPC1	chr3	738.979	2.30501	0.407931	5.21e-10	5.04e-07	TRUE	upregulated_in_MLDS	others	unsuitable_for_flow_cytometry
ENSG00000165949	IFI27	chr14	7621.88	5.1566	0.927031	5.45e-10	5.07e-07	TRUE	upregulated_in_MLDS	others	unsuitable_for_flow_cytometry
ENSG00000232104	RFX3-AS1	chr9	3020.29	1.3856	0.244443	8.53e-10	7.11e-07	TRUE	upregulated_in_MLDS	others	unsuitable_for_flow_cytometry
ENSG00000123080	CDKN2C	chr1	2526.09	2.62616	0.473763	9.75e-10	7.6e-07	TRUE	upregulated_in_MLDS	others	unsuitable_for_flow_cytometry
ENSG00000258700	LINC00871	chr14	924.713	4.52481	0.850934	2.42e-09	1.62e-06	TRUE	upregulated_in_MLDS	others	unsuitable_for_flow_cytometry
ENSG00000146350	TBC1D32	chr6	5436.33	1.62506	0.305481	3.99e-09	2.47e-06	TRUE	upregulated_in_MLDS	others	unsuitable_for_flow_cytometry
ENSG00000287092	AL589693.1	chr6	1884.68	3.63569	0.694928	4.43e-09	2.66e-06	TRUE	upregulated_in_MLDS	others	unsuitable_for_flow_cytometry
ENSG00000100321	SYNGR1	chr22	1143.15	3.18957	0.613644	5.96e-09	3.43e-06	TRUE	upregulated_in_MLDS	others	unsuitable_for_flow_cytometry
ENSG00000023608	SNAPC1	chr14	3625.05	1.54695	0.309786	2.71e-08	1.37e-05	TRUE	upregulated_in_MLDS	others	unsuitable_for_flow_cytometry
ENSG00000227674	LINC00355	chr13	289.141	8.5007	1.14981	5.35e-08	2.4e-05	TRUE	upregulated_in_MLDS	others	unsuitable_for_flow_cytometry
ENSG00000110651	CD81	chr11	6900.01	2.20803	0.477648	1.25e-07	4.81e-05	TRUE	upregulated_in_MLDS	plasma_membrane	plasma_membrane
ENSG00000151276	MAGI1	chr3	4762.65	1.61377	0.357016	2.48e-07	8.68e-05	TRUE	upregulated_in_MLDS	others	unsuitable_for_flow_cytometry
ENSG00000206503	HLA-A	chr6	64877.2	1.83942	0.420962	5.73e-07	0.000170967	TRUE	upregulated_in_MLDS	transmembrane	transmembrane
ENSG00000211642	IGLV10-54	chr22	3864.52	2.72964	0.65894	1.01e-06	0.000267076	TRUE	upregulated_in_MLDS	others	unsuitable_for_flow_cytometry
ENSG00000133742	CA1	chr8	40513.9	2.58193	0.62613	1.23e-06	0.000306845	TRUE	upregulated_in_MLDS	others	unsuitable_for_flow_cytometry
ENSG00000166710	B2M	chr15	246958	1.22848	0.300413	1.87e-06	0.000422285	TRUE	upregulated_in_MLDS	transmembrane_secreted	transmembrane_secreted
ENSG00000234745	HLA-B	chr6	98746.9	2.22175	0.544317	1.91e-06	0.000425997	TRUE	upregulated_in_MLDS	transmembrane	transmembrane
ENSG00000169896	ITGAM	chr16	1086.14	1.09645	0.27359	2.04e-06	0.000444525	TRUE	upregulated_in_MLDS	transmembrane	transmembrane
ENSG00000166025	AMOTL1	chr11	1278.21	1.51724	0.384557	2.71e-06	0.000565096	TRUE	upregulated_in_MLDS	others	unsuitable_for_flow_cytometry
ENSG00000178966	RMI1	chr9	1952.8	1.5943	0.408347	3.14e-06	0.000617191	TRUE	upregulated_in_MLDS	others	unsuitable_for_flow_cytometry
ENSG00000110492	MDK	chr11	829.098	1.80763	0.471075	3.68e-06	0.000694854	TRUE	upregulated_in_MLDS	others	unsuitable_for_flow_cytometry
ENSG00000130303	BST2	chr19	7895.06	2.38602	0.623554	3.77e-06	0.000706394	TRUE	upregulated_in_MLDS	transmembrane	transmembrane
ENSG00000143627	PKLR	chr1	1638.8	2.12916	0.563219	4.44e-06	0.000806349	TRUE	upregulated_in_MLDS	others	unsuitable_for_flow_cytometry
ENSG00000125827	TMX4	chr20	4815.46	0.811339	0.213745	5.05e-06	0.000897799	TRUE	upregulated_in_MLDS	others	unsuitable_for_flow_cytometry
ENSG00000079739	PGM1	chr1	1208.74	1.9172	0.52589	7.81e-06	0.00122673	TRUE	upregulated_in_MLDS	others	unsuitable_for_flow_cytometry
ENSG00000163751	CPA3	chr3	3121.77	2.52947	0.699894	8.42e-06	0.00128809	TRUE	upregulated_in_MLDS	others	unsuitable_for_flow_cytometry
ENSG00000157617	C2CD2	chr21	847.391	1.03917	0.288353	1.06e-05	0.00150226	TRUE	upregulated_in_MLDS	others	unsuitable_for_flow_cytometry
ENSG00000138336	TET1	chr10	641.734	0.970892	0.27147	1.11e-05	0.00154883	TRUE	upregulated_in_MLDS	others	unsuitable_for_flow_cytometry
ENSG00000182348	ZNF804B	chr7	1996.04	3.69164	1.083	1.16e-05	0.00159891	TRUE	upregulated_in_MLDS	others	unsuitable_for_flow_cytometry
ENSG00000087237	CETP	chr16	1182.27	1.84293	0.529491	1.46e-05	0.00191941	TRUE	upregulated_in_MLDS	others	unsuitable_for_flow_cytometry
ENSG00000141698	NT5C3B	chr17	1030.47	1.06454	0.304635	1.47e-05	0.00191941	TRUE	upregulated_in_MLDS	others	unsuitable_for_flow_cytometry
ENSG00000154917	RAB6B	chr3	1088.66	1.74527	0.503854	1.58e-05	0.00200865	TRUE	upregulated_in_MLDS	others	unsuitable_for_flow_cytometry
ENSG00000167642	SPINT2	chr19	22861.1	0.885027	0.253876	1.6e-05	0.00200865	TRUE	upregulated_in_MLDS	others	unsuitable_for_flow_cytometry
ENSG00000168394	TAP1	chr6	1834.49	1.89708	0.559348	1.81e-05	0.00218599	TRUE	upregulated_in_MLDS	others	unsuitable_for_flow_cytometry
ENSG00000162599	NFIA	chr1	2823.68	1.77875	0.526385	1.94e-05	0.00231244	TRUE	upregulated_in_MLDS	others	unsuitable_for_flow_cytometry
ENSG00000250159	AC106791.1	chr5	1514.41	1.28352	0.377583	1.98e-05	0.00234638	TRUE	upregulated_in_MLDS	others	unsuitable_for_flow_cytometry
ENSG00000259240	MIR4713HG	chr15	1417.44	1.16569	0.34518	2.19e-05	0.00248556	TRUE	upregulated_in_MLDS	others	unsuitable_for_flow_cytometry
ENSG00000267858	MZF1-AS1	chr19	458.571	1.84005	0.548555	2.19e-05	0.00248556	TRUE	upregulated_in_MLDS	others	unsuitable_for_flow_cytometry
ENSG00000196914	ARHGEF12	chr11	4178.88	2.24137	0.686213	2.8e-05	0.00296396	TRUE	upregulated_in_MLDS	others	unsuitable_for_flow_cytometry
ENSG00000169398	PTK2	chr8	5237.53	2.35032	0.722417	2.98e-05	0.00308333	TRUE	upregulated_in_MLDS	others	unsuitable_for_flow_cytometry
ENSG00000088854	C20orf194	chr20	1169.68	1.99477	0.6161	3.12e-05	0.00321119	TRUE	upregulated_in_MLDS	others	unsuitable_for_flow_cytometry
ENSG00000091844	RGS17	chr6	835.973	1.95416	0.614855	3.83e-05	0.00376775	TRUE	upregulated_in_MLDS	others	unsuitable_for_flow_cytometry
ENSG00000039523	RIPOR1	chr16	812.441	0.909759	0.283667	4.05e-05	0.00391406	TRUE	upregulated_in_MLDS	others	unsuitable_for_flow_cytometry
ENSG00000247137	AP000873.2	chr11	677.063	0.899485	0.284232	4.68e-05	0.00436193	TRUE	upregulated_in_MLDS	others	unsuitable_for_flow_cytometry
ENSG00000088882	CPXM1	chr20	2351.86	1.11288	0.353624	4.76e-05	0.00436193	TRUE	upregulated_in_MLDS	others	unsuitable_for_flow_cytometry
ENSG00000240065	PSMB9	chr6	1472.35	1.84934	0.596761	4.78e-05	0.00436193	TRUE	upregulated_in_MLDS	others	unsuitable_for_flow_cytometry
ENSG00000186409	CCDC30	chr1	511.86	1.42576	0.454071	4.81e-05	0.00436193	TRUE	upregulated_in_MLDS	others	unsuitable_for_flow_cytometry
ENSG00000205809	KLRC2	chr12	1733.97	2.51077	0.822606	4.86e-05	0.00438344	TRUE	upregulated_in_MLDS	transmembrane	transmembrane
ENSG00000259363	AC090825.1	chr15	1557.14	0.806995	0.255794	4.91e-05	0.00439732	TRUE	upregulated_in_MLDS	others	unsuitable_for_flow_cytometry
ENSG00000144485	HES6	chr2	1571.74	0.987588	0.316561	5.55e-05	0.00486349	TRUE	upregulated_in_MLDS	others	unsuitable_for_flow_cytometry
ENSG00000076554	TPD52	chr8	826.01	1.79894	0.594048	6.12e-05	0.00525518	TRUE	upregulated_in_MLDS	others	unsuitable_for_flow_cytometry
ENSG00000184564	SLITRK6	chr13	858.93	2.05961	0.686181	6.13e-05	0.00525518	TRUE	upregulated_in_MLDS	transmembrane	transmembrane
ENSG00000008441	NFIX	chr19	1627.01	0.957055	0.312726	7.2e-05	0.00598537	TRUE	upregulated_in_MLDS	others	unsuitable_for_flow_cytometry
ENSG00000125868	DSTN	chr20	2153.69	1.58011	0.528795	7.52e-05	0.0061318	TRUE	upregulated_in_MLDS	others	unsuitable_for_flow_cytometry
ENSG00000287579	AC139491.8	chr5	550.962	2.12551	0.72059	7.53e-05	0.0061318	TRUE	upregulated_in_MLDS	others	unsuitable_for_flow_cytometry
ENSG00000198945	L3MBTL3	chr6	1461.18	0.708974	0.239704	9.09e-05	0.00706687	TRUE	upregulated_in_MLDS	others	unsuitable_for_flow_cytometry
ENSG00000062524	LTK	chr15	1166.5	0.979727	0.333299	9.23e-05	0.00713569	TRUE	upregulated_in_MLDS	others	unsuitable_for_flow_cytometry
ENSG00000167641	PPP1R14A	chr19	4870.72	1.27408	0.439906	0.000100713	0.00758484	TRUE	upregulated_in_MLDS	others	unsuitable_for_flow_cytometry
ENSG00000090006	LTBP4	chr19	2630.48	0.861234	0.295243	0.000101665	0.00763274	TRUE	upregulated_in_MLDS	others	unsuitable_for_flow_cytometry
ENSG00000180881	CAPS2	chr12	764.092	0.890883	0.308212	0.000110481	0.00817037	TRUE	upregulated_in_MLDS	others	unsuitable_for_flow_cytometry
ENSG00000287998	AC104232.3	chr8	959.912	2.57791	0.943575	0.000121388	0.00868214	TRUE	upregulated_in_MLDS	others	unsuitable_for_flow_cytometry
ENSG00000283235	AC139493.2	chr5	3509.17	1.87742	0.672599	0.000124117	0.00880208	TRUE	upregulated_in_MLDS	others	unsuitable_for_flow_cytometry
ENSG00000198420	TCAF1	chr7	2594.05	0.610381	0.214736	0.000130566	0.00904425	TRUE	upregulated_in_MLDS	others	unsuitable_for_flow_cytometry
ENSG00000254006	AC104232.1	chr8	6326.69	3.4491	1.31946	0.000137111	0.00938999	TRUE	upregulated_in_MLDS	others	unsuitable_for_flow_cytometry
ENSG00000105472	CLEC11A	chr19	65633.3	0.915964	0.310049	0.000143899	0.00964562	TRUE	upregulated_in_MLDS	others	unsuitable_for_flow_cytometry
ENSG00000260260	SNHG19	chr16	1411.36	1.05059	0.379859	0.000150048	0.00993808	TRUE	upregulated_in_MLDS	others	unsuitable_for_flow_cytometry
ENSG00000110090	CPT1A	chr11	5434.71	0.588104	0.212419	0.000160625	0.0104105	TRUE	upregulated_in_MLDS	others	unsuitable_for_flow_cytometry
ENSG00000137965	IFI44	chr1	1886.9	1.73182	0.640972	0.000167837	0.0108199	TRUE	upregulated_in_MLDS	others	unsuitable_for_flow_cytometry
ENSG00000167123	CERCAM	chr9	1227.69	1.1225	0.412585	0.000168493	0.0108333	TRUE	upregulated_in_MLDS	others	others
ENSG00000110852	CLEC2B	chr12	5350.32	2.48196	0.9466	0.000181767	0.0115181	TRUE	upregulated_in_MLDS	transmembrane	transmembrane
ENSG00000165695	AK8	chr9	660.436	1.69609	0.64138	0.000193084	0.0119995	TRUE	upregulated_in_MLDS	others	unsuitable_for_flow_cytometry
ENSG00000096654	ZNF184	chr6	940.55	0.874411	0.326823	0.000199291	0.0122735	TRUE	upregulated_in_MLDS	others	unsuitable_for_flow_cytometry
ENSG00000160678	S100A1	chr1	683.057	1.5348	0.581353	0.000199872	0.0122735	TRUE	upregulated_in_MLDS	others	unsuitable_for_flow_cytometry
ENSG00000198743	SLC5A3	chr21	3690.01	0.849498	0.317576	0.00020152	0.0122735	TRUE	upregulated_in_MLDS	plasma_membrane	plasma_membrane
ENSG00000242516	LINC00960	chr3	750.199	1.66609	0.642576	0.000213338	0.0128295	TRUE	upregulated_in_MLDS	others	unsuitable_for_flow_cytometry
ENSG00000107789	MINPP1	chr10	7877.29	0.95485	0.348384	0.000218883	0.0129693	TRUE	upregulated_in_MLDS	others	unsuitable_for_flow_cytometry
ENSG00000104728	ARHGEF10	chr8	469.348	2.23509	0.891157	0.000229598	0.0133106	TRUE	upregulated_in_MLDS	others	unsuitable_for_flow_cytometry
ENSG00000232265	LINC02805	chr1	581.177	1.36528	0.537803	0.000262519	0.0146907	TRUE	upregulated_in_MLDS	others	unsuitable_for_flow_cytometry
ENSG00000106066	CPVL	chr7	1743.27	1.21169	0.478258	0.000268089	0.0149678	TRUE	upregulated_in_MLDS	others	unsuitable_for_flow_cytometry
ENSG00000119979	DENND10	chr10	1041.74	1.0642	0.420126	0.000276628	0.0151988	TRUE	upregulated_in_MLDS	others	unsuitable_for_flow_cytometry
ENSG00000163818	LZTFL1	chr3	898.99	0.51145	0.198609	0.000278502	0.0152313	TRUE	upregulated_in_MLDS	others	unsuitable_for_flow_cytometry
ENSG00000150477	KIAA1328	chr18	2301.62	0.59758	0.234071	0.000292742	0.0156919	TRUE	upregulated_in_MLDS	others	unsuitable_for_flow_cytometry
ENSG00000120885	CLU	chr8	1354.72	1.34293	0.540813	0.000297771	0.0157519	TRUE	upregulated_in_MLDS	secreted	unsuitable_for_flow_cytometry
ENSG00000162368	CMPK1	chr1	9144.4	0.511818	0.202151	0.000309817	0.0161786	TRUE	upregulated_in_MLDS	others	unsuitable_for_flow_cytometry
ENSG00000135750	KCNK1	chr1	1237.21	2.58363	1.11673	0.000317086	0.0163794	TRUE	upregulated_in_MLDS	others	unsuitable_for_flow_cytometry
ENSG00000130592	LSP1	chr11	3373.23	1.07955	0.438229	0.000325801	0.0166043	TRUE	upregulated_in_MLDS	others	unsuitable_for_flow_cytometry
ENSG00000165092	ALDH1A1	chr9	10977.8	1.1228	0.45382	0.000375892	0.018358	TRUE	upregulated_in_MLDS	others	unsuitable_for_flow_cytometry
ENSG00000144962	SPATA16	chr3	615.243	2.01272	0.87978	0.000393961	0.01901	TRUE	upregulated_in_MLDS	others	unsuitable_for_flow_cytometry
ENSG00000050628	PTGER3	chr1	928.044	1.37986	0.592048	0.000435522	0.020402	TRUE	upregulated_in_MLDS	transmembrane	transmembrane
ENSG00000196074	SYCP2	chr20	1003.15	2.0171	0.903722	0.000451146	0.0208933	TRUE	upregulated_in_MLDS	others	unsuitable_for_flow_cytometry
ENSG00000103540	CCP110	chr16	915.597	0.556787	0.241887	0.000539164	0.0237852	TRUE	upregulated_in_MLDS	others	unsuitable_for_flow_cytometry
ENSG00000120279	MYCT1	chr6	1881.99	1.35038	0.601471	0.000552997	0.0241749	TRUE	upregulated_in_MLDS	others	unsuitable_for_flow_cytometry
ENSG00000125968	ID1	chr20	1655.6	1.74109	0.800121	0.000562952	0.0245657	TRUE	upregulated_in_MLDS	others	unsuitable_for_flow_cytometry
ENSG00000141401	IMPA2	chr18	1341.05	1.15986	0.527672	0.000587987	0.0252032	TRUE	upregulated_in_MLDS	others	unsuitable_for_flow_cytometry
ENSG00000204525	HLA-C	chr6	45624	1.07466	0.494887	0.000634671	0.0265453	TRUE	upregulated_in_MLDS	transmembrane	transmembrane
ENSG00000164237	CMBL	chr5	2598.6	0.935399	0.428151	0.000639822	0.0266226	TRUE	upregulated_in_MLDS	others	unsuitable_for_flow_cytometry
ENSG00000101017	CD40	chr20	789.664	1.1881	0.553206	0.000641309	0.0266386	TRUE	upregulated_in_MLDS	transmembrane_receptor_secreted	transmembrane_receptor_secreted
ENSG00000115904	SOS1	chr2	12299.3	0.638232	0.289326	0.000693574	0.0283708	TRUE	upregulated_in_MLDS	others	unsuitable_for_flow_cytometry
ENSG00000124140	SLC12A5	chr20	1074.92	0.657311	0.302966	0.000698916	0.0284449	TRUE	upregulated_in_MLDS	others	unsuitable_for_flow_cytometry
ENSG00000171843	MLLT3	chr9	4656.06	0.744818	0.344433	0.000710825	0.0288578	TRUE	upregulated_in_MLDS	others	unsuitable_for_flow_cytometry
ENSG00000135218	CD36	chr7	27012	1.17967	0.511317	0.00071338	0.0288877	TRUE	upregulated_in_MLDS	transmembrane	transmembrane
ENSG00000133818	RRAS2	chr11	3503.19	1.04134	0.486438	0.000757958	0.0301692	TRUE	upregulated_in_MLDS	others	unsuitable_for_flow_cytometry
ENSG00000153531	ADPRHL1	chr13	568.797	1.07845	0.52137	0.000768548	0.0304086	TRUE	upregulated_in_MLDS	others	unsuitable_for_flow_cytometry
ENSG00000176978	DPP7	chr9	7116.16	0.676704	0.322131	0.000820969	0.0317551	TRUE	upregulated_in_MLDS	others	unsuitable_for_flow_cytometry
ENSG00000104324	CPQ	chr8	7274.27	0.849908	0.413081	0.000870447	0.0329828	TRUE	upregulated_in_MLDS	others	unsuitable_for_flow_cytometry
ENSG00000135916	ITM2C	chr2	1126.13	1.09078	0.549057	0.000897817	0.033703	TRUE	upregulated_in_MLDS	others	unsuitable_for_flow_cytometry
ENSG00000187109	NAP1L1	chr12	12806	0.573482	0.277721	0.000918579	0.0341641	TRUE	upregulated_in_MLDS	others	unsuitable_for_flow_cytometry
ENSG00000233730	LINC01765	chr1	490.607	1.47334	0.769351	0.000926017	0.0342192	TRUE	upregulated_in_MLDS	others	unsuitable_for_flow_cytometry
ENSG00000140471	LINS1	chr15	805.382	0.531348	0.261361	0.000933005	0.0342267	TRUE	upregulated_in_MLDS	others	unsuitable_for_flow_cytometry
ENSG00000167613	LAIR1	chr19	940.599	1.55992	0.826867	0.000945727	0.0345362	TRUE	upregulated_in_MLDS	transmembrane	transmembrane
ENSG00000182600	SNORC	chr2	574.637	1.51945	0.802278	0.000960403	0.0349488	TRUE	upregulated_in_MLDS	others	unsuitable_for_flow_cytometry
ENSG00000196139	AKR1C3	chr10	2601.52	0.661392	0.330537	0.00100596	0.0362972	TRUE	upregulated_in_MLDS	others	unsuitable_for_flow_cytometry
ENSG00000180817	PPA1	chr10	4723.71	0.845064	0.409165	0.00100894	0.0363502	TRUE	upregulated_in_MLDS	others	unsuitable_for_flow_cytometry
ENSG00000153814	JAZF1	chr7	924.511	1.14217	0.601652	0.00104165	0.0371679	TRUE	upregulated_in_MLDS	others	unsuitable_for_flow_cytometry
ENSG00000105613	MAST1	chr19	553.32	0.858145	0.444189	0.00107287	0.0377795	TRUE	upregulated_in_MLDS	others	unsuitable_for_flow_cytometry
ENSG00000153130	SCOC	chr4	2027.87	0.696079	0.358038	0.00107398	0.0377795	TRUE	upregulated_in_MLDS	others	unsuitable_for_flow_cytometry
ENSG00000174306	ZHX3	chr20	1285.84	0.800983	0.415373	0.00107517	0.0377795	TRUE	upregulated_in_MLDS	others	unsuitable_for_flow_cytometry
ENSG00000186439	TRDN	chr6	369.05	3.99352	0.976783	0.00108156	0.0378937	TRUE	upregulated_in_MLDS	others	unsuitable_for_flow_cytometry
ENSG00000231131	LNCAROD	chr10	3799.42	1.12129	0.590557	0.00109841	0.0382625	TRUE	upregulated_in_MLDS	others	unsuitable_for_flow_cytometry
ENSG00000132274	TRIM22	chr11	536.716	1.18402	0.637115	0.0011024	0.038346	TRUE	upregulated_in_MLDS	others	unsuitable_for_flow_cytometry
ENSG00000005961	ITGA2B	chr17	40629.1	0.529352	0.26923	0.00127413	0.0428402	TRUE	upregulated_in_MLDS	transmembrane	transmembrane
ENSG00000251247	ZNF345	chr19	1696.3	0.626483	0.339485	0.00128757	0.0432283	TRUE	upregulated_in_MLDS	others	unsuitable_for_flow_cytometry
ENSG00000186998	EMID1	chr22	8366.76	0.519336	0.279153	0.00130584	0.0434832	TRUE	upregulated_in_MLDS	others	unsuitable_for_flow_cytometry
ENSG00000178053	MLF1	chr3	2868.54	1.13931	0.647829	0.00132911	0.0437477	TRUE	upregulated_in_MLDS	others	unsuitable_for_flow_cytometry
ENSG00000214063	TSPAN4	chr11	5901.72	0.526289	0.28904	0.00140802	0.0452042	TRUE	upregulated_in_MLDS	others	others
ENSG00000165506	DNAAF2	chr14	5886.93	0.623119	0.34284	0.00142418	0.0455367	TRUE	upregulated_in_MLDS	others	unsuitable_for_flow_cytometry
ENSG00000188177	ZC3H6	chr2	1629.11	0.996273	0.576015	0.00142591	0.0455367	TRUE	upregulated_in_MLDS	others	unsuitable_for_flow_cytometry
ENSG00000065613	SLK	chr10	4802.95	0.659078	0.36447	0.00143219	0.0456169	TRUE	upregulated_in_MLDS	others	unsuitable_for_flow_cytometry
ENSG00000153956	CACNA2D1	chr7	970.392	1.80137	1.20455	0.00150065	0.046871	TRUE	upregulated_in_MLDS	others	unsuitable_for_flow_cytometry
ENSG00000224184	MIR3681HG	chr2	1585.96	0.840818	0.486692	0.00155584	0.0481595	TRUE	upregulated_in_MLDS	others	unsuitable_for_flow_cytometry
ENSG00000275294	LINC02340	chr13	847.346	0.71089	0.416175	0.00161914	0.0495477	TRUE	upregulated_in_MLDS	others	unsuitable_for_flow_cytometry
ENSG00000197256	KANK2	chr19	452.97	0.98173	0.600363	0.00163384	0.049798	TRUE	upregulated_in_MLDS	others	unsuitable_for_flow_cytometry
ENSG00000119403	PHF19	chr9	3349.06	-1.24835	0.251709	3.38e-08	1.67e-05	TRUE	downregulated_in_MLDS	others	unsuitable_for_flow_cytometry
ENSG00000154188	ANGPT1	chr8	5009.29	-3.16904	0.635446	3.5e-08	1.69e-05	TRUE	downregulated_in_MLDS	secreted	unsuitable_for_flow_cytometry
ENSG00000106665	CLIP2	chr7	2322.9	-2.01909	0.228785	2.05e-07	7.49e-05	TRUE	downregulated_in_MLDS	others	unsuitable_for_flow_cytometry
ENSG00000087077	TRIP6	chr7	878.748	-2.52033	0.584841	8.36e-07	0.000229753	TRUE	downregulated_in_MLDS	others	unsuitable_for_flow_cytometry
ENSG00000060558	GNA15	chr19	10942.8	-1.19976	0.321768	6.93e-06	0.00114001	TRUE	downregulated_in_MLDS	others	unsuitable_for_flow_cytometry
ENSG00000090339	ICAM1	chr19	1325.73	-2.16301	0.578451	8.48e-06	0.00128873	TRUE	downregulated_in_MLDS	transmembrane	transmembrane
ENSG00000142634	EFHD2	chr1	4320.3	-0.660432	0.178709	8.75e-06	0.00129384	TRUE	downregulated_in_MLDS	others	unsuitable_for_flow_cytometry
ENSG00000186827	TNFRSF4	chr1	591.649	-4.42652	0.49911	9.73e-06	0.00142494	TRUE	downregulated_in_MLDS	transmembrane	transmembrane
ENSG00000168952	STXBP6	chr14	3457.32	-3.14441	0.868686	1.39e-05	0.00183529	TRUE	downregulated_in_MLDS	others	unsuitable_for_flow_cytometry
ENSG00000286522	HIST1H3B	chr6	3213.97	-1.14057	0.326617	2.03e-05	0.00238754	TRUE	downregulated_in_MLDS	others	unsuitable_for_flow_cytometry
ENSG00000048471	SNX29	chr16	2229.93	-0.878644	0.253974	2.14e-05	0.00246455	TRUE	downregulated_in_MLDS	others	unsuitable_for_flow_cytometry
ENSG00000167173	C15orf39	chr15	3768.75	-1.10499	0.327168	2.91e-05	0.00302812	TRUE	downregulated_in_MLDS	others	unsuitable_for_flow_cytometry
ENSG00000084090	STARD7	chr2	6145.23	-0.562649	0.175317	4.89e-05	0.00439594	TRUE	downregulated_in_MLDS	others	unsuitable_for_flow_cytometry
ENSG00000103257	SLC7A5	chr16	6348.88	-1.27253	0.409592	7.27e-05	0.00600211	TRUE	downregulated_in_MLDS	others	unsuitable_for_flow_cytometry
ENSG00000126561	STAT5A	chr17	14266.1	-0.682045	0.224278	8.46e-05	0.00668488	TRUE	downregulated_in_MLDS	others	unsuitable_for_flow_cytometry
ENSG00000158050	DUSP2	chr2	6044.23	-2.47829	0.831885	0.000114806	0.00841038	TRUE	downregulated_in_MLDS	others	unsuitable_for_flow_cytometry
ENSG00000108389	MTMR4	chr17	1617.68	-0.888037	0.30149	0.000118391	0.00851815	TRUE	downregulated_in_MLDS	others	unsuitable_for_flow_cytometry
ENSG00000136490	LIMD2	chr17	29561	-0.638074	0.219084	0.000124522	0.00880208	TRUE	downregulated_in_MLDS	others	unsuitable_for_flow_cytometry
ENSG00000137880	GCHFR	chr15	2771.97	-1.216	0.415247	0.000125213	0.00882514	TRUE	downregulated_in_MLDS	others	unsuitable_for_flow_cytometry
ENSG00000165996	HACD1	chr10	12267	-1.05055	0.359808	0.00012685	0.00888329	TRUE	downregulated_in_MLDS	others	unsuitable_for_flow_cytometry
ENSG00000101057	MYBL2	chr20	2461.39	-0.668806	0.230203	0.000128654	0.00896314	TRUE	downregulated_in_MLDS	others	unsuitable_for_flow_cytometry
ENSG00000145911	N4BP3	chr5	1322.95	-2.14691	0.739515	0.000142503	0.00962294	TRUE	downregulated_in_MLDS	others	unsuitable_for_flow_cytometry
ENSG00000108405	P2RX1	chr17	5767	-0.891635	0.310854	0.000143244	0.00964562	TRUE	downregulated_in_MLDS	others	others
ENSG00000134516	DOCK2	chr5	5775.8	-1.06324	0.370909	0.000153035	0.0101082	TRUE	downregulated_in_MLDS	others	unsuitable_for_flow_cytometry
ENSG00000141522	ARHGDIA	chr17	9389.69	-0.561158	0.197213	0.000156067	0.0102804	TRUE	downregulated_in_MLDS	others	unsuitable_for_flow_cytometry
ENSG00000225663	MCRIP1	chr17	6424.03	-0.544535	0.190869	0.000199342	0.0122735	TRUE	downregulated_in_MLDS	others	unsuitable_for_flow_cytometry
ENSG00000110619	CARS	chr11	2014.89	-0.962779	0.353122	0.000220734	0.0130023	TRUE	downregulated_in_MLDS	others	unsuitable_for_flow_cytometry
ENSG00000197465	GYPE	chr4	2616.78	-1.39678	0.52052	0.000255558	0.0145026	TRUE	downregulated_in_MLDS	others	unsuitable_for_flow_cytometry
ENSG00000079691	CARMIL1	chr6	5454.87	-1.00321	0.391108	0.000258605	0.0146069	TRUE	downregulated_in_MLDS	others	unsuitable_for_flow_cytometry
ENSG00000278828	HIST1H3H	chr6	2718.08	-1.55772	0.586188	0.000274851	0.0151988	TRUE	downregulated_in_MLDS	others	unsuitable_for_flow_cytometry
ENSG00000246705	H2AFJ	chr12	3944.22	-0.847391	0.322556	0.000286153	0.0154798	TRUE	downregulated_in_MLDS	others	unsuitable_for_flow_cytometry
ENSG00000141068	KSR1	chr17	1575.4	-1.2489	0.496436	0.000391297	0.0189571	TRUE	downregulated_in_MLDS	others	unsuitable_for_flow_cytometry
ENSG00000160179	ABCG1	chr21	1266.69	-2.20104	0.885387	0.000436311	0.020402	TRUE	downregulated_in_MLDS	others	unsuitable_for_flow_cytometry
ENSG00000204160	ZDHHC18	chr1	819.065	-0.597686	0.244083	0.000438087	0.0204455	TRUE	downregulated_in_MLDS	others	unsuitable_for_flow_cytometry
ENSG00000184207	PGP	chr16	3865.76	-0.558063	0.229462	0.000455665	0.0209823	TRUE	downregulated_in_MLDS	others	unsuitable_for_flow_cytometry
ENSG00000186395	KRT10	chr17	9318.52	-0.673374	0.273347	0.000469976	0.0216001	TRUE	downregulated_in_MLDS	others	unsuitable_for_flow_cytometry
ENSG00000128228	SDF2L1	chr22	11863.2	-1.16544	0.489841	0.00054247	0.0238222	TRUE	downregulated_in_MLDS	others	unsuitable_for_flow_cytometry
ENSG00000257365	FNTB	chr14	2949.55	-0.561355	0.238833	0.00058949	0.0252168	TRUE	downregulated_in_MLDS	others	unsuitable_for_flow_cytometry
ENSG00000116017	ARID3A	chr19	3011.86	-0.742024	0.319014	0.000609385	0.0258454	TRUE	downregulated_in_MLDS	others	unsuitable_for_flow_cytometry
ENSG00000099194	SCD	chr10	1249.81	-1.20227	0.521441	0.000651049	0.0269505	TRUE	downregulated_in_MLDS	others	unsuitable_for_flow_cytometry
ENSG00000185527	PDE6G	chr17	2966.81	-0.713631	0.315311	0.000687985	0.0282377	TRUE	downregulated_in_MLDS	others	unsuitable_for_flow_cytometry
ENSG00000116815	CD58	chr1	2037.77	-0.512045	0.227976	0.000780316	0.030574	TRUE	downregulated_in_MLDS	transmembrane	transmembrane
ENSG00000143373	ZNF687	chr1	874.041	-0.509284	0.233614	0.000829021	0.0318626	TRUE	downregulated_in_MLDS	others	unsuitable_for_flow_cytometry
ENSG00000050767	COL23A1	chr5	8405.1	-1.1987	0.545283	0.00083496	0.0319892	TRUE	downregulated_in_MLDS	others	others
ENSG00000101412	E2F1	chr20	1458.72	-0.756533	0.347525	0.000837788	0.0320088	TRUE	downregulated_in_MLDS	others	unsuitable_for_flow_cytometry
ENSG00000103254	ANTKMT	chr16	3524.05	-0.660573	0.30706	0.000883568	0.0332197	TRUE	downregulated_in_MLDS	others	unsuitable_for_flow_cytometry
ENSG00000111110	PPM1H	chr12	2019.56	-1.40257	0.655653	0.000920104	0.0341682	TRUE	downregulated_in_MLDS	others	unsuitable_for_flow_cytometry
ENSG00000007944	MYLIP	chr6	5720.28	-1.04577	0.497177	0.0009922	0.0358541	TRUE	downregulated_in_MLDS	others	unsuitable_for_flow_cytometry
ENSG00000143333	RGS16	chr1	2164.33	-1.8814	0.902789	0.00105475	0.0373879	TRUE	downregulated_in_MLDS	others	unsuitable_for_flow_cytometry
ENSG00000065833	ME1	chr6	1102.78	-1.99829	0.964949	0.0010809	0.0378937	TRUE	downregulated_in_MLDS	others	unsuitable_for_flow_cytometry
ENSG00000070961	ATP2B1	chr12	8918.6	-1.16969	0.581303	0.00119659	0.0410902	TRUE	downregulated_in_MLDS	plasma_membrane	plasma_membrane
ENSG00000072201	LNX1	chr4	917.328	-1.73491	0.86471	0.0012302	0.0417111	TRUE	downregulated_in_MLDS	others	unsuitable_for_flow_cytometry
ENSG00000136718	IMP4	chr2	4033.32	-0.511149	0.252692	0.00124665	0.042033	TRUE	downregulated_in_MLDS	others	unsuitable_for_flow_cytometry
ENSG00000232956	SNHG15	chr7	10263.5	-0.566407	0.289405	0.00129792	0.0433386	TRUE	downregulated_in_MLDS	others	unsuitable_for_flow_cytometry
ENSG00000026025	VIM	chr10	25598.1	-0.891209	0.470957	0.00146798	0.0463495	TRUE	downregulated_in_MLDS	others	unsuitable_for_flow_cytometry
ENSG00000135926	TMBIM1	chr2	6247.01	-0.543324	0.294911	0.00157369	0.0485254	TRUE	downregulated_in_MLDS	others	unsuitable_for_flow_cytometry
ENSG00000145494	NDUFS6	chr5	11219.3	-0.515135	0.269452	0.00157933	0.0486373	TRUE	downregulated_in_MLDS	others	unsuitable_for_flow_cytometry
ENSG00000232682	AL592430.1	chr10	360.707	8.3238	0.872108	2.27e-22	2.75e-18	FALSE	not_DE	-	-
ENSG00000124610	HIST1H1A	chr6	32.1699	-5.05023	0.571788	3.88e-20	3.13e-16	FALSE	not_DE	-	-
ENSG00000266268	AP005203.1	chr18	211.315	4.51512	0.518849	1e-19	6.06e-16	FALSE	not_DE	-	-
ENSG00000250280	AC026124.1	chr12	42.4683	10.6661	2.96366	1.09e-17	3.75e-14	FALSE	not_DE	-	-
ENSG00000214357	NEURL1B	chr5	52.0712	4.11265	0.567624	9.65e-15	2.59e-11	FALSE	not_DE	-	-
ENSG00000198729	PPP1R14C	chr6	1115.62	-6.24e-06	0.0014427	5.23e-14	1.26e-10	FALSE	not_DE	-	-
ENSG00000106541	AGR2	chr7	89.9454	-4.2e-06	0.0014427	6.43e-12	1.11e-08	FALSE	not_DE	-	-
ENSG00000254349	MIR2052HG	chr8	615.12	5.94802	0.97234	1.56e-11	2.52e-08	FALSE	not_DE	-	-
ENSG00000117228	GBP1	chr1	270.825	4.58054	0.74796	2.21e-11	3.34e-08	FALSE	not_DE	-	-
ENSG00000248693	LINC02100	chr5	221.131	5.13257	0.851661	2.4e-11	3.41e-08	FALSE	not_DE	-	-
ENSG00000280776	LINC01202	chr5	134.297	5.13379	0.860293	7.08e-11	9.33e-08	FALSE	not_DE	-	-
ENSG00000236081	ELFN1-AS1	chr7	30.6248	-3.74651	0.624527	9.29e-11	1.12e-07	FALSE	not_DE	-	-
ENSG00000228204	AC004830.2	chr7	247.485	3.90949	0.675312	1.63e-10	1.87e-07	FALSE	not_DE	-	-
ENSG00000233006	MIR3936HG	chr5	260.973	2.41108	0.419119	2.98e-10	3.13e-07	FALSE	not_DE	-	-
ENSG00000268756	AC104534.1	chr19	297.48	5.91222	1.0586	3.67e-10	3.7e-07	FALSE	not_DE	-	-
ENSG00000167619	TMEM145	chr19	12.8237	-1.85726	0.327502	6.62e-10	5.74e-07	FALSE	not_DE	-	-
ENSG00000157240	FZD1	chr7	160.631	2.29806	0.410486	6.64e-10	5.74e-07	FALSE	not_DE	-	-
ENSG00000227706	AL713998.1	chr6	68.0804	3.86088	0.696238	9.68e-10	7.6e-07	FALSE	not_DE	-	-
ENSG00000184949	FAM227A	chr22	196.272	2.18765	0.396073	1.18e-09	8.92e-07	FALSE	not_DE	-	-
ENSG00000288016	AL162493.1	chr13	498.278	4.32424	0.797562	1.41e-09	1.04e-06	FALSE	not_DE	-	-
ENSG00000145335	SNCA	chr4	5349.54	1.5e-05	0.00144273	1.64e-09	1.17e-06	FALSE	not_DE	-	-
ENSG00000255650	FAM222A-AS1	chr12	99.46	3.86041	0.732399	2.26e-09	1.56e-06	FALSE	not_DE	-	-
ENSG00000172572	PDE3A	chr12	579.882	-8.57e-06	0.00144271	3.24e-09	2.12e-06	FALSE	not_DE	-	-
ENSG00000120659	TNFSF11	chr13	32.8185	-3.52975	0.661825	3.52e-09	2.24e-06	FALSE	not_DE	-	-
ENSG00000133107	TRPC4	chr13	632.804	-2.52e-05	0.0014428	4.52e-09	2.66e-06	FALSE	not_DE	-	-
ENSG00000178860	MSC	chr8	34.0139	-3.97411	0.760811	7.19e-09	4.04e-06	FALSE	not_DE	-	-
ENSG00000140044	JDP2	chr14	509.542	-2.58537	0.496688	1.07e-08	5.87e-06	FALSE	not_DE	-	-
ENSG00000089356	FXYD3	chr19	341.302	3.30924	0.66748	1.79e-08	9.48e-06	FALSE	not_DE	-	-
ENSG00000259823	LYPD8	chr1	28.0348	3.64402	0.716472	1.8e-08	9.48e-06	FALSE	not_DE	-	-
ENSG00000103253	HAGHL	chr16	635.985	-6.41e-06	0.00144269	2.03e-08	1.05e-05	FALSE	not_DE	-	-
ENSG00000287477	AL356495.1	chr13	5.42377	-3.80219	0.763879	4.36e-08	2.07e-05	FALSE	not_DE	-	-
ENSG00000179399	GPC5	chr13	585.281	3.85302	0.812943	4.8e-08	2.23e-05	FALSE	not_DE	-	-
ENSG00000197077	KIAA1671	chr22	267.565	2.38551	0.497999	5.14e-08	2.34e-05	FALSE	not_DE	-	-
ENSG00000256802	AC022613.1	chr15	10.2524	7.50288	0.787242	5.46e-08	2.4e-05	FALSE	not_DE	-	-
ENSG00000197461	PDGFA	chr7	134.425	-3.8129	0.780684	5.76e-08	2.46e-05	FALSE	not_DE	-	-
ENSG00000070031	SCT	chr11	56.886	-1.1e-05	0.00144271	5.8e-08	2.46e-05	FALSE	not_DE	-	-
ENSG00000248973	AC106799.2	chr5	32.326	2.35499	0.492175	5.94e-08	2.48e-05	FALSE	not_DE	-	-
ENSG00000170293	CMTM8	chr3	248.749	2.43758	0.513817	6.19e-08	2.53e-05	FALSE	not_DE	-	-
ENSG00000164114	MAP9	chr4	84.9494	5.33128	1.16423	6.88e-08	2.76e-05	FALSE	not_DE	-	-
ENSG00000185615	PDIA2	chr16	230.351	2.56219	0.542303	6.96e-08	2.76e-05	FALSE	not_DE	-	-
ENSG00000215182	MUC5AC	chr11	36.6163	3.52606	0.763395	8.26e-08	3.22e-05	FALSE	not_DE	-	-
ENSG00000109436	TBC1D9	chr4	129.434	3.20934	0.711827	1.58e-07	5.97e-05	FALSE	not_DE	-	-
ENSG00000111186	WNT5B	chr12	266.571	-2.45378	0.529126	1.83e-07	6.81e-05	FALSE	not_DE	-	-
ENSG00000256229	ZNF486	chr19	58.6717	-8.86e-06	0.00144271	2.29e-07	8.25e-05	FALSE	not_DE	-	-
ENSG00000133321	PLAAT4	chr11	354.879	2.26024	0.50643	2.38e-07	8.47e-05	FALSE	not_DE	-	-
ENSG00000233420	AC002069.2	chr7	123.958	2.90537	0.655905	2.53e-07	8.75e-05	FALSE	not_DE	-	-
ENSG00000155760	FZD7	chr2	134.458	1.11157	0.248439	2.6e-07	8.86e-05	FALSE	not_DE	-	-
ENSG00000197479	PCDHB11	chr5	15.4638	5.2382	1.22693	3.1e-07	0.000104095	FALSE	not_DE	-	-
ENSG00000128052	KDR	chr4	32.0162	-6.72e-06	0.0014427	3.23e-07	0.000106869	FALSE	not_DE	-	-
ENSG00000198542	ITGBL1	chr13	99.4049	2.79283	0.639377	3.57e-07	0.000116737	FALSE	not_DE	-	-
ENSG00000228742	LINC02577	chr7	181.206	2.67328	0.617957	4.19e-07	0.000135163	FALSE	not_DE	-	-
ENSG00000230286	AC013472.2	chr2	22.8412	2.29065	0.522839	4.32e-07	0.000137549	FALSE	not_DE	-	-
ENSG00000162882	HAAO	chr2	83.497	2.32904	0.54136	4.96e-07	0.000155827	FALSE	not_DE	-	-
ENSG00000114279	FGF12	chr3	236.487	3.08877	0.727211	5.17e-07	0.00016039	FALSE	not_DE	-	-
ENSG00000248740	LINC02428	chr4	30.821	3.20558	0.740977	5.6e-07	0.000170967	FALSE	not_DE	-	-
ENSG00000135631	RAB11FIP5	chr2	129.416	3.02045	0.712265	5.71e-07	0.000170967	FALSE	not_DE	-	-
ENSG00000174482	LINGO2	chr9	105.748	3.5428	0.839921	5.87e-07	0.000173128	FALSE	not_DE	-	-
ENSG00000165891	E2F7	chr12	199.782	-1.44e-05	0.00144272	6.51e-07	0.00018878	FALSE	not_DE	-	-
ENSG00000113083	LOX	chr5	162.586	-3.02086	0.692674	6.56e-07	0.00018878	FALSE	not_DE	-	-
ENSG00000232234	AL355499.1	chr6	111.356	2.27729	0.539864	7.22e-07	0.000205363	FALSE	not_DE	-	-
ENSG00000101203	COL20A1	chr20	412.942	2.92188	0.698843	7.37e-07	0.000207163	FALSE	not_DE	-	-
ENSG00000170899	GSTA4	chr6	63.2355	2.2238	0.528614	7.79e-07	0.000216526	FALSE	not_DE	-	-
ENSG00000104059	FAM189A1	chr15	223.765	2.76307	0.664402	8.66e-07	0.000235252	FALSE	not_DE	-	-
ENSG00000172243	CLEC7A	chr12	168.755	-2.16e-06	0.00144269	9.66e-07	0.000259587	FALSE	not_DE	-	-
ENSG00000170276	HSPB2	chr11	5.15566	-2.1635	0.505876	1.02e-06	0.000267076	FALSE	not_DE	-	-
ENSG00000272610	MAGI1-IT1	chr3	18.343	2.17036	0.520199	1.03e-06	0.000267076	FALSE	not_DE	-	-
ENSG00000211840	TRAJ49	chr14	4.98873	-4.91795	1.17549	1.05e-06	0.000270558	FALSE	not_DE	-	-
ENSG00000162576	MXRA8	chr1	49.0886	-2.47912	0.588798	1.08e-06	0.000275688	FALSE	not_DE	-	-
ENSG00000269091	AC010624.3	chr19	20.0479	3.31565	0.80852	1.22e-06	0.000306845	FALSE	not_DE	-	-
ENSG00000196159	FAT4	chr4	114.711	2.64369	0.650868	1.3e-06	0.000320215	FALSE	not_DE	-	-
ENSG00000163638	ADAMTS9	chr3	211.593	2.63904	0.648966	1.32e-06	0.000321282	FALSE	not_DE	-	-
ENSG00000163082	SGPP2	chr2	193.118	-6.23e-06	0.0014427	1.41e-06	0.000340699	FALSE	not_DE	-	-
ENSG00000239268	AC092691.1	chr3	36.3443	-9.6e-06	0.00144271	1.55e-06	0.000371618	FALSE	not_DE	-	-
ENSG00000233766	AC098617.1	chr2	1588.39	-1.8e-05	0.00144273	1.59e-06	0.000377025	FALSE	not_DE	-	-
ENSG00000124181	PLCG1	chr20	312.911	1.7221	0.426105	1.65e-06	0.000386454	FALSE	not_DE	-	-
ENSG00000182747	SLC35D3	chr6	130.391	-3.36664	0.808851	1.71e-06	0.000397233	FALSE	not_DE	-	-
ENSG00000198108	CHSY3	chr5	82.9241	3.10107	0.781978	1.78e-06	0.000409663	FALSE	not_DE	-	-
ENSG00000285834	AL356413.1	chr13	175.852	2.43115	0.61068	1.87e-06	0.000422285	FALSE	not_DE	-	-
ENSG00000231064	AC234582.1	chr1	185.691	2.60943	0.657738	1.92e-06	0.000425997	FALSE	not_DE	-	-
ENSG00000101333	PLCB4	chr20	3979.61	-7.54e-06	0.0014427	2.02e-06	0.000444525	FALSE	not_DE	-	-
ENSG00000227360	AL512658.1	chr6	96.0475	3.11793	0.792262	2.1e-06	0.00045325	FALSE	not_DE	-	-
ENSG00000283573	AL157371.2	chr6	45.4424	1.84267	0.46639	2.37e-06	0.000502566	FALSE	not_DE	-	-
ENSG00000213931	HBE1	chr11	93.0379	-3.98971	0.971043	2.37e-06	0.000502566	FALSE	not_DE	-	-
ENSG00000137507	LRRC32	chr11	176.175	-4.84e-06	0.0014427	2.43e-06	0.000510178	FALSE	not_DE	-	-
ENSG00000139155	SLCO1C1	chr12	4.24633	-6.99e-06	0.0014427	2.77e-06	0.000571939	FALSE	not_DE	-	-
ENSG00000171136	RLN3	chr19	66.916	-3.86763	0.958242	2.79e-06	0.000571939	FALSE	not_DE	-	-
ENSG00000137203	TFAP2A	chr6	162.746	1.58981	0.405269	2.82e-06	0.000573479	FALSE	not_DE	-	-
ENSG00000270240	AC015849.1	chr17	143.821	3.14407	0.820342	2.99e-06	0.000601637	FALSE	not_DE	-	-
ENSG00000196747	HIST1H2AI	chr6	431.719	-1.92672	0.483188	3.09e-06	0.000617191	FALSE	not_DE	-	-
ENSG00000135069	PSAT1	chr9	161.346	-2.84263	0.708759	3.14e-06	0.000617191	FALSE	not_DE	-	-
ENSG00000255382	LINC02734	chr11	101.809	3.60369	0.944525	3.18e-06	0.000619606	FALSE	not_DE	-	-
ENSG00000118231	CRYGD	chr2	12.8385	-1.85179	0.466616	3.21e-06	0.000620046	FALSE	not_DE	-	-
ENSG00000178732	GP5	chr3	40.6081	-6.55e-06	0.0014427	3.42e-06	0.000656074	FALSE	not_DE	-	-
ENSG00000136514	RTP4	chr3	23.7207	2.95178	0.774315	3.47e-06	0.000659765	FALSE	not_DE	-	-
ENSG00000251138	AC090015.1	chr12	21.0639	-2.31918	0.382921	3.82e-06	0.000709721	FALSE	not_DE	-	-
ENSG00000119862	LGALSL	chr2	243.368	-5.61e-06	0.0014427	3.87e-06	0.000713814	FALSE	not_DE	-	-
ENSG00000100726	TELO2	chr16	166.586	-4.89e-06	0.00144268	4.27e-06	0.000781412	FALSE	not_DE	-	-
ENSG00000187244	BCAM	chr19	241.387	1.99054	0.530794	4.8e-06	0.00086685	FALSE	not_DE	-	-
ENSG00000236212	AC009262.1	chr7	18.8321	-3.14e-06	0.0014427	4.91e-06	0.000878797	FALSE	not_DE	-	-
ENSG00000257155	AL163973.2	chr14	224.768	2.07087	0.554923	5.2e-06	0.000917783	FALSE	not_DE	-	-
ENSG00000287861	AL137001.2	chr13	26.4865	2.87929	0.779975	5.5e-06	0.000963952	FALSE	not_DE	-	-
ENSG00000141655	TNFRSF11A	chr18	181.725	-7.86e-06	0.0014427	5.7e-06	0.000991392	FALSE	not_DE	-	-
ENSG00000124092	CTCFL	chr20	26.7865	4.03906	1.12652	5.79e-06	0.00100057	FALSE	not_DE	-	-
ENSG00000106113	CRHR2	chr7	6.79583	-2.15117	0.554602	6.05e-06	0.00103115	FALSE	not_DE	-	-
ENSG00000258548	LINC00645	chr14	14.1813	3.62784	0.952093	6.1e-06	0.00103115	FALSE	not_DE	-	-
ENSG00000105967	TFEC	chr7	64.3031	-3.39e-06	0.0014427	6.1e-06	0.00103115	FALSE	not_DE	-	-
ENSG00000111057	KRT18	chr12	164.98	-6.79e-07	0.00144269	6.26e-06	0.00105064	FALSE	not_DE	-	-
ENSG00000250708	LINC02269	chr4	12.7281	4.1825	0.73701	6.81e-06	0.00112957	FALSE	not_DE	-	-
ENSG00000129521	EGLN3	chr14	470.383	-2.47554	0.650146	6.82e-06	0.00112957	FALSE	not_DE	-	-
ENSG00000170890	PLA2G1B	chr12	19.234	1.90104	0.512289	7.35e-06	0.00120075	FALSE	not_DE	-	-
ENSG00000129990	SYT5	chr19	283.745	2.86091	0.797491	7.41e-06	0.00120241	FALSE	not_DE	-	-
ENSG00000204442	FAM155A	chr13	53.1502	2.45844	0.680775	7.49e-06	0.00120635	FALSE	not_DE	-	-
ENSG00000271755	AL031118.1	chr6	32.8064	3.30559	0.915842	7.58e-06	0.00121291	FALSE	not_DE	-	-
ENSG00000156966	B3GNT7	chr2	166.638	-2.54434	0.674478	7.71e-06	0.00122631	FALSE	not_DE	-	-
ENSG00000159842	ABR	chr17	175.054	-2.00245	0.532507	7.79e-06	0.00122673	FALSE	not_DE	-	-
ENSG00000169884	WNT10B	chr12	112.21	-2.37245	0.634219	8.1e-06	0.00126377	FALSE	not_DE	-	-
ENSG00000284748	AL513220.1	chr1	36.5334	3.30812	0.923822	8.24e-06	0.00127641	FALSE	not_DE	-	-
ENSG00000118307	CASC1	chr12	225.071	1.95635	0.541323	8.29e-06	0.00127641	FALSE	not_DE	-	-
ENSG00000153093	ACOXL	chr2	73.3442	-8.43e-06	0.0014427	8.59e-06	0.00129384	FALSE	not_DE	-	-
ENSG00000180340	FZD2	chr17	73.9445	3.41257	0.967071	8.7e-06	0.00129384	FALSE	not_DE	-	-
ENSG00000173068	BNC2	chr9	132.572	2.10346	0.584197	8.71e-06	0.00129384	FALSE	not_DE	-	-
ENSG00000184305	CCSER1	chr4	519.602	2.98258	0.844237	8.78e-06	0.00129384	FALSE	not_DE	-	-
ENSG00000179403	VWA1	chr1	99.1893	-5.77e-06	0.0014427	1.03e-05	0.00149386	FALSE	not_DE	-	-
ENSG00000134198	TSPAN2	chr1	825.657	-1.20157	0.327774	1.04e-05	0.00149386	FALSE	not_DE	-	-
ENSG00000164251	F2RL1	chr5	36.9463	-6.49e-06	0.0014427	1.04e-05	0.00149386	FALSE	not_DE	-	-
ENSG00000250240	AC008840.1	chr5	623.294	-0.804463	0.220454	1.04e-05	0.00149483	FALSE	not_DE	-	-
ENSG00000246331	AC010198.1	chr12	60.2698	1.68731	0.47432	1.07e-05	0.00151216	FALSE	not_DE	-	-
ENSG00000183807	FAM162B	chr6	42.2783	5.91004	1.21652	1.09e-05	0.00152328	FALSE	not_DE	-	-
ENSG00000272461	AP005328.1	chr18	22.3919	-5.05e-06	0.0014427	1.09e-05	0.00152328	FALSE	not_DE	-	-
ENSG00000269600	AC016629.2	chr19	71.4015	5.82897	0.842283	1.14e-05	0.00157631	FALSE	not_DE	-	-
ENSG00000286257	AL137100.3	chr14	37.3575	3.75142	1.09212	1.27e-05	0.0017314	FALSE	not_DE	-	-
ENSG00000144791	LIMD1	chr3	366.259	1.53359	0.437245	1.29e-05	0.00174597	FALSE	not_DE	-	-
ENSG00000275379	HIST1H3I	chr6	412.12	-0.997177	0.277169	1.31e-05	0.00176525	FALSE	not_DE	-	-
ENSG00000198286	CARD11	chr7	737.704	-2.42402	0.667898	1.31e-05	0.00176525	FALSE	not_DE	-	-
ENSG00000087085	ACHE	chr7	112.299	-1.70064	0.471103	1.35e-05	0.0017947	FALSE	not_DE	-	-
ENSG00000180044	C3orf80	chr3	44.3859	-5.07e-06	0.0014427	1.35e-05	0.0017947	FALSE	not_DE	-	-
ENSG00000197705	KLHL14	chr18	5.58771	3.67998	1.08209	1.49e-05	0.00193245	FALSE	not_DE	-	-
ENSG00000243620	AC092957.1	chr3	76.5466	2.44642	0.70945	1.49e-05	0.00193245	FALSE	not_DE	-	-
ENSG00000232895	AL121999.1	chr1	6.67314	-1.34e-06	0.00144269	1.54e-05	0.00197443	FALSE	not_DE	-	-
ENSG00000285941	AL133257.1	chr6	14.0461	3.39068	0.954321	1.56e-05	0.00199529	FALSE	not_DE	-	-
ENSG00000238133	MAP3K20-AS1	chr2	72.8944	1.46269	0.426405	1.6e-05	0.00200865	FALSE	not_DE	-	-
ENSG00000253392	AC119403.1	chr19	259.769	1.51237	0.437671	1.6e-05	0.00200865	FALSE	not_DE	-	-
ENSG00000142552	RCN3	chr19	227.915	1.99573	0.583928	1.65e-05	0.00205584	FALSE	not_DE	-	-
ENSG00000165449	SLC16A9	chr10	550.943	2.84152	0.848836	1.71e-05	0.00210889	FALSE	not_DE	-	-
ENSG00000234235	BOK-AS1	chr2	54.5875	2.4103	0.707817	1.71e-05	0.00210889	FALSE	not_DE	-	-
ENSG00000102452	NALCN	chr13	16.9339	2.76263	0.806099	1.75e-05	0.00214872	FALSE	not_DE	-	-
ENSG00000134243	SORT1	chr1	54.5796	-6.52e-06	0.0014427	1.77e-05	0.00216313	FALSE	not_DE	-	-
ENSG00000027869	SH2D2A	chr1	1269.59	-5.12e-06	0.00144269	1.79e-05	0.00216863	FALSE	not_DE	-	-
ENSG00000022355	GABRA1	chr5	489.485	2.47042	0.737359	1.88e-05	0.00226164	FALSE	not_DE	-	-
ENSG00000133067	LGR6	chr1	99.1533	1.64589	0.482563	1.9e-05	0.00227626	FALSE	not_DE	-	-
ENSG00000143674	MAP3K21	chr1	55.5936	2.59768	0.779044	2.04e-05	0.00238754	FALSE	not_DE	-	-
ENSG00000066248	NGEF	chr2	47.0579	1.68074	0.493436	2.05e-05	0.00238754	FALSE	not_DE	-	-
ENSG00000215704	CELA2B	chr1	86.139	2.4095	0.725508	2.05e-05	0.00238754	FALSE	not_DE	-	-
ENSG00000152785	BMP3	chr4	7.28215	4.79059	1.43116	2.09e-05	0.0024197	FALSE	not_DE	-	-
ENSG00000174567	GOLT1A	chr1	24.7786	-1.56139	0.442911	2.19e-05	0.00248556	FALSE	not_DE	-	-
ENSG00000286403	AC010378.2	chr5	207.699	2.5176	0.766491	2.29e-05	0.00257703	FALSE	not_DE	-	-
ENSG00000223881	AL157402.1	chr1	10.0563	8.22089	1.83101	2.29e-05	0.00257703	FALSE	not_DE	-	-
ENSG00000116014	KISS1R	chr19	17.6905	-9.09e-06	0.0014427	2.33e-05	0.00260474	FALSE	not_DE	-	-
ENSG00000161243	FBXO27	chr19	66.6512	-1.57006	0.45403	2.35e-05	0.00261571	FALSE	not_DE	-	-
ENSG00000131711	MAP1B	chr5	40.0112	-1.96936	0.573249	2.37e-05	0.00262684	FALSE	not_DE	-	-
ENSG00000130649	CYP2E1	chr10	176.039	-6.6e-06	0.0014427	2.38e-05	0.00262818	FALSE	not_DE	-	-
ENSG00000242440	LINC02046	chr3	71.3612	1.9362	0.581553	2.4e-05	0.00262818	FALSE	not_DE	-	-
ENSG00000261502	AC040174.1	chr16	3.43362	6.13593	2.63799	2.41e-05	0.00262818	FALSE	not_DE	-	-
ENSG00000135074	ADAM19	chr5	113.376	-5.92e-06	0.0014427	2.42e-05	0.00262818	FALSE	not_DE	-	-
ENSG00000242082	SLC5A4-AS1	chr22	20.1396	2.79319	0.832257	2.42e-05	0.00262818	FALSE	not_DE	-	-
ENSG00000255458	AC108471.2	chr4	18.0243	-1.24e-05	0.00144271	2.44e-05	0.0026326	FALSE	not_DE	-	-
ENSG00000100342	APOL1	chr22	139.814	1.70109	0.515572	2.51e-05	0.002693	FALSE	not_DE	-	-
ENSG00000262585	LINC01979	chr17	16.494	3.63576	1.10166	2.59e-05	0.00277152	FALSE	not_DE	-	-
ENSG00000168243	GNG4	chr1	351.529	-2.99794	0.87444	2.75e-05	0.00293136	FALSE	not_DE	-	-
ENSG00000197748	CFAP43	chr10	191.455	2.08415	0.641946	2.83e-05	0.00298803	FALSE	not_DE	-	-
ENSG00000134247	PTGFRN	chr1	114.702	-2.08318	0.611301	2.86e-05	0.0030065	FALSE	not_DE	-	-
ENSG00000198719	DLL1	chr6	66.4586	1.36525	0.413669	2.87e-05	0.0030065	FALSE	not_DE	-	-
ENSG00000165215	CLDN3	chr7	37.6302	-3.39e-06	0.0014427	2.92e-05	0.00302812	FALSE	not_DE	-	-
ENSG00000286557	AC104088.2	chr2	4.77822	3.48278	1.06704	3.18e-05	0.00326212	FALSE	not_DE	-	-
ENSG00000261346	AC116348.3	chr16	28.8363	1.94556	0.594813	3.24e-05	0.00330008	FALSE	not_DE	-	-
ENSG00000254560	BBOX1-AS1	chr11	219.181	2.81947	0.897174	3.34e-05	0.00339424	FALSE	not_DE	-	-
ENSG00000269970	AL162424.1	chr9	16.6587	-9.36e-06	0.0014427	3.42e-05	0.00345545	FALSE	not_DE	-	-
ENSG00000096006	CRISP3	chr6	147.674	-1.93073	0.57486	3.44e-05	0.00346316	FALSE	not_DE	-	-
ENSG00000225921	NOL7	chr6	11632.9	-0.409953	0.129228	3.6e-05	0.00360097	FALSE	not_DE	-	-
ENSG00000145832	SLC25A48	chr5	110.975	3.73824	1.21749	3.6e-05	0.00360097	FALSE	not_DE	-	-
ENSG00000169604	ANTXR1	chr2	43.0789	2.47208	0.782715	3.68e-05	0.00365875	FALSE	not_DE	-	-
ENSG00000104368	PLAT	chr8	31.2793	-4.04e-06	0.0014427	3.75e-05	0.00371984	FALSE	not_DE	-	-
ENSG00000134183	GNAT2	chr1	23.3248	2.05091	0.638856	3.83e-05	0.00376775	FALSE	not_DE	-	-
ENSG00000203685	STUM	chr1	117.761	2.38554	0.761534	3.86e-05	0.00378265	FALSE	not_DE	-	-
ENSG00000285881	AC105206.3	chr8	6.27626	1.94e-06	0.00144269	3.96e-05	0.00385946	FALSE	not_DE	-	-
ENSG00000167419	LPO	chr17	52.5548	1.74617	0.549657	3.99e-05	0.00387835	FALSE	not_DE	-	-
ENSG00000211639	IGLV4-60	chr22	15.1297	2.43523	0.759223	4.1e-05	0.0039443	FALSE	not_DE	-	-
ENSG00000136014	USP44	chr12	186.252	1.72536	0.547753	4.24e-05	0.00406898	FALSE	not_DE	-	-
ENSG00000225087	AL583808.1	chr1	28.3881	2.81026	0.915352	4.34e-05	0.00414416	FALSE	not_DE	-	-
ENSG00000271717	AC022146.2	chr19	23.6647	1.89682	0.60379	4.44e-05	0.00422909	FALSE	not_DE	-	-
ENSG00000286952	AC093928.1	chr3	64.0318	3.16366	1.05087	4.57e-05	0.00431821	FALSE	not_DE	-	-
ENSG00000070371	CLTCL1	chr22	127.904	1.71708	0.549365	4.57e-05	0.00431821	FALSE	not_DE	-	-
ENSG00000251676	SNHG27	chr4	47.3526	2.67638	0.883066	4.6e-05	0.00432701	FALSE	not_DE	-	-
ENSG00000235989	MORC2-AS1	chr22	63.5728	2.26568	0.736309	4.66e-05	0.00436193	FALSE	not_DE	-	-
ENSG00000079215	SLC1A3	chr5	207.322	-5.38e-06	0.0014427	4.72e-05	0.00436193	FALSE	not_DE	-	-
ENSG00000287815	AC005081.1	chr7	46.5853	-8.85e-06	0.0014427	4.73e-05	0.00436193	FALSE	not_DE	-	-
ENSG00000236008	LINC01814	chr2	63.5964	-1.02267	0.318042	4.8e-05	0.00436193	FALSE	not_DE	-	-
ENSG00000197557	TTC30A	chr2	163.961	0.952656	0.302118	4.81e-05	0.00436193	FALSE	not_DE	-	-
ENSG00000115339	GALNT3	chr2	54.6702	2.21989	0.723681	4.82e-05	0.00436193	FALSE	not_DE	-	-
ENSG00000188171	ZNF626	chr19	37.6636	-6.82e-06	0.0014427	4.99e-05	0.00445407	FALSE	not_DE	-	-
ENSG00000102854	MSLN	chr16	239.352	-4.39972	1.35904	5.2e-05	0.00461861	FALSE	not_DE	-	-
ENSG00000272234	AC008945.1	chr5	18.9027	-4.26e-06	0.0014427	5.25e-05	0.00465288	FALSE	not_DE	-	-
ENSG00000171855	IFNB1	chr9	9.13662	-3.12e-06	0.0014427	5.56e-05	0.00486349	FALSE	not_DE	-	-
ENSG00000276727	AC137834.2	chr12	11.061	-8.69e-06	0.0014427	5.57e-05	0.00486349	FALSE	not_DE	-	-
ENSG00000254080	AC115837.2	chr8	6.64901	4.49238	1.47869	5.57e-05	0.00486349	FALSE	not_DE	-	-
ENSG00000152763	WDR78	chr1	374.498	1.14998	0.372473	5.92e-05	0.0051474	FALSE	not_DE	-	-
ENSG00000285761	AL645939.5	chr6	64.9642	1.30934	0.427519	6.07e-05	0.00524783	FALSE	not_DE	-	-
ENSG00000135272	MDFIC	chr7	132.534	-6.23e-06	0.0014427	6.08e-05	0.00524783	FALSE	not_DE	-	-
ENSG00000225930	LINC02249	chr15	6.08711	4.64481	0.970237	6.34e-05	0.00541658	FALSE	not_DE	-	-
ENSG00000253637	IGLVV-58	chr22	7.25564	3.28803	1.02785	6.47e-05	0.00550611	FALSE	not_DE	-	-
ENSG00000263551	AP000829.1	chr18	256.619	-3.66e-06	0.0014427	6.51e-05	0.00550611	FALSE	not_DE	-	-
ENSG00000240175	MAGI1-AS1	chr3	28.686	1.79127	0.593661	6.51e-05	0.00550611	FALSE	not_DE	-	-
ENSG00000159714	ZDHHC1	chr16	243.895	1.34335	0.441075	6.59e-05	0.00554788	FALSE	not_DE	-	-
ENSG00000109654	TRIM2	chr4	421.509	-6.69e-06	0.0014427	6.74e-05	0.00566012	FALSE	not_DE	-	-
ENSG00000091986	CCDC80	chr3	24.4831	1.68077	0.549686	6.97e-05	0.00583165	FALSE	not_DE	-	-
ENSG00000204642	HLA-F	chr6	503.056	2.30445	0.785654	7.11e-05	0.00592674	FALSE	not_DE	-	-
ENSG00000231992	AC092802.3	chr1	26.62	-5.04e-06	0.0014427	7.27e-05	0.00600211	FALSE	not_DE	-	-
ENSG00000267082	AC011472.1	chr19	30.1247	1.85401	0.611415	7.36e-05	0.00604999	FALSE	not_DE	-	-
ENSG00000254548	AC105219.2	chr8	7.01439	1.84498	0.585179	7.5e-05	0.0061318	FALSE	not_DE	-	-
ENSG00000232885	GPC5-AS2	chr13	9.42658	4.20993	1.50845	7.59e-05	0.00615563	FALSE	not_DE	-	-
ENSG00000139132	FGD4	chr12	2216.91	-9.47e-06	0.0014427	7.68e-05	0.00621019	FALSE	not_DE	-	-
ENSG00000288015	AL159156.1	chr13	10.2522	5.20379	0.964195	7.72e-05	0.00622103	FALSE	not_DE	-	-
ENSG00000140479	PCSK6	chr15	128.227	-7.05e-06	0.0014427	7.91e-05	0.0063498	FALSE	not_DE	-	-
ENSG00000164484	TMEM200A	chr6	7.20726	-5.04e-06	0.0014427	7.95e-05	0.0063665	FALSE	not_DE	-	-
ENSG00000172733	PURG	chr8	112.735	1.53202	0.518453	8.17e-05	0.00651851	FALSE	not_DE	-	-
ENSG00000174705	SH3PXD2B	chr5	51.7435	1.40418	0.472742	8.31e-05	0.00661191	FALSE	not_DE	-	-
ENSG00000106261	ZKSCAN1	chr7	4267.69	0.479382	0.160332	8.38e-05	0.0066459	FALSE	not_DE	-	-
ENSG00000273313	RBAKDN	chr7	81.4172	1.43453	0.487445	8.49e-05	0.00668888	FALSE	not_DE	-	-
ENSG00000211675	IGLC1	chr22	23.8261	1.04e-06	0.00144269	8.62e-05	0.0067641	FALSE	not_DE	-	-
ENSG00000185053	SGCZ	chr8	81.3398	-7.79e-06	0.0014427	8.71e-05	0.00681581	FALSE	not_DE	-	-
ENSG00000263786	AC022211.1	chr17	3.38014	-2.22483	0.725789	8.83e-05	0.00688674	FALSE	not_DE	-	-
ENSG00000229228	LINC00582	chr1	7.41968	2.82833	0.929429	9.24e-05	0.00713569	FALSE	not_DE	-	-
ENSG00000187942	LDLRAD2	chr1	142.557	0.932459	0.3157	9.34e-05	0.00719298	FALSE	not_DE	-	-
ENSG00000182667	NTM	chr11	104.322	1.20391	0.412744	9.4e-05	0.00721586	FALSE	not_DE	-	-
ENSG00000250337	PURPL	chr5	54.0084	2.37539	0.844377	9.64e-05	0.00737288	FALSE	not_DE	-	-
ENSG00000145491	ROPN1L	chr5	128.732	1.06103	0.364195	9.92e-05	0.00756392	FALSE	not_DE	-	-
ENSG00000197837	HIST4H4	chr12	180.238	-1.05184	0.35049	0.000100152	0.00758484	FALSE	not_DE	-	-
ENSG00000160145	KALRN	chr3	270.269	-4.48e-06	0.0014427	0.000100642	0.00758484	FALSE	not_DE	-	-
ENSG00000249631	AC005699.1	chr4	65.9165	1.60134	0.554518	0.000100651	0.00758484	FALSE	not_DE	-	-
ENSG00000277775	HIST1H3F	chr6	687.333	-1.35283	0.455492	0.000101989	0.00763342	FALSE	not_DE	-	-
ENSG00000168938	PPIC	chr5	33.5831	2.40882	0.860815	0.000105794	0.0078937	FALSE	not_DE	-	-
ENSG00000239445	ST3GAL6-AS1	chr3	39.0456	-4.81e-06	0.0014427	0.000107171	0.00797187	FALSE	not_DE	-	-
ENSG00000012779	ALOX5	chr10	306.945	4.02e-06	0.00144269	0.000110515	0.00817037	FALSE	not_DE	-	-
ENSG00000104093	DMXL2	chr15	122.326	-6.23e-06	0.0014427	0.000111452	0.00821452	FALSE	not_DE	-	-
ENSG00000187987	ZSCAN23	chr6	26.7839	3.15549	1.16045	0.000113527	0.00834203	FALSE	not_DE	-	-
ENSG00000142920	AZIN2	chr1	57.3517	1.29228	0.456679	0.000116633	0.00851101	FALSE	not_DE	-	-
ENSG00000188517	COL25A1	chr4	211.781	3.77458	0.653212	0.00011733	0.00851101	FALSE	not_DE	-	-
ENSG00000182870	GALNT9	chr12	15.5159	2.47273	0.883482	0.000117556	0.00851101	FALSE	not_DE	-	-
ENSG00000167964	RAB26	chr16	45.8657	1.22246	0.432428	0.000117588	0.00851101	FALSE	not_DE	-	-
ENSG00000229950	TFAP2A-AS1	chr6	20.8419	2.3376	0.85626	0.000118115	0.00851815	FALSE	not_DE	-	-
ENSG00000254444	AC022762.1	chr11	50.9271	2.57597	0.946182	0.000119022	0.00853814	FALSE	not_DE	-	-
ENSG00000189292	ALKAL2	chr2	77.6034	2.04367	0.734561	0.000122274	0.00871966	FALSE	not_DE	-	-
ENSG00000127418	FGFRL1	chr4	138.699	1.49795	0.533672	0.000124255	0.00880208	FALSE	not_DE	-	-
ENSG00000092445	TYRO3	chr15	28.5386	1.46928	0.523234	0.00012636	0.00888012	FALSE	not_DE	-	-
ENSG00000170390	DCLK2	chr4	80.9005	2.46017	0.911498	0.00012714	0.00888329	FALSE	not_DE	-	-
ENSG00000181031	RPH3AL	chr17	327.492	1.78747	0.645859	0.000129249	0.00897875	FALSE	not_DE	-	-
ENSG00000229404	LINC00858	chr10	60.4543	2.7249	1.01259	0.000131257	0.0090661	FALSE	not_DE	-	-
ENSG00000245768	AC106793.1	chr16	357.875	-6.17e-06	0.0014427	0.000136836	0.00938999	FALSE	not_DE	-	-
ENSG00000249345	LINC02405	chr12	7.75787	3.04637	1.05771	0.000136968	0.00938999	FALSE	not_DE	-	-
ENSG00000197826	CFAP299	chr4	62.6753	1.5073	0.539752	0.000138006	0.00942457	FALSE	not_DE	-	-
ENSG00000253496	AC011586.2	chr8	22.89	1.67588	0.603552	0.000139367	0.00948617	FALSE	not_DE	-	-
ENSG00000230126	FGF12-AS2	chr3	11.3826	3.22923	1.25272	0.000139693	0.00948617	FALSE	not_DE	-	-
ENSG00000237605	AL591846.2	chr1	45.1129	1.68125	0.61137	0.000141572	0.00958687	FALSE	not_DE	-	-
ENSG00000170381	SEMA3E	chr7	22.829	2.01011	0.720082	0.000144036	0.00964562	FALSE	not_DE	-	-
ENSG00000184270	HIST2H2AB	chr1	588.124	-1.09403	0.380783	0.000146693	0.00977734	FALSE	not_DE	-	-
ENSG00000226403	AL392089.1	chr9	3.23337	3.12292	1.20226	0.000146812	0.00977734	FALSE	not_DE	-	-
ENSG00000285994	AL731559.1	chr10	7.42408	-2.00359	0.704537	0.000148862	0.00988662	FALSE	not_DE	-	-
ENSG00000179593	ALOX15B	chr17	13.008	-1.99362	0.686013	0.000157355	0.0103371	FALSE	not_DE	-	-
ENSG00000185585	OLFML2A	chr9	33.3333	-4.46e-06	0.0014427	0.000158238	0.0103542	FALSE	not_DE	-	-
ENSG00000228566	AC013287.1	chr10	202.222	1.83572	0.681331	0.000158803	0.0103542	FALSE	not_DE	-	-
ENSG00000158764	ITLN2	chr1	9.68447	-1.93602	0.687853	0.0001589	0.0103542	FALSE	not_DE	-	-
ENSG00000287756	AL031293.1	chr1	13.7997	1.93372	0.725192	0.000159699	0.0103783	FALSE	not_DE	-	-
ENSG00000175920	DOK7	chr4	9.63441	-1.99e-06	0.00144269	0.000164201	0.0106138	FALSE	not_DE	-	-
ENSG00000260158	AC137761.1	chr16	7.08949	3.25316	1.29194	0.000173803	0.011145	FALSE	not_DE	-	-
ENSG00000269054	AC012313.6	chr19	137.578	1.08516	0.397944	0.000174467	0.011158	FALSE	not_DE	-	-
ENSG00000248174	LINC02268	chr4	16.0051	1.95618	0.730325	0.000179431	0.0114452	FALSE	not_DE	-	-
ENSG00000130762	ARHGEF16	chr1	3.1165	-2.14539	0.773799	0.000181899	0.0115181	FALSE	not_DE	-	-
ENSG00000006638	TBXA2R	chr19	429.179	-6.8e-06	0.0014427	0.000182115	0.0115181	FALSE	not_DE	-	-
ENSG00000241684	ADAMTS9-AS2	chr3	15.1377	1.43052	0.526612	0.000182479	0.0115181	FALSE	not_DE	-	-
ENSG00000158458	NRG2	chr5	40.2974	1.67069	0.626267	0.00018462	0.011607	FALSE	not_DE	-	-
ENSG00000204666	AC010624.1	chr19	14.5652	1.70013	0.624557	0.000184849	0.011607	FALSE	not_DE	-	-
ENSG00000100450	GZMH	chr14	8.66542	3.10892	1.19948	0.000188449	0.0118025	FALSE	not_DE	-	-
ENSG00000185942	NKAIN3	chr8	12.3345	5.23772	0.577828	0.000189385	0.0118304	FALSE	not_DE	-	-
ENSG00000257735	AC090115.1	chr12	167.591	0.797443	0.294447	0.000191266	0.0119171	FALSE	not_DE	-	-
ENSG00000108852	MPP2	chr17	36.2971	1.9927	0.772356	0.000195738	0.0121332	FALSE	not_DE	-	-
ENSG00000229953	AL590666.2	chr1	34.6791	-1.73325	0.627827	0.000201821	0.0122735	FALSE	not_DE	-	-
ENSG00000215915	ATAD3C	chr1	440.952	-1.41738	0.511322	0.000201926	0.0122735	FALSE	not_DE	-	-
ENSG00000171574	ZNF584	chr19	366.805	1.153	0.435691	0.000201961	0.0122735	FALSE	not_DE	-	-
ENSG00000256084	AC092112.1	chr12	27.6366	2.85853	0.519323	0.000202062	0.0122735	FALSE	not_DE	-	-
ENSG00000223855	AC147651.1	chr7	33.1496	-2.29711	0.832917	0.000205723	0.0124646	FALSE	not_DE	-	-
ENSG00000183166	CALN1	chr7	93.96	1.00906	0.377983	0.000206284	0.0124673	FALSE	not_DE	-	-
ENSG00000197261	C6orf141	chr6	3.0731	-2.02706	0.723978	0.000209953	0.0126574	FALSE	not_DE	-	-
ENSG00000214688	C10orf105	chr10	74.9406	2.47144	0.985329	0.000214251	0.0128524	FALSE	not_DE	-	-
ENSG00000166446	CDYL2	chr16	67.6263	2.52474	1.01032	0.000215719	0.0129084	FALSE	not_DE	-	-
ENSG00000257883	AC125603.2	chr12	9.26066	-1.87165	0.666845	0.000216409	0.0129177	FALSE	not_DE	-	-
ENSG00000226965	AC073114.1	chr7	107.749	1.55351	0.597201	0.000217913	0.0129659	FALSE	not_DE	-	-
ENSG00000255363	LINC02757	chr11	103.553	-7.73e-06	0.0014427	0.000218289	0.0129659	FALSE	not_DE	-	-
ENSG00000113389	NPR3	chr5	541.872	-1.66408	0.606953	0.000220717	0.0130023	FALSE	not_DE	-	-
ENSG00000077942	FBLN1	chr22	196.955	2.43019	0.975892	0.000221052	0.0130023	FALSE	not_DE	-	-
ENSG00000137558	PI15	chr8	18.2688	3.77099	1.49356	0.000221816	0.0130156	FALSE	not_DE	-	-
ENSG00000055813	CCDC85A	chr2	19.759	-9.87e-07	0.00144269	0.000225526	0.0131729	FALSE	not_DE	-	-
ENSG00000187474	FPR3	chr19	77.5223	2.74889	1.11596	0.000225588	0.0131729	FALSE	not_DE	-	-
ENSG00000242120	MDFIC2	chr3	2.41128	3.57611	1.51136	0.000226296	0.0131824	FALSE	not_DE	-	-
ENSG00000250062	AC104827.1	chr4	16.7432	2.50195	0.980473	0.000228535	0.0132809	FALSE	not_DE	-	-
ENSG00000099998	GGT5	chr22	62.5017	1.55262	0.600633	0.000230967	0.0133579	FALSE	not_DE	-	-
ENSG00000235531	MSC-AS1	chr8	18.4238	-7.17e-06	0.0014427	0.000232035	0.0133877	FALSE	not_DE	-	-
ENSG00000153291	SLC25A27	chr6	170.297	1.98726	0.790578	0.00023653	0.0135867	FALSE	not_DE	-	-
ENSG00000245025	AC107959.1	chr8	38.1633	1.424	0.551095	0.000236608	0.0135867	FALSE	not_DE	-	-
ENSG00000153002	CPB1	chr3	172.436	1.52347	0.598523	0.00023993	0.0137448	FALSE	not_DE	-	-
ENSG00000153930	ANKFN1	chr17	113.116	2.21566	0.898709	0.000245881	0.0140524	FALSE	not_DE	-	-
ENSG00000041353	RAB27B	chr18	1371.74	-4.39e-06	0.0014427	0.000249006	0.0141974	FALSE	not_DE	-	-
ENSG00000254308	IGLVIV-59	chr22	7.0508	2.84777	1.03954	0.000253774	0.0144352	FALSE	not_DE	-	-
ENSG00000164197	RNF180	chr5	296.889	2.40672	0.990493	0.00025655	0.0145248	FALSE	not_DE	-	-
ENSG00000165312	OTUD1	chr10	865.124	1.99277	0.807254	0.000259479	0.0146222	FALSE	not_DE	-	-
ENSG00000258698	AL139317.1	chr14	14.8877	1.46888	0.5644	0.000261913	0.0146907	FALSE	not_DE	-	-
ENSG00000212719	LINC02693	chr17	68.3355	1.23885	0.486907	0.000262128	0.0146907	FALSE	not_DE	-	-
ENSG00000234323	LINC01505	chr9	204.92	0.975627	0.380709	0.000268749	0.0149701	FALSE	not_DE	-	-
ENSG00000251688	LINC02507	chr4	5.25915	2.25149	0.83406	0.000270554	0.015036	FALSE	not_DE	-	-
ENSG00000226690	AC013470.2	chr7	352.177	1.92214	0.783631	0.000275779	0.0151988	FALSE	not_DE	-	-
ENSG00000243347	LINC02045	chr3	5.32077	3.12001	1.13346	0.000275908	0.0151988	FALSE	not_DE	-	-
ENSG00000165966	PDZRN4	chr12	38.6657	-7.03e-06	0.0014427	0.000276219	0.0151988	FALSE	not_DE	-	-
ENSG00000258935	AL096869.1	chr14	5.11471	-1.51826	0.592708	0.000278427	0.0152313	FALSE	not_DE	-	-
ENSG00000228672	PROB1	chr5	29.3249	-1.49868	0.561396	0.000279361	0.0152313	FALSE	not_DE	-	-
ENSG00000284713	SMIM38	chr11	4.70267	-2.77182	1.05584	0.000279739	0.0152313	FALSE	not_DE	-	-
ENSG00000272931	AC099568.2	chr1	38.8788	-0.875603	0.329395	0.000285185	0.0154798	FALSE	not_DE	-	-
ENSG00000180769	WDFY3-AS2	chr4	30.0669	2.33066	0.968653	0.000286224	0.0154798	FALSE	not_DE	-	-
ENSG00000184602	SNN	chr16	303.716	1.16781	0.466188	0.000288422	0.0155639	FALSE	not_DE	-	-
ENSG00000255325	AC108136.1	chr8	11.7824	2.01823	0.776725	0.000289975	0.0156128	FALSE	not_DE	-	-
ENSG00000085276	MECOM	chr3	1859.37	-6.53e-06	0.00144269	0.000291377	0.0156534	FALSE	not_DE	-	-
ENSG00000132465	JCHAIN	chr4	59.8754	2.82515	1.21701	0.000293628	0.0156985	FALSE	not_DE	-	-
ENSG00000184489	PTP4A3	chr8	399.593	-1.41537	0.537554	0.000294589	0.0156985	FALSE	not_DE	-	-
ENSG00000138772	ANXA3	chr4	822.638	-1.24634	0.474488	0.000295494	0.0156985	FALSE	not_DE	-	-
ENSG00000225778	PROSER2-AS1	chr10	361.077	2.38847	1.00174	0.000295964	0.0156985	FALSE	not_DE	-	-
ENSG00000156042	CFAP70	chr10	532.568	1.31107	0.528593	0.000296112	0.0156985	FALSE	not_DE	-	-
ENSG00000260141	AC145350.2	chr16	27.8765	3.09178	1.30545	0.000303166	0.0160023	FALSE	not_DE	-	-
ENSG00000251199	AC015631.1	chr4	15.4241	3.05435	1.28011	0.000305126	0.0160706	FALSE	not_DE	-	-
ENSG00000128965	CHAC1	chr15	194.358	-1.91398	0.729953	0.000306459	0.0161058	FALSE	not_DE	-	-
ENSG00000265801	AC069366.2	chr17	25.5476	-6.46e-06	0.0014427	0.000309298	0.0161786	FALSE	not_DE	-	-
ENSG00000075290	WNT8B	chr10	10.5749	1.85952	0.74469	0.000309853	0.0161786	FALSE	not_DE	-	-
ENSG00000173715	C11orf80	chr11	536.09	-1.36e-05	0.00144271	0.000314087	0.0163236	FALSE	not_DE	-	-
ENSG00000261332	AC116348.2	chr16	116.892	1.94684	0.809023	0.000314292	0.0163236	FALSE	not_DE	-	-
ENSG00000257869	AL139023.1	chr14	15.7078	2.99768	1.24528	0.000314655	0.0163236	FALSE	not_DE	-	-
ENSG00000130881	LRP3	chr19	63.426	1.55764	0.638634	0.000315339	0.016324	FALSE	not_DE	-	-
ENSG00000136378	ADAMTS7	chr15	58.2309	1.78563	0.733803	0.000318601	0.0163919	FALSE	not_DE	-	-
ENSG00000276434	AL136221.1	chr13	43.4225	1.29871	0.517746	0.000318684	0.0163919	FALSE	not_DE	-	-
ENSG00000133065	SLC41A1	chr1	45.5574	2.12046	0.903735	0.00032103	0.0164775	FALSE	not_DE	-	-
ENSG00000167858	TEKT1	chr17	15.5114	1.81671	0.752193	0.000324762	0.0166043	FALSE	not_DE	-	-
ENSG00000288073	AC022463.1	chr4	3.87718	2.57371	0.997791	0.000325034	0.0166043	FALSE	not_DE	-	-
ENSG00000260719	AC009133.3	chr16	256.24	1.43129	0.587865	0.00032681	0.0166043	FALSE	not_DE	-	-
ENSG00000237125	HAND2-AS1	chr4	13.6522	2.6205	1.11331	0.000326934	0.0166043	FALSE	not_DE	-	-
ENSG00000116729	WLS	chr1	26.2167	1.69344	0.696344	0.00033103	0.016777	FALSE	not_DE	-	-
ENSG00000231628	AL133406.2	chr6	30.3394	-0.901819	0.361466	0.000335619	0.0169741	FALSE	not_DE	-	-
ENSG00000092621	PHGDH	chr1	498.499	-1.03e-05	0.00144271	0.000338457	0.0170818	FALSE	not_DE	-	-
ENSG00000188001	TPRG1	chr3	41.4304	2.94434	0.457231	0.000344284	0.0173397	FALSE	not_DE	-	-
ENSG00000248550	OTX2-AS1	chr14	19.9879	1.64348	0.696385	0.000345861	0.0173706	FALSE	not_DE	-	-
ENSG00000253819	LINC01151	chr8	22.3857	1.49776	0.602518	0.000346334	0.0173706	FALSE	not_DE	-	-
ENSG00000244734	HBB	chr11	26420.7	-6.39e-05	0.0014434	0.000353936	0.0177035	FALSE	not_DE	-	-
ENSG00000187151	ANGPTL5	chr11	13.4856	2.00276	0.803517	0.000354437	0.0177035	FALSE	not_DE	-	-
ENSG00000275395	FCGBP	chr19	31.9163	2.0821	0.874409	0.000356447	0.0177672	FALSE	not_DE	-	-
ENSG00000119699	TGFB3	chr14	74.0362	0.981373	0.401986	0.000359724	0.0178937	FALSE	not_DE	-	-
ENSG00000253598	SLC10A5	chr8	29.0444	1.93231	0.81336	0.000363678	0.0180428	FALSE	not_DE	-	-
ENSG00000228873	AC012307.1	chr2	32.0349	-3.41e-06	0.0014427	0.000364338	0.0180428	FALSE	not_DE	-	-
ENSG00000130158	DOCK6	chr19	40.6467	1.73976	0.739743	0.00036496	0.0180428	FALSE	not_DE	-	-
ENSG00000233405	LINC01046	chr13	11.7258	3.09256	1.4217	0.000368509	0.0181645	FALSE	not_DE	-	-
ENSG00000010319	SEMA3G	chr3	38.416	1.21018	0.503362	0.000368926	0.0181645	FALSE	not_DE	-	-
ENSG00000156873	PHKG2	chr16	2355.87	-0.468984	0.186424	0.00037205	0.0182811	FALSE	not_DE	-	-
ENSG00000107317	PTGDS	chr9	38.1021	4.47627	0.662537	0.000374362	0.0183574	FALSE	not_DE	-	-
ENSG00000136878	USP20	chr9	5514.46	5.54e-06	0.00144269	0.000375365	0.018358	FALSE	not_DE	-	-
ENSG00000234336	JAZF1-AS1	chr7	30.9164	1.30246	0.548861	0.000381155	0.0185775	FALSE	not_DE	-	-
ENSG00000204385	SLC44A4	chr6	204.68	-5.8e-06	0.0014427	0.000383683	0.0186631	FALSE	not_DE	-	-
ENSG00000248905	FMN1	chr15	216.928	1.33839	0.564969	0.000386647	0.0187694	FALSE	not_DE	-	-
ENSG00000167037	SGSM1	chr22	33.3508	1.30289	0.538974	0.000392892	0.0189963	FALSE	not_DE	-	-
ENSG00000173083	HPSE	chr4	244.495	-2.2981	0.912017	0.000399931	0.0192279	FALSE	not_DE	-	-
ENSG00000224189	HAGLR	chr2	11.1812	-3.43e-06	0.0014427	0.000400067	0.0192279	FALSE	not_DE	-	-
ENSG00000136999	CCN3	chr8	12.7531	1.98508	0.853274	0.000400913	0.0192303	FALSE	not_DE	-	-
ENSG00000145649	GZMA	chr5	173.172	1.67827	0.727067	0.000403921	0.0193362	FALSE	not_DE	-	-
ENSG00000165795	NDRG2	chr14	264.271	-1.31e-05	0.00144271	0.000410979	0.0196352	FALSE	not_DE	-	-
ENSG00000287935	AC136297.1	chr11	4.68325	-1.80171	0.715829	0.000411994	0.0196449	FALSE	not_DE	-	-
ENSG00000232855	AF165147.1	chr21	294.038	1.22384	0.519301	0.000413538	0.0196797	FALSE	not_DE	-	-
ENSG00000253706	AC011632.1	chr8	27.0053	1.60711	0.678297	0.000415076	0.0197141	FALSE	not_DE	-	-
ENSG00000229931	AL137003.1	chr6	66.8117	2.03577	0.900015	0.000417308	0.0197812	FALSE	not_DE	-	-
ENSG00000272783	AC147067.2	chr4	4.91269	2.79524	1.13821	0.000425754	0.0201421	FALSE	not_DE	-	-
ENSG00000063438	AHRR	chr5	189.626	-4.04e-06	0.0014427	0.00042737	0.0201661	FALSE	not_DE	-	-
ENSG00000155893	PXYLP1	chr3	273.233	0.790154	0.331895	0.00042793	0.0201661	FALSE	not_DE	-	-
ENSG00000273703	HIST1H2BM	chr6	180.853	-6.16e-06	0.0014427	0.000430102	0.020229	FALSE	not_DE	-	-
ENSG00000136267	DGKB	chr7	46.4209	1.66967	0.730735	0.0004354	0.020402	FALSE	not_DE	-	-
ENSG00000142583	SLC2A5	chr1	12.3257	-1.02675	0.405153	0.000440082	0.020499	FALSE	not_DE	-	-
ENSG00000272769	AC097532.2	chr2	10.6658	3.40367	1.53628	0.000443712	0.0205893	FALSE	not_DE	-	-
ENSG00000178734	LMO7DN	chr13	9.97895	2.08228	0.871528	0.000443723	0.0205893	FALSE	not_DE	-	-
ENSG00000196242	OR2C3	chr1	15.3651	-1.08e-06	0.00144269	0.000452003	0.0208933	FALSE	not_DE	-	-
ENSG00000111305	GSG1	chr12	83.6561	1.8056	0.795219	0.000455176	0.0209823	FALSE	not_DE	-	-
ENSG00000249993	BFSP2-AS1	chr3	98.5427	2.2108	1.018	0.000476031	0.0218369	FALSE	not_DE	-	-
ENSG00000131188	PRR7	chr5	973.407	-1.6e-05	0.00144271	0.000477572	0.0218661	FALSE	not_DE	-	-
ENSG00000139970	RTN1	chr14	455.691	2.57095	1.22539	0.000481048	0.0219665	FALSE	not_DE	-	-
ENSG00000021300	PLEKHB1	chr11	44.0398	1.13869	0.493823	0.000481806	0.0219665	FALSE	not_DE	-	-
ENSG00000198570	RD3	chr1	4.55848	2.42745	0.982344	0.00048249	0.0219665	FALSE	not_DE	-	-
ENSG00000177669	MBOAT4	chr8	300.91	1.94522	0.890845	0.000495117	0.0224601	FALSE	not_DE	-	-
ENSG00000166959	MS4A8	chr11	6.66988	2.03552	0.884803	0.00049519	0.0224601	FALSE	not_DE	-	-
ENSG00000197375	SLC22A5	chr5	191.237	1.26739	0.560886	0.000498329	0.022558	FALSE	not_DE	-	-
ENSG00000269939	PCF11-AS1	chr11	36.1011	0.992679	0.428235	0.000499216	0.022558	FALSE	not_DE	-	-
ENSG00000211899	IGHM	chr14	60.4478	2.80603	1.38779	0.000506093	0.0228261	FALSE	not_DE	-	-
ENSG00000230013	CT70	chr9	106.162	-5.22e-06	0.0014427	0.000511384	0.0230218	FALSE	not_DE	-	-
ENSG00000114098	ARMC8	chr3	14774	-0.4829	0.20312	0.000514636	0.0231251	FALSE	not_DE	-	-
ENSG00000161791	FMNL3	chr12	613.02	-1.03125	0.430878	0.000522945	0.0234493	FALSE	not_DE	-	-
ENSG00000286567	AC092825.1	chr3	2.65387	3.59264	1.65684	0.00052379	0.0234493	FALSE	not_DE	-	-
ENSG00000074800	ENO1	chr1	31098.7	-0.41228	0.174321	0.000525602	0.0234869	FALSE	not_DE	-	-
ENSG00000050438	SLC4A8	chr12	376.414	1.29823	0.581957	0.000530033	0.0236211	FALSE	not_DE	-	-
ENSG00000115896	PLCL1	chr2	982.207	-7.84e-06	0.0014427	0.000530558	0.0236211	FALSE	not_DE	-	-
ENSG00000072422	RHOBTB1	chr10	87.7682	2.12179	0.996475	0.000533808	0.0236789	FALSE	not_DE	-	-
ENSG00000283787	PRR33	chr11	14.7044	1.74147	0.795487	0.000533815	0.0236789	FALSE	not_DE	-	-
ENSG00000197308	GATA3-AS1	chr10	2.44588	-3.11e-06	0.0014427	0.000537431	0.0237722	FALSE	not_DE	-	-
ENSG00000254535	PABPC4L	chr4	30.0939	3.03289	1.48966	0.000537886	0.0237722	FALSE	not_DE	-	-
ENSG00000140274	DUOXA2	chr15	6.53377	-2.18922	0.951388	0.000540625	0.0238062	FALSE	not_DE	-	-
ENSG00000164362	TERT	chr5	26.4317	1.79341	0.795646	0.000542959	0.0238222	FALSE	not_DE	-	-
ENSG00000122585	NPY	chr7	18.7543	-3.57e-06	0.0014427	0.000549947	0.0240851	FALSE	not_DE	-	-
ENSG00000146469	VIP	chr6	6.98605	2.28481	0.970492	0.000565919	0.0246506	FALSE	not_DE	-	-
ENSG00000251388	AC079380.1	chr4	18.1173	8.76e-07	0.00144269	0.000569206	0.0247203	FALSE	not_DE	-	-
ENSG00000272405	AL365181.3	chr1	9.0854	-2.00134	0.841833	0.000569563	0.0247203	FALSE	not_DE	-	-
ENSG00000109846	CRYAB	chr11	20.8127	-3.58e-06	0.0014427	0.00057274	0.0248136	FALSE	not_DE	-	-
ENSG00000146828	SLC12A9	chr7	562.258	-1.88e-05	0.00144273	0.000577362	0.0249691	FALSE	not_DE	-	-
ENSG00000116663	FBXO6	chr1	223.259	1.28943	0.592686	0.000583373	0.0251442	FALSE	not_DE	-	-
ENSG00000160223	ICOSLG	chr21	57.484	-5.38e-06	0.0014427	0.000583821	0.0251442	FALSE	not_DE	-	-
ENSG00000169976	SF3B5	chr6	17141.3	-0.461901	0.198899	0.000584532	0.0251442	FALSE	not_DE	-	-
ENSG00000271959	AC100803.4	chr8	4.38345	-2.52138	1.04091	0.000585897	0.0251582	FALSE	not_DE	-	-
ENSG00000171130	ATP6V0E2	chr7	167.855	1.5998	0.749256	0.000590391	0.0252168	FALSE	not_DE	-	-
ENSG00000110719	TCIRG1	chr11	1545.37	-7.33e-06	0.00144268	0.000593527	0.025306	FALSE	not_DE	-	-
ENSG00000197721	CR1L	chr1	386.236	-1.52509	0.649806	0.000602726	0.025653	FALSE	not_DE	-	-
ENSG00000166278	C2	chr6	149.534	0.946325	0.43039	0.000606009	0.0257474	FALSE	not_DE	-	-
ENSG00000248837	AC097512.1	chr4	2.84777	-1.94835	0.819	0.000615261	0.0260489	FALSE	not_DE	-	-
ENSG00000118160	SLC8A2	chr19	109.85	2.16474	1.06997	0.000618523	0.0261412	FALSE	not_DE	-	-
ENSG00000144847	IGSF11	chr3	42.7319	1.71333	0.813517	0.000625671	0.0263677	FALSE	not_DE	-	-
ENSG00000286781	AC099332.1	chr3	17.5419	1.46956	0.68337	0.000626064	0.0263677	FALSE	not_DE	-	-
ENSG00000170819	BFSP2	chr3	79.3311	1.37837	0.637499	0.000630001	0.0264377	FALSE	not_DE	-	-
ENSG00000149532	CPSF7	chr11	3186.42	-0.497481	0.21618	0.000630214	0.0264377	FALSE	not_DE	-	-
ENSG00000259306	AC020891.2	chr15	35.4177	1.32042	0.610235	0.000631006	0.0264377	FALSE	not_DE	-	-
ENSG00000265817	FSBP	chr8	312.591	0.772079	0.351656	0.000638272	0.0266226	FALSE	not_DE	-	-
ENSG00000216863	LY86-AS1	chr6	397.23	1.77803	0.857845	0.000638922	0.0266226	FALSE	not_DE	-	-
ENSG00000258673	LINC01397	chr1	11.8456	1.96426	0.925081	0.000648246	0.0268805	FALSE	not_DE	-	-
ENSG00000181085	MAPK15	chr8	143.097	1.05116	0.485126	0.000653135	0.0269907	FALSE	not_DE	-	-
ENSG00000244063	AC104653.2	chr2	3.30031	2.37489	1.01629	0.000663172	0.0273587	FALSE	not_DE	-	-
ENSG00000178568	ERBB4	chr2	29.7768	1.33001	0.6221	0.000668454	0.0275296	FALSE	not_DE	-	-
ENSG00000179104	TMTC2	chr12	156.513	1.80391	0.878763	0.000669908	0.0275426	FALSE	not_DE	-	-
ENSG00000286680	AL713998.3	chr6	2.92956	3.0081	1.40218	0.000689833	0.0282656	FALSE	not_DE	-	-
ENSG00000213600	U73169.1	chr3	25.9836	-5.69e-06	0.0014427	0.000695751	0.0284015	FALSE	not_DE	-	-
ENSG00000186891	TNFRSF18	chr1	46.8499	-5.39106	0.564061	0.000696674	0.0284015	FALSE	not_DE	-	-
ENSG00000156414	TDRD9	chr14	166.972	-5.44e-06	0.0014427	0.000711447	0.0288578	FALSE	not_DE	-	-
ENSG00000287719	AP001531.1	chr18	946.407	2.6741	1.45743	0.000718033	0.0290275	FALSE	not_DE	-	-
ENSG00000274641	HIST1H2BO	chr6	205.026	-1.02066	0.451173	0.000723292	0.0291501	FALSE	not_DE	-	-
ENSG00000233593	LINC02609	chr1	200.415	1.40822	0.683866	0.000723476	0.0291501	FALSE	not_DE	-	-
ENSG00000011332	DPF1	chr19	178.697	1.04723	0.495326	0.000724959	0.0291612	FALSE	not_DE	-	-
ENSG00000243150	AC106707.1	chr3	129.606	1.00755	0.478133	0.000732855	0.0294299	FALSE	not_DE	-	-
ENSG00000230561	CCDC192	chr5	229.258	1.85047	0.933343	0.000738884	0.0296227	FALSE	not_DE	-	-
ENSG00000176428	VPS37D	chr7	31.2865	2.23892	1.14973	0.000741106	0.0296626	FALSE	not_DE	-	-
ENSG00000178038	ALS2CL	chr3	60.3096	1.21482	0.58592	0.000753226	0.0300761	FALSE	not_DE	-	-
ENSG00000166960	CCDC178	chr18	36.5839	1.67615	0.827969	0.000753924	0.0300761	FALSE	not_DE	-	-
ENSG00000230452	LINC01381	chr2	18.5674	-4.47e-06	0.0014427	0.000758755	0.0301692	FALSE	not_DE	-	-
ENSG00000095637	SORBS1	chr10	1661.45	-8.75e-06	0.0014427	0.000761804	0.0302407	FALSE	not_DE	-	-
ENSG00000084453	SLCO1A2	chr12	13.2379	2.02018	0.995808	0.000766532	0.0303785	FALSE	not_DE	-	-
ENSG00000149541	B3GAT3	chr11	2878.71	-0.44036	0.199939	0.00077318	0.03052	FALSE	not_DE	-	-
ENSG00000229971	AL022313.3	chr22	4.92348	3.68386	0.802711	0.000773889	0.03052	FALSE	not_DE	-	-
ENSG00000047365	ARAP2	chr4	554.041	-2.73e-06	0.0014427	0.000776243	0.0305592	FALSE	not_DE	-	-
ENSG00000227507	LTB	chr6	767.48	-5.17e-06	0.0014427	0.00077741	0.0305592	FALSE	not_DE	-	-
ENSG00000277734	TRAC	chr14	62.5565	-6.77e-06	0.0014427	0.000779714	0.030574	FALSE	not_DE	-	-
ENSG00000196188	CTSE	chr1	35.3287	-3.27e-06	0.0014427	0.000783755	0.030659	FALSE	not_DE	-	-
ENSG00000262188	LINC01978	chr17	4.35158	3.70745	1.69133	0.000786486	0.0307162	FALSE	not_DE	-	-
ENSG00000105997	HOXA3	chr7	33.5349	1.74668	0.891529	0.000806197	0.0314352	FALSE	not_DE	-	-
ENSG00000248599	AC018781.1	chr8	7.37644	-1.37e-06	0.00144269	0.000808396	0.0314702	FALSE	not_DE	-	-
ENSG00000173452	TMEM196	chr7	7.09868	-1.09e-06	0.00144269	0.000815461	0.0316788	FALSE	not_DE	-	-
ENSG00000123689	G0S2	chr1	889.659	2.14193	1.13812	0.000817197	0.0316788	FALSE	not_DE	-	-
ENSG00000151062	CACNA2D4	chr12	288.677	-0.686347	0.313071	0.000817687	0.0316788	FALSE	not_DE	-	-
ENSG00000237576	LINC01888	chr2	5.05898	-1.60914	0.722406	0.000822459	0.0317619	FALSE	not_DE	-	-
ENSG00000108018	SORCS1	chr10	180.942	-5.05e-06	0.0014427	0.000825243	0.0318186	FALSE	not_DE	-	-
ENSG00000149948	HMGA2	chr12	4.50184	1.74563	0.774651	0.000826805	0.031828	FALSE	not_DE	-	-
ENSG00000078018	MAP2	chr2	118.419	-1.37721	0.628785	0.00083464	0.0319892	FALSE	not_DE	-	-
ENSG00000203321	CARNMT1-AS1	chr9	153.86	0.63776	0.307498	0.000838121	0.0320088	FALSE	not_DE	-	-
ENSG00000285906	AC083855.2	chr3	47.7435	1.41364	0.7086	0.000842015	0.0321068	FALSE	not_DE	-	-
ENSG00000176293	ZNF135	chr19	68.9229	-1.50148	0.687908	0.000858079	0.0326678	FALSE	not_DE	-	-
ENSG00000175352	NRIP3	chr11	437.246	-1.35849	0.623543	0.000866923	0.0329526	FALSE	not_DE	-	-
ENSG00000187527	ATP13A5	chr3	14.5453	1.88093	0.950597	0.000869161	0.0329828	FALSE	not_DE	-	-
ENSG00000198146	ZNF770	chr15	2305.13	0.480874	0.231819	0.00087311	0.0329832	FALSE	not_DE	-	-
ENSG00000105507	CABP5	chr19	13.9645	-5.15e-06	0.0014427	0.000873185	0.0329832	FALSE	not_DE	-	-
ENSG00000259905	PWRN1	chr15	34.1055	-4.73e-06	0.0014427	0.000875224	0.0330087	FALSE	not_DE	-	-
ENSG00000231721	LINC-PINT	chr7	708.555	2.07267	1.13056	0.000877528	0.033044	FALSE	not_DE	-	-
ENSG00000070882	OSBPL3	chr7	3260.89	-7.71e-06	0.0014427	0.000905145	0.0339254	FALSE	not_DE	-	-
ENSG00000010539	ZNF200	chr16	421.611	0.90822	0.45311	0.000915013	0.0341535	FALSE	not_DE	-	-
ENSG00000188523	CFAP77	chr9	22.1508	1.19967	0.610909	0.000915637	0.0341535	FALSE	not_DE	-	-
ENSG00000167861	HID1	chr17	11.245	-1.89195	0.89865	0.000916002	0.0341535	FALSE	not_DE	-	-
ENSG00000149798	CDC42EP2	chr11	51.1309	-0.719268	0.338784	0.000916881	0.0341535	FALSE	not_DE	-	-
ENSG00000164488	DACT2	chr6	11.6681	-2.47483	1.13972	0.000926958	0.0342192	FALSE	not_DE	-	-
ENSG00000211827	TRDJ2	chr14	9.91801	-2.67e-06	0.0014427	0.000927813	0.0342192	FALSE	not_DE	-	-
ENSG00000164122	ASB5	chr4	9.13053	2.99397	1.52947	0.000929478	0.0342192	FALSE	not_DE	-	-
ENSG00000256226	AC092747.1	chr12	63.1154	1.36797	0.716038	0.000929952	0.0342192	FALSE	not_DE	-	-
ENSG00000141905	NFIC	chr19	1766.8	0.491989	0.240432	0.000931311	0.0342192	FALSE	not_DE	-	-
ENSG00000203963	C1orf141	chr1	34.6799	1.8261	0.970926	0.000931386	0.0342192	FALSE	not_DE	-	-
ENSG00000188015	S100A3	chr1	4.50017	-2.21206	0.983342	0.000940344	0.0344325	FALSE	not_DE	-	-
ENSG00000254968	LINC02763	chr11	13.9725	1.25823	0.60685	0.000941464	0.0344325	FALSE	not_DE	-	-
ENSG00000286543	AC138409.3	chr5	9.77545	1.32479	0.674773	0.000953546	0.0347692	FALSE	not_DE	-	-
ENSG00000229855	AC008568.1	chr5	270.023	1.79461	0.975237	0.000961363	0.0349488	FALSE	not_DE	-	-
ENSG00000213934	HBG1	chr11	1328.62	-6.03e-06	0.0014427	0.000965055	0.0350303	FALSE	not_DE	-	-
ENSG00000211956	IGHV4-34	chr14	17.8993	6.28e-07	0.00144269	0.000974918	0.0353353	FALSE	not_DE	-	-
ENSG00000128284	APOL3	chr22	91.6714	1.42586	0.75312	0.00098576	0.0356748	FALSE	not_DE	-	-
ENSG00000261652	C15orf65	chr15	46.0703	1.29838	0.683686	0.00101164	0.0363699	FALSE	not_DE	-	-
ENSG00000188886	ASTL	chr2	107.648	-2.94e-06	0.0014427	0.00101249	0.0363699	FALSE	not_DE	-	-
ENSG00000145349	CAMK2D	chr4	155.344	2.11813	1.23057	0.00102679	0.0368288	FALSE	not_DE	-	-
ENSG00000186973	FAM183A	chr1	2.16187	2.58583	1.25984	0.00103509	0.0370413	FALSE	not_DE	-	-
ENSG00000268041	ERFL	chr19	15.3815	1.68232	0.903205	0.00103578	0.0370413	FALSE	not_DE	-	-
ENSG00000224853	LINC00393	chr13	13.0416	0.880772	0.425642	0.00104239	0.0371679	FALSE	not_DE	-	-
ENSG00000253557	AC100849.1	chr8	82.3702	1.65525	0.916595	0.00104638	0.0372553	FALSE	not_DE	-	-
ENSG00000138771	SHROOM3	chr4	37.1074	-4.44e-06	0.0014427	0.00105429	0.0373879	FALSE	not_DE	-	-
ENSG00000256568	AP002761.2	chr11	8.23046	1.75803	0.888534	0.00105449	0.0373879	FALSE	not_DE	-	-
ENSG00000236437	LINC02151	chr11	3.97955	1.36e-06	0.00144269	0.00106064	0.0375417	FALSE	not_DE	-	-
ENSG00000277531	PNMA8C	chr19	28.849	1.87646	1.04125	0.00106537	0.0376538	FALSE	not_DE	-	-
ENSG00000120262	CCDC170	chr6	36.9123	1.48191	0.807226	0.00107495	0.0377795	FALSE	not_DE	-	-
ENSG00000253799	LINC01030	chr8	55.1405	1.68706	0.957272	0.00108825	0.0380213	FALSE	not_DE	-	-
ENSG00000166035	LIPC	chr15	38.062	1.50673	0.810406	0.00108835	0.0380213	FALSE	not_DE	-	-
ENSG00000235495	AC007422.1	chr2	19.2838	1.95352	1.10973	0.0010908	0.038052	FALSE	not_DE	-	-
ENSG00000169129	AFAP1L2	chr10	14.5938	-6.6e-06	0.0014427	0.0011059	0.0384127	FALSE	not_DE	-	-
ENSG00000276110	AC242988.1	chr1	11.8004	1.52297	0.792373	0.00111985	0.0388413	FALSE	not_DE	-	-
ENSG00000186472	PCLO	chr7	10.1582	1.08878	0.541548	0.00113749	0.0393964	FALSE	not_DE	-	-
ENSG00000257105	AC006581.1	chr12	13.3686	2.36917	1.32349	0.00116701	0.040361	FALSE	not_DE	-	-
ENSG00000103522	IL21R	chr16	83.4618	-4.84e-06	0.0014427	0.00117086	0.0404365	FALSE	not_DE	-	-
ENSG00000181004	BBS12	chr4	202.94	1.06721	0.582118	0.00117447	0.040484	FALSE	not_DE	-	-
ENSG00000173013	CCDC96	chr4	46.5491	0.844569	0.451652	0.00117558	0.040484	FALSE	not_DE	-	-
ENSG00000112195	TREML2	chr6	405.334	-1.07e-05	0.0014427	0.0011957	0.0410902	FALSE	not_DE	-	-
ENSG00000169989	TIGD4	chr4	60.5014	0.701279	0.367037	0.00120184	0.041212	FALSE	not_DE	-	-
ENSG00000164123	C4orf45	chr4	50.9494	1.07611	0.585569	0.00120777	0.0413567	FALSE	not_DE	-	-
ENSG00000275091	AC022098.4	chr19	18.0171	1.44253	0.77145	0.00121443	0.0415258	FALSE	not_DE	-	-
ENSG00000285704	AC004765.1	chr12	11.6099	1.52265	0.832372	0.00121854	0.0415816	FALSE	not_DE	-	-
ENSG00000286473	AC133485.7	chr16	7.60716	3.08255	1.69584	0.0012195	0.0415816	FALSE	not_DE	-	-
ENSG00000226017	PRICKLE2-AS3	chr3	3.45155	-2.78e-06	0.00144269	0.00122182	0.0416021	FALSE	not_DE	-	-
ENSG00000211829	TRDC	chr14	937.265	-4.02e-06	0.0014427	0.00122718	0.0417111	FALSE	not_DE	-	-
ENSG00000270550	IGHV3-30	chr14	15.0377	12.0931	3.98204	0.0012294	0.0417111	FALSE	not_DE	-	-
ENSG00000255804	OR6J1	chr14	5.75985	-3.72e-06	0.0014427	0.00123344	0.0417343	FALSE	not_DE	-	-
ENSG00000250846	EPHA5-AS1	chr4	22.1415	3.92521	0.818644	0.00123433	0.0417343	FALSE	not_DE	-	-
ENSG00000135404	CD63	chr12	34447.5	-0.403466	0.205153	0.00124309	0.0419718	FALSE	not_DE	-	-
ENSG00000101489	CELF4	chr18	11.2003	1.08248	0.548913	0.00124877	0.042046	FALSE	not_DE	-	-
ENSG00000115705	TPO	chr2	8.61116	1.7603	0.924693	0.00128975	0.0432283	FALSE	not_DE	-	-
ENSG00000224613	AC095032.1	chr1	55.6504	0.941739	0.513221	0.00129104	0.0432283	FALSE	not_DE	-	-
ENSG00000170374	SP7	chr12	227.518	-1.77468	0.89727	0.00129299	0.0432337	FALSE	not_DE	-	-
ENSG00000079689	SCGN	chr6	104.685	-4.63e-06	0.0014427	0.00130445	0.0434832	FALSE	not_DE	-	-
ENSG00000239951	IGKV3-20	chr2	116.543	4.42e-07	0.00144269	0.00130852	0.0435124	FALSE	not_DE	-	-
ENSG00000187187	ZNF546	chr19	554.321	1.01092	0.567958	0.00131464	0.043601	FALSE	not_DE	-	-
ENSG00000231646	FSIP2-AS1	chr2	133.759	1.41286	0.826042	0.00131491	0.043601	FALSE	not_DE	-	-
ENSG00000282828	AC009971.1	chr2	11.3372	9.64e-07	0.00144269	0.0013166	0.043601	FALSE	not_DE	-	-
ENSG00000069764	PLA2G10	chr16	26.7019	0.713724	0.380991	0.00131892	0.0436183	FALSE	not_DE	-	-
ENSG00000127364	TAS2R4	chr7	25.5186	0.930463	0.494327	0.0013241	0.0436976	FALSE	not_DE	-	-
ENSG00000174938	SEZ6L2	chr16	237.641	1.46719	0.871362	0.00132494	0.0436976	FALSE	not_DE	-	-
ENSG00000160951	PTGER1	chr19	95.427	1.17198	0.667696	0.00133008	0.0437477	FALSE	not_DE	-	-
ENSG00000090861	AARS	chr16	3143.19	3.57e-06	0.00144269	0.00133692	0.0439131	FALSE	not_DE	-	-
ENSG00000167508	MVD	chr16	1872.16	-0.498187	0.254655	0.00133885	0.0439167	FALSE	not_DE	-	-
ENSG00000158014	SLC30A2	chr1	8.17887	-4.57e-06	0.0014427	0.00135463	0.0443336	FALSE	not_DE	-	-
ENSG00000267270	PARD6G-AS1	chr18	123.733	1.06997	0.610307	0.00135522	0.0443336	FALSE	not_DE	-	-
ENSG00000226669	AL354977.1	chr9	5.91082	1.47884	0.773083	0.0013583	0.0443742	FALSE	not_DE	-	-
ENSG00000111331	OAS3	chr12	375.189	-1.72e-06	0.00144269	0.00136219	0.0443961	FALSE	not_DE	-	-
ENSG00000197616	MYH6	chr14	8.05711	-5.33e-06	0.0014427	0.00136347	0.0443961	FALSE	not_DE	-	-
ENSG00000185565	LSAMP	chr3	89.238	-3.39618	0.381084	0.00136448	0.0443961	FALSE	not_DE	-	-
ENSG00000135083	CCNJL	chr5	276.972	-5.74e-06	0.0014427	0.00136876	0.0444754	FALSE	not_DE	-	-
ENSG00000183579	ZNRF3	chr22	393.73	1.03136	0.589876	0.00137261	0.0445152	FALSE	not_DE	-	-
ENSG00000100314	CABP7	chr22	15.794	-1.09105	0.599653	0.00137367	0.0445152	FALSE	not_DE	-	-
ENSG00000258592	AL391152.1	chr14	13.9679	2.47229	1.63319	0.00138535	0.0447957	FALSE	not_DE	-	-
ENSG00000170153	RNF150	chr4	164.814	1.2941	0.76387	0.00138603	0.0447957	FALSE	not_DE	-	-
ENSG00000103089	FA2H	chr16	10.1073	-5.9e-06	0.0014427	0.00139377	0.0449857	FALSE	not_DE	-	-
ENSG00000187595	ZNF385C	chr17	282.141	0.848538	0.482311	0.00140023	0.0451014	FALSE	not_DE	-	-
ENSG00000162931	TRIM17	chr1	40.6355	1.14528	0.667711	0.00140108	0.0451014	FALSE	not_DE	-	-
ENSG00000183665	TRMT12	chr8	478.007	0.41857	0.235413	0.00140298	0.0451024	FALSE	not_DE	-	-
ENSG00000167851	CD300A	chr17	60.7631	-3.87e-06	0.0014427	0.00141092	0.0452374	FALSE	not_DE	-	-
ENSG00000241553	ARPC4	chr3	7479.76	-0.398872	0.211215	0.00141559	0.0453271	FALSE	not_DE	-	-
ENSG00000187905	LRRC74B	chr22	23.2928	1.24062	0.712528	0.00143019	0.0456132	FALSE	not_DE	-	-
ENSG00000286282	AC021733.4	chr8	6.76902	2.11947	1.42967	0.0014401	0.0458085	FALSE	not_DE	-	-
ENSG00000147883	CDKN2B	chr9	19.0556	-1.22394	0.630423	0.00145035	0.0460429	FALSE	not_DE	-	-
ENSG00000132204	LINC00470	chr18	25.5723	-3.7e-06	0.0014427	0.00145128	0.0460429	FALSE	not_DE	-	-
ENSG00000287500	AC009754.2	chr15	28.2563	1.64717	1.01545	0.0014628	0.0462896	FALSE	not_DE	-	-
ENSG00000264083	AC005899.1	chr17	14.2395	2.41882	1.74621	0.00146289	0.0462896	FALSE	not_DE	-	-
ENSG00000270344	POC1B-AS1	chr12	271.16	0.441134	0.246188	0.00146935	0.0463495	FALSE	not_DE	-	-
ENSG00000261136	AC023908.3	chr15	50.0931	0.755023	0.434091	0.00147053	0.0463495	FALSE	not_DE	-	-
ENSG00000179082	C9orf106	chr9	3.89753	-2.40485	1.58688	0.00147348	0.046382	FALSE	not_DE	-	-
ENSG00000231057	AC096637.2	chr1	11.4735	1.14166	0.639817	0.00147723	0.0464395	FALSE	not_DE	-	-
ENSG00000138075	ABCG5	chr2	9.14296	1.20464	0.686612	0.001481	0.0464609	FALSE	not_DE	-	-
ENSG00000253910	PCDHGB2	chr5	39.2052	1.85881	1.23204	0.00148175	0.0464609	FALSE	not_DE	-	-
ENSG00000185499	MUC1	chr1	1577.16	-8.35e-06	0.0014427	0.00148967	0.0466487	FALSE	not_DE	-	-
ENSG00000144821	MYH15	chr3	234.225	1.67281	1.09319	0.00149946	0.046871	FALSE	not_DE	-	-
ENSG00000143479	DYRK3	chr1	324.225	0.984396	0.580609	0.00150772	0.0470312	FALSE	not_DE	-	-
ENSG00000107447	DNTT	chr10	8.02342	1.4e-06	0.00144269	0.00151019	0.0470475	FALSE	not_DE	-	-
ENSG00000260000	AL133338.1	chr6	277.248	0.634717	0.364112	0.00151304	0.0470758	FALSE	not_DE	-	-
ENSG00000138650	PCDH10	chr4	7.02182	2.28453	1.35609	0.00152597	0.047417	FALSE	not_DE	-	-
ENSG00000274441	AC008957.2	chr5	4.13483	-4.11e-06	0.0014427	0.00153812	0.0477332	FALSE	not_DE	-	-
ENSG00000009830	POMT2	chr14	323.532	-0.591209	0.318392	0.00154411	0.0478574	FALSE	not_DE	-	-
ENSG00000204657	OR2H2	chr6	21.9827	1.35128	0.81495	0.00156317	0.0483244	FALSE	not_DE	-	-
ENSG00000180539	C9orf139	chr9	40.8931	3.07494	0.94121	0.00157254	0.0485254	FALSE	not_DE	-	-
ENSG00000263639	MSMB	chr10	13.0858	-5.58e-06	0.0014427	0.00158533	0.0487599	FALSE	not_DE	-	-
ENSG00000120324	PCDHB10	chr5	5.18179	2.20229	1.27368	0.00158758	0.048767	FALSE	not_DE	-	-
ENSG00000273319	AC058791.1	chr7	39.4737	2.05296	1.58221	0.00159539	0.0489448	FALSE	not_DE	-	-
ENSG00000277383	AC010331.1	chr19	85.4505	1.03021	0.631057	0.00161447	0.0494676	FALSE	not_DE	-	-
ENSG00000248367	AC008610.1	chr5	80.5517	1.02616	0.619999	0.00162845	0.0497566	FALSE	not_DE	-	-
ENSG00000228956	SATB1-AS1	chr3	44.1941	1.47454	0.957469	0.00163008	0.0497566	FALSE	not_DE	-	-
ENSG00000211640	IGLV6-57	chr22	35.5543	5.04703	0.730091	0.00163556	0.049798	FALSE	not_DE	-	-
ENSG00000171467	ZNF318	chr6	834.048	0.459976	0.26756	0.00163962	0.0498589	FALSE	not_DE	-	-
ENSG00000287127	AC009879.4	chr8	128.296	0.567486	0.330722	0.00164343	0.049912	FALSE	not_DE	-	-
ENSG00000259803	SLC22A31	chr16	9.87944	1.74948	1.08189	0.00165336	0.0501507	FALSE	not_DE	-	-
ENSG00000198358	AL354714.1	chr1	7.6257	-2.97e-06	0.0014427	0.00166631	0.0503832	FALSE	not_DE	-	-
ENSG00000172296	SPTLC3	chr20	9.31325	1.08914	0.62282	0.00166696	0.0503832	FALSE	not_DE	-	-
ENSG00000224650	IGHV3-74	chr14	4.3577	2.1e-06	0.00144269	0.00166728	0.0503832	FALSE	not_DE	-	-
ENSG00000229195	AC009495.1	chr2	98.9309	1.46613	0.98425	0.00167355	0.0505096	FALSE	not_DE	-	-
ENSG00000247903	AC024896.1	chr12	32.9446	1.18417	0.782572	0.00169	0.0509424	FALSE	not_DE	-	-
ENSG00000142102	PGGHG	chr11	201.757	-0.828914	0.460852	0.00170036	0.0511907	FALSE	not_DE	-	-
ENSG00000273729	AC007686.3	chr14	39.9445	-1.04732	0.581697	0.0017047	0.0512575	FALSE	not_DE	-	-
ENSG00000287617	AC092902.6	chr3	110.419	1.19155	0.775774	0.00171098	0.0513825	FALSE	not_DE	-	-
ENSG00000082781	ITGB5	chr3	164.399	-5.28e-06	0.0014427	0.0017181	0.0515325	FALSE	not_DE	-	-
ENSG00000163141	BNIPL	chr1	56.1473	0.983337	0.612613	0.00172141	0.0515676	FALSE	not_DE	-	-
ENSG00000237128	LINC02652	chr10	105.409	1.524	1.04859	0.00173201	0.051821	FALSE	not_DE	-	-
ENSG00000287544	AC097518.2	chr4	78.2793	-1.82336	1.0046	0.00173556	0.051863	FALSE	not_DE	-	-
ENSG00000254251	AC103770.1	chr8	53.4642	1.2104	0.788991	0.00174614	0.0521147	FALSE	not_DE	-	-
ENSG00000274370	AC130371.2	chr17	3.92632	-4.08e-06	0.00144269	0.00175448	0.052299	FALSE	not_DE	-	-
ENSG00000132879	FBXO44	chr1	84.988	1.18115	0.769338	0.00175844	0.0523267	FALSE	not_DE	-	-
ENSG00000121281	ADCY7	chr16	1024.1	-0.676402	0.379532	0.00175973	0.0523267	FALSE	not_DE	-	-
ENSG00000157330	C1orf158	chr1	2.32005	2.11e-06	0.00144269	0.0017633	0.0523684	FALSE	not_DE	-	-
ENSG00000121075	TBX4	chr17	8.54168	1.22118	0.710416	0.00176698	0.0523751	FALSE	not_DE	-	-
ENSG00000235908	RHOA-IT1	chr3	9.31899	-5.9e-06	0.0014427	0.00176786	0.0523751	FALSE	not_DE	-	-
ENSG00000100815	TRIP11	chr14	3617.2	0.560875	0.330322	0.00177546	0.0525359	FALSE	not_DE	-	-
ENSG00000077092	RARB	chr3	109.095	1.36661	0.926206	0.00177808	0.052549	FALSE	not_DE	-	-
ENSG00000214940	NPIPA8	chr16	28.9094	1.95336	1.52387	0.001782	0.0526006	FALSE	not_DE	-	-
ENSG00000284308	C2orf81	chr2	99.2782	1.09663	0.707665	0.00179432	0.0528995	FALSE	not_DE	-	-
ENSG00000267325	LINC01415	chr18	2.30514	-4.31e-06	0.0014427	0.00180372	0.0530805	FALSE	not_DE	-	-
ENSG00000250320	AC113383.1	chr5	6.3147	-5.48e-06	0.0014427	0.00180485	0.0530805	FALSE	not_DE	-	-
ENSG00000110514	MADD	chr11	3534.66	-0.669795	0.38026	0.00180986	0.0531632	FALSE	not_DE	-	-
ENSG00000178026	LRRC75B	chr22	571.951	0.604223	0.366943	0.00181386	0.0532161	FALSE	not_DE	-	-
ENSG00000183049	CAMK1D	chr10	3941.34	-1.16899	0.658141	0.00181898	0.0533016	FALSE	not_DE	-	-
ENSG00000182154	MRPL41	chr9	7818.63	-0.531745	0.294551	0.00182195	0.053324	FALSE	not_DE	-	-
ENSG00000120327	PCDHB14	chr5	24.6942	1.04668	0.656154	0.00182481	0.0533416	FALSE	not_DE	-	-
ENSG00000119655	NPC2	chr14	7517.57	0.602974	0.371698	0.00182696	0.0533416	FALSE	not_DE	-	-
ENSG00000237359	AL354977.2	chr9	16.2203	1.14882	0.703484	0.00183355	0.0534218	FALSE	not_DE	-	-
ENSG00000186951	PPARA	chr22	1470.09	0.618826	0.380917	0.00183413	0.0534218	FALSE	not_DE	-	-
ENSG00000187556	NANOS3	chr19	107.806	-0.921557	0.521176	0.0018371	0.0534439	FALSE	not_DE	-	-
ENSG00000004468	CD38	chr4	5075.98	0.853802	0.526526	0.00184127	0.0534795	FALSE	not_DE	-	-
ENSG00000285212	AL009178.3	chr6	6.86869	6.16953	1.93305	0.00184275	0.0534795	FALSE	not_DE	-	-
ENSG00000049860	HEXB	chr5	1078.54	0.841906	0.538129	0.00186828	0.0541555	FALSE	not_DE	-	-
ENSG00000101198	NKAIN4	chr20	12.8788	1.14534	0.691826	0.00187926	0.0544002	FALSE	not_DE	-	-
ENSG00000204334	ERICH2	chr2	13.2169	0.892116	0.524286	0.00188283	0.0544002	FALSE	not_DE	-	-
ENSG00000239388	ASB14	chr3	58.5724	1.36309	0.985855	0.00188347	0.0544002	FALSE	not_DE	-	-
ENSG00000224940	PRRT4	chr7	36.6512	1.19908	0.783451	0.00189978	0.0548028	FALSE	not_DE	-	-
ENSG00000134323	MYCN	chr2	2874.85	-1.132	0.649328	0.00190195	0.0548028	FALSE	not_DE	-	-
ENSG00000182196	ARL6IP4	chr12	33523.9	-2.19e-05	0.00144271	0.0019059	0.0548049	FALSE	not_DE	-	-
ENSG00000253554	LINC01414	chr8	15.6225	1.49315	1.00294	0.00190843	0.0548049	FALSE	not_DE	-	-
ENSG00000134007	ADAM20	chr14	6.96793	1.36434	0.808801	0.00190882	0.0548049	FALSE	not_DE	-	-
ENSG00000166987	MBD6	chr12	2454.37	-0.384341	0.224213	0.00192445	0.0551336	FALSE	not_DE	-	-
ENSG00000204928	GRXCR2	chr5	14.2383	1.42383	0.977313	0.00192576	0.0551336	FALSE	not_DE	-	-
ENSG00000167034	NKX3-1	chr8	262.841	0.532671	0.331898	0.00192711	0.0551336	FALSE	not_DE	-	-
ENSG00000257443	AC068305.2	chr12	5.32424	1.25348	0.725867	0.00193092	0.0551558	FALSE	not_DE	-	-
ENSG00000166220	TBATA	chr10	12.1443	1.75138	1.19652	0.00193526	0.0551558	FALSE	not_DE	-	-
ENSG00000224259	LINC01133	chr1	130.199	1.20355	0.825751	0.00193561	0.0551558	FALSE	not_DE	-	-
ENSG00000285669	AC026979.4	chr8	68.3956	0.749762	0.476806	0.00193701	0.0551558	FALSE	not_DE	-	-
ENSG00000183155	RABIF	chr1	1848.05	-0.578129	0.330984	0.00194276	0.0552545	FALSE	not_DE	-	-
ENSG00000111850	SMIM8	chr6	2272.97	0.334131	0.206432	0.00195227	0.0553925	FALSE	not_DE	-	-
ENSG00000176697	BDNF	chr11	35.4148	-1.1209	0.646574	0.00195396	0.0553925	FALSE	not_DE	-	-
ENSG00000197584	KCNMB2	chr3	111.445	1.53732	1.18251	0.00195772	0.0553925	FALSE	not_DE	-	-
ENSG00000286191	AL158195.1	chr13	9.89321	1.74519	1.16857	0.00195863	0.0553925	FALSE	not_DE	-	-
ENSG00000261456	TUBB8	chr10	105.26	1.60363	1.2259	0.00195907	0.0553925	FALSE	not_DE	-	-
ENSG00000142227	EMP3	chr19	55737.2	-0.511339	0.301268	0.00196728	0.0554966	FALSE	not_DE	-	-
ENSG00000101162	TUBB1	chr20	799.096	-3.6e-06	0.00144269	0.00196735	0.0554966	FALSE	not_DE	-	-
ENSG00000159399	HK2	chr2	538.27	-1.07256	0.257136	0.00198417	0.055906	FALSE	not_DE	-	-
ENSG00000112294	ALDH5A1	chr6	1101.05	0.404278	0.25259	0.00198956	0.0559925	FALSE	not_DE	-	-
ENSG00000249163	AL121809.1	chr14	3.84141	-4.82e-06	0.0014427	0.00199419	0.0560577	FALSE	not_DE	-	-
ENSG00000145198	VWA5B2	chr3	2.99675	-3.5e-06	0.00144269	0.00201199	0.0564923	FALSE	not_DE	-	-
ENSG00000167264	DUS2	chr16	1217.87	-1.27e-05	0.0014427	0.00201999	0.0566066	FALSE	not_DE	-	-
ENSG00000236137	AL445231.1	chr1	32.0364	-0.739858	0.429039	0.0020227	0.0566066	FALSE	not_DE	-	-
ENSG00000163510	CWC22	chr2	1599.61	0.44176	0.280146	0.00202308	0.0566066	FALSE	not_DE	-	-
ENSG00000119383	PTPA	chr9	1864.27	-1.76e-05	0.0014427	0.00202553	0.0566094	FALSE	not_DE	-	-
ENSG00000166448	TMEM130	chr7	8.29516	1.71315	1.12087	0.00203456	0.0567963	FALSE	not_DE	-	-
ENSG00000075073	TACR2	chr10	12.2643	0.957784	0.611596	0.0020401	0.0568853	FALSE	not_DE	-	-
ENSG00000158008	EXTL1	chr1	25.6667	-3.75e-06	0.0014427	0.00205359	0.0571953	FALSE	not_DE	-	-
ENSG00000101665	SMAD7	chr18	449.081	-3.61e-06	0.0014427	0.00207013	0.0575897	FALSE	not_DE	-	-
ENSG00000251026	LINC02163	chr5	18.7287	4.66355	0.93499	0.00207639	0.0576133	FALSE	not_DE	-	-
ENSG00000128298	BAIAP2L2	chr22	147.436	0.902709	0.614276	0.00207654	0.0576133	FALSE	not_DE	-	-
ENSG00000253626	EIF5AL1	chr10	113.1	-1.25e-05	0.00144271	0.00208041	0.0576133	FALSE	not_DE	-	-
ENSG00000070214	SLC44A1	chr9	1905.69	-5.81e-06	0.0014427	0.00208051	0.0576133	FALSE	not_DE	-	-
ENSG00000164330	EBF1	chr5	27.9383	1.57458	1.2557	0.00209306	0.0578945	FALSE	not_DE	-	-
ENSG00000169710	FASN	chr17	2196.51	-0.571993	0.338695	0.00211148	0.0583371	FALSE	not_DE	-	-
ENSG00000186652	PRG2	chr11	6898.54	2.55e-06	0.00144269	0.00211402	0.0583408	FALSE	not_DE	-	-
ENSG00000160013	PTGIR	chr19	420.051	-1.4657	0.869855	0.00211646	0.0583414	FALSE	not_DE	-	-
ENSG00000274349	ZNF658	chr9	205.136	0.611519	0.405484	0.00211943	0.0583568	FALSE	not_DE	-	-
ENSG00000224209	LINC00466	chr1	17.1587	1.08816	0.735106	0.00213389	0.0586879	FALSE	not_DE	-	-
ENSG00000246223	LINC01550	chr14	5.80445	1.42531	0.873287	0.00213763	0.0587241	FALSE	not_DE	-	-
ENSG00000105699	LSR	chr19	132.051	-0.655225	0.403142	0.00215017	0.0590016	FALSE	not_DE	-	-
ENSG00000233008	LINC01725	chr1	68.3404	1.69413	1.53565	0.00215919	0.0591819	FALSE	not_DE	-	-
ENSG00000144647	POMGNT2	chr3	645.907	0.4614	0.302646	0.00216351	0.0592331	FALSE	not_DE	-	-
ENSG00000253269	AC008680.1	chr5	4.77692	-0.993614	0.647773	0.00216688	0.0592583	FALSE	not_DE	-	-
ENSG00000241962	AC079447.1	chr2	594.11	0.589081	0.395888	0.00218936	0.0598055	FALSE	not_DE	-	-
ENSG00000182230	FAM153B	chr5	7.06511	1.70822	1.07813	0.0021962	0.0599154	FALSE	not_DE	-	-
ENSG00000287754	AL109837.3	chr20	16.6826	2.03307	1.66773	0.00220057	0.0599154	FALSE	not_DE	-	-
ENSG00000135956	TMEM127	chr2	1404.33	-0.356559	0.221069	0.00220082	0.0599154	FALSE	not_DE	-	-
ENSG00000014138	POLA2	chr11	1413.74	-0.556124	0.331187	0.00220522	0.0599676	FALSE	not_DE	-	-
ENSG00000105825	TFPI2	chr7	7.03733	-3.59e-06	0.0014427	0.00221365	0.0600531	FALSE	not_DE	-	-
ENSG00000071794	HLTF	chr3	5581.6	0.630548	0.424446	0.00221582	0.0600531	FALSE	not_DE	-	-
ENSG00000246263	UBR5-AS1	chr8	1119.34	0.696698	0.475056	0.0022162	0.0600531	FALSE	not_DE	-	-
ENSG00000211786	TRAV8-2	chr14	3.39503	1.94e-06	0.00144269	0.0022183	0.0600531	FALSE	not_DE	-	-
ENSG00000161940	BCL6B	chr17	53.2028	-1.01513	0.610743	0.00222276	0.0600776	FALSE	not_DE	-	-
ENSG00000203797	DDO	chr6	8.27708	1.87887	1.50158	0.00222418	0.0600776	FALSE	not_DE	-	-
ENSG00000238184	CD81-AS1	chr11	49.8026	0.870521	0.608321	0.0022341	0.0602243	FALSE	not_DE	-	-
ENSG00000242802	AP5Z1	chr7	2713.42	-0.513914	0.313534	0.00223533	0.0602243	FALSE	not_DE	-	-
ENSG00000100599	RIN3	chr14	7028.02	-0.422312	0.263059	0.00223708	0.0602243	FALSE	not_DE	-	-
ENSG00000142959	BEST4	chr1	32.4971	-8.12e-06	0.0014427	0.00224808	0.0603475	FALSE	not_DE	-	-
ENSG00000104081	BMF	chr15	143.431	-6.15e-06	0.0014427	0.00224929	0.0603475	FALSE	not_DE	-	-
ENSG00000128346	C22orf23	chr22	17.4237	0.801101	0.539187	0.00225067	0.0603475	FALSE	not_DE	-	-
ENSG00000246627	CACNA1C-AS1	chr12	645.059	0.714041	0.496806	0.00225379	0.0603475	FALSE	not_DE	-	-
ENSG00000286367	AC000072.1	chr22	9.24652	0.966316	0.647486	0.00225414	0.0603475	FALSE	not_DE	-	-
ENSG00000158445	KCNB1	chr20	57.1794	1.12338	0.830583	0.00225816	0.0603883	FALSE	not_DE	-	-
ENSG00000125084	WNT1	chr12	81.7753	-2.7e-06	0.0014427	0.00228334	0.0609943	FALSE	not_DE	-	-
ENSG00000249242	TMEM150C	chr4	257.795	1.22529	0.974828	0.00228879	0.0610722	FALSE	not_DE	-	-
ENSG00000187134	AKR1C1	chr10	4725.07	-0.698775	0.428596	0.00230209	0.0613056	FALSE	not_DE	-	-
ENSG00000184441	AP001062.1	chr21	117.835	-0.716869	0.440756	0.00230475	0.0613056	FALSE	not_DE	-	-
ENSG00000197119	SLC25A29	chr14	4764.85	0.415656	0.277872	0.00230706	0.0613056	FALSE	not_DE	-	-
ENSG00000008277	ADAM22	chr7	502.254	0.664833	0.461967	0.00230768	0.0613056	FALSE	not_DE	-	-
ENSG00000196557	CACNA1H	chr16	3.16056	-1.17e-06	0.00144269	0.00231405	0.0614075	FALSE	not_DE	-	-
ENSG00000204632	HLA-G	chr6	123.975	1.0972	0.837385	0.00231862	0.0614567	FALSE	not_DE	-	-
ENSG00000176320	AL138899.1	chr1	106.132	1.56898	1.48047	0.00232099	0.0614567	FALSE	not_DE	-	-
ENSG00000211959	IGHV4-39	chr14	2.65868	7.80179	3.05627	0.0023262	0.0614879	FALSE	not_DE	-	-
ENSG00000128266	GNAZ	chr22	102.255	-3.43e-06	0.0014427	0.00232726	0.0614879	FALSE	not_DE	-	-
ENSG00000271447	MMP28	chr17	76.5709	0.770477	0.547714	0.00233426	0.0615407	FALSE	not_DE	-	-
ENSG00000134070	IRAK2	chr3	360.01	-4.44e-06	0.0014427	0.00233435	0.0615407	FALSE	not_DE	-	-
ENSG00000284823	AL356747.1	chr6	5.61356	1.08948	0.676884	0.00234645	0.0617924	FALSE	not_DE	-	-
ENSG00000258884	LINC02321	chr14	46.2795	-6.64e-06	0.0014427	0.00235797	0.0619865	FALSE	not_DE	-	-
ENSG00000253250	C8orf88	chr8	2494.01	0.60317	0.423782	0.00235895	0.0619865	FALSE	not_DE	-	-
ENSG00000181585	TMIE	chr3	8.89599	1.49302	0.962295	0.00236883	0.0621786	FALSE	not_DE	-	-
ENSG00000188060	RAB42	chr1	66.5466	0.836926	0.610358	0.00238123	0.0623078	FALSE	not_DE	-	-
ENSG00000244405	ETV5	chr3	292.127	1.08751	0.861718	0.00238132	0.0623078	FALSE	not_DE	-	-
ENSG00000261669	AC008731.1	chr16	39.9752	1.13e-06	0.00144269	0.00238281	0.0623078	FALSE	not_DE	-	-
ENSG00000287413	AL449363.2	chr6	7.0075	1.74931	1.2079	0.00238406	0.0623078	FALSE	not_DE	-	-
ENSG00000223492	AL391097.1	chr20	3.88278	2.57e-06	0.00144269	0.00238708	0.0623193	FALSE	not_DE	-	-
ENSG00000159450	TCHH	chr1	21.8554	-5.66e-06	0.0014427	0.00239488	0.0624051	FALSE	not_DE	-	-
ENSG00000163406	SLC15A2	chr3	211.403	0.982124	0.754507	0.00239553	0.0624051	FALSE	not_DE	-	-
ENSG00000171227	TMEM37	chr2	3.38944	2.3e-06	0.00144269	0.00239941	0.0624203	FALSE	not_DE	-	-
ENSG00000163424	TEX55	chr3	8.42827	1.37e-06	0.00144269	0.00240128	0.0624203	FALSE	not_DE	-	-
ENSG00000227028	SLC8A1-AS1	chr2	30.011	1.0147	0.786617	0.0024079	0.0625253	FALSE	not_DE	-	-
ENSG00000197140	ADAM32	chr8	461.997	1.03992	0.823363	0.00242576	0.0629214	FALSE	not_DE	-	-
ENSG00000109339	MAPK10	chr4	46.2116	1.10772	0.881485	0.00243744	0.0631567	FALSE	not_DE	-	-
ENSG00000185155	MIXL1	chr1	14.7175	1.56171	1.73878	0.00244199	0.0632067	FALSE	not_DE	-	-
ENSG00000124116	WFDC3	chr20	48.1732	0.798294	0.59817	0.00245402	0.0634502	FALSE	not_DE	-	-
ENSG00000169064	ZBBX	chr3	94.2622	1.35375	1.21903	0.00245811	0.0634881	FALSE	not_DE	-	-
ENSG00000273165	AL121652.1	chr2	25.3421	0.672049	0.465943	0.00248424	0.0640721	FALSE	not_DE	-	-
ENSG00000285557	AC069410.1	chr3	2211.63	1.11088	0.898095	0.00248603	0.0640721	FALSE	not_DE	-	-
ENSG00000173267	SNCG	chr10	8.02161	-3.57e-06	0.00144269	0.00250578	0.0642857	FALSE	not_DE	-	-
ENSG00000139116	KIF21A	chr12	147.243	2.07e-06	0.00144269	0.00251002	0.0642857	FALSE	not_DE	-	-
ENSG00000186417	GLDN	chr15	58.2937	1.09682	0.889019	0.0025108	0.0642857	FALSE	not_DE	-	-
ENSG00000260711	AL121839.2	chr14	22.5673	-2.2e-06	0.00144269	0.00251091	0.0642857	FALSE	not_DE	-	-
ENSG00000254205	AC009686.1	chr8	3.27014	2.67e-06	0.00144269	0.00251201	0.0642857	FALSE	not_DE	-	-
ENSG00000112541	PDE10A	chr6	18.6792	-5.13e-06	0.0014427	0.00251223	0.0642857	FALSE	not_DE	-	-
ENSG00000177685	CRACR2B	chr11	498.405	-0.744193	0.480874	0.00251292	0.0642857	FALSE	not_DE	-	-
ENSG00000164756	SLC30A8	chr8	5.41122	1.30953	0.870663	0.00251671	0.0642958	FALSE	not_DE	-	-
ENSG00000260378	AC109597.1	chr16	37.5001	1.09931	0.883761	0.00251864	0.0642958	FALSE	not_DE	-	-
ENSG00000254854	AP003390.1	chr11	20.5188	0.932363	0.69016	0.00252708	0.0644432	FALSE	not_DE	-	-
ENSG00000254233	LINC02365	chr4	52.9239	1.5465	1.83898	0.00254351	0.0647938	FALSE	not_DE	-	-
ENSG00000099284	H2AFY2	chr10	486.295	2.32e-06	0.00144269	0.0025483	0.0648224	FALSE	not_DE	-	-
ENSG00000273361	AC021016.3	chr2	29.7369	-7.08e-06	0.0014427	0.00255	0.0648224	FALSE	not_DE	-	-
ENSG00000236230	AL356108.1	chr1	13.1151	1.32083	0.955016	0.00256416	0.0650456	FALSE	not_DE	-	-
ENSG00000257556	LINC02298	chr14	15.9657	1.37838	1.12545	0.00256463	0.0650456	FALSE	not_DE	-	-
ENSG00000119969	HELLS	chr10	3869.86	-7.08e-06	0.0014427	0.00256771	0.0650456	FALSE	not_DE	-	-
ENSG00000126583	PRKCG	chr19	99.0609	1.20333	1.06842	0.00256962	0.0650456	FALSE	not_DE	-	-
ENSG00000165156	ZHX1	chr8	2789.11	0.341302	0.244332	0.00257246	0.0650456	FALSE	not_DE	-	-
ENSG00000217442	SYCE3	chr22	38.7232	1.09199	0.910993	0.0025758	0.0650456	FALSE	not_DE	-	-
ENSG00000166569	CPLX4	chr18	82.7084	1.34e-06	0.00144269	0.00257761	0.0650456	FALSE	not_DE	-	-
ENSG00000250910	AC097467.3	chr4	6.18684	1.71677	1.31739	0.00258248	0.0651007	FALSE	not_DE	-	-
ENSG00000224968	LINC01645	chr1	9.3492	2.37274	0.827564	0.00259532	0.0651786	FALSE	not_DE	-	-
ENSG00000172361	CFAP53	chr18	192.36	0.865408	0.695347	0.00259622	0.0651786	FALSE	not_DE	-	-
ENSG00000258695	AC005225.3	chr14	54.6858	0.632156	0.457791	0.00259828	0.0651786	FALSE	not_DE	-	-
ENSG00000023902	PLEKHO1	chr1	245.765	-3.77e-06	0.0014427	0.00259902	0.0651786	FALSE	not_DE	-	-
ENSG00000075035	WSCD2	chr12	5.73314	1.75021	1.1765	0.00260332	0.0651786	FALSE	not_DE	-	-
ENSG00000255856	AC069503.1	chr12	29.7321	1.48193	1.36424	0.00260917	0.0651786	FALSE	not_DE	-	-
ENSG00000259690	AC107980.1	chr15	5.69269	2.03294	1.58024	0.0026092	0.0651786	FALSE	not_DE	-	-
ENSG00000263345	AC006435.2	chr17	15.299	0.881828	0.716527	0.00260942	0.0651786	FALSE	not_DE	-	-
ENSG00000274386	TMEM269	chr1	146.381	1.06084	0.919535	0.00260984	0.0651786	FALSE	not_DE	-	-
ENSG00000240405	SAMMSON	chr3	16.8845	1.08283	0.891761	0.00262042	0.0652754	FALSE	not_DE	-	-
ENSG00000287208	AP000428.1	chr8	3.00985	-4.03e-06	0.0014427	0.00262144	0.0652754	FALSE	not_DE	-	-
ENSG00000168487	BMP1	chr8	1040.39	0.490221	0.35551	0.00262398	0.0652754	FALSE	not_DE	-	-
ENSG00000065154	OAT	chr10	1532.47	0.788701	0.623982	0.00262452	0.0652754	FALSE	not_DE	-	-
ENSG00000110888	CAPRIN2	chr12	1196.4	0.76334	0.594539	0.002629	0.0653079	FALSE	not_DE	-	-
ENSG00000159556	ISL2	chr15	3.07593	-2.49e-06	0.00144269	0.00263331	0.0653079	FALSE	not_DE	-	-
ENSG00000236333	TRHDE-AS1	chr12	6.53202	1.93879	1.65472	0.00263393	0.0653079	FALSE	not_DE	-	-
ENSG00000188931	CFAP126	chr1	9.12854	-6.02e-06	0.0014427	0.00264695	0.0655637	FALSE	not_DE	-	-
ENSG00000275418	AC104971.3	chr18	23.583	1.39965	1.51126	0.00265343	0.0656567	FALSE	not_DE	-	-
ENSG00000249087	ZNF436-AS1	chr1	1067.05	1.14256	1.03737	0.00267097	0.0659627	FALSE	not_DE	-	-
ENSG00000250241	AC105383.1	chr4	2.91699	2.1e-06	0.00144269	0.00267125	0.0659627	FALSE	not_DE	-	-
ENSG00000115306	SPTBN1	chr2	1570.29	-7.76e-06	0.0014427	0.00267613	0.0660157	FALSE	not_DE	-	-
ENSG00000089558	KCNH4	chr17	472.297	-1.77453	1.19799	0.00269618	0.0664425	FALSE	not_DE	-	-
ENSG00000237853	NFIA-AS1	chr1	5.00179	1.81321	1.22417	0.00270193	0.0665165	FALSE	not_DE	-	-
ENSG00000277117	FP565260.3	chr21	8.93589	-3.26e-06	0.0014427	0.00270663	0.0665644	FALSE	not_DE	-	-
ENSG00000285797	AL512658.2	chr6	7.71001	1.6963	1.52819	0.00272051	0.0668377	FALSE	not_DE	-	-
ENSG00000266708	AP001793.1	chr18	4.70992	1.63265	1.2946	0.00272738	0.0668707	FALSE	not_DE	-	-
ENSG00000258512	LINC00239	chr14	3.28287	-4.02e-06	0.00144269	0.00272741	0.0668707	FALSE	not_DE	-	-
ENSG00000177508	IRX3	chr16	7.51797	-4.21e-06	0.0014427	0.00273278	0.0668707	FALSE	not_DE	-	-
ENSG00000198739	LRRTM3	chr10	25.1333	1.01967	0.801429	0.00273533	0.0668707	FALSE	not_DE	-	-
ENSG00000277901	AL390037.1	chr20	31.9148	1.44432	1.80662	0.00273596	0.0668707	FALSE	not_DE	-	-
ENSG00000198948	MFAP3L	chr4	903.613	-2.8e-05	0.00144283	0.00273845	0.0668707	FALSE	not_DE	-	-
ENSG00000166825	ANPEP	chr15	274.7	1.08162	1.01916	0.00275044	0.0670785	FALSE	not_DE	-	-
ENSG00000277701	AC159540.2	chr2	115.12	0.57438	0.437962	0.00275251	0.0670785	FALSE	not_DE	-	-
ENSG00000198937	CCDC167	chr6	1353.05	-0.59597	0.433186	0.00275706	0.0671217	FALSE	not_DE	-	-
ENSG00000225986	UBXN10-AS1	chr1	27.0552	1.09265	0.958223	0.00276437	0.0672322	FALSE	not_DE	-	-
ENSG00000266412	NCOA4	chr10	17733	-0.545825	0.375746	0.00277091	0.0673234	FALSE	not_DE	-	-
ENSG00000242372	EIF6	chr20	9812.97	-1.79e-05	0.0014427	0.00277567	0.0673344	FALSE	not_DE	-	-
ENSG00000122025	FLT3	chr13	162.741	-9.25e-06	0.00144271	0.00277693	0.0673344	FALSE	not_DE	-	-
ENSG00000163075	CFAP221	chr2	6.12048	1.40961	1.0284	0.00279935	0.0678099	FALSE	not_DE	-	-
ENSG00000165929	TC2N	chr14	408.541	-3.55e-06	0.0014427	0.00280334	0.0678387	FALSE	not_DE	-	-
ENSG00000287839	AL353807.5	chr1	86.801	1.08515	1.07082	0.00281077	0.0679503	FALSE	not_DE	-	-
ENSG00000160796	NBEAL2	chr3	2160.8	-0.616014	0.42383	0.00281989	0.0681028	FALSE	not_DE	-	-
ENSG00000267273	AC008567.2	chr19	3.39261	2.37e-06	0.00144269	0.00282922	0.0682598	FALSE	not_DE	-	-
ENSG00000131459	GFPT2	chr5	76.9699	1.26169	1.40608	0.00283429	0.0683139	FALSE	not_DE	-	-
ENSG00000204386	NEU1	chr6	3359.7	0.788643	0.658603	0.00285873	0.0688346	FALSE	not_DE	-	-
ENSG00000274253	AC138649.1	chr15	1988.63	-7.42e-06	0.00144269	0.00286458	0.0688692	FALSE	not_DE	-	-
ENSG00000169704	GP9	chr3	23510.1	-1.07162	0.740864	0.00286587	0.0688692	FALSE	not_DE	-	-
ENSG00000114638	UPK1B	chr3	29.488	1.24085	2.7288	0.00287528	0.0689405	FALSE	not_DE	-	-
ENSG00000271425	NBPF10	chr1	862.859	0.435596	0.336905	0.00287637	0.0689405	FALSE	not_DE	-	-
ENSG00000172367	PDZD3	chr11	4.81115	1.72874	1.38814	0.00287739	0.0689405	FALSE	not_DE	-	-
ENSG00000225330	AF064860.1	chr21	5.01792	2.15e-06	0.00144269	0.00291205	0.0697019	FALSE	not_DE	-	-
ENSG00000135045	C9orf40	chr9	1177.72	0.568842	0.448128	0.00291751	0.0697634	FALSE	not_DE	-	-
ENSG00000170892	TSEN34	chr19	1982.75	0.535042	0.433479	0.00292365	0.0698413	FALSE	not_DE	-	-
ENSG00000230490	AL139383.1	chr13	381.877	1.18918	1.51634	0.00294195	0.0702088	FALSE	not_DE	-	-
ENSG00000176401	EID2B	chr19	539.503	0.538545	0.443099	0.00295178	0.0703702	FALSE	not_DE	-	-
ENSG00000281756	C2-AS1	chr6	18.5312	1.28179	1.73695	0.00295744	0.0703702	FALSE	not_DE	-	-
ENSG00000183960	KCNH8	chr3	41.59	1.10965	1.06102	0.00295774	0.0703702	FALSE	not_DE	-	-
ENSG00000267695	AC105227.1	chr18	8.20758	1.4842	1.23682	0.00296035	0.0703702	FALSE	not_DE	-	-
ENSG00000285068	AC074008.2	chr2	3.2769	1.58488	0.984418	0.00297458	0.0706391	FALSE	not_DE	-	-
ENSG00000196549	MME	chr3	52.9767	-5.93402	0.622888	0.00297852	0.070663	FALSE	not_DE	-	-
ENSG00000174672	BRSK2	chr11	10.2373	-5.85e-06	0.0014427	0.00299108	0.0708804	FALSE	not_DE	-	-
ENSG00000118058	KMT2A	chr11	8619.71	0.492742	0.367226	0.00299354	0.0708804	FALSE	not_DE	-	-
ENSG00000187730	GABRD	chr1	6.21872	-5.51e-06	0.0014427	0.00299956	0.0709332	FALSE	not_DE	-	-
ENSG00000173930	SLCO4C1	chr5	248.867	-4.96e-06	0.0014427	0.00300164	0.0709332	FALSE	not_DE	-	-
ENSG00000070010	UFD1	chr22	4708.52	-0.373116	0.257474	0.00300747	0.0709714	FALSE	not_DE	-	-
ENSG00000198336	MYL4	chr17	8960.16	7.54e-06	0.0014427	0.00300913	0.0709714	FALSE	not_DE	-	-
ENSG00000065911	MTHFD2	chr2	6530.67	-0.54022	0.379759	0.0030196	0.071149	FALSE	not_DE	-	-
ENSG00000260498	AC126696.3	chr16	32.6992	-8.34e-06	0.0014427	0.00304076	0.0715777	FALSE	not_DE	-	-
ENSG00000128645	HOXD1	chr2	13.2891	-3.02e-06	0.0014427	0.00305231	0.0717257	FALSE	not_DE	-	-
ENSG00000105953	OGDH	chr7	2329.12	-0.255154	0.188208	0.00305409	0.0717257	FALSE	not_DE	-	-
ENSG00000183395	PMCH	chr12	6.00972	-2.78e-06	0.00144269	0.00305595	0.0717257	FALSE	not_DE	-	-
ENSG00000026297	RNASET2	chr6	7411.26	0.690053	0.546572	0.00306636	0.0719003	FALSE	not_DE	-	-
ENSG00000156509	FBXO43	chr8	92.7034	0.753418	0.682187	0.00307314	0.0719895	FALSE	not_DE	-	-
ENSG00000162522	KIAA1522	chr1	690.6	0.413967	0.338111	0.00308233	0.0720735	FALSE	not_DE	-	-
ENSG00000105612	DNASE2	chr19	408.03	-0.809682	0.584631	0.003083	0.0720735	FALSE	not_DE	-	-
ENSG00000214193	SH3D21	chr1	412.682	-6.06e-06	0.00144269	0.00308567	0.0720735	FALSE	not_DE	-	-
ENSG00000173077	2001-12-01	chr9	15.6372	0.91176	0.761442	0.00309645	0.0722555	FALSE	not_DE	-	-
ENSG00000151748	SAV1	chr14	1806.26	0.310444	0.274872	0.00310538	0.0723939	FALSE	not_DE	-	-
ENSG00000076356	PLXNA2	chr1	341.821	-4.27e-06	0.0014427	0.00311895	0.0726403	FALSE	not_DE	-	-
ENSG00000168280	KIF5C	chr2	552.971	-2.70992	2.40825	0.00314788	0.0732436	FALSE	not_DE	-	-
ENSG00000115604	IL18R1	chr2	546.717	-1.52366	1.12433	0.00315282	0.0732441	FALSE	not_DE	-	-
ENSG00000241158	ADAMTS9-AS1	chr3	6.77353	1.54788	1.49242	0.00315436	0.0732441	FALSE	not_DE	-	-
ENSG00000187239	FNBP1	chr9	6121.01	-0.706859	0.523151	0.00315699	0.0732441	FALSE	not_DE	-	-
ENSG00000107021	TBC1D13	chr9	1046.7	-0.368415	0.275587	0.00316313	0.073316	FALSE	not_DE	-	-
ENSG00000261000	AC244034.2	chr1	3.06496	-1.20771	0.841963	0.00317199	0.073451	FALSE	not_DE	-	-
ENSG00000250799	PRODH2	chr19	4.4557	1.8005	1.37632	0.00317803	0.0735205	FALSE	not_DE	-	-
ENSG00000171222	SCAND1	chr20	16699.3	-0.453575	0.310101	0.00318132	0.0735262	FALSE	not_DE	-	-
ENSG00000162105	SHANK2	chr11	630.113	0.998789	1.30798	0.00319156	0.0736924	FALSE	not_DE	-	-
ENSG00000182858	ALG12	chr22	1190.28	-0.535031	0.402211	0.00320382	0.073905	FALSE	not_DE	-	-
ENSG00000074855	ANO8	chr19	177.172	-0.498231	0.373467	0.00320874	0.0739479	FALSE	not_DE	-	-
ENSG00000260185	AC009097.1	chr16	6.05834	1.26255	1.08391	0.00321399	0.0739984	FALSE	not_DE	-	-
ENSG00000286194	AC138207.9	chr17	14.7855	-9.31e-06	0.0014427	0.0032299	0.0742938	FALSE	not_DE	-	-
ENSG00000205213	LGR4	chr11	1683.21	-6.63e-06	0.0014427	0.00323699	0.0743795	FALSE	not_DE	-	-
ENSG00000287390	AC006525.1	chr5	23.9036	1.13584	1.17865	0.00323978	0.0743795	FALSE	not_DE	-	-
ENSG00000237372	AL606807.1	chr9	76.0081	-4.87e-06	0.0014427	0.003262	0.0748186	FALSE	not_DE	-	-
ENSG00000168389	MFSD2A	chr1	64.4599	-5.75e-06	0.0014427	0.00326635	0.0748474	FALSE	not_DE	-	-
ENSG00000228857	AC104653.1	chr2	36.2527	0.661869	0.659115	0.00328423	0.0751859	FALSE	not_DE	-	-
ENSG00000145506	NKD2	chr5	273.388	-4.83e-06	0.0014427	0.00328854	0.075189	FALSE	not_DE	-	-
ENSG00000227400	AC012501.2	chr2	32.0001	3.42e-06	0.0014427	0.00329059	0.075189	FALSE	not_DE	-	-
ENSG00000211746	TRBV19	chr7	3.69766	1.31e-06	0.00144269	0.00330493	0.0754272	FALSE	not_DE	-	-
ENSG00000026950	BTN3A1	chr6	461.721	0.452859	0.407537	0.00330725	0.0754272	FALSE	not_DE	-	-
ENSG00000162825	NBPF20	chr1	205.67	0.525582	0.48748	0.00331351	0.0754987	FALSE	not_DE	-	-
ENSG00000008323	PLEKHG6	chr12	31.3063	-0.554425	0.443087	0.00333354	0.0758836	FALSE	not_DE	-	-
ENSG00000007314	SCN4A	chr17	26.1465	3.12e-06	0.00144269	0.00333769	0.0759064	FALSE	not_DE	-	-
ENSG00000142185	TRPM2	chr21	105.305	4.08e-06	0.0014427	0.00334949	0.0761034	FALSE	not_DE	-	-
ENSG00000159723	AGRP	chr16	42.7363	0.873761	0.954222	0.00337471	0.0765056	FALSE	not_DE	-	-
ENSG00000166250	CLMP	chr11	29.4007	0.857666	1.03336	0.00337492	0.0765056	FALSE	not_DE	-	-
ENSG00000120256	LRP11	chr6	128.048	4.15e-06	0.0014427	0.00337669	0.0765056	FALSE	not_DE	-	-
ENSG00000185507	IRF7	chr11	1528.76	-0.000151525	0.00144668	0.00339232	0.0767599	FALSE	not_DE	-	-
ENSG00000242628	AC009228.1	chr2	39.9475	0.790677	1.23864	0.00339427	0.0767599	FALSE	not_DE	-	-
ENSG00000188389	PDCD1	chr2	45.4495	-3.69e-06	0.00144269	0.00340713	0.076979	FALSE	not_DE	-	-
ENSG00000125844	RRBP1	chr20	5068.96	-3.82e-06	0.00144267	0.00341469	0.0770614	FALSE	not_DE	-	-
ENSG00000140564	FURIN	chr15	5056.1	-0.533042	0.423161	0.00341716	0.0770614	FALSE	not_DE	-	-
ENSG00000112077	RHAG	chr6	42182.2	-0.419218	0.337641	0.00343135	0.0773093	FALSE	not_DE	-	-
ENSG00000185972	CCIN	chr9	2.67822	-2.31e-06	0.00144269	0.00344101	0.0774291	FALSE	not_DE	-	-
ENSG00000185483	ROR1	chr1	35.64	1.0654	3.69757	0.00344549	0.0774291	FALSE	not_DE	-	-
ENSG00000132359	RAP1GAP2	chr17	1550.39	0.572234	0.575513	0.00344628	0.0774291	FALSE	not_DE	-	-
ENSG00000262246	CORO7	chr16	3837.73	-0.60752	0.483509	0.00345126	0.0774691	FALSE	not_DE	-	-
ENSG00000145908	ZNF300	chr5	25.7158	-2.02e-06	0.00144269	0.00346067	0.0776084	FALSE	not_DE	-	-
ENSG00000105641	SLC5A5	chr19	10.464	-6.05e-06	0.00144269	0.0034667	0.0776713	FALSE	not_DE	-	-
ENSG00000204006	C1orf185	chr1	3.56946	1.75054	1.30251	0.00347484	0.0777348	FALSE	not_DE	-	-
ENSG00000120328	PCDHB12	chr5	4.51133	1.36381	1.09636	0.00347596	0.0777348	FALSE	not_DE	-	-
ENSG00000198848	CES1	chr16	904.521	0.869871	2.04908	0.00348285	0.0778168	FALSE	not_DE	-	-
ENSG00000160973	FOXH1	chr8	5.52372	4.42e-06	0.00144269	0.00349477	0.0780111	FALSE	not_DE	-	-
ENSG00000167614	TTYH1	chr19	10.3902	1.05239	1.14565	0.00350289	0.0781204	FALSE	not_DE	-	-
ENSG00000121316	PLBD1	chr12	23.7794	3.26e-06	0.00144269	0.00351384	0.0782922	FALSE	not_DE	-	-
ENSG00000240521	AC092979.1	chr3	62.3042	3.57e-06	0.00144269	0.00352798	0.0784796	FALSE	not_DE	-	-
ENSG00000106829	TLE4	chr9	1424.17	-4.9e-06	0.0014427	0.00353419	0.0784796	FALSE	not_DE	-	-
ENSG00000163739	CXCL1	chr4	44.5444	-3.5e-06	0.0014427	0.00353444	0.0784796	FALSE	not_DE	-	-
ENSG00000206538	VGLL3	chr3	23.1303	3.61e-06	0.0014427	0.00353678	0.0784796	FALSE	not_DE	-	-
ENSG00000231383	FGF12-AS1	chr3	3.7532	2.35e-06	0.00144269	0.00353848	0.0784796	FALSE	not_DE	-	-
ENSG00000278740	AC005332.7	chr17	2.46084	1.59349	1.01454	0.00354655	0.0785671	FALSE	not_DE	-	-
ENSG00000170379	TCAF2	chr7	92.9963	5.48e-06	0.0014427	0.00354893	0.0785671	FALSE	not_DE	-	-
ENSG00000116668	SWT1	chr1	3118.01	-0.484943	0.378694	0.00355846	0.0787061	FALSE	not_DE	-	-
ENSG00000282851	BISPR	chr19	330.708	0.846921	1.41769	0.00356201	0.0787126	FALSE	not_DE	-	-
ENSG00000117407	ARTN	chr1	137.042	-0.945436	0.760008	0.0035772	0.0789762	FALSE	not_DE	-	-
ENSG00000261219	AC090651.1	chr15	4.66653	-5.59e-06	0.0014427	0.00358789	0.0791003	FALSE	not_DE	-	-
ENSG00000211949	IGHV3-23	chr14	3.5424	7.51107	1.98685	0.00358937	0.0791003	FALSE	not_DE	-	-
ENSG00000137699	TRIM29	chr11	50.5306	4.43e-06	0.0014427	0.00362397	0.07979	FALSE	not_DE	-	-
ENSG00000122711	SPINK4	chr9	280.229	-5.32e-06	0.0014427	0.00363323	0.0799212	FALSE	not_DE	-	-
ENSG00000125637	PSD4	chr2	888.907	-0.59221	0.485525	0.00364471	0.0801007	FALSE	not_DE	-	-
ENSG00000180479	ZNF571	chr19	523.637	0.544886	0.614897	0.00366302	0.0804301	FALSE	not_DE	-	-
ENSG00000185559	DLK1	chr14	1562.64	2.31e-06	0.00144269	0.00366994	0.0805089	FALSE	not_DE	-	-
ENSG00000263761	GDF2	chr10	2.82259	1.52e-06	0.00144269	0.00369952	0.0810841	FALSE	not_DE	-	-
ENSG00000184408	KCND2	chr7	525.911	3.89e-06	0.00144269	0.00370678	0.0810982	FALSE	not_DE	-	-
ENSG00000286136	AC107071.1	chr4	52.179	-8.46e-07	0.00144269	0.00371004	0.0810982	FALSE	not_DE	-	-
ENSG00000137752	CASP1	chr11	37.6456	0.673078	6.46846	0.00371022	0.0810982	FALSE	not_DE	-	-
ENSG00000169247	SH3TC2	chr5	14.5704	-1.05662	0.861128	0.00371746	0.0811831	FALSE	not_DE	-	-
ENSG00000134330	IAH1	chr2	2266.19	-1.28e-05	0.00144271	0.0037283	0.0813462	FALSE	not_DE	-	-
ENSG00000167074	TEF	chr22	57.9003	0.635577	0.926307	0.00378036	0.0824078	FALSE	not_DE	-	-
ENSG00000048052	HDAC9	chr7	907.872	-1.34144	1.15646	0.00379233	0.0825943	FALSE	not_DE	-	-
ENSG00000070669	ASNS	chr7	100.121	-6.61e-06	0.0014427	0.00380043	0.082696	FALSE	not_DE	-	-
ENSG00000150630	VEGFC	chr4	95.7125	-3.89e-06	0.0014427	0.00381158	0.0828642	FALSE	not_DE	-	-
ENSG00000233746	LINC00656	chr20	7.53104	3.41e-06	0.00144269	0.00382191	0.0830141	FALSE	not_DE	-	-
ENSG00000118785	SPP1	chr4	243.037	-3.43e-06	0.0014427	0.00385068	0.083556	FALSE	not_DE	-	-
ENSG00000072135	PTPN18	chr2	2318.06	-1.1e-05	0.0014427	0.00385675	0.083556	FALSE	not_DE	-	-
ENSG00000274461	AC023282.1	chr10	20.7291	1.65358	0.307683	0.00385723	0.083556	FALSE	not_DE	-	-
ENSG00000005469	CROT	chr7	1988.74	-1.07e-05	0.0014427	0.00386589	0.083645	FALSE	not_DE	-	-
ENSG00000170801	HTRA3	chr4	18.0713	-4.5e-06	0.0014427	0.00386826	0.083645	FALSE	not_DE	-	-
ENSG00000174132	FAM174A	chr5	1264.16	0.443519	0.534566	0.00387541	0.0837248	FALSE	not_DE	-	-
ENSG00000158553	POM121L2	chr6	7.47738	1.12317	2.46674	0.00388185	0.083789	FALSE	not_DE	-	-
ENSG00000267121	AC008105.3	chr17	6476.34	-3.62e-05	0.00144291	0.00389214	0.0839362	FALSE	not_DE	-	-
ENSG00000232618	AL355304.1	chr6	333.508	-5.51e-06	0.0014427	0.00389629	0.0839508	FALSE	not_DE	-	-
ENSG00000167771	RCOR2	chr11	106.426	-5.63e-06	0.0014427	0.00390363	0.0840342	FALSE	not_DE	-	-
ENSG00000144445	KANSL1L	chr2	2769.44	0.298309	0.351672	0.0039325	0.084542	FALSE	not_DE	-	-
ENSG00000181450	ZNF678	chr1	1707.12	0.500986	0.667462	0.00393422	0.084542	FALSE	not_DE	-	-
ENSG00000258487	LINC02277	chr14	6.87502	9.42e-07	0.00144269	0.00394858	0.0847753	FALSE	not_DE	-	-
ENSG00000197506	SLC28A3	chr9	6.68509	-4.39e-06	0.00144269	0.00396783	0.0851128	FALSE	not_DE	-	-
ENSG00000230051	AL020994.2	chr22	7.71277	-4.09e-06	0.00144269	0.00397273	0.0851394	FALSE	not_DE	-	-
ENSG00000131165	CHMP1A	chr16	2723.62	-0.332818	0.317438	0.00397611	0.0851394	FALSE	not_DE	-	-
ENSG00000169692	AGPAT2	chr9	3000.83	-3.64e-06	0.00144267	0.0039845	0.0852357	FALSE	not_DE	-	-
ENSG00000253140	AC026904.1	chr8	13.4873	0.925266	1.82257	0.00398766	0.0852357	FALSE	not_DE	-	-
ENSG00000253334	AC132219.1	chr8	44.6188	6.63e-06	0.00144269	0.00399531	0.0853239	FALSE	not_DE	-	-
ENSG00000261114	AC012181.1	chr16	67.1465	-4.55e-06	0.00144269	0.00399983	0.0853451	FALSE	not_DE	-	-
ENSG00000227748	AL138916.1	chr6	18.468	-4.46e-06	0.00144269	0.00400781	0.0854398	FALSE	not_DE	-	-
ENSG00000274825	AL023803.2	chr20	18.9734	0.801485	0.998486	0.0040143	0.0854746	FALSE	not_DE	-	-
ENSG00000174946	GPR171	chr3	133.886	-5.08e-06	0.0014427	0.00401651	0.0854746	FALSE	not_DE	-	-
ENSG00000143507	DUSP10	chr1	1796.76	-4.28e-06	0.0014427	0.00402525	0.0855852	FALSE	not_DE	-	-
ENSG00000253284	AC092828.1	chr12	40.7461	-5e-06	0.0014427	0.00403269	0.0856682	FALSE	not_DE	-	-
ENSG00000127530	OR7C1	chr19	140.029	2.41e-06	0.00144269	0.00404077	0.0857643	FALSE	not_DE	-	-
ENSG00000161270	NPHS1	chr19	47.1974	2.12e-06	0.00144269	0.00404952	0.0858747	FALSE	not_DE	-	-
ENSG00000116833	NR5A2	chr1	34.1638	2.33e-06	0.00144269	0.00405891	0.0859983	FALSE	not_DE	-	-
ENSG00000224934	AL391684.1	chr10	113.146	5.51e-06	0.0014427	0.00406816	0.0860513	FALSE	not_DE	-	-
ENSG00000165029	ABCA1	chr9	6210.09	-1.28838	1.22476	0.00406853	0.0860513	FALSE	not_DE	-	-
ENSG00000085563	ABCB1	chr7	12918.4	0.902965	1.75931	0.00407379	0.0860873	FALSE	not_DE	-	-
ENSG00000174775	HRAS	chr11	1349.79	-0.37768	0.318627	0.00409268	0.086411	FALSE	not_DE	-	-
ENSG00000126549	STATH	chr4	3.7829	1.6567	1.76808	0.00410311	0.0865555	FALSE	not_DE	-	-
ENSG00000168477	TNXB	chr6	117.238	5.29e-06	0.0014427	0.00411107	0.0865752	FALSE	not_DE	-	-
ENSG00000110237	ARHGEF17	chr11	128.855	7.04e-06	0.0014427	0.0041112	0.0865752	FALSE	not_DE	-	-
ENSG00000099260	PALMD	chr1	38.4326	4.34e-06	0.0014427	0.00412313	0.0867508	FALSE	not_DE	-	-
ENSG00000185101	ANO9	chr11	34.5498	-5.4e-06	0.0014427	0.00412805	0.0867788	FALSE	not_DE	-	-
ENSG00000261124	AC135050.4	chr16	15.9571	6e-06	0.0014427	0.00414343	0.0870265	FALSE	not_DE	-	-
ENSG00000228242	AC093495.1	chr3	122.508	6.07e-06	0.0014427	0.00415311	0.0871424	FALSE	not_DE	-	-
ENSG00000139438	FAM222A	chr12	55.7077	5.54e-06	0.0014427	0.00415616	0.0871424	FALSE	not_DE	-	-
ENSG00000150201	FXYD4	chr10	22.7102	-5.7e-06	0.00144269	0.00417781	0.0875092	FALSE	not_DE	-	-
ENSG00000115718	PROC	chr2	10.0782	-3.73e-06	0.00144269	0.0041809	0.0875092	FALSE	not_DE	-	-
ENSG00000166002	SMCO4	chr11	118.25	3.66e-06	0.00144269	0.00419874	0.0878067	FALSE	not_DE	-	-
ENSG00000204592	HLA-E	chr6	12304.3	0.624039	0.803087	0.00421117	0.0879234	FALSE	not_DE	-	-
ENSG00000162337	LRP5	chr11	807.338	0.562591	2.18493	0.0042116	0.0879234	FALSE	not_DE	-	-
ENSG00000154839	SKA1	chr18	451.005	-0.426946	0.433445	0.00421523	0.0879234	FALSE	not_DE	-	-
ENSG00000134287	ARF3	chr12	6258.75	-0.351478	0.368327	0.00422894	0.0881333	FALSE	not_DE	-	-
ENSG00000130748	TMEM160	chr19	7158.42	-0.458785	0.474691	0.00425032	0.0885027	FALSE	not_DE	-	-
ENSG00000275004	ZNF280B	chr22	240.833	2.47e-06	0.00144268	0.0042792	0.0890273	FALSE	not_DE	-	-
ENSG00000285545	AC124798.2	chr11	5.80084	0.88899	0.968236	0.00431559	0.0896379	FALSE	not_DE	-	-
ENSG00000180934	OR56A1	chr11	6.96386	1.96e-06	0.00144269	0.00431597	0.0896379	FALSE	not_DE	-	-
ENSG00000114656	KIAA1257	chr3	117.108	4.58e-06	0.00144269	0.00432105	0.0896665	FALSE	not_DE	-	-
ENSG00000237655	AC073834.1	chr2	9.82853	0.850221	1.07755	0.0043268	0.0897088	FALSE	not_DE	-	-
ENSG00000072786	STK10	chr5	2555.15	-0.474494	0.470068	0.00433266	0.0897533	FALSE	not_DE	-	-
ENSG00000188827	SLX4	chr16	425.425	-0.33203	0.355959	0.00433649	0.0897556	FALSE	not_DE	-	-
ENSG00000237281	CATIP-AS2	chr2	87.5824	-1.11e-05	0.00144271	0.00434715	0.0898993	FALSE	not_DE	-	-
ENSG00000157005	SST	chr3	5.139	-9.07e-07	0.00144269	0.00435252	0.0899335	FALSE	not_DE	-	-
ENSG00000185681	MORN5	chr9	6.17196	3.35e-06	0.00144269	0.00436898	0.0901966	FALSE	not_DE	-	-
ENSG00000238164	TNFRSF14-AS1	chr1	204.145	-9.28e-06	0.00144269	0.00438005	0.0903479	FALSE	not_DE	-	-
ENSG00000189120	SP6	chr17	609.558	-2.7e-06	0.00144269	0.00439532	0.0905249	FALSE	not_DE	-	-
ENSG00000178031	ADAMTSL1	chr9	8.671	7.52e-06	0.0014427	0.00439931	0.0905249	FALSE	not_DE	-	-
ENSG00000257410	AC089984.1	chr12	6.48243	3.18e-06	0.00144269	0.00440236	0.0905249	FALSE	not_DE	-	-
ENSG00000233559	LINC00513	chr7	288.516	3.26e-06	0.0014427	0.00440361	0.0905249	FALSE	not_DE	-	-
ENSG00000128271	ADORA2A	chr22	345.356	-6.26e-06	0.0014427	0.00445166	0.0914348	FALSE	not_DE	-	-
ENSG00000154734	ADAMTS1	chr21	2104.44	-4.53e-05	0.00144305	0.004467	0.091646	FALSE	not_DE	-	-
ENSG00000241399	CD302	chr2	2520.9	0.334062	0.50151	0.00446952	0.091646	FALSE	not_DE	-	-
ENSG00000152910	CNTNAP4	chr16	11.8373	3.23e-06	0.00144269	0.00447479	0.0916754	FALSE	not_DE	-	-
ENSG00000129244	ATP1B2	chr17	110.249	4.05e-06	0.00144269	0.00448406	0.0916754	FALSE	not_DE	-	-
ENSG00000164010	ERMAP	chr1	2225.43	0.309488	0.429855	0.00448662	0.0916754	FALSE	not_DE	-	-
ENSG00000138675	FGF5	chr4	7.37259	2.24e-06	0.00144269	0.00448708	0.0916754	FALSE	not_DE	-	-
ENSG00000130770	ATP5IF1	chr1	20781.3	-0.320901	0.390943	0.00448991	0.0916754	FALSE	not_DE	-	-
ENSG00000224885	EIPR1-IT1	chr2	3.04057	-4.54e-06	0.00144269	0.00450662	0.0919388	FALSE	not_DE	-	-
ENSG00000170442	KRT86	chr12	5.03515	0.929509	1.51737	0.00451127	0.0919561	FALSE	not_DE	-	-
ENSG00000138092	CENPO	chr2	930.674	-1.04e-05	0.0014427	0.00452153	0.0920278	FALSE	not_DE	-	-
ENSG00000099999	RNF215	chr22	398.48	5.66e-06	0.00144269	0.0045224	0.0920278	FALSE	not_DE	-	-
ENSG00000133111	RFXAP	chr13	557.925	8.45e-06	0.0014427	0.00452821	0.0920685	FALSE	not_DE	-	-
ENSG00000136541	ERMN	chr2	12.8874	-3.18e-06	0.00144269	0.00453446	0.0921182	FALSE	not_DE	-	-
ENSG00000287562	AL109615.4	chr6	29.061	7.26e-06	0.00144269	0.00454571	0.0922692	FALSE	not_DE	-	-
ENSG00000161647	MPP3	chr17	20.5269	3.33e-06	0.00144269	0.00456081	0.092498	FALSE	not_DE	-	-
ENSG00000177994	C2orf73	chr2	8.5148	3.96e-06	0.00144269	0.00457045	0.0926047	FALSE	not_DE	-	-
ENSG00000111961	SASH1	chr6	24.5274	4.29e-06	0.00144269	0.00457374	0.0926047	FALSE	not_DE	-	-
ENSG00000124613	ZNF391	chr6	218.985	2.23e-05	0.00144276	0.00459845	0.0930273	FALSE	not_DE	-	-
ENSG00000287960	AC008567.3	chr19	7.8083	2.77e-06	0.00144269	0.00460461	0.093074	FALSE	not_DE	-	-
ENSG00000272103	AC026741.1	chr5	21.3802	9e-06	0.0014427	0.00461699	0.0932462	FALSE	not_DE	-	-
ENSG00000142507	PSMB6	chr17	11003.9	-1.5e-05	0.0014427	0.00463589	0.0935014	FALSE	not_DE	-	-
ENSG00000058335	RASGRF1	chr15	6.44505	-3.95e-06	0.00144269	0.00464593	0.0935014	FALSE	not_DE	-	-
ENSG00000108798	ABI3	chr17	18.998	5.97e-06	0.00144269	0.00465197	0.0935014	FALSE	not_DE	-	-
ENSG00000286505	AC087468.2	chr15	4.26969	-2.03e-06	0.00144269	0.00465281	0.0935014	FALSE	not_DE	-	-
ENSG00000101104	PABPC1L	chr20	772.323	-0.426342	0.538249	0.00465488	0.0935014	FALSE	not_DE	-	-
ENSG00000271643	AC112220.2	chr3	73.3442	-8.9e-06	0.00144269	0.00465655	0.0935014	FALSE	not_DE	-	-
ENSG00000265369	PCAT18	chr18	2668.44	-2.02e-05	0.00144276	0.00465865	0.0935014	FALSE	not_DE	-	-
ENSG00000286813	AC015871.7	chr15	68.5683	-0.489553	0.632713	0.00466057	0.0935014	FALSE	not_DE	-	-
ENSG00000225762	LINC01389	chr1	35.2752	5.92e-06	0.0014427	0.00466857	0.0935844	FALSE	not_DE	-	-
ENSG00000287080	HIST1H3C	chr6	895.441	-5.47e-06	0.00144269	0.00469484	0.0940329	FALSE	not_DE	-	-
ENSG00000198780	FAM169A	chr5	283.902	3.1e-06	0.00144269	0.00471697	0.0943979	FALSE	not_DE	-	-
ENSG00000255494	LINC00681	chr8	14.1091	-2.7e-06	0.00144269	0.0047264	0.0944559	FALSE	not_DE	-	-
ENSG00000100336	APOL4	chr22	348.329	2.7e-06	0.00144269	0.00472768	0.0944559	FALSE	not_DE	-	-
ENSG00000272347	AC116351.2	chr5	16.0797	-3.88e-06	0.00144269	0.00473476	0.0945193	FALSE	not_DE	-	-
ENSG00000162910	MRPL55	chr1	4369.41	-0.249939	0.412576	0.00474984	0.094672	FALSE	not_DE	-	-
ENSG00000287811	AL391840.3	chr6	583.827	1.07e-05	0.0014427	0.00475025	0.094672	FALSE	not_DE	-	-
ENSG00000147488	ST18	chr8	20.9514	-4.03e-06	0.0014427	0.00475735	0.0947356	FALSE	not_DE	-	-
ENSG00000196329	GIMAP5	chr7	34.3223	4.24e-06	0.0014427	0.00477299	0.0948557	FALSE	not_DE	-	-
ENSG00000112041	TULP1	chr6	9.45738	4.35e-06	0.00144269	0.00477405	0.0948557	FALSE	not_DE	-	-
ENSG00000250971	AC110772.2	chr4	4.95666	3.34e-06	0.00144269	0.00477516	0.0948557	FALSE	not_DE	-	-
ENSG00000203362	POLH-AS1	chr6	22.2472	3.59e-06	0.00144269	0.004785	0.0949092	FALSE	not_DE	-	-
ENSG00000273451	AL031666.3	chr20	66.9847	-7.5e-06	0.0014427	0.0047857	0.0949092	FALSE	not_DE	-	-
ENSG00000172828	CES3	chr16	388.682	3.86e-06	0.00144269	0.00479098	0.094936	FALSE	not_DE	-	-
ENSG00000268777	AC020914.1	chr19	4.08485	-1.65e-06	0.00144269	0.00479547	0.0949471	FALSE	not_DE	-	-
ENSG00000269720	CCDC194	chr19	5.2728	1.07866	2.48539	0.00480094	0.0949776	FALSE	not_DE	-	-
ENSG00000165300	SLITRK5	chr13	2.66966	3.73908	0.880053	0.00481156	0.0950015	FALSE	not_DE	-	-
ENSG00000160051	IQCC	chr1	208.744	9.29e-06	0.00144269	0.0048145	0.0950015	FALSE	not_DE	-	-
ENSG00000197993	KEL	chr7	7255.09	1.93e-05	0.00144269	0.0048153	0.0950015	FALSE	not_DE	-	-
ENSG00000152689	RASGRP3	chr2	1083.93	-6.02e-06	0.00144269	0.00481787	0.0950015	FALSE	not_DE	-	-
ENSG00000116918	TSNAX	chr1	3042.83	9.51e-06	0.00144269	0.00483025	0.0951681	FALSE	not_DE	-	-
ENSG00000167554	ZNF610	chr19	216.916	7.86e-06	0.0014427	0.00486434	0.0956103	FALSE	not_DE	-	-
ENSG00000175315	CST6	chr11	21.0715	-3.07e-06	0.00144269	0.00486435	0.0956103	FALSE	not_DE	-	-
ENSG00000203395	AC015969.1	chr2	22.4668	-3.26e-06	0.00144269	0.00486456	0.0956103	FALSE	not_DE	-	-
ENSG00000146802	TMEM168	chr7	1207.57	3.16e-05	0.00144283	0.00487476	0.0956823	FALSE	not_DE	-	-
ENSG00000204060	FOXO6	chr1	39.2777	4.83e-06	0.00144269	0.00487614	0.0956823	FALSE	not_DE	-	-
ENSG00000140853	NLRC5	chr16	1629.01	4.7e-06	0.0014427	0.00489767	0.0960269	FALSE	not_DE	-	-
ENSG00000251003	ZFPM2-AS1	chr8	23.4623	2.53e-06	0.00144269	0.00490829	0.0961571	FALSE	not_DE	-	-
ENSG00000198670	LPA	chr6	2.61169	1.72706	1.55342	0.00491389	0.0961889	FALSE	not_DE	-	-
ENSG00000144724	PTPRG	chr3	404.334	4.52e-06	0.00144269	0.00492091	0.0962483	FALSE	not_DE	-	-
ENSG00000248441	LINC01197	chr15	4.66056	2.74e-06	0.00144269	0.00492893	0.0963272	FALSE	not_DE	-	-
ENSG00000204228	HSD17B8	chr6	2789.4	-1.13e-05	0.00144269	0.00493876	0.0964415	FALSE	not_DE	-	-
ENSG00000287094	AL049552.2	chr6	47.1672	-8.34e-06	0.00144269	0.00494792	0.0965424	FALSE	not_DE	-	-
ENSG00000267278	MAP3K14-AS1	chr17	246.764	-7.28e-06	0.00144269	0.00496108	0.096721	FALSE	not_DE	-	-
ENSG00000130643	CALY	chr10	9.10114	-2.18206	0.591099	0.00497305	0.0968763	FALSE	not_DE	-	-
ENSG00000171773	NXNL1	chr19	4.27233	2.1e-06	0.00144269	0.00499964	0.0973159	FALSE	not_DE	-	-
ENSG00000157578	LCA5L	chr21	119.863	7.91e-06	0.0014427	0.0050146	0.0975286	FALSE	not_DE	-	-
ENSG00000132640	BTBD3	chr20	1319.69	1.14e-05	0.00144269	0.00503234	0.0977949	FALSE	not_DE	-	-
ENSG00000144668	ITGA9	chr3	3231.54	-7.24e-06	0.00144269	0.00504418	0.0979463	FALSE	not_DE	-	-
ENSG00000007968	E2F2	chr1	220.425	-0.599122	1.09539	0.00505878	0.0981342	FALSE	not_DE	-	-
ENSG00000187098	MITF	chr3	809.166	-5.46e-06	0.00144269	0.00506198	0.0981342	FALSE	not_DE	-	-
ENSG00000254559	AC069287.2	chr11	25.6014	-6.66e-06	0.00144269	0.0050932	0.0986603	FALSE	not_DE	-	-
ENSG00000251391	AC092353.1	chr5	6.82202	3.65351	0.605117	0.00510765	0.0986717	FALSE	not_DE	-	-
ENSG00000182103	FAM181B	chr11	32.4134	5.51e-06	0.0014427	0.00510822	0.0986717	FALSE	not_DE	-	-
ENSG00000264924	AC090772.1	chr18	8.39359	4.46e-06	0.00144269	0.00511342	0.0986717	FALSE	not_DE	-	-
ENSG00000267251	AC139100.1	chr18	4.0176	1.08064	1.49774	0.00511486	0.0986717	FALSE	not_DE	-	-
ENSG00000287733	AC083862.3	chr7	199.774	6.24e-06	0.00144269	0.00511705	0.0986717	FALSE	not_DE	-	-
ENSG00000244198	AC004889.1	chr7	5.60457	4.31e-06	0.00144269	0.00511828	0.0986717	FALSE	not_DE	-	-
ENSG00000234917	AC098484.2	chr1	17.2517	1.44e-05	0.00144272	0.00514998	0.0992038	FALSE	not_DE	-	-
ENSG00000010327	STAB1	chr3	107.624	5.25e-06	0.00144269	0.00517582	0.0995675	FALSE	not_DE	-	-
ENSG00000166986	MARS	chr12	2742.53	-0.497055	0.698681	0.00518122	0.0995675	FALSE	not_DE	-	-
ENSG00000245248	USP2-AS1	chr11	60.0415	3.67e-06	0.00144269	0.00518122	0.0995675	FALSE	not_DE	-	-
ENSG00000134440	NARS	chr18	3521.78	-0.232051	0.374472	0.00520001	0.0998492	FALSE	not_DE	-	-
ENSG00000250992	AC139491.3	chr5	4.47381	2.47e-06	0.00144269	0.00521966	0.100147	FALSE	not_DE	-	-
ENSG00000140450	ARRDC4	chr15	506.234	7.01e-06	0.0014427	0.00523764	0.100412	FALSE	not_DE	-	-
ENSG00000213402	PTPRCAP	chr11	599.366	-6.09e-06	0.00144269	0.00525696	0.100674	FALSE	not_DE	-	-
ENSG00000100578	KIAA0586	chr14	2006.24	1.38e-05	0.0014427	0.00525959	0.100674	FALSE	not_DE	-	-
ENSG00000221909	FAM200A	chr7	379.575	-0.000114104	0.00144495	0.0052703	0.100799	FALSE	not_DE	-	-
ENSG00000172508	CARNS1	chr11	10.7345	-6.1e-06	0.00144269	0.00528123	0.100928	FALSE	not_DE	-	-
ENSG00000128335	APOL2	chr22	369.962	9.86e-06	0.00144268	0.00528839	0.100966	FALSE	not_DE	-	-
ENSG00000184384	MAML2	chr11	256.13	-3.43e-06	0.00144269	0.00529159	0.100966	FALSE	not_DE	-	-
ENSG00000164100	NDST3	chr4	158.342	-6.16e-06	0.0014427	0.00530282	0.101101	FALSE	not_DE	-	-
ENSG00000138031	ADCY3	chr2	334.145	-9.72e-06	0.0014427	0.005336	0.101588	FALSE	not_DE	-	-
ENSG00000245149	RNF139-AS1	chr8	925.385	8.28e-06	0.0014427	0.00533679	0.101588	FALSE	not_DE	-	-
ENSG00000128654	MTX2	chr2	2819	1.53e-05	0.00144271	0.0053505	0.101769	FALSE	not_DE	-	-
ENSG00000287896	AC073548.2	chr19	18.1515	3.07e-06	0.00144269	0.00537122	0.102083	FALSE	not_DE	-	-
ENSG00000082556	OPRK1	chr8	3.00246	-1.62e-06	0.00144269	0.00537776	0.102127	FALSE	not_DE	-	-
ENSG00000255100	AP003119.2	chr11	9.52331	2.4e-06	0.00144269	0.0053982	0.102289	FALSE	not_DE	-	-
ENSG00000260894	AC027682.3	chr16	35.7227	4.51e-06	0.00144269	0.00539824	0.102289	FALSE	not_DE	-	-
ENSG00000259462	CPEB1-AS1	chr15	21.2664	6.57e-06	0.00144269	0.00539899	0.102289	FALSE	not_DE	-	-
ENSG00000261324	AC010168.2	chr12	37.983	-8.78e-06	0.0014427	0.00540914	0.10236	FALSE	not_DE	-	-
ENSG00000184575	XPOT	chr12	2358.5	-1.07e-05	0.00144269	0.00541122	0.10236	FALSE	not_DE	-	-
ENSG00000085719	CPNE3	chr8	3082.46	1.27e-05	0.00144269	0.00543049	0.102644	FALSE	not_DE	-	-
ENSG00000153132	CLGN	chr4	358.175	6.97e-06	0.0014427	0.00544267	0.102794	FALSE	not_DE	-	-
ENSG00000106049	HIBADH	chr7	2710.36	1.98e-05	0.00144273	0.00544812	0.102807	FALSE	not_DE	-	-
ENSG00000197444	OGDHL	chr10	13.6207	3.62e-06	0.0014427	0.00545284	0.102807	FALSE	not_DE	-	-
ENSG00000054598	FOXC1	chr6	46.8152	-3.96e-06	0.00144269	0.00545612	0.102807	FALSE	not_DE	-	-
ENSG00000170667	RASA4B	chr7	137.089	4.65e-06	0.00144269	0.00547367	0.103058	FALSE	not_DE	-	-
ENSG00000129757	CDKN1C	chr11	2764	-9.13e-05	0.00144414	0.00547832	0.103065	FALSE	not_DE	-	-
ENSG00000130513	GDF15	chr19	135.414	4.02e-06	0.00144269	0.00549451	0.103289	FALSE	not_DE	-	-
ENSG00000184281	TSSC4	chr11	2255.04	-1.78e-05	0.00144269	0.00551632	0.103619	FALSE	not_DE	-	-
ENSG00000182670	TTC3	chr21	17905.1	0.489274	0.429555	0.00553563	0.103901	FALSE	not_DE	-	-
ENSG00000226711	FAM66C	chr12	66.457	5.93e-06	0.00144269	0.00557545	0.104539	FALSE	not_DE	-	-
ENSG00000235779	AC079779.3	chr2	8.98503	8.06e-06	0.0014427	0.00557828	0.104539	FALSE	not_DE	-	-
ENSG00000182704	TSKU	chr11	29.586	3.44e-06	0.00144269	0.00560511	0.10496	FALSE	not_DE	-	-
ENSG00000259583	AC015712.2	chr15	17.1548	1.81e-06	0.00144269	0.00561358	0.105037	FALSE	not_DE	-	-
ENSG00000075043	KCNQ2	chr20	12.7044	-4.06e-06	0.00144269	0.0056195	0.105067	FALSE	not_DE	-	-
ENSG00000266729	DSG1-AS1	chr18	14.2972	3.14e-06	0.00144269	0.00562783	0.105111	FALSE	not_DE	-	-
ENSG00000007516	BAIAP3	chr16	119.437	-6.11e-06	0.00144269	0.00563055	0.105111	FALSE	not_DE	-	-
ENSG00000103723	AP3B2	chr15	22.1435	-6.32e-06	0.0014427	0.00567196	0.105689	FALSE	not_DE	-	-
ENSG00000133083	DCLK1	chr13	11.4455	5.12e-06	0.00144269	0.00567212	0.105689	FALSE	not_DE	-	-
ENSG00000243238	IGKV2-30	chr2	4.32566	1.57e-06	0.00144269	0.00567547	0.105689	FALSE	not_DE	-	-
ENSG00000122861	PLAU	chr10	373.195	-4.32e-06	0.00144269	0.00567902	0.105689	FALSE	not_DE	-	-
ENSG00000228401	AL590226.1	chr9	133.04	4.96e-06	0.00144269	0.00568864	0.105787	FALSE	not_DE	-	-
ENSG00000104892	KLC3	chr19	21.2826	4.25e-06	0.0014427	0.00570908	0.106071	FALSE	not_DE	-	-
ENSG00000008130	NADK	chr1	1966.24	-1.6e-05	0.00144269	0.00571494	0.106071	FALSE	not_DE	-	-
ENSG00000171234	UGT2B7	chr4	5.64861	2.16e-06	0.00144269	0.00571709	0.106071	FALSE	not_DE	-	-
ENSG00000100448	CTSG	chr14	35.9862	2.41e-06	0.00144269	0.0057456	0.106518	FALSE	not_DE	-	-
ENSG00000235122	AL121974.1	chr6	16.6841	-5.16e-06	0.00144269	0.00575982	0.1067	FALSE	not_DE	-	-
ENSG00000090470	PDCD7	chr15	3986.45	7.02e-06	0.00144269	0.00578699	0.107113	FALSE	not_DE	-	-
ENSG00000287999	AC097522.2	chr4	52.6295	5.42e-06	0.00144269	0.00579096	0.107113	FALSE	not_DE	-	-
ENSG00000182557	SPNS3	chr17	33.4741	-3.33e-06	0.00144269	0.00582428	0.107647	FALSE	not_DE	-	-
ENSG00000071073	MGAT4A	chr2	442.538	2.59e-06	0.00144269	0.00583171	0.107697	FALSE	not_DE	-	-
ENSG00000241370	RPP21	chr6	3253.88	7.08e-06	0.00144269	0.00583925	0.107697	FALSE	not_DE	-	-
ENSG00000144362	PHOSPHO2	chr2	564.88	8.02e-06	0.0014427	0.00584316	0.107697	FALSE	not_DE	-	-
ENSG00000255479	AP001189.5	chr11	4.84289	-2.39e-06	0.00144269	0.00584484	0.107697	FALSE	not_DE	-	-
ENSG00000164841	TMEM74	chr8	10.9036	3.83e-06	0.00144269	0.00585692	0.107838	FALSE	not_DE	-	-
ENSG00000136630	HLX	chr1	127.434	-3.61e-06	0.00144269	0.00586139	0.107838	FALSE	not_DE	-	-
ENSG00000165309	ARMC3	chr10	56.3919	5.85e-06	0.0014427	0.00587392	0.107937	FALSE	not_DE	-	-
ENSG00000260629	BGLT3	chr11	43.5348	-2.58e-06	0.00144269	0.00587571	0.107937	FALSE	not_DE	-	-
ENSG00000100628	ASB2	chr14	73.7848	-4.13e-06	0.00144269	0.00588255	0.10795	FALSE	not_DE	-	-
ENSG00000287146	AC000085.1	chr22	22.8052	5.22e-06	0.00144269	0.00588536	0.10795	FALSE	not_DE	-	-
ENSG00000221923	ZNF880	chr19	689.014	-4.24e-06	0.00144269	0.00592096	0.108406	FALSE	not_DE	-	-
ENSG00000108349	CASC3	chr17	3781.35	-1.83e-05	0.00144269	0.00592125	0.108406	FALSE	not_DE	-	-
ENSG00000231970	AL355490.2	chr10	153.009	3.24e-06	0.00144269	0.00592365	0.108406	FALSE	not_DE	-	-
ENSG00000285751	AC021723.2	chr11	13.6751	1.48e-07	0.00144269	0.00594046	0.108631	FALSE	not_DE	-	-
ENSG00000285294	LINC00842	chr10	3.29309	3.64e-06	0.00144269	0.0059609	0.10888	FALSE	not_DE	-	-
ENSG00000254177	AC079209.2	chr8	25.2607	4.1e-06	0.00144269	0.00596308	0.10888	FALSE	not_DE	-	-
ENSG00000225140	AL358216.1	chr10	5.19894	2.35e-06	0.00144269	0.00597207	0.108962	FALSE	not_DE	-	-
ENSG00000114021	NIT2	chr3	4276.4	-1.57e-05	0.00144269	0.00600677	0.109513	FALSE	not_DE	-	-
ENSG00000269425	AC104521.1	chr19	32.9824	7.79e-06	0.00144269	0.00601686	0.109614	FALSE	not_DE	-	-
ENSG00000129355	CDKN2D	chr19	5531.56	-7.2e-06	0.00144269	0.00604297	0.109902	FALSE	not_DE	-	-
ENSG00000282951	AC008537.4	chr19	69.8311	-6.09e-06	0.00144269	0.0060457	0.109902	FALSE	not_DE	-	-
ENSG00000285569	AC099344.3	chr2	12.1642	3.82e-06	0.0014427	0.00604633	0.109902	FALSE	not_DE	-	-
ENSG00000185551	NR2F2	chr15	4.07324	2.49e-06	0.00144269	0.00606843	0.110221	FALSE	not_DE	-	-
ENSG00000267042	AC100793.2	chr17	14.7108	-7.01e-06	0.00144269	0.00607884	0.110327	FALSE	not_DE	-	-
ENSG00000070087	PFN2	chr3	66.5569	5.78e-06	0.00144269	0.00608783	0.11034	FALSE	not_DE	-	-
ENSG00000034533	ASTE1	chr3	696.403	1.16e-05	0.00144269	0.00608868	0.11034	FALSE	not_DE	-	-
ENSG00000111144	LTA4H	chr12	4872.12	-0.000941542	0.00166263	0.00609873	0.110425	FALSE	not_DE	-	-
ENSG00000233098	CCDC144NL-AS1	chr17	80.1402	4.78e-06	0.00144269	0.00610249	0.110425	FALSE	not_DE	-	-
ENSG00000274618	HIST1H4F	chr6	712.14	-6.12e-06	0.0014427	0.00614662	0.111017	FALSE	not_DE	-	-
ENSG00000251636	LINC01218	chr4	5.2517	2.85e-06	0.00144269	0.00614984	0.111017	FALSE	not_DE	-	-
ENSG00000109814	UGDH	chr4	568.371	-1.14e-05	0.00144269	0.00615203	0.111017	FALSE	not_DE	-	-
ENSG00000197536	C5orf56	chr5	1424.45	5.87e-06	0.00144269	0.00615571	0.111017	FALSE	not_DE	-	-
ENSG00000117984	CTSD	chr11	8586.99	1.71e-05	0.00144269	0.0061605	0.111017	FALSE	not_DE	-	-
ENSG00000137802	MAPKBP1	chr15	1132.88	-8.26e-06	0.00144269	0.00616276	0.111017	FALSE	not_DE	-	-
ENSG00000196872	KIAA1211L	chr2	21.7834	4.79e-06	0.00144269	0.00616769	0.111023	FALSE	not_DE	-	-
ENSG00000169994	MYO7B	chr2	14.754	4.02e-06	0.00144269	0.00617819	0.111076	FALSE	not_DE	-	-
ENSG00000274444	AC078909.2	chr15	2.53943	1.29797	1.60793	0.00618288	0.111076	FALSE	not_DE	-	-
ENSG00000111907	TPD52L1	chr6	61.9003	2.86e-06	0.0014427	0.00619215	0.111076	FALSE	not_DE	-	-
ENSG00000134824	FADS2	chr11	8713.05	-7.62e-06	0.00144269	0.0061967	0.111076	FALSE	not_DE	-	-
ENSG00000112559	MDFI	chr6	9.39813	4.09e-06	0.0014427	0.00619687	0.111076	FALSE	not_DE	-	-
ENSG00000112149	CD83	chr6	6092.52	-5.43e-06	0.00144269	0.00619821	0.111076	FALSE	not_DE	-	-
ENSG00000178585	CTNNBIP1	chr1	3175.35	-1.36e-05	0.00144269	0.00620605	0.111116	FALSE	not_DE	-	-
ENSG00000143473	KCNH1	chr1	37.7369	3.02e-06	0.00144269	0.00620965	0.111116	FALSE	not_DE	-	-
ENSG00000164035	EMCN	chr4	173.926	3.81e-06	0.00144269	0.00622567	0.111321	FALSE	not_DE	-	-
ENSG00000176170	SPHK1	chr17	180.021	-5.51e-06	0.00144269	0.00624979	0.111668	FALSE	not_DE	-	-
ENSG00000128641	MYO1B	chr2	34.7721	-3.27e-06	0.00144269	0.00626216	0.111668	FALSE	not_DE	-	-
ENSG00000162782	TDRD5	chr1	6.23191	3.06e-06	0.00144269	0.00626456	0.111668	FALSE	not_DE	-	-
ENSG00000134504	KCTD1	chr18	828.778	3.56e-06	0.00144269	0.0062682	0.111668	FALSE	not_DE	-	-
ENSG00000132522	GPS2	chr17	5527.28	-1.81e-05	0.00144269	0.00627265	0.111668	FALSE	not_DE	-	-
ENSG00000100842	EFS	chr14	5.16233	-3.08e-06	0.00144269	0.00627474	0.111668	FALSE	not_DE	-	-
ENSG00000259054	LINC02332	chr14	16.5778	-5.1e-06	0.00144269	0.0062804	0.111668	FALSE	not_DE	-	-
ENSG00000287419	AL121929.3	chr10	8.40725	3.2e-06	0.00144269	0.00628204	0.111668	FALSE	not_DE	-	-
ENSG00000161509	GRIN2C	chr17	14.3554	2.23e-06	0.00144269	0.00629744	0.111859	FALSE	not_DE	-	-
ENSG00000172081	MOB3A	chr19	1798.99	-1.33e-05	0.00144269	0.00630623	0.111933	FALSE	not_DE	-	-
ENSG00000267709	AC024592.2	chr19	22.3361	1.93e-06	0.00144269	0.00631325	0.111976	FALSE	not_DE	-	-
ENSG00000143341	HMCN1	chr1	90.6601	-3.78e-06	0.00144269	0.00632143	0.112039	FALSE	not_DE	-	-
ENSG00000271893	AC064834.1	chr2	45.0754	-5.5e-06	0.0014427	0.00632895	0.11209	FALSE	not_DE	-	-
ENSG00000110047	EHD1	chr11	1294.62	-8.22e-06	0.00144269	0.00634126	0.11217	FALSE	not_DE	-	-
ENSG00000286482	AL117344.2	chr6	21.6302	6.91e-06	0.0014427	0.00634429	0.11217	FALSE	not_DE	-	-
ENSG00000236320	SLFN14	chr17	125.744	-5.36e-06	0.00144269	0.00634738	0.11217	FALSE	not_DE	-	-
ENSG00000174744	BRMS1	chr11	2389.36	-1.08e-05	0.00144269	0.00635876	0.11225	FALSE	not_DE	-	-
ENSG00000159871	LYPD5	chr19	24.5058	4.78e-06	0.0014427	0.00636124	0.11225	FALSE	not_DE	-	-
ENSG00000275367	AC092111.1	chr12	5.26299	3.78e-06	0.00144269	0.00637907	0.112443	FALSE	not_DE	-	-
ENSG00000188257	PLA2G2A	chr1	4.51158	-1.63e-06	0.00144269	0.00638444	0.112443	FALSE	not_DE	-	-
ENSG00000287159	AL356737.2	chr13	4.38242	1.66e-06	0.00144269	0.00638611	0.112443	FALSE	not_DE	-	-
ENSG00000211598	IGKV4-1	chr2	5.77104	8.23863	1.69638	0.00640449	0.112685	FALSE	not_DE	-	-
ENSG00000128881	TTBK2	chr15	2624.87	1.08e-05	0.0014427	0.00640968	0.112694	FALSE	not_DE	-	-
ENSG00000177025	C19orf18	chr19	201.026	5.88e-06	0.00144269	0.00641671	0.112735	FALSE	not_DE	-	-
ENSG00000223883	LINC01707	chr1	107.839	3.75e-06	0.00144269	0.00644273	0.11311	FALSE	not_DE	-	-
ENSG00000271931	AL353135.1	chr6	43.3887	-3.9e-06	0.00144269	0.00646094	0.113348	FALSE	not_DE	-	-
ENSG00000204614	TRIM40	chr6	2.62183	-2.22e-06	0.00144269	0.00648683	0.113719	FALSE	not_DE	-	-
ENSG00000213983	AP1G2	chr14	2988.34	-9.52e-06	0.00144269	0.00649492	0.113779	FALSE	not_DE	-	-
ENSG00000118508	RAB32	chr6	1085.9	-4.12e-06	0.00144269	0.00653913	0.114457	FALSE	not_DE	-	-
ENSG00000206337	HCP5	chr6	89.7012	7.67e-06	0.0014427	0.00654637	0.114457	FALSE	not_DE	-	-
ENSG00000162545	CAMK2N1	chr1	7.74426	2.43e-06	0.00144269	0.00654784	0.114457	FALSE	not_DE	-	-
ENSG00000285572	AL136441.1	chr13	11.9942	5.82e-06	0.00144269	0.00658327	0.114993	FALSE	not_DE	-	-
ENSG00000285817	AC105213.1	chr8	4.75852	3.4e-06	0.00144269	0.00660006	0.115203	FALSE	not_DE	-	-
ENSG00000162004	CCDC78	chr16	51.9208	-3.75e-06	0.00144269	0.00660553	0.115216	FALSE	not_DE	-	-
ENSG00000258839	MC1R	chr16	212.169	-5.72e-06	0.00144269	0.00661898	0.115271	FALSE	not_DE	-	-
ENSG00000163625	WDFY3	chr4	1460.11	-0.000106869	0.00144468	0.00663745	0.115271	FALSE	not_DE	-	-
ENSG00000171241	SHCBP1	chr16	1375.02	-5.59e-06	0.00144269	0.00663801	0.115271	FALSE	not_DE	-	-
ENSG00000120075	HOXB5	chr17	11.2797	-2.1e-06	0.00144269	0.00664235	0.115271	FALSE	not_DE	-	-
ENSG00000260352	AC092287.1	chr16	67.6933	-1.02e-05	0.0014427	0.0066481	0.115271	FALSE	not_DE	-	-
ENSG00000169752	NRG4	chr15	264.531	3.59e-06	0.00144269	0.00664889	0.115271	FALSE	not_DE	-	-
ENSG00000053438	NNAT	chr20	5.43997	-2.7e-06	0.00144269	0.0066525	0.115271	FALSE	not_DE	-	-
ENSG00000139926	FRMD6	chr14	300.339	7.89e-06	0.00144269	0.00665539	0.115271	FALSE	not_DE	-	-
ENSG00000124145	SDC4	chr20	1217.26	-4.24e-06	0.00144269	0.00665691	0.115271	FALSE	not_DE	-	-
ENSG00000122378	PRXL2A	chr10	4467.55	-0.000119265	0.00144516	0.00665928	0.115271	FALSE	not_DE	-	-
ENSG00000152822	GRM1	chr6	13.5412	4.69e-06	0.00144269	0.00666414	0.115271	FALSE	not_DE	-	-
ENSG00000287124	AL512603.2	chr10	210.335	3.44e-06	0.00144269	0.00666594	0.115271	FALSE	not_DE	-	-
ENSG00000267417	AC138474.1	chr19	3.60811	4.32e-06	0.00144269	0.00668473	0.115513	FALSE	not_DE	-	-
ENSG00000267707	AC015961.2	chr18	11.022	4.09e-06	0.00144269	0.00670736	0.115822	FALSE	not_DE	-	-
ENSG00000113088	GZMK	chr5	10.6214	1.35e-06	0.00144269	0.00672561	0.116025	FALSE	not_DE	-	-
ENSG00000225697	SLC26A6	chr3	398.618	-9.96e-06	0.0014427	0.00672875	0.116025	FALSE	not_DE	-	-
ENSG00000162591	MEGF6	chr1	227.1	4.71e-06	0.00144269	0.00673361	0.116026	FALSE	not_DE	-	-
ENSG00000228526	MIR34AHG	chr1	125.357	3.28e-06	0.00144269	0.00675034	0.116124	FALSE	not_DE	-	-
ENSG00000196639	HRH1	chr3	17.2289	4.72e-06	0.00144269	0.00675175	0.116124	FALSE	not_DE	-	-
ENSG00000275894	AL021578.1	chr20	24.347	-2.74e-06	0.00144269	0.00675367	0.116124	FALSE	not_DE	-	-
ENSG00000069849	ATP1B3	chr3	8950.73	-1.06e-05	0.00144269	0.00676205	0.116145	FALSE	not_DE	-	-
ENSG00000237892	KLF7-IT1	chr2	32.6278	-5.38e-06	0.00144269	0.00676454	0.116145	FALSE	not_DE	-	-
ENSG00000129204	USP6	chr17	31.2436	-3.79e-06	0.00144269	0.00678578	0.116315	FALSE	not_DE	-	-
ENSG00000105136	ZNF419	chr19	392.762	8.29e-06	0.0014427	0.00678969	0.116315	FALSE	not_DE	-	-
ENSG00000003137	CYP26B1	chr2	2.90392	-3.93e-06	0.00144269	0.0067924	0.116315	FALSE	not_DE	-	-
ENSG00000261779	AC113208.4	chr15	9.32781	-5.2e-06	0.00144269	0.00679851	0.116315	FALSE	not_DE	-	-
ENSG00000151778	SERP2	chr13	132.853	-5.47e-06	0.00144269	0.00680018	0.116315	FALSE	not_DE	-	-
ENSG00000267311	AC007673.1	chr18	2.57167	-2.07e-06	0.00144269	0.0068033	0.116315	FALSE	not_DE	-	-
ENSG00000271554	AL138787.2	chr1	119.242	5.69e-06	0.00144269	0.00683048	0.116697	FALSE	not_DE	-	-
ENSG00000258366	RTEL1	chr20	888.95	-1.08e-05	0.0014427	0.00687078	0.117256	FALSE	not_DE	-	-
ENSG00000154025	SLC5A10	chr17	293.619	5.59e-06	0.0014427	0.00687285	0.117256	FALSE	not_DE	-	-
ENSG00000271955	AC007100.1	chr2	103.76	-5.58e-06	0.0014427	0.00687927	0.117282	FALSE	not_DE	-	-
ENSG00000284954	AL662884.3	chr6	382.065	6.92e-06	0.00144269	0.00689053	0.117343	FALSE	not_DE	-	-
ENSG00000136881	BAAT	chr9	16.7411	2.73e-06	0.00144269	0.00689252	0.117343	FALSE	not_DE	-	-
ENSG00000248677	LINC02102	chr5	15.2578	4.23e-06	0.00144269	0.00689742	0.117344	FALSE	not_DE	-	-
ENSG00000166510	CCDC68	chr18	169.528	-3.73e-06	0.0014427	0.00690784	0.117438	FALSE	not_DE	-	-
ENSG00000157227	MMP14	chr14	764.638	-6.52e-06	0.00144269	0.00692077	0.117544	FALSE	not_DE	-	-
ENSG00000186280	KDM4D	chr11	105.829	7.52e-06	0.00144269	0.00692788	0.117544	FALSE	not_DE	-	-
ENSG00000130921	C12orf65	chr12	1244.06	5.22e-06	0.00144269	0.00692866	0.117544	FALSE	not_DE	-	-
ENSG00000118518	RNF146	chr6	1085.91	8.42e-06	0.0014427	0.0069393	0.117642	FALSE	not_DE	-	-
ENSG00000237886	NALT1	chr9	94.09	5.23e-06	0.00144269	0.00696535	0.118001	FALSE	not_DE	-	-
ENSG00000169991	IFFO2	chr1	649.699	-6.07e-06	0.0014427	0.00698943	0.118326	FALSE	not_DE	-	-
ENSG00000095303	PTGS1	chr9	6282.29	-1.05e-05	0.0014427	0.0070065	0.118406	FALSE	not_DE	-	-
ENSG00000115461	IGFBP5	chr2	13.5111	1.72e-06	0.00144269	0.0070123	0.118406	FALSE	not_DE	-	-
ENSG00000228703	AL355310.2	chr1	2.5026	3.02e-06	0.00144269	0.00701275	0.118406	FALSE	not_DE	-	-
ENSG00000259995	AC106729.1	chr16	30.6109	2.46e-06	0.00144269	0.00701376	0.118406	FALSE	not_DE	-	-
ENSG00000169962	TAS1R3	chr1	7.61687	-5.14e-06	0.00144269	0.00702488	0.118511	FALSE	not_DE	-	-
ENSG00000138755	CXCL9	chr4	5.69122	1.73e-06	0.00144269	0.00703502	0.118599	FALSE	not_DE	-	-
ENSG00000103415	HMOX2	chr16	1994.99	-8.24e-06	0.00144269	0.00704417	0.118621	FALSE	not_DE	-	-
ENSG00000245080	MIR3150BHG	chr8	4.57583	4.85e-06	0.0014427	0.00705217	0.118621	FALSE	not_DE	-	-
ENSG00000088992	TESC	chr12	14200.2	-0.594096	0.990812	0.00705469	0.118621	FALSE	not_DE	-	-
ENSG00000286802	AC104459.1	chr1	10.7073	5.02e-06	0.00144269	0.00705735	0.118621	FALSE	not_DE	-	-
ENSG00000072952	MRVI1	chr11	20.8725	-4.08e-06	0.00144269	0.00706472	0.118621	FALSE	not_DE	-	-
ENSG00000197345	MRPL21	chr11	6939.61	-2.61e-05	0.00144276	0.00706949	0.118621	FALSE	not_DE	-	-
ENSG00000251680	AC008591.1	chr5	11.5532	4.58e-06	0.00144269	0.00707064	0.118621	FALSE	not_DE	-	-
ENSG00000277235	AL035420.3	chr20	8.79699	5.03e-06	0.00144269	0.0070828	0.118728	FALSE	not_DE	-	-
ENSG00000155749	FLACC1	chr2	149.874	9.13e-06	0.0014427	0.00708683	0.118728	FALSE	not_DE	-	-
ENSG00000176595	KBTBD11	chr8	63.8028	2.9e-06	0.00144269	0.00709387	0.118763	FALSE	not_DE	-	-
ENSG00000175040	CHST2	chr3	608.646	-7.15e-06	0.00144269	0.00710146	0.118808	FALSE	not_DE	-	-
ENSG00000285758	AC036214.4	chr8	16.6867	3.66e-06	0.00144269	0.00712205	0.11907	FALSE	not_DE	-	-
ENSG00000116783	TNNI3K	chr1	68.4593	6.08e-06	0.00144269	0.00714356	0.119347	FALSE	not_DE	-	-
ENSG00000120915	EPHX2	chr8	524.073	1.87e-06	0.00144269	0.00715612	0.119475	FALSE	not_DE	-	-
ENSG00000124615	MOCS1	chr6	25.1779	2.44e-06	0.00144269	0.00719487	0.119898	FALSE	not_DE	-	-
ENSG00000266869	AC005993.1	chr14	15.5856	-4.15e-06	0.00144269	0.00719589	0.119898	FALSE	not_DE	-	-
ENSG00000170074	FAM153A	chr5	8.66038	5.42e-06	0.0014427	0.007199	0.119898	FALSE	not_DE	-	-
ENSG00000189099	PRSS48	chr4	4.36202	1.44e-06	0.00144269	0.00720135	0.119898	FALSE	not_DE	-	-
ENSG00000232648	AC107214.1	chr4	254.152	7.89e-06	0.00144269	0.00729131	0.121313	FALSE	not_DE	-	-
ENSG00000005486	RHBDD2	chr7	1571.58	-5.9e-06	0.00144268	0.0072982	0.121344	FALSE	not_DE	-	-
ENSG00000131435	PDLIM4	chr5	13.8695	-4.05e-06	0.0014427	0.00733921	0.121942	FALSE	not_DE	-	-
ENSG00000259251	AC104590.1	chr15	9.90239	6.37e-06	0.00144269	0.00734919	0.122024	FALSE	not_DE	-	-
ENSG00000251023	AC114980.1	chr5	80.1977	6.79e-06	0.00144269	0.00736718	0.122238	FALSE	not_DE	-	-
ENSG00000241472	PTPRG-AS1	chr3	13.3572	2.54e-06	0.00144269	0.00739845	0.122625	FALSE	not_DE	-	-
ENSG00000287040	AL590560.5	chr1	56.7763	2.65e-06	0.00144269	0.00740062	0.122625	FALSE	not_DE	-	-
ENSG00000259319	AF111167.2	chr14	5.07108	-6.3e-06	0.00144269	0.00740924	0.122684	FALSE	not_DE	-	-
ENSG00000188112	C6orf132	chr6	84.1135	1.02e-05	0.0014427	0.00742257	0.122745	FALSE	not_DE	-	-
ENSG00000179855	GIPC3	chr19	112.503	-3.23e-06	0.00144269	0.00742308	0.122745	FALSE	not_DE	-	-
ENSG00000260807	AC009041.2	chr16	10.3197	-4.74e-06	0.00144269	0.00744607	0.123041	FALSE	not_DE	-	-
ENSG00000170275	CRTAP	chr3	5656.86	-0.000219462	0.00145119	0.00746794	0.123318	FALSE	not_DE	-	-
ENSG00000226742	HSBP1L1	chr18	317.274	3.43e-06	0.00144269	0.00747893	0.123372	FALSE	not_DE	-	-
ENSG00000131467	PSME3	chr17	2467.33	-1.22e-05	0.00144269	0.00748142	0.123372	FALSE	not_DE	-	-
ENSG00000048462	TNFRSF17	chr16	3.48768	1.97e-06	0.00144269	0.00751697	0.123874	FALSE	not_DE	-	-
ENSG00000156469	MTERF3	chr8	885.966	8.25e-06	0.00144268	0.00753471	0.124081	FALSE	not_DE	-	-
ENSG00000129988	LBP	chr20	18.7925	6.45e-06	0.00144269	0.00756306	0.124464	FALSE	not_DE	-	-
ENSG00000198535	C2CD4A	chr15	2.8577	-2.41e-06	0.00144269	0.00759523	0.124827	FALSE	not_DE	-	-
ENSG00000234428	AC023051.1	chr12	156.377	3.08e-06	0.00144269	0.00759694	0.124827	FALSE	not_DE	-	-
ENSG00000064547	LPAR2	chr19	1106.4	-5.92e-06	0.00144269	0.00760066	0.124827	FALSE	not_DE	-	-
ENSG00000285985	LINC02689	chr11	130.212	4.95e-06	0.0014427	0.00761464	0.124972	FALSE	not_DE	-	-
ENSG00000124602	UNC5CL	chr6	65.9829	8.28e-06	0.0014427	0.00763301	0.125056	FALSE	not_DE	-	-
ENSG00000113657	DPYSL3	chr5	15.3651	-1.94e-06	0.00144269	0.00763445	0.125056	FALSE	not_DE	-	-
ENSG00000267079	AP001269.2	chr18	3.52172	2.97e-06	0.00144269	0.0076353	0.125056	FALSE	not_DE	-	-
ENSG00000136930	PSMB7	chr9	11171.7	-1.95e-05	0.00144271	0.00767997	0.125703	FALSE	not_DE	-	-
ENSG00000116406	EDEM3	chr1	3099.81	3.67e-05	0.00144291	0.00768721	0.125736	FALSE	not_DE	-	-
ENSG00000135454	B4GALNT1	chr12	3.17889	-5.17e-06	0.00144269	0.00769664	0.125805	FALSE	not_DE	-	-
ENSG00000168234	TTC39C	chr18	2299.97	7.07e-06	0.00144269	0.0077187	0.125972	FALSE	not_DE	-	-
ENSG00000261798	AL033527.3	chr1	98.9743	4.73e-06	0.0014427	0.00771984	0.125972	FALSE	not_DE	-	-
ENSG00000180767	CHST13	chr3	1426.45	-6.54e-06	0.0014427	0.00772829	0.125972	FALSE	not_DE	-	-
ENSG00000108179	PPIF	chr10	5291.23	2.61e-05	0.0014428	0.00773234	0.125972	FALSE	not_DE	-	-
ENSG00000286465	AC068408.2	chr18	3.1831	-3.26e-06	0.00144269	0.0077329	0.125972	FALSE	not_DE	-	-
ENSG00000232453	LINC02777	chr1	19.6783	-3.79e-06	0.00144269	0.00774333	0.126057	FALSE	not_DE	-	-
ENSG00000264513	AC006270.1	chr17	21.8634	8.14e-06	0.0014427	0.00774871	0.12606	FALSE	not_DE	-	-
ENSG00000272137	AL451064.1	chr6	9.48759	4.21e-06	0.00144269	0.00779614	0.126694	FALSE	not_DE	-	-
ENSG00000107611	CUBN	chr10	658.156	5.11e-06	0.00144269	0.00779814	0.126694	FALSE	not_DE	-	-
ENSG00000261186	LINC01238.1	chr2	9.50182	4.61e-06	0.00144269	0.00781298	0.126748	FALSE	not_DE	-	-
ENSG00000070081	NUCB2	chr11	39184.1	0.430202	0.682151	0.00781642	0.126748	FALSE	not_DE	-	-
ENSG00000146021	KLHL3	chr5	275.153	6.19e-06	0.00144269	0.00781725	0.126748	FALSE	not_DE	-	-
ENSG00000182329	KIAA2012	chr2	29.6618	6.06e-06	0.00144269	0.00782582	0.126802	FALSE	not_DE	-	-
ENSG00000163347	CLDN1	chr3	7.33185	-3e-06	0.00144269	0.00784814	0.127079	FALSE	not_DE	-	-
ENSG00000272106	AL691432.2	chr1	639.781	1.06e-05	0.00144269	0.00785658	0.12713	FALSE	not_DE	-	-
ENSG00000148516	ZEB1	chr10	2239.22	-3.49e-06	0.00144269	0.00786979	0.127193	FALSE	not_DE	-	-
ENSG00000142230	SAE1	chr19	4761.97	-1.17e-05	0.00144269	0.00788882	0.127193	FALSE	not_DE	-	-
ENSG00000164741	DLC1	chr8	14668.7	-7.67e-06	0.00144269	0.00788888	0.127193	FALSE	not_DE	-	-
ENSG00000132704	FCRL2	chr1	4.25985	2.29e-06	0.00144269	0.00789071	0.127193	FALSE	not_DE	-	-
ENSG00000187010	RHD	chr1	168.234	5.55e-06	0.00144269	0.00789151	0.127193	FALSE	not_DE	-	-
ENSG00000172543	CTSW	chr11	42216.7	8.22e-06	0.00144269	0.00789603	0.127193	FALSE	not_DE	-	-
ENSG00000177595	PIDD1	chr11	705.699	-1.27e-05	0.00144266	0.00789731	0.127193	FALSE	not_DE	-	-
ENSG00000271761	AL021368.1	chr6	12.5971	6.11e-06	0.00144269	0.00790294	0.127199	FALSE	not_DE	-	-
ENSG00000101384	JAG1	chr20	1084.4	2.12e-05	0.00144277	0.00791548	0.127263	FALSE	not_DE	-	-
ENSG00000257704	INAFM1	chr19	1280.55	-3.95e-05	0.00144294	0.00791971	0.127263	FALSE	not_DE	-	-
ENSG00000229422	AL512625.2	chr9	20.7864	4.32e-06	0.00144269	0.00792269	0.127263	FALSE	not_DE	-	-
ENSG00000204469	PRRC2A	chr6	7761.72	-1.76e-05	0.00144269	0.00795182	0.127646	FALSE	not_DE	-	-
ENSG00000070614	NDST1	chr5	120.097	4.89e-06	0.00144269	0.0080092	0.128482	FALSE	not_DE	-	-
ENSG00000255495	AC145124.1	chr8	116.862	5.15e-06	0.00144269	0.00801559	0.128495	FALSE	not_DE	-	-
ENSG00000203721	LINC00862	chr1	412.187	9.14e-06	0.00144271	0.00802137	0.128495	FALSE	not_DE	-	-
ENSG00000277050	AL122125.1	chr14	3.50266	4.46e-06	0.00144269	0.00802598	0.128495	FALSE	not_DE	-	-
ENSG00000261584	AL513548.1	chr6	50.0719	4.03e-06	0.00144269	0.00803532	0.128549	FALSE	not_DE	-	-
ENSG00000025770	NCAPH2	chr22	1975.86	-1.57e-05	0.00144271	0.00803996	0.128549	FALSE	not_DE	-	-
ENSG00000100968	NFATC4	chr14	222.991	3.81e-06	0.0014427	0.00804546	0.128552	FALSE	not_DE	-	-
ENSG00000068383	INPP5A	chr10	1663.36	-7.05e-06	0.00144269	0.0080613	0.12872	FALSE	not_DE	-	-
ENSG00000122970	IFT81	chr12	833.099	7.66e-06	0.00144269	0.00807438	0.128824	FALSE	not_DE	-	-
ENSG00000138400	MDH1B	chr2	30.9808	3.85e-06	0.00144269	0.00808054	0.128824	FALSE	not_DE	-	-
ENSG00000263677	AC012588.1	chr18	71.0778	2.55e-06	0.00144269	0.00808959	0.128824	FALSE	not_DE	-	-
ENSG00000145692	BHMT	chr5	10.0066	4.02e-06	0.00144269	0.00809324	0.128824	FALSE	not_DE	-	-
ENSG00000137331	IER3	chr6	667.664	-3.29e-06	0.00144269	0.008097	0.128824	FALSE	not_DE	-	-
ENSG00000286020	AC011997.2	chr2	21.246	-5.64e-06	0.00144269	0.0080998	0.128824	FALSE	not_DE	-	-
ENSG00000229005	HNF4A-AS1	chr20	10.7612	3.81e-06	0.00144269	0.00811203	0.128934	FALSE	not_DE	-	-
ENSG00000109738	GLRB	chr4	746.055	8.58e-06	0.00144269	0.00813582	0.129157	FALSE	not_DE	-	-
ENSG00000258646	AL049780.1	chr14	61.2086	9.34e-06	0.00144269	0.00813675	0.129157	FALSE	not_DE	-	-
ENSG00000215187	FAM166B	chr9	8.38955	-5.47e-06	0.00144269	0.0081521	0.129275	FALSE	not_DE	-	-
ENSG00000184058	TBX1	chr22	35.2426	3.63e-06	0.00144269	0.00815998	0.129275	FALSE	not_DE	-	-
ENSG00000287863	AL139801.1	chr13	2.14256	3.27e-06	0.00144269	0.00816024	0.129275	FALSE	not_DE	-	-
ENSG00000054356	PTPRN	chr2	89.7513	-4.67e-06	0.00144269	0.0081678	0.12931	FALSE	not_DE	-	-
ENSG00000272661	AC021097.1	chr7	56.8325	6.01e-06	0.0014427	0.00817726	0.12931	FALSE	not_DE	-	-
ENSG00000186115	CYP4F2	chr19	7.23587	4.5e-06	0.00144269	0.0081785	0.12931	FALSE	not_DE	-	-
ENSG00000101182	PSMA7	chr20	24097.9	-0.285328	0.462198	0.00819681	0.129431	FALSE	not_DE	-	-
ENSG00000168395	ING5	chr2	5072.28	-2.03e-05	0.00144275	0.00819683	0.129431	FALSE	not_DE	-	-
ENSG00000266830	AC061975.6	chr17	12.9539	-2.9e-06	0.00144269	0.00822646	0.129626	FALSE	not_DE	-	-
ENSG00000049130	KITLG	chr12	4.23301	-4.33e-06	0.00144269	0.00822649	0.129626	FALSE	not_DE	-	-
ENSG00000103742	IGDCC4	chr15	23.4957	-6.41e-06	0.00144269	0.00823121	0.129626	FALSE	not_DE	-	-
ENSG00000186666	BCDIN3D	chr12	305.621	6.52e-06	0.00144269	0.00823146	0.129626	FALSE	not_DE	-	-
ENSG00000114650	SCAP	chr3	2890.38	-1.29e-05	0.00144269	0.00823602	0.129626	FALSE	not_DE	-	-
ENSG00000115944	COX7A2L	chr2	9575.87	9.9e-05	0.00144438	0.00826257	0.129959	FALSE	not_DE	-	-
ENSG00000175756	AURKAIP1	chr1	8463.94	-6.64e-08	0.00144267	0.0082814	0.130171	FALSE	not_DE	-	-
ENSG00000183396	TMEM89	chr3	4.40098	-2.23e-06	0.00144269	0.00829281	0.130266	FALSE	not_DE	-	-
ENSG00000285534	AL163541.1	chr13	145.606	-3.42e-06	0.00144269	0.00830501	0.130372	FALSE	not_DE	-	-
ENSG00000242173	ARHGDIG	chr16	70.535	4.59e-06	0.00144269	0.00832295	0.130501	FALSE	not_DE	-	-
ENSG00000129003	VPS13C	chr15	4748.59	5.37e-05	0.00144316	0.00832401	0.130501	FALSE	not_DE	-	-
ENSG00000182050	MGAT4C	chr12	16.2885	3.4e-06	0.00144269	0.00832998	0.13051	FALSE	not_DE	-	-
ENSG00000222032	AC112721.2	chr2	3.45434	-2.44e-06	0.00144269	0.00838894	0.131349	FALSE	not_DE	-	-
ENSG00000173846	PLK3	chr1	761.197	-5.37e-06	0.00144269	0.00839519	0.131362	FALSE	not_DE	-	-
ENSG00000253878	AC087752.3	chr8	14.9837	-4.87e-06	0.00144269	0.0084248	0.131711	FALSE	not_DE	-	-
ENSG00000139835	GRTP1	chr13	2868.65	2.23e-05	0.00144277	0.00843184	0.131711	FALSE	not_DE	-	-
ENSG00000264954	PRR29-AS1	chr17	36.5947	3.89e-06	0.00144269	0.00843753	0.131711	FALSE	not_DE	-	-
ENSG00000100345	MYH9	chr22	12005.4	-2.63e-05	0.0014428	0.00844234	0.131711	FALSE	not_DE	-	-
ENSG00000173272	MZT2A	chr2	9897.13	-0.000152023	0.00144669	0.00844671	0.131711	FALSE	not_DE	-	-
ENSG00000168003	SLC3A2	chr11	6860.54	2.7e-06	0.00144266	0.00845411	0.131711	FALSE	not_DE	-	-
ENSG00000258144	LINC02406	chr12	92.9832	2.91e-06	0.00144269	0.00845566	0.131711	FALSE	not_DE	-	-
ENSG00000126777	KTN1	chr14	18701.2	0.000107063	0.00144465	0.0084633	0.131745	FALSE	not_DE	-	-
ENSG00000125648	SLC25A23	chr19	554.212	1.96e-05	0.00144275	0.00847997	0.131819	FALSE	not_DE	-	-
ENSG00000120314	WDR55	chr5	1183.09	-1.34e-05	0.0014427	0.00848589	0.131819	FALSE	not_DE	-	-
ENSG00000143786	CNIH3	chr1	517.085	1.28e-05	0.00144271	0.00848951	0.131819	FALSE	not_DE	-	-
ENSG00000165916	PSMC3	chr11	7517.56	-2.21e-05	0.00144268	0.00849434	0.131819	FALSE	not_DE	-	-
ENSG00000183833	MAATS1	chr3	5.9625	-5.07e-06	0.00144269	0.00849532	0.131819	FALSE	not_DE	-	-
ENSG00000092208	GEMIN2	chr14	972.909	1.49e-05	0.0014427	0.00850205	0.131839	FALSE	not_DE	-	-
ENSG00000125458	NT5C	chr17	10330.1	-1.39e-05	0.00144269	0.00851504	0.131956	FALSE	not_DE	-	-
ENSG00000180902	D2HGDH	chr2	2361.14	1.85e-05	0.00144272	0.00853085	0.132052	FALSE	not_DE	-	-
ENSG00000263218	AC127496.6	chr17	3.57385	-3.58e-06	0.00144269	0.0085356	0.132052	FALSE	not_DE	-	-
ENSG00000275713	HIST1H2BH	chr6	1147.92	-8.03e-06	0.0014427	0.00853766	0.132052	FALSE	not_DE	-	-
ENSG00000185115	NSMCE3	chr15	2283.89	1.29e-05	0.0014427	0.00857192	0.132498	FALSE	not_DE	-	-
ENSG00000243519	IGLVIVOR22-2	chr22	5.81361	2.48e-06	0.00144269	0.00858157	0.132562	FALSE	not_DE	-	-
ENSG00000049541	RFC2	chr7	3495.13	-1.4e-05	0.00144269	0.00859023	0.132611	FALSE	not_DE	-	-
ENSG00000251260	WDFY3-AS1	chr4	5.16839	2.37e-06	0.00144269	0.00860419	0.132742	FALSE	not_DE	-	-
ENSG00000101265	RASSF2	chr20	1386.11	-7.7e-06	0.00144269	0.00861302	0.132793	FALSE	not_DE	-	-
ENSG00000230074	AL162231.2	chr9	614.677	5.35e-06	0.00144269	0.00862335	0.132868	FALSE	not_DE	-	-
ENSG00000232912	RERE-AS1	chr1	9.62183	4.7e-06	0.00144269	0.00864562	0.133126	FALSE	not_DE	-	-
ENSG00000167608	TMC4	chr19	79.8993	4.29e-06	0.00144269	0.00867104	0.133349	FALSE	not_DE	-	-
ENSG00000266824	AC129492.4	chr17	93.5398	2.89e-06	0.00144269	0.00867739	0.133349	FALSE	not_DE	-	-
ENSG00000079931	MOXD1	chr6	18.0834	-3.33e-06	0.00144269	0.00867991	0.133349	FALSE	not_DE	-	-
ENSG00000204264	PSMB8	chr6	4044.69	7.89e-06	0.00144269	0.00868215	0.133349	FALSE	not_DE	-	-
ENSG00000228793	AL033523.1	chr6	1244.22	2.56e-06	0.00144269	0.0086915	0.133382	FALSE	not_DE	-	-
ENSG00000184939	ZFP90	chr16	1260.68	2.21e-06	0.00144268	0.00869532	0.133382	FALSE	not_DE	-	-
ENSG00000166548	TK2	chr16	249.551	5.74e-06	0.00144269	0.00870182	0.133397	FALSE	not_DE	-	-
ENSG00000230679	ENO1-AS1	chr1	52.0451	-8.03e-06	0.00144269	0.008746	0.133839	FALSE	not_DE	-	-
ENSG00000136897	MRPL50	chr9	1210.2	-8.04e-06	0.00144269	0.00874642	0.133839	FALSE	not_DE	-	-
ENSG00000178184	PARD6G	chr18	263.353	3.56e-06	0.00144269	0.00874977	0.133839	FALSE	not_DE	-	-
ENSG00000234290	AC116366.1	chr5	243.247	1.49e-06	0.00144269	0.0087528	0.133839	FALSE	not_DE	-	-
ENSG00000287093	AC003093.1	chr7	384.941	-1.1e-05	0.00144271	0.00875849	0.133841	FALSE	not_DE	-	-
ENSG00000198758	EPS8L3	chr1	7.60852	-5.27e-07	0.00144269	0.0087642	0.133844	FALSE	not_DE	-	-
ENSG00000244038	DDOST	chr1	21406.9	1.42e-05	0.00144269	0.00879063	0.134163	FALSE	not_DE	-	-
ENSG00000108839	ALOX12	chr17	1290.39	-3.21e-06	0.00144269	0.00879764	0.134185	FALSE	not_DE	-	-
ENSG00000149308	NPAT	chr11	1914.53	6.49e-06	0.00144269	0.0088129	0.134333	FALSE	not_DE	-	-
ENSG00000197746	PSAP	chr10	25030.6	-5.5e-05	0.00144319	0.00881856	0.134334	FALSE	not_DE	-	-
ENSG00000077327	SPAG6	chr10	1362.56	5.78e-06	0.00144269	0.00882412	0.134334	FALSE	not_DE	-	-
ENSG00000228812	LAMA5-AS1	chr20	2.86324	-3.12e-06	0.00144269	0.00883383	0.13437	FALSE	not_DE	-	-
ENSG00000185897	FFAR3	chr19	4.9204	1.79e-06	0.00144269	0.00883759	0.13437	FALSE	not_DE	-	-
ENSG00000138411	HECW2	chr2	274.461	3.34e-06	0.00144269	0.00884654	0.134422	FALSE	not_DE	-	-
ENSG00000233041	PHGR1	chr15	5.215	2.36e-06	0.00144269	0.00888427	0.13491	FALSE	not_DE	-	-
ENSG00000236499	LINC00896	chr22	29.7525	3.43e-06	0.00144269	0.00889051	0.13492	FALSE	not_DE	-	-
ENSG00000161618	ALDH16A1	chr19	2955.27	-3.41e-05	0.00144287	0.00891042	0.135138	FALSE	not_DE	-	-
ENSG00000273002	AL355388.2	chr1	88.606	4.75e-06	0.00144269	0.00892181	0.135225	FALSE	not_DE	-	-
ENSG00000250821	EXOC1L	chr4	16.7987	3.4e-06	0.00144269	0.00893056	0.135273	FALSE	not_DE	-	-
ENSG00000131620	ANO1	chr11	20.9421	-2.89e-06	0.00144269	0.00894733	0.135443	FALSE	not_DE	-	-
ENSG00000272795	AC126283.1	chr4	148.9	8.95e-06	0.00144269	0.00896316	0.135498	FALSE	not_DE	-	-
ENSG00000186529	CYP4F3	chr19	7.28873	2.63e-06	0.00144269	0.00896373	0.135498	FALSE	not_DE	-	-
ENSG00000267571	AC104532.2	chr19	11.5451	-5.57e-06	0.00144269	0.00896782	0.135498	FALSE	not_DE	-	-
ENSG00000222047	C10orf55	chr10	28.247	-4.42e-06	0.00144269	0.00897861	0.135576	FALSE	not_DE	-	-
ENSG00000112812	PRSS16	chr6	10.481	1.98e-06	0.00144269	0.00899222	0.135697	FALSE	not_DE	-	-
ENSG00000148346	LCN2	chr9	477.522	5.82e-06	0.00144269	0.00899796	0.135699	FALSE	not_DE	-	-
ENSG00000183971	NPW	chr16	6231.38	3.67e-06	0.00144268	0.0090308	0.136032	FALSE	not_DE	-	-
ENSG00000133121	STARD13	chr13	137.535	3.15e-06	0.00144269	0.00903131	0.136032	FALSE	not_DE	-	-
ENSG00000063660	GPC1	chr2	5.02985	-4.53e-06	0.00144269	0.00904708	0.136185	FALSE	not_DE	-	-
ENSG00000165406	2008-03-01	chr10	3813.82	-1.07e-05	0.00144269	0.00908103	0.136511	FALSE	not_DE	-	-
ENSG00000284484	AC025287.4	chr16	23.1166	3.18e-06	0.00144269	0.00908928	0.136511	FALSE	not_DE	-	-
ENSG00000259869	AL022344.1	chr10	4.32962	-2.84e-06	0.00144269	0.00909197	0.136511	FALSE	not_DE	-	-
ENSG00000152402	GUCY1A2	chr11	10.9063	3.2e-06	0.00144269	0.00909248	0.136511	FALSE	not_DE	-	-
ENSG00000011600	TYROBP	chr19	9685.83	-0.000223315	0.00145151	0.0091087	0.136511	FALSE	not_DE	-	-
ENSG00000145863	GABRA6	chr5	14.3477	6.16e-06	0.0014427	0.00911063	0.136511	FALSE	not_DE	-	-
ENSG00000231023	LINC00326	chr6	10.6737	3.16e-06	0.00144269	0.00911086	0.136511	FALSE	not_DE	-	-
ENSG00000228420	LINC01768	chr1	111.368	4.58e-06	0.0014427	0.00911392	0.136511	FALSE	not_DE	-	-
ENSG00000260442	ATP2A1-AS1	chr16	398.211	-8.73e-06	0.00144269	0.00914107	0.136833	FALSE	not_DE	-	-
ENSG00000164287	CDC20B	chr5	41.3962	-3.82e-06	0.00144269	0.00916378	0.137041	FALSE	not_DE	-	-
ENSG00000256209	AC073578.1	chr12	96.9271	5.43e-06	0.00144269	0.00916862	0.137041	FALSE	not_DE	-	-
ENSG00000124006	OBSL1	chr2	2382.52	-1.11e-05	0.00144269	0.00917441	0.137041	FALSE	not_DE	-	-
ENSG00000223770	AC006145.1	chr7	20.6379	2.04e-06	0.00144269	0.00917766	0.137041	FALSE	not_DE	-	-
ENSG00000137494	ANKRD42	chr11	528.623	2.32e-05	0.00144278	0.0091915	0.137104	FALSE	not_DE	-	-
ENSG00000279220	GPR1-AS	chr2	6.82801	4.55e-06	0.00144269	0.0091932	0.137104	FALSE	not_DE	-	-
ENSG00000103365	GGA2	chr16	1827.96	-6.94e-06	0.00144269	0.00922801	0.137521	FALSE	not_DE	-	-
ENSG00000142538	PTH2	chr19	5.88885	-2.34e-06	0.00144269	0.00923253	0.137521	FALSE	not_DE	-	-
ENSG00000119471	HSDL2	chr9	2055.78	2e-05	0.00144274	0.00925079	0.137576	FALSE	not_DE	-	-
ENSG00000256928	AP000763.4	chr11	4.6265	-4.09e-06	0.00144269	0.00926367	0.137576	FALSE	not_DE	-	-
ENSG00000125459	MSTO1	chr1	917.849	-8.09e-06	0.00144269	0.00926473	0.137576	FALSE	not_DE	-	-
ENSG00000095209	TMEM38B	chr9	1143.78	6.81e-06	0.00144269	0.00927159	0.137576	FALSE	not_DE	-	-
ENSG00000154229	PRKCA	chr17	90.5761	-6.93e-06	0.00144269	0.00927184	0.137576	FALSE	not_DE	-	-
ENSG00000166482	MFAP4	chr17	51.2755	7.1e-07	0.00144269	0.00927426	0.137576	FALSE	not_DE	-	-
ENSG00000175161	CADM2	chr3	18.1017	6.49e-06	0.0014427	0.00927606	0.137576	FALSE	not_DE	-	-
ENSG00000177570	SAMD12	chr8	649.732	-1.19e-05	0.00144271	0.00928402	0.137588	FALSE	not_DE	-	-
ENSG00000277022	AL031663.3	chr20	11.2351	5.71e-06	0.00144269	0.00928827	0.137588	FALSE	not_DE	-	-
ENSG00000090661	CERS4	chr19	426.255	6.23e-06	0.00144269	0.00930907	0.137732	FALSE	not_DE	-	-
ENSG00000122224	LY9	chr1	22.118	3.31e-06	0.00144269	0.00930937	0.137732	FALSE	not_DE	-	-
ENSG00000188906	LRRK2	chr12	83.9911	-2.05e-06	0.00144269	0.00932502	0.13783	FALSE	not_DE	-	-
ENSG00000174307	PHLDA3	chr1	156.83	4.57e-06	0.0014427	0.00932743	0.13783	FALSE	not_DE	-	-
ENSG00000273604	EPOP	chr17	31.3968	-7.19e-06	0.00144269	0.00933686	0.137886	FALSE	not_DE	-	-
ENSG00000066294	CD84	chr1	4022.74	-1.39e-05	0.00144272	0.00941227	0.13886	FALSE	not_DE	-	-
ENSG00000278601	AL158163.2	chr10	72.5409	6.17e-06	0.00144269	0.00941435	0.13886	FALSE	not_DE	-	-
ENSG00000224138	AC000123.1	chr7	8.15101	3.65e-06	0.00144269	0.00942706	0.138963	FALSE	not_DE	-	-
ENSG00000179918	SEPHS2	chr16	3277.49	-0.000191269	0.00144911	0.0094541	0.139277	FALSE	not_DE	-	-
ENSG00000171551	ECEL1	chr2	23.9267	-2.69e-06	0.00144269	0.00948536	0.139652	FALSE	not_DE	-	-
ENSG00000168071	CCDC88B	chr11	1030.37	-1.63e-05	0.00144272	0.00949632	0.139671	FALSE	not_DE	-	-
ENSG00000152078	TLCD4	chr1	370.083	-4.7e-06	0.00144269	0.0095	0.139671	FALSE	not_DE	-	-
ENSG00000224177	LINC00570	chr2	37.1831	2.51594	0.383433	0.00951972	0.139671	FALSE	not_DE	-	-
ENSG00000135414	GDF11	chr12	3113.18	-2.94e-06	0.00144269	0.00952269	0.139671	FALSE	not_DE	-	-
ENSG00000187266	EPOR	chr19	1072.8	5.22e-06	0.0014427	0.00952364	0.139671	FALSE	not_DE	-	-
ENSG00000258450	AL139099.2	chr14	6.70987	3.41e-06	0.00144269	0.00952669	0.139671	FALSE	not_DE	-	-
ENSG00000119630	PGF	chr14	107.748	4e-06	0.00144269	0.00953394	0.139671	FALSE	not_DE	-	-
ENSG00000159884	CCDC107	chr9	1069	-9.91e-06	0.00144269	0.00953727	0.139671	FALSE	not_DE	-	-
ENSG00000286206	AC097499.2	chr2	6.34357	2.56e-06	0.00144269	0.00953864	0.139671	FALSE	not_DE	-	-
ENSG00000143845	ETNK2	chr1	87.4893	-7.4e-06	0.00144269	0.00958638	0.140285	FALSE	not_DE	-	-
ENSG00000164418	GRIK2	chr6	28.2736	5.82e-06	0.00144269	0.00959812	0.140369	FALSE	not_DE	-	-
ENSG00000249069	LINC01033	chr5	83.279	-7.38e-06	0.00144269	0.00960372	0.140369	FALSE	not_DE	-	-
ENSG00000178015	GPR150	chr5	43.7484	-7.2e-06	0.00144269	0.0096267	0.140569	FALSE	not_DE	-	-
ENSG00000072310	SREBF1	chr17	3130.84	-6.38e-06	0.00144269	0.00962927	0.140569	FALSE	not_DE	-	-
ENSG00000128564	VGF	chr7	10.5512	-3.80288	0.488891	0.00963488	0.140569	FALSE	not_DE	-	-
ENSG00000213145	CRIP1	chr14	3818.45	-7.31e-06	0.00144269	0.00965141	0.140659	FALSE	not_DE	-	-
ENSG00000152193	OBI1	chr13	1015.78	6.49e-06	0.00144269	0.00965455	0.140659	FALSE	not_DE	-	-
ENSG00000004799	PDK4	chr7	10.8478	2.37e-06	0.00144269	0.00966385	0.140659	FALSE	not_DE	-	-
ENSG00000166451	CENPN	chr16	1995.75	-8.45e-06	0.00144267	0.00966433	0.140659	FALSE	not_DE	-	-
ENSG00000165644	COMTD1	chr10	616.377	-7.94e-06	0.00144269	0.00967682	0.140739	FALSE	not_DE	-	-
ENSG00000269352	PTOV1-AS2	chr19	85.5175	-6.75e-06	0.00144269	0.00968268	0.140739	FALSE	not_DE	-	-
ENSG00000169856	ONECUT1	chr15	2.16739	1.49e-06	0.00144269	0.00968729	0.140739	FALSE	not_DE	-	-
ENSG00000176236	RPP38-DT	chr10	51.7514	7.87e-06	0.0014427	0.00969811	0.140746	FALSE	not_DE	-	-
ENSG00000287444	AC007610.5	chr16	3.39254	-4.11e-06	0.00144269	0.00970222	0.140746	FALSE	not_DE	-	-
ENSG00000157870	PRXL2B	chr1	1332.23	-1.12e-05	0.00144269	0.00970524	0.140746	FALSE	not_DE	-	-
ENSG00000259834	AL365361.1	chr1	4.17652	2.22e-06	0.00144269	0.00972294	0.140899	FALSE	not_DE	-	-
ENSG00000260937	AC025272.1	chr15	5.30956	4.46e-06	0.00144269	0.00972745	0.140899	FALSE	not_DE	-	-
ENSG00000101470	TNNC2	chr20	95.0752	-4.73e-06	0.00144269	0.0097567	0.141193	FALSE	not_DE	-	-
ENSG00000088727	KIF9	chr3	2274.5	0.000376488	0.00146873	0.00976202	0.141193	FALSE	not_DE	-	-
ENSG00000187054	TMPRSS11A	chr4	32.4426	3.78e-06	0.00144269	0.00976521	0.141193	FALSE	not_DE	-	-
ENSG00000266094	RASSF5	chr1	1850.46	-2.01e-05	0.00144273	0.00979753	0.141491	FALSE	not_DE	-	-
ENSG00000234928	LINC01659	chr22	26.5576	3.31e-06	0.00144269	0.00979755	0.141491	FALSE	not_DE	-	-
ENSG00000248227	LINC02513	chr4	6.92965	2.92e-06	0.00144269	0.00980489	0.141512	FALSE	not_DE	-	-
ENSG00000272575	LINC02098	chr11	37.8926	-3.03e-06	0.00144269	0.00983063	0.141799	FALSE	not_DE	-	-
ENSG00000142675	CNKSR1	chr1	71.5472	5.97e-06	0.0014427	0.0098446	0.141833	FALSE	not_DE	-	-
ENSG00000286322	AL356218.2	chr9	2.72724	-2.75e-06	0.00144269	0.00984467	0.141833	FALSE	not_DE	-	-
ENSG00000172482	AGXT	chr2	3.17284	1.96e-06	0.00144269	0.00985939	0.141929	FALSE	not_DE	-	-
ENSG00000230109	LINC02643	chr10	3.02776	1.8e-06	0.00144269	0.0098631	0.141929	FALSE	not_DE	-	-
ENSG00000178199	ZC3H12D	chr6	61.3556	-6.32e-06	0.00144269	0.0098738	0.141998	FALSE	not_DE	-	-
ENSG00000163155	LYSMD1	chr1	29.8254	-7.81e-06	0.00144269	0.00989879	0.142243	FALSE	not_DE	-	-
ENSG00000152056	AP1S3	chr2	310.626	-5.44e-06	0.00144269	0.00990849	0.142243	FALSE	not_DE	-	-
ENSG00000127554	GFER	chr16	2237.62	-1.52e-05	0.00144268	0.00991112	0.142243	FALSE	not_DE	-	-
ENSG00000126003	PLAGL2	chr20	1184.79	-1.19e-05	0.00144269	0.00991437	0.142243	FALSE	not_DE	-	-
ENSG00000185532	PRKG1	chr10	3069.5	-5.83e-07	0.00144269	0.00992522	0.142314	FALSE	not_DE	-	-
ENSG00000134571	MYBPC3	chr11	15.6018	-4.87e-06	0.00144269	0.0099381	0.142415	FALSE	not_DE	-	-
ENSG00000118263	KLF7	chr2	2510.26	-7.83e-06	0.00144269	0.00995689	0.142599	FALSE	not_DE	-	-
ENSG00000285737	LINC02680	chr10	96.3976	3.3e-06	0.00144269	0.00996842	0.14268	FALSE	not_DE	-	-
ENSG00000112305	SMAP1	chr6	4897.81	-6.25e-06	0.00144267	0.00997457	0.142684	FALSE	not_DE	-	-
ENSG00000153558	FBXL2	chr3	277.763	7.14e-06	0.0014427	0.0100272	0.143344	FALSE	not_DE	-	-
ENSG00000119698	PPP4R4	chr14	12.9179	-4.89e-06	0.00144269	0.0100326	0.143344	FALSE	not_DE	-	-
ENSG00000171747	LGALS4	chr19	96.4995	5.86e-06	0.0014427	0.0100631	0.143589	FALSE	not_DE	-	-
ENSG00000174600	CMKLR1	chr12	5.52795	-3.68e-06	0.00144269	0.0100665	0.143589	FALSE	not_DE	-	-
ENSG00000266897	AC005546.1	chr19	5.55507	-3.59e-06	0.00144269	0.0100676	0.143589	FALSE	not_DE	-	-
ENSG00000222017	AC011997.1	chr2	1130.59	5.76e-06	0.00144269	0.0100966	0.143916	FALSE	not_DE	-	-
ENSG00000107968	MAP3K8	chr10	6786.02	-4.5e-06	0.00144269	0.0101024	0.143916	FALSE	not_DE	-	-
ENSG00000151838	CCDC175	chr14	39.9537	3.35e-06	0.00144269	0.0101158	0.144022	FALSE	not_DE	-	-
ENSG00000156675	RAB11FIP1	chr8	4983.28	-1.4e-06	0.00144269	0.0101248	0.144065	FALSE	not_DE	-	-
ENSG00000234197	ETV5-AS1	chr3	7.19663	2.18e-06	0.00144269	0.0101382	0.144172	FALSE	not_DE	-	-
ENSG00000268392	AC003682.1	chr19	31.629	7.88e-06	0.00144269	0.0101741	0.144597	FALSE	not_DE	-	-
ENSG00000123353	ORMDL2	chr12	1627.99	-2.43e-05	0.00144278	0.0101874	0.144701	FALSE	not_DE	-	-
ENSG00000107593	PKD2L1	chr10	6.24256	-3.96e-06	0.00144269	0.0102153	0.145012	FALSE	not_DE	-	-
ENSG00000197712	FAM114A1	chr4	616.47	5.68e-06	0.00144269	0.0102284	0.145105	FALSE	not_DE	-	-
ENSG00000196381	ZNF781	chr19	39.2028	4.37e-06	0.00144269	0.0102339	0.145105	FALSE	not_DE	-	-
ENSG00000076201	PTPN23	chr3	1129.43	-7.52e-06	0.00144267	0.0102485	0.14515	FALSE	not_DE	-	-
ENSG00000135625	EGR4	chr2	68.8079	-2.74e-06	0.00144269	0.0102517	0.14515	FALSE	not_DE	-	-
ENSG00000227954	TARID	chr6	7.9161	2.45e-06	0.00144269	0.010255	0.14515	FALSE	not_DE	-	-
ENSG00000261799	AC007406.5	chr12	97.4745	8.43e-06	0.0014427	0.0102622	0.145166	FALSE	not_DE	-	-
ENSG00000158714	SLAMF8	chr1	2.93506	2.45e-06	0.00144269	0.0102939	0.145486	FALSE	not_DE	-	-
ENSG00000175662	TOM1L2	chr17	1379.01	9.77e-06	0.00144268	0.0102968	0.145486	FALSE	not_DE	-	-
ENSG00000258378	AL139021.1	chr14	282.592	3.58e-06	0.00144269	0.0103107	0.145596	FALSE	not_DE	-	-
ENSG00000273893	AL133520.1	chr20	35.9956	4.35e-06	0.00144269	0.0103274	0.145736	FALSE	not_DE	-	-
ENSG00000117298	ECE1	chr1	1512.14	-5.55e-06	0.00144269	0.0103327	0.145736	FALSE	not_DE	-	-
ENSG00000173171	MTX1	chr1	3987.29	0.000334933	0.00146299	0.0103444	0.145747	FALSE	not_DE	-	-
ENSG00000197753	LHFPL5	chr6	608.966	4.31e-06	0.00144269	0.0103476	0.145747	FALSE	not_DE	-	-
ENSG00000122756	CNTFR	chr9	6.5848	1.77e-06	0.00144269	0.0103553	0.145747	FALSE	not_DE	-	-
ENSG00000105516	DBP	chr19	503.859	4.92e-06	0.00144269	0.0103575	0.145747	FALSE	not_DE	-	-
ENSG00000263489	AC127029.2	chr17	18.0846	2.08e-06	0.00144269	0.0103643	0.145757	FALSE	not_DE	-	-
ENSG00000204044	SLC12A5-AS1	chr20	27.7193	4.81e-06	0.00144269	0.0103758	0.145834	FALSE	not_DE	-	-
ENSG00000175489	LRRC25	chr19	195.305	4.13e-06	0.00144269	0.0103959	0.145977	FALSE	not_DE	-	-
ENSG00000153563	CD8A	chr2	36.6414	3e-06	0.00144269	0.0104016	0.145977	FALSE	not_DE	-	-
ENSG00000247775	SNCA-AS1	chr4	18.1801	-4.21e-06	0.00144269	0.010404	0.145977	FALSE	not_DE	-	-
ENSG00000124194	GDAP1L1	chr20	3.62288	-3.5e-06	0.00144269	0.010436	0.146035	FALSE	not_DE	-	-
ENSG00000107562	CXCL12	chr10	2.79372	4.3269	1.44702	0.0104437	0.146035	FALSE	not_DE	-	-
ENSG00000163106	HPGDS	chr4	1725.93	-3.01e-06	0.00144269	0.0104447	0.146035	FALSE	not_DE	-	-
ENSG00000137726	FXYD6	chr11	2.93101	3.55e-06	0.00144269	0.0104452	0.146035	FALSE	not_DE	-	-
ENSG00000286190	AC055839.2	chr17	42.1041	5.23e-06	0.00144269	0.0104483	0.146035	FALSE	not_DE	-	-
ENSG00000124678	TCP11	chr6	18.0858	5.44e-06	0.00144269	0.0104487	0.146035	FALSE	not_DE	-	-
ENSG00000204444	APOM	chr6	789.791	-1.35e-05	0.00144269	0.0104511	0.146035	FALSE	not_DE	-	-
ENSG00000106400	ZNHIT1	chr7	8015.87	-1.22e-05	0.00144269	0.0104565	0.146035	FALSE	not_DE	-	-
ENSG00000285571	AL513548.4	chr6	25.9669	3.57e-06	0.00144269	0.0104847	0.146344	FALSE	not_DE	-	-
ENSG00000169230	PRELID1	chr5	11940	-1.47e-05	0.0014427	0.010501	0.146487	FALSE	not_DE	-	-
ENSG00000187741	FANCA	chr16	1360.97	-0.000122741	0.00144531	0.010513	0.14657	FALSE	not_DE	-	-
ENSG00000198467	TPM2	chr9	978.967	3.77e-06	0.00144269	0.0105233	0.146628	FALSE	not_DE	-	-
ENSG00000267039	AC016493.1	chr18	12.3906	5.75e-06	0.00144269	0.0105424	0.146811	FALSE	not_DE	-	-
ENSG00000260493	AC011773.4	chr8	43.1937	4.77e-06	0.00144269	0.0105655	0.147047	FALSE	not_DE	-	-
ENSG00000285053	TBCE	chr1	261.946	5.04e-06	0.00144269	0.0105726	0.147061	FALSE	not_DE	-	-
ENSG00000122515	ZMIZ2	chr7	1318.66	-3.09e-05	0.00144279	0.0105905	0.147151	FALSE	not_DE	-	-
ENSG00000260257	AL035071.1	chr20	189.043	-7.51e-06	0.00144269	0.0105912	0.147151	FALSE	not_DE	-	-
ENSG00000135338	LCA5	chr6	3697.33	-1.39e-06	0.00144269	0.0106131	0.14737	FALSE	not_DE	-	-
ENSG00000100266	PACSIN2	chr22	6365.67	-7.28e-06	0.00144269	0.0106216	0.147404	FALSE	not_DE	-	-
ENSG00000138083	SIX3	chr2	3.41396	2.44e-06	0.00144269	0.0106284	0.147409	FALSE	not_DE	-	-
ENSG00000259124	AC008050.1	chr14	26.2472	-6.14e-06	0.00144269	0.0106342	0.147409	FALSE	not_DE	-	-
ENSG00000174844	DNAH12	chr3	101.528	5.24e-06	0.00144269	0.0106613	0.147701	FALSE	not_DE	-	-
ENSG00000259939	AC022167.1	chr16	11.7986	-3.94e-06	0.00144269	0.0107035	0.148161	FALSE	not_DE	-	-
ENSG00000285664	AL139317.5	chr14	196.7	7.95e-06	0.00144269	0.0107068	0.148161	FALSE	not_DE	-	-
ENSG00000126822	PLEKHG3	chr14	258.944	-5.5e-06	0.00144269	0.0107182	0.148233	FALSE	not_DE	-	-
ENSG00000244694	PTCHD4	chr6	27.8408	-4.08e-06	0.00144269	0.0107243	0.148234	FALSE	not_DE	-	-
ENSG00000272663	AC093635.1	chr2	95.5549	5.46e-06	0.00144269	0.0107548	0.148504	FALSE	not_DE	-	-
ENSG00000287066	AP000962.3	chr21	7.52054	3.64e-06	0.00144269	0.0107562	0.148504	FALSE	not_DE	-	-
ENSG00000169213	RAB3B	chr1	88.6993	6.83e-06	0.0014427	0.0107733	0.148608	FALSE	not_DE	-	-
ENSG00000073910	FRY	chr13	2284.69	-6.97e-06	0.0014427	0.010776	0.148608	FALSE	not_DE	-	-
ENSG00000250748	AC025419.1	chr12	3.68492	3.8e-06	0.00144269	0.0107824	0.148612	FALSE	not_DE	-	-
ENSG00000187323	DCC	chr18	15.5972	4.93e-06	0.00144269	0.010835	0.149133	FALSE	not_DE	-	-
ENSG00000173548	SNX33	chr15	179.136	-7.63e-06	0.00144269	0.0108387	0.149133	FALSE	not_DE	-	-
ENSG00000276248	AL442125.1	chr13	48.0609	3.73e-06	0.00144269	0.0108387	0.149133	FALSE	not_DE	-	-
ENSG00000213064	SFT2D2	chr1	2643.77	-1.36e-05	0.0014427	0.01085	0.149203	FALSE	not_DE	-	-
ENSG00000206535	LNP1	chr3	118.94	3.52e-06	0.00144269	0.0108581	0.149229	FALSE	not_DE	-	-
ENSG00000131748	STARD3	chr17	2688.43	-1.52e-05	0.00144267	0.0108843	0.149504	FALSE	not_DE	-	-
ENSG00000251504	LINC01099	chr4	38.1641	2.22e-06	0.00144269	0.0109124	0.149786	FALSE	not_DE	-	-
ENSG00000196611	MMP1	chr11	35.094	-4.51e-06	0.0014427	0.0109172	0.149786	FALSE	not_DE	-	-
ENSG00000105520	PLPPR2	chr19	99.709	7.39e-06	0.0014427	0.0109242	0.149797	FALSE	not_DE	-	-
ENSG00000288075	AC108519.1	chr4	853.563	5.2e-06	0.00144269	0.0109311	0.149806	FALSE	not_DE	-	-
ENSG00000167785	ZNF558	chr19	397.027	1.17e-05	0.00144269	0.0109711	0.150185	FALSE	not_DE	-	-
ENSG00000109906	ZBTB16	chr11	16759.7	-9.06e-06	0.00144269	0.0109711	0.150185	FALSE	not_DE	-	-
ENSG00000092470	WDR76	chr15	1466.31	-9e-06	0.00144269	0.0109891	0.15025	FALSE	not_DE	-	-
ENSG00000136478	TEX2	chr17	2816.74	1.42e-05	0.00144269	0.0109921	0.15025	FALSE	not_DE	-	-
ENSG00000106536	POU6F2	chr7	14.9036	-4.37209	0.532474	0.0109945	0.15025	FALSE	not_DE	-	-
ENSG00000149311	ATM	chr11	2270.12	-5.29e-05	0.00144316	0.0110204	0.150505	FALSE	not_DE	-	-
ENSG00000111981	ULBP1	chr6	12.0353	-2.94e-06	0.00144269	0.0110256	0.150505	FALSE	not_DE	-	-
ENSG00000233775	AL109945.1	chr1	5.30197	2.41e-06	0.00144269	0.0110415	0.150636	FALSE	not_DE	-	-
ENSG00000136404	TM6SF1	chr15	577.154	-6.38e-06	0.00144269	0.0110636	0.150853	FALSE	not_DE	-	-
ENSG00000135749	PCNX2	chr1	32.7921	5.57e-06	0.00144269	0.0110823	0.150966	FALSE	not_DE	-	-
ENSG00000161055	SCGB3A1	chr5	273.127	3.53e-06	0.00144269	0.0110843	0.150966	FALSE	not_DE	-	-
ENSG00000116703	PDC	chr1	16.158	4.27e-06	0.00144269	0.0110985	0.151022	FALSE	not_DE	-	-
ENSG00000205177	C11orf91	chr11	10.3278	-5.22e-06	0.00144269	0.011101	0.151022	FALSE	not_DE	-	-
ENSG00000258601	AL162464.1	chr14	37.2359	6.94e-06	0.00144269	0.0111208	0.151147	FALSE	not_DE	-	-
ENSG00000184730	APOBR	chr16	781.563	-6.92e-06	0.00144269	0.0111275	0.151147	FALSE	not_DE	-	-
ENSG00000124440	HIF3A	chr19	1011.98	-3.62e-06	0.00144269	0.0111289	0.151147	FALSE	not_DE	-	-
ENSG00000196150	ZNF250	chr8	705.651	1.2e-05	0.00144269	0.0111531	0.151335	FALSE	not_DE	-	-
ENSG00000167693	NXN	chr17	1627.4	-8.87e-06	0.00144269	0.0111553	0.151335	FALSE	not_DE	-	-
ENSG00000185046	ANKS1B	chr12	41.6606	6.15e-06	0.0014427	0.0111957	0.151799	FALSE	not_DE	-	-
ENSG00000183258	DDX41	chr5	3128.2	-1.33e-05	0.00144269	0.011219	0.152029	FALSE	not_DE	-	-
ENSG00000287566	AL732437.3	chr10	3.09751	-2.89e-06	0.00144269	0.0112309	0.152037	FALSE	not_DE	-	-
ENSG00000087266	SH3BP2	chr4	854.328	-6.84e-06	0.00144269	0.011236	0.152037	FALSE	not_DE	-	-
ENSG00000134830	C5AR2	chr19	755.688	-4.56e-06	0.00144269	0.0112385	0.152037	FALSE	not_DE	-	-
ENSG00000137393	RNF144B	chr6	505.051	7.42e-06	0.00144269	0.0112896	0.152644	FALSE	not_DE	-	-
ENSG00000204920	ZNF155	chr19	677.877	8.03e-06	0.00144269	0.0113018	0.152723	FALSE	not_DE	-	-
ENSG00000155974	GRIP1	chr12	29.8487	5e-06	0.00144269	0.0113299	0.153016	FALSE	not_DE	-	-
ENSG00000118600	RXYLT1	chr12	2094.15	3.77e-06	0.00144266	0.0113566	0.153292	FALSE	not_DE	-	-
ENSG00000197056	ZMYM1	chr1	711.9	1.38e-05	0.00144271	0.0113838	0.153568	FALSE	not_DE	-	-
ENSG00000232746	LINC02022	chr3	7.42486	2.15e-06	0.00144269	0.0113941	0.153568	FALSE	not_DE	-	-
ENSG00000282440	AC074099.1	chr2	15.3649	2.92624	1.06051	0.0113961	0.153568	FALSE	not_DE	-	-
ENSG00000114654	EFCC1	chr3	52.0064	5.46e-06	0.00144269	0.0114038	0.153586	FALSE	not_DE	-	-
ENSG00000177875	CCDC184	chr12	25.8557	2.15e-06	0.00144269	0.0114214	0.153738	FALSE	not_DE	-	-
ENSG00000285763	AL358777.1	chr6	30.0817	4.38e-06	0.00144269	0.0114316	0.153789	FALSE	not_DE	-	-
ENSG00000124942	AHNAK	chr11	3128.8	-6.51e-06	0.00144269	0.0114601	0.15408	FALSE	not_DE	-	-
ENSG00000233818	AP000695.2	chr21	56.1181	5.13e-06	0.0014427	0.0114752	0.15408	FALSE	not_DE	-	-
ENSG00000155428	TRIM74	chr7	21.0581	7.26e-06	0.00144269	0.0114789	0.15408	FALSE	not_DE	-	-
ENSG00000164400	CSF2	chr5	32.2831	-5.79307	1.10648	0.0115015	0.15408	FALSE	not_DE	-	-
ENSG00000271971	AC120053.1	chr8	31.1785	2.65e-06	0.00144269	0.0115064	0.15408	FALSE	not_DE	-	-
ENSG00000232120	AL357375.1	chr6	3.24794	1.99e-06	0.00144269	0.0115087	0.15408	FALSE	not_DE	-	-
ENSG00000122707	RECK	chr9	520.665	-2.54e-06	0.00144269	0.0115104	0.15408	FALSE	not_DE	-	-
ENSG00000226876	AC092801.1	chr1	27.431	4.03e-06	0.00144269	0.0115122	0.15408	FALSE	not_DE	-	-
ENSG00000267882	AL031666.2	chr20	5.1135	-4.45e-06	0.00144269	0.011513	0.15408	FALSE	not_DE	-	-
ENSG00000129946	SHC2	chr19	20.8145	3.11e-06	0.00144269	0.011517	0.15408	FALSE	not_DE	-	-
ENSG00000287151	C2orf27A	chr2	66.2059	2.15e-06	0.00144269	0.0115579	0.154542	FALSE	not_DE	-	-
ENSG00000108509	CAMTA2	chr17	479.064	6.32e-06	0.00144267	0.0115845	0.154812	FALSE	not_DE	-	-
ENSG00000232884	AF127936.2	chr21	181.809	3.07e-06	0.00144269	0.0115947	0.154864	FALSE	not_DE	-	-
ENSG00000143816	WNT9A	chr1	47.5155	-9.32e-07	0.00144269	0.0116336	0.155297	FALSE	not_DE	-	-
ENSG00000178209	PLEC	chr8	881.983	-5.61e-06	0.0014427	0.0116686	0.155678	FALSE	not_DE	-	-
ENSG00000138311	ZNF365	chr10	2.48128	1.51e-06	0.00144269	0.011688	0.155851	FALSE	not_DE	-	-
ENSG00000179532	DNHD1	chr11	1156.25	5.7e-06	0.00144269	0.0117075	0.156025	FALSE	not_DE	-	-
ENSG00000229178	AC233280.1	chr3	83.1714	5.69e-06	0.00144269	0.0117291	0.15621	FALSE	not_DE	-	-
ENSG00000287404	AL451080.1	chr6	14.1028	2.89e-06	0.00144269	0.0117406	0.15621	FALSE	not_DE	-	-
ENSG00000065320	NTN1	chr17	629.293	-1.08e-05	0.00144271	0.0117408	0.15621	FALSE	not_DE	-	-
ENSG00000204099	NEU4	chr2	2523.9	-1.17e-05	0.00144272	0.0117554	0.156319	FALSE	not_DE	-	-
ENSG00000147548	NSD3	chr8	10602.5	-4.08e-05	0.00144293	0.0117633	0.156338	FALSE	not_DE	-	-
ENSG00000166886	NAB2	chr12	581.248	-5.59e-06	0.00144269	0.0117808	0.156484	FALSE	not_DE	-	-
ENSG00000287263	AC008875.3	chr5	1313.63	3.2e-06	0.00144269	0.0117963	0.156521	FALSE	not_DE	-	-
ENSG00000278668	AC005899.7	chr17	14.4807	3.8e-06	0.00144269	0.0117965	0.156521	FALSE	not_DE	-	-
ENSG00000157168	NRG1	chr8	157.766	-3.31e-06	0.00144269	0.0118145	0.156674	FALSE	not_DE	-	-
ENSG00000100299	ARSA	chr22	1531.69	1.6e-06	0.00144268	0.0118293	0.15669	FALSE	not_DE	-	-
ENSG00000211937	IGHV2-5	chr14	4.52872	6.96e-07	0.00144269	0.0118329	0.15669	FALSE	not_DE	-	-
ENSG00000159882	ZNF230	chr19	212.602	6.78e-06	0.00144269	0.0118388	0.15669	FALSE	not_DE	-	-
ENSG00000287618	AC025576.3	chr12	19.0111	6.13e-06	0.0014427	0.0118417	0.15669	FALSE	not_DE	-	-
ENSG00000277075	HIST1H2AE	chr6	2017.61	-5.4e-06	0.00144269	0.0118632	0.156889	FALSE	not_DE	-	-
ENSG00000186469	GNG2	chr14	5816.77	2.66e-05	0.00144281	0.011879	0.157012	FALSE	not_DE	-	-
ENSG00000149212	SESN3	chr11	963.437	3.76e-06	0.00144269	0.0119019	0.157229	FALSE	not_DE	-	-
ENSG00000261338	AC021016.2	chr2	28.5563	-7.85e-06	0.00144269	0.0119187	0.157296	FALSE	not_DE	-	-
ENSG00000261449	AC103724.3	chr8	30.6217	2.78e-06	0.00144269	0.0119271	0.157296	FALSE	not_DE	-	-
ENSG00000255150	EID3	chr12	150.681	-5.21e-06	0.00144269	0.0119312	0.157296	FALSE	not_DE	-	-
ENSG00000276180	HIST1H4I	chr6	172.879	-4.97e-06	0.00144269	0.0119377	0.157296	FALSE	not_DE	-	-
ENSG00000156113	KCNMA1	chr10	12.6758	4.72e-06	0.00144269	0.0119395	0.157296	FALSE	not_DE	-	-
ENSG00000104442	ARMC1	chr8	2014.57	1.02e-05	0.00144269	0.0119465	0.157302	FALSE	not_DE	-	-
ENSG00000087152	ATXN7L3	chr17	1221.15	-0.000182428	0.00144848	0.0119766	0.157583	FALSE	not_DE	-	-
ENSG00000122694	GLIPR2	chr9	1003.75	8.15e-07	0.00144268	0.0119809	0.157583	FALSE	not_DE	-	-
ENSG00000133874	RNF122	chr8	519.263	5.17e-06	0.0014427	0.0119968	0.157706	FALSE	not_DE	-	-
ENSG00000138028	CGREF1	chr2	107.143	3.69e-06	0.00144269	0.0120068	0.157752	FALSE	not_DE	-	-
ENSG00000197136	PCNX3	chr11	631.063	-9.52e-06	0.00144269	0.012018	0.157813	FALSE	not_DE	-	-
ENSG00000125650	PSPN	chr19	47.6894	-7.14e-06	0.00144269	0.0120245	0.157813	FALSE	not_DE	-	-
ENSG00000030582	GRN	chr17	8172.5	7.56e-06	0.00144269	0.0120814	0.158453	FALSE	not_DE	-	-
ENSG00000226644	AL121899.1	chr20	5.70642	-4.3e-06	0.00144269	0.0120863	0.158453	FALSE	not_DE	-	-
ENSG00000169139	UBE2V2	chr8	4477.11	7.8e-06	0.00144269	0.0121692	0.159453	FALSE	not_DE	-	-
ENSG00000269802	AC011491.3	chr19	19.6325	3.62e-06	0.00144269	0.0122164	0.159985	FALSE	not_DE	-	-
ENSG00000103067	ESRP2	chr16	6.52574	5.11e-06	0.00144269	0.0122449	0.160272	FALSE	not_DE	-	-
ENSG00000159210	SNF8	chr17	5497.86	-1.83e-05	0.00144267	0.0122862	0.160715	FALSE	not_DE	-	-
ENSG00000135144	DTX1	chr12	4.64126	2.31e-06	0.00144269	0.0122924	0.160715	FALSE	not_DE	-	-
ENSG00000166900	STX3	chr11	208.746	-5.12e-06	0.00144269	0.0123044	0.160715	FALSE	not_DE	-	-
ENSG00000236039	AC019117.1	chr7	6.26566	4.14e-06	0.00144269	0.0123054	0.160715	FALSE	not_DE	-	-
ENSG00000173852	DPY19L1	chr7	3379.71	7.82e-06	0.00144269	0.012323	0.160857	FALSE	not_DE	-	-
ENSG00000205358	MT1H	chr16	19.3672	-3.03e-06	0.00144269	0.0123385	0.160973	FALSE	not_DE	-	-
ENSG00000114023	FAM162A	chr3	5003.02	3.34e-05	0.00144284	0.0123522	0.161046	FALSE	not_DE	-	-
ENSG00000152467	ZSCAN1	chr19	3.68647	2.75e-06	0.00144269	0.0123574	0.161046	FALSE	not_DE	-	-
ENSG00000187837	HIST1H1C	chr6	13878.5	3.7e-05	0.00144293	0.0124069	0.161604	FALSE	not_DE	-	-
ENSG00000126264	HCST	chr19	13500.3	-1.46e-05	0.00144272	0.0124145	0.161615	FALSE	not_DE	-	-
ENSG00000228113	AC003991.1	chr7	45.5511	5.57e-06	0.00144269	0.0124241	0.161653	FALSE	not_DE	-	-
ENSG00000110944	IL23A	chr12	120.483	-5.42e-06	0.00144269	0.0124384	0.161753	FALSE	not_DE	-	-
ENSG00000166816	LDHD	chr16	116.018	-3.62e-05	0.00144292	0.0124502	0.161819	FALSE	not_DE	-	-
ENSG00000287219	AL021707.9	chr22	4.65018	2.85e-06	0.00144269	0.0124756	0.162019	FALSE	not_DE	-	-
ENSG00000203772	SPRN	chr10	7.08395	-2.8e-06	0.00144269	0.012479	0.162019	FALSE	not_DE	-	-
ENSG00000050820	BCAR1	chr16	23.8299	-2.41e-06	0.00144269	0.0124869	0.162035	FALSE	not_DE	-	-
ENSG00000047662	FAM184B	chr4	120.247	4.26e-06	0.0014427	0.012518	0.162352	FALSE	not_DE	-	-
ENSG00000005844	ITGAL	chr16	62.9788	3.84e-06	0.00144269	0.0125374	0.162442	FALSE	not_DE	-	-
ENSG00000100902	PSMA6	chr14	15804.2	-1.85e-05	0.00144268	0.0125428	0.162442	FALSE	not_DE	-	-
ENSG00000243083	LINC00870	chr3	3.80047	-3.03e-06	0.00144269	0.0125452	0.162442	FALSE	not_DE	-	-
ENSG00000248538	AC022784.1	chr8	43.0561	1.64e-06	0.00144269	0.0126045	0.163123	FALSE	not_DE	-	-
ENSG00000282943	AC004784.1	chr19	2.54161	2.34e-06	0.00144269	0.0126237	0.163284	FALSE	not_DE	-	-
ENSG00000286339	Z99496.2	chr6	18.5299	3.88e-06	0.00144269	0.0126637	0.163713	FALSE	not_DE	-	-
ENSG00000152315	KCNK13	chr14	4.66924	4.05e-06	0.00144269	0.0126712	0.163723	FALSE	not_DE	-	-
ENSG00000111344	RASAL1	chr12	189.378	-2.38e-06	0.00144269	0.0126856	0.163749	FALSE	not_DE	-	-
ENSG00000247131	AC025263.1	chr12	25.0402	3.37e-06	0.00144269	0.0126867	0.163749	FALSE	not_DE	-	-
ENSG00000164535	DAGLB	chr7	1267.8	1.36e-05	0.00144272	0.0127084	0.163927	FALSE	not_DE	-	-
ENSG00000135976	ANKRD36	chr2	4850.58	-1.63e-05	0.00144271	0.0127203	0.163927	FALSE	not_DE	-	-
ENSG00000196371	FUT4	chr11	578.963	1.35e-05	0.00144269	0.0127249	0.163927	FALSE	not_DE	-	-
ENSG00000184292	TACSTD2	chr1	21.045	-3.62e-06	0.00144269	0.0127277	0.163927	FALSE	not_DE	-	-
ENSG00000237301	AL121992.1	chr1	32.1429	3.7e-06	0.00144269	0.0128071	0.164862	FALSE	not_DE	-	-
ENSG00000269106	AC012313.7	chr19	22.4481	3.27e-06	0.00144269	0.0128233	0.164983	FALSE	not_DE	-	-
ENSG00000196335	STK31	chr7	72.4609	5.04e-06	0.00144269	0.0128523	0.165268	FALSE	not_DE	-	-
ENSG00000258573	AL163195.2	chr14	3.46761	2.7e-06	0.00144269	0.0128846	0.165536	FALSE	not_DE	-	-
ENSG00000259245	LINC02853	chr15	4.7425	3.42e-06	0.00144269	0.0128871	0.165536	FALSE	not_DE	-	-
ENSG00000105479	CCDC114	chr19	124.185	-7.97e-06	0.00144269	0.012902	0.165536	FALSE	not_DE	-	-
ENSG00000285783	AC098588.3	chr4	164.414	5.26e-06	0.00144269	0.0129051	0.165536	FALSE	not_DE	-	-
ENSG00000257004	AC008115.2	chr12	6.09423	4.54e-06	0.00144269	0.0129092	0.165536	FALSE	not_DE	-	-
ENSG00000186088	GSAP	chr7	70.3579	-5.3e-06	0.00144269	0.0129142	0.165536	FALSE	not_DE	-	-
ENSG00000185652	NTF3	chr12	2.29387	2.11e-06	0.00144269	0.0129661	0.166022	FALSE	not_DE	-	-
ENSG00000258119	AC087897.2	chr12	6.26012	3.89e-06	0.00144269	0.0129727	0.166022	FALSE	not_DE	-	-
ENSG00000138435	CHRNA1	chr2	3.4081	2.77e-06	0.00144269	0.0129765	0.166022	FALSE	not_DE	-	-
ENSG00000175206	NPPA	chr1	15.8286	3.78e-06	0.00144269	0.0129796	0.166022	FALSE	not_DE	-	-
ENSG00000182791	CCDC87	chr11	8.3359	4.34e-06	0.00144269	0.0130373	0.166672	FALSE	not_DE	-	-
ENSG00000244055	AC007566.1	chr7	210.952	5.73e-06	0.00144269	0.0130558	0.166735	FALSE	not_DE	-	-
ENSG00000130309	COLGALT1	chr19	1485.93	-7.68e-06	0.00144269	0.013056	0.166735	FALSE	not_DE	-	-
ENSG00000176358	TAC4	chr17	12.5638	5e-06	0.00144269	0.0131097	0.167332	FALSE	not_DE	-	-
ENSG00000184719	RNLS	chr10	479.379	5.02e-06	0.0014427	0.0131389	0.167617	FALSE	not_DE	-	-
ENSG00000122477	LRRC39	chr1	72.8081	6.32e-06	0.00144269	0.0131543	0.167681	FALSE	not_DE	-	-
ENSG00000188659	SAXO2	chr15	92.0062	-3.28e-06	0.00144269	0.0131578	0.167681	FALSE	not_DE	-	-
ENSG00000256469	AP002383.2	chr11	10.6193	4.58e-06	0.00144269	0.0131894	0.167972	FALSE	not_DE	-	-
ENSG00000166016	ABTB2	chr11	786.857	-3.22e-06	0.00144269	0.0131974	0.167972	FALSE	not_DE	-	-
ENSG00000196096	SPAG16-DT	chr2	4.06693	2.83e-06	0.00144269	0.0132015	0.167972	FALSE	not_DE	-	-
ENSG00000108679	LGALS3BP	chr17	1052.14	-5.13e-06	0.0014427	0.0132147	0.168051	FALSE	not_DE	-	-
ENSG00000242370	KCNAB1-AS1	chr3	2.62261	3.2e-06	0.00144269	0.0132326	0.168191	FALSE	not_DE	-	-
ENSG00000253159	PCDHGA12	chr5	12.9092	5.02e-06	0.00144269	0.0132473	0.168222	FALSE	not_DE	-	-
ENSG00000280486	AC005329.3	chr19	2.93596	-3.94e-06	0.00144269	0.013249	0.168222	FALSE	not_DE	-	-
ENSG00000172748	ZNF596	chr8	365.861	9.97e-06	0.00144268	0.0132702	0.168403	FALSE	not_DE	-	-
ENSG00000173848	NET1	chr10	12482.6	-2.58e-06	0.00144267	0.0133001	0.168693	FALSE	not_DE	-	-
ENSG00000173442	EHBP1L1	chr11	4219.99	-1.6e-05	0.00144268	0.0133495	0.169098	FALSE	not_DE	-	-
ENSG00000234546	LNCTAM34A	chr1	56.3533	3.53e-06	0.00144269	0.0133547	0.169098	FALSE	not_DE	-	-
ENSG00000108515	ENO3	chr17	503.505	-1.07e-05	0.00144269	0.0133599	0.169098	FALSE	not_DE	-	-
ENSG00000187045	TMPRSS6	chr22	10.1059	-2.81e-06	0.00144269	0.01336	0.169098	FALSE	not_DE	-	-
ENSG00000167604	NFKBID	chr19	1484.42	-6.78e-06	0.00144269	0.0133854	0.169332	FALSE	not_DE	-	-
ENSG00000136457	CHAD	chr17	3.81199	2.78e-06	0.00144269	0.0134034	0.16947	FALSE	not_DE	-	-
ENSG00000185742	C11orf87	chr11	2.60992	-1.44e-06	0.00144269	0.0134245	0.169582	FALSE	not_DE	-	-
ENSG00000089101	CFAP61	chr20	20.6446	4.27e-06	0.00144269	0.0134263	0.169582	FALSE	not_DE	-	-
ENSG00000197409	HIST1H3D	chr6	3673.76	-8.41e-06	0.00144269	0.0134517	0.169628	FALSE	not_DE	-	-
ENSG00000231755	CHODL-AS1	chr21	6.31759	4.55e-06	0.00144269	0.0134521	0.169628	FALSE	not_DE	-	-
ENSG00000261787	TCF24	chr8	3.37869	3.86e-06	0.00144269	0.0134535	0.169628	FALSE	not_DE	-	-
ENSG00000149300	C11orf52	chr11	2.68997	-3.08e-06	0.00144269	0.013467	0.169628	FALSE	not_DE	-	-
ENSG00000131475	VPS25	chr17	4340.16	6.66e-05	0.00144345	0.0134758	0.169628	FALSE	not_DE	-	-
ENSG00000118004	COLEC11	chr2	72.1734	3.97e-06	0.00144269	0.0134764	0.169628	FALSE	not_DE	-	-
ENSG00000245910	SNHG6	chr8	42133.8	8.24e-06	0.00144269	0.013497	0.169628	FALSE	not_DE	-	-
ENSG00000105219	CNTD2	chr19	50.0593	5.74e-06	0.0014427	0.0134977	0.169628	FALSE	not_DE	-	-
ENSG00000197312	DDI2	chr1	1719.43	6.84e-06	0.00144269	0.0135013	0.169628	FALSE	not_DE	-	-
ENSG00000269688	AC008982.2	chr19	85.2841	-5.71e-06	0.00144269	0.0135084	0.169628	FALSE	not_DE	-	-
ENSG00000095585	BLNK	chr10	10.9719	3.11e-06	0.00144269	0.0135123	0.169628	FALSE	not_DE	-	-
ENSG00000121680	PEX16	chr11	2161.09	0.000642559	0.00152744	0.0135141	0.169628	FALSE	not_DE	-	-
ENSG00000258690	AL162464.2	chr14	126.774	6.23e-06	0.00144269	0.0135402	0.169775	FALSE	not_DE	-	-
ENSG00000280623	PCAT14	chr22	5.76705	3.4393	0.610567	0.0135449	0.169775	FALSE	not_DE	-	-
ENSG00000170044	ZPLD1	chr3	16.9529	5.15e-06	0.0014427	0.0135509	0.169775	FALSE	not_DE	-	-
ENSG00000154479	CCDC173	chr2	2714.77	6.37e-06	0.0014427	0.0135593	0.169775	FALSE	not_DE	-	-
ENSG00000198551	ZNF627	chr19	1527.18	-4.47e-05	0.00144301	0.0135609	0.169775	FALSE	not_DE	-	-
ENSG00000254303	AC037486.1	chr8	6.21558	3.54e-06	0.00144269	0.0136015	0.170195	FALSE	not_DE	-	-
ENSG00000236069	AL136987.1	chr1	65.2848	1.98e-06	0.00144269	0.0136368	0.170548	FALSE	not_DE	-	-
ENSG00000234456	MAGI2-AS3	chr7	112.173	1.65e-06	0.00144269	0.0136685	0.170857	FALSE	not_DE	-	-
ENSG00000174332	GLIS1	chr1	6.89437	3.59e-08	0.00144269	0.0136806	0.17092	FALSE	not_DE	-	-
ENSG00000272872	AP000525.1	chr22	136.472	-3.36e-07	0.00144269	0.0136982	0.171032	FALSE	not_DE	-	-
ENSG00000259071	AL359397.2	chr14	16.5319	5.31e-06	0.00144269	0.0137096	0.171032	FALSE	not_DE	-	-
ENSG00000151388	ADAMTS12	chr5	9.53655	3.78e-06	0.00144269	0.0137148	0.171032	FALSE	not_DE	-	-
ENSG00000008226	DLEC1	chr3	146.06	2.8e-06	0.00144269	0.0137357	0.171032	FALSE	not_DE	-	-
ENSG00000251416	AC103879.1	chr4	9.928	2.83e-06	0.00144269	0.0137361	0.171032	FALSE	not_DE	-	-
ENSG00000250714	AC100861.2	chr8	13.3233	3.54e-06	0.00144269	0.0137436	0.171032	FALSE	not_DE	-	-
ENSG00000070985	TRPM5	chr11	2.24034	-3.28e-06	0.00144269	0.0137447	0.171032	FALSE	not_DE	-	-
ENSG00000035403	VCL	chr10	8680.83	-1.58e-05	0.00144273	0.0137463	0.171032	FALSE	not_DE	-	-
ENSG00000167363	FN3K	chr17	2405.28	4.8e-06	0.00144269	0.0137658	0.171188	FALSE	not_DE	-	-
ENSG00000267534	S1PR2	chr19	66.0294	-7.55e-06	0.00144269	0.0137738	0.171199	FALSE	not_DE	-	-
ENSG00000259133	AL161757.5	chr14	24.4903	5.08e-06	0.00144269	0.0137949	0.171304	FALSE	not_DE	-	-
ENSG00000273448	AC006480.2	chr7	74.0381	8.33e-06	0.00144269	0.0137964	0.171304	FALSE	not_DE	-	-
ENSG00000106268	NUDT1	chr7	5897.94	-1e-05	0.00144269	0.0138335	0.171676	FALSE	not_DE	-	-
ENSG00000277224	HIST1H2BF	chr6	2156.87	-4.54e-06	0.00144269	0.0138636	0.171961	FALSE	not_DE	-	-
ENSG00000184999	SLC22A10	chr11	92.0346	2.2e-06	0.00144269	0.0138821	0.172102	FALSE	not_DE	-	-
ENSG00000039600	SOX30	chr5	17.4292	-3.83e-06	0.00144269	0.0138961	0.172151	FALSE	not_DE	-	-
ENSG00000142512	SIGLEC10	chr19	929.924	-5.41e-06	0.00144269	0.0139003	0.172151	FALSE	not_DE	-	-
ENSG00000273008	AC010864.1	chr10	63.3188	6.55e-06	0.00144269	0.0139105	0.172189	FALSE	not_DE	-	-
ENSG00000175513	TSGA10IP	chr11	213.306	1.89e-06	0.00144269	0.0139226	0.172209	FALSE	not_DE	-	-
ENSG00000278705	HIST1H4B	chr6	222.24	-3.02e-06	0.00144269	0.0139271	0.172209	FALSE	not_DE	-	-
ENSG00000162493	PDPN	chr1	3.49603	2.56e-06	0.00144269	0.0139373	0.172209	FALSE	not_DE	-	-
ENSG00000173612	GPRC6A	chr6	2.17524	1.17e-06	0.00144269	0.013942	0.172209	FALSE	not_DE	-	-
ENSG00000258927	AL133467.2	chr14	4.6174	1.2e-06	0.00144269	0.0139555	0.172209	FALSE	not_DE	-	-
ENSG00000180616	SSTR2	chr17	239.157	-3.48e-06	0.0014427	0.0139601	0.172209	FALSE	not_DE	-	-
ENSG00000259891	AC107375.1	chr8	60.395	7.76e-06	0.00144269	0.0139689	0.172209	FALSE	not_DE	-	-
ENSG00000133069	TMCC2	chr1	402.573	-2.19e-06	0.00144269	0.0139703	0.172209	FALSE	not_DE	-	-
ENSG00000286719	AL391811.1	chr1	16.4664	2.11e-06	0.00144269	0.0139761	0.172209	FALSE	not_DE	-	-
ENSG00000130402	ACTN4	chr19	5760.45	-8.53e-06	0.00144269	0.0140394	0.1729	FALSE	not_DE	-	-
ENSG00000146243	IRAK1BP1	chr6	1340.25	9.45e-06	0.00144269	0.014068	0.173128	FALSE	not_DE	-	-
ENSG00000185000	DGAT1	chr8	2276.19	1.89e-05	0.00144273	0.0140772	0.173128	FALSE	not_DE	-	-
ENSG00000007866	TEAD3	chr6	28.563	3.87e-07	0.00144269	0.0140795	0.173128	FALSE	not_DE	-	-
ENSG00000249096	LINC02362	chr4	28.7092	5.29e-06	0.00144269	0.0140922	0.173128	FALSE	not_DE	-	-
ENSG00000204842	ATXN2	chr12	5655.75	8.05e-07	0.00144266	0.0140937	0.173128	FALSE	not_DE	-	-
ENSG00000162078	ZG16B	chr16	1993.74	-4.27e-06	0.00144269	0.0141022	0.173144	FALSE	not_DE	-	-
ENSG00000144214	LYG1	chr2	76.676	1.92e-06	0.00144269	0.0141526	0.17367	FALSE	not_DE	-	-
ENSG00000159374	M1AP	chr2	44.4005	6.46e-06	0.00144269	0.0141606	0.17367	FALSE	not_DE	-	-
ENSG00000163631	ALB	chr4	14.8596	2.33e-06	0.00144269	0.0141704	0.17367	FALSE	not_DE	-	-
ENSG00000172638	EFEMP2	chr11	837.21	5.62e-06	0.00144269	0.0141737	0.17367	FALSE	not_DE	-	-
ENSG00000102804	TSC22D1	chr13	14352.7	9.46e-06	0.00144271	0.0141995	0.173897	FALSE	not_DE	-	-
ENSG00000267737	AC087645.2	chr17	34.1619	5.4e-06	0.0014427	0.0142321	0.174208	FALSE	not_DE	-	-
ENSG00000163599	CTLA4	chr2	2.4881	3.69e-06	0.0014427	0.0142475	0.174268	FALSE	not_DE	-	-
ENSG00000164938	TP53INP1	chr8	4654.99	-5.04e-06	0.00144269	0.0142626	0.174268	FALSE	not_DE	-	-
ENSG00000120057	SFRP5	chr10	197.844	-2.8e-06	0.00144269	0.0142652	0.174268	FALSE	not_DE	-	-
ENSG00000111843	TMEM14C	chr6	17512.7	-0.000781777	0.00157863	0.0142719	0.174268	FALSE	not_DE	-	-
ENSG00000115008	IL1A	chr2	68.8635	-3.59e-06	0.00144269	0.014273	0.174268	FALSE	not_DE	-	-
ENSG00000138621	PPCDC	chr15	2214.6	-1.01e-05	0.00144269	0.0143115	0.174649	FALSE	not_DE	-	-
ENSG00000248810	LINC02432	chr4	59.6102	9.79e-08	0.00144269	0.0143224	0.174694	FALSE	not_DE	-	-
ENSG00000285447	ZNF883	chr9	59.2416	-2.97e-06	0.00144269	0.0143325	0.174729	FALSE	not_DE	-	-
ENSG00000176399	DMRTA1	chr9	101.335	1.3e-06	0.00144269	0.0143482	0.174833	FALSE	not_DE	-	-
ENSG00000253295	AC022217.2	chr5	10.8122	3.27e-06	0.00144269	0.0143914	0.175265	FALSE	not_DE	-	-
ENSG00000237702	TRBV3-1	chr7	4.17925	1.58e-06	0.00144269	0.0143982	0.175265	FALSE	not_DE	-	-
ENSG00000273213	HIST2H3PS2	chr1	6.61902	-4.9e-06	0.00144269	0.0144187	0.175427	FALSE	not_DE	-	-
ENSG00000198496	NBR2	chr17	1294.29	1.92e-05	0.00144273	0.0144344	0.175529	FALSE	not_DE	-	-
ENSG00000086730	LAT2	chr7	2055.18	-7.3e-06	0.00144269	0.0144652	0.175673	FALSE	not_DE	-	-
ENSG00000151117	TMEM86A	chr11	168.437	2.62e-06	0.00144269	0.014467	0.175673	FALSE	not_DE	-	-
ENSG00000264270	AC087749.1	chr17	4.16075	-3.37e-06	0.00144269	0.0144752	0.175673	FALSE	not_DE	-	-
ENSG00000052126	PLEKHA5	chr12	3213.51	-5.25e-06	0.00144269	0.0144771	0.175673	FALSE	not_DE	-	-
ENSG00000168404	MLKL	chr16	269.95	-1.15e-05	0.00144269	0.0144826	0.175673	FALSE	not_DE	-	-
ENSG00000258472	AC005726.1	chr17	624.846	1.13e-05	0.0014427	0.0145077	0.17589	FALSE	not_DE	-	-
ENSG00000167779	IGFBP6	chr12	41.5413	3.73e-06	0.00144269	0.0145294	0.176064	FALSE	not_DE	-	-
ENSG00000257761	AC078860.2	chr12	13.3554	3.21e-06	0.00144269	0.0145486	0.176209	FALSE	not_DE	-	-
ENSG00000164946	FREM1	chr9	1683.74	4.11e-06	0.0014427	0.0145746	0.176381	FALSE	not_DE	-	-
[truncated: 30,339 more rows]
