# Supplementary material for: Single cell transcriptional evolution of myeloid leukemia of Down syndrome
Source: Nat Commun. 2026 Apr 23;17:3474. doi: 10.1038/s41467-026-71707-2 (PMC13106683; doi:10.1038/s41467-026-71707-2)
Supplement: Supplementary file 10 — Supplementary data 8 [file 41467_2026_71707_MOESM10_ESM.xlsx]

## Sheet: TableS8_L076.L038_relapse.refra
Supplementary Data 8: List of markers when comparing progressive ML-DS blasts against diagnostic ML-DS blasts of L076 and L038.
Marker detection was performed using the two-sided Wilcoxon rank-sum test implemented in the FindMarkers function from the R package Seurat, with Bonferroni correction for multiple hypothesis testing.
ensembl_ID	gene_symbol	chromosome	log2FoldChange	fraction of cells expressed - group 1	fraction of cells expressed - group 2	pvalue	padj	direction	comparison	number_of_comparison	is_DEG
ENSG00000228253	MT-ATP8	chrM	-1.61874	0.411	0.953	1.65013e-215	6.03963e-211	D_up	L076_RD_vs_D	2	DEG
ENSG00000173812	EIF1	chr17	-1.2037	0.882	0.992	2.38241e-206	8.71986e-202	D_up	L076_RD_vs_D	2	DEG
ENSG00000165949	IFI27	chr14	2.68318	0.867	0.409	5.3361e-206	1.95306e-201	D_down	L076_RD_vs_D	2	DEG
ENSG00000178104	PDE4DIP	chr1	-1.64471	0.345	0.925	4.04316e-204	1.47984e-199	D_up	L076_RD_vs_D	1	DEG
ENSG00000075624	ACTB	chr7	2.61979	0.958	0.963	7.92888e-204	2.90205e-199	D_down	L076_RD_vs_D	3	DEG
ENSG00000159346	ADIPOR1	chr1	-0.996709	0.384	0.936	3.03215e-186	1.1098e-181	D_up	L076_RD_vs_D	2	DEG
ENSG00000023734	STRAP	chr12	-1.09165	0.492	0.955	8.20347e-186	3.00255e-181	D_up	L076_RD_vs_D	2	DEG
ENSG00000203618	GP1BB	chr22	3.24949	0.812	0.421	5.83429e-182	2.13541e-177	D_down	L076_RD_vs_D	2	DEG
ENSG00000175197	DDIT3	chr12	-1.36081	0.391	0.932	5.38916e-170	1.97249e-165	D_up	L076_RD_vs_D	3	DEG
ENSG00000224032	EPB41L4A-AS1	chr5	-1.01657	0.457	0.944	8.00024e-168	2.92817e-163	D_up	L076_RD_vs_D	3	DEG
ENSG00000044574	HSPA5	chr9	-1.97848	0.722	0.992	4.31493e-166	1.57931e-161	D_up	L076_RD_vs_D	3	DEG
ENSG00000080822	CLDND1	chr3	-0.782235	0.316	0.884	2.43242e-159	8.90291e-155	D_up	L076_RD_vs_D	2	DEG
ENSG00000156508	EEF1A1	chr6	-0.917247	0.973	0.993	4.01095e-159	1.46805e-154	D_up	L076_RD_vs_D	2	DEG
ENSG00000100219	XBP1	chr22	-1.08172	0.521	0.948	3.77431e-157	1.38144e-152	D_up	L076_RD_vs_D	2	DEG
ENSG00000122257	RBBP6	chr16	-0.979284	0.499	0.969	8.28294e-155	3.03164e-150	D_up	L076_RD_vs_D	3	DEG
ENSG00000162664	ZNF326	chr1	-0.923472	0.453	0.949	1.14586e-151	4.19396e-147	D_up	L076_RD_vs_D	1	DEG
ENSG00000125347	IRF1	chr5	-1.76849	0.413	0.909	2.04399e-151	7.4812e-147	D_up	L076_RD_vs_D	2	DEG
ENSG00000124226	RNF114	chr20	-0.844974	0.431	0.932	1.25281e-150	4.5854e-146	D_up	L076_RD_vs_D	2	DEG
ENSG00000075415	SLC25A3	chr12	-0.973793	0.674	0.974	9.95751e-150	3.64455e-145	D_up	L076_RD_vs_D	2	DEG
ENSG00000146592	CREB5	chr7	-1.37877	0.196	0.792	2.29922e-149	8.41538e-145	D_up	L076_RD_vs_D	2	DEG
ENSG00000184205	TSPYL2	chrX	-1.22566	0.325	0.89	1.01765e-147	3.72469e-143	D_up	L076_RD_vs_D	2	DEG
ENSG00000196937	FAM3C	chr7	-0.771099	0.278	0.862	3.69152e-146	1.35113e-141	D_up	L076_RD_vs_D	1	DEG
ENSG00000144224	UBXN4	chr2	-0.940948	0.524	0.976	1.99942e-144	7.31806e-140	D_up	L076_RD_vs_D	2	DEG
ENSG00000085563	ABCB1	chr7	-1.16611	0.553	0.98	1.22923e-141	4.49912e-137	D_up	L076_RD_vs_D	2	DEG
ENSG00000122406	RPL5	chr1	-0.83649	0.9	0.982	1.27414e-141	4.66349e-137	D_up	L076_RD_vs_D	2	DEG
ENSG00000242125	SNHG3	chr1	-1.12561	0.417	0.919	4.28725e-140	1.56918e-135	D_up	L076_RD_vs_D	3	DEG
ENSG00000164758	MED30	chr8	-0.720203	0.39	0.895	1.02277e-138	3.74345e-134	D_up	L076_RD_vs_D	2	DEG
ENSG00000109332	UBE2D3	chr4	-0.797732	0.661	0.974	5.07468e-138	1.85738e-133	D_up	L076_RD_vs_D	2	DEG
ENSG00000169155	ZBTB43	chr9	-0.885082	0.287	0.837	4.61613e-136	1.68955e-131	D_up	L076_RD_vs_D	3	DEG
ENSG00000052841	TTC17	chr11	-0.930856	0.45	0.923	1.06159e-135	3.88551e-131	D_up	L076_RD_vs_D	1	DEG
ENSG00000184545	DUSP8	chr11	-0.879562	0.149	0.714	3.55347e-135	1.30061e-130	D_up	L076_RD_vs_D	1	DEG
ENSG00000198938	MT-CO3	chrM	-0.870234	0.856	0.995	1.12337e-134	4.11165e-130	D_up	L076_RD_vs_D	3	DEG
ENSG00000113328	CCNG1	chr5	-0.882921	0.515	0.946	6.28608e-134	2.30077e-129	D_up	L076_RD_vs_D	2	DEG
ENSG00000051108	HERPUD1	chr16	-0.905674	0.273	0.846	7.84784e-133	2.87239e-128	D_up	L076_RD_vs_D	3	DEG
ENSG00000119326	CTNNAL1	chr9	-0.714347	0.26	0.82	1.09394e-132	4.00394e-128	D_up	L076_RD_vs_D	2	DEG
ENSG00000141298	SSH2	chr17	-0.775798	0.499	0.948	1.71351e-132	6.27163e-128	D_up	L076_RD_vs_D	2	DEG
ENSG00000070501	POLB	chr8	-0.616524	0.304	0.842	1.87927e-132	6.87832e-128	D_up	L076_RD_vs_D	1	DEG
ENSG00000163605	PPP4R2	chr3	-0.665335	0.475	0.947	2.59918e-132	9.51325e-128	D_up	L076_RD_vs_D	1	DEG
ENSG00000108518	PFN1	chr17	1.61395	0.934	0.951	5.25613e-131	1.9238e-126	D_down	L076_RD_vs_D	2	DEG
ENSG00000146425	DYNLT1	chr6	-0.800218	0.437	0.913	1.92387e-130	7.04157e-126	D_up	L076_RD_vs_D	1	DEG
ENSG00000102580	DNAJC3	chr13	-0.81934	0.424	0.92	2.65896e-130	9.73207e-126	D_up	L076_RD_vs_D	3	DEG
ENSG00000196843	ARID5A	chr2	-0.908774	0.414	0.916	5.54785e-130	2.03057e-125	D_up	L076_RD_vs_D	1	DEG
ENSG00000176142	TMEM39A	chr3	-0.655211	0.212	0.747	9.83975e-129	3.60145e-124	D_up	L076_RD_vs_D	1	DEG
ENSG00000089693	MLF2	chr12	-0.66892	0.502	0.934	5.80401e-127	2.12432e-122	D_up	L076_RD_vs_D	2	DEG
ENSG00000197471	SPN	chr16	1.69316	0.644	0.279	6.03593e-127	2.20921e-122	D_down	L076_RD_vs_D	3	DEG
ENSG00000075790	BCAP29	chr7	-0.565874	0.39	0.885	1.46776e-126	5.37215e-122	D_up	L076_RD_vs_D	1	DEG
ENSG00000090520	DNAJB11	chr3	-0.687511	0.355	0.876	2.21906e-126	8.122e-122	D_up	L076_RD_vs_D	3	DEG
ENSG00000272886	DCP1A	chr3	-0.69805	0.443	0.926	5.78207e-126	2.11629e-121	D_up	L076_RD_vs_D	3	DEG
ENSG00000136003	ISCU	chr12	-0.519412	0.293	0.833	3.36734e-125	1.23248e-120	D_up	L076_RD_vs_D	2	DEG
ENSG00000197063	MAFG	chr17	-0.621568	0.371	0.888	6.78156e-125	2.48212e-120	D_up	L076_RD_vs_D	2	DEG
ENSG00000027697	IFNGR1	chr6	-0.650646	0.323	0.841	5.1348e-124	1.87939e-119	D_up	L076_RD_vs_D	1	DEG
ENSG00000154640	BTG3	chr21	-0.828634	0.566	0.969	9.54603e-124	3.49394e-119	D_up	L076_RD_vs_D	2	DEG
ENSG00000163682	RPL9	chr4	-0.721083	0.872	0.98	1.63591e-123	5.9876e-119	D_up	L076_RD_vs_D	2	DEG
ENSG00000154269	ENPP3	chr6	0.82239	0.365	0.034	4.69185e-123	1.71727e-118	D_down	L076_RD_vs_D	3	DEG
ENSG00000145247	OCIAD2	chr4	-0.54697	0.177	0.729	5.28481e-123	1.93429e-118	D_up	L076_RD_vs_D	2	DEG
ENSG00000090104	RGS1	chr1	-1.16605	0.277	0.797	4.16665e-122	1.52503e-117	D_up	L076_RD_vs_D	2	DEG
ENSG00000168374	ARF4	chr3	-0.859708	0.548	0.949	6.15152e-122	2.25152e-117	D_up	L076_RD_vs_D	2	DEG
ENSG00000023287	RB1CC1	chr8	-0.862386	0.519	0.974	8.54491e-122	3.12752e-117	D_up	L076_RD_vs_D	2	DEG
ENSG00000067064	IDI1	chr10	-0.98527	0.326	0.832	1.18725e-120	4.34546e-116	D_up	L076_RD_vs_D	3	DEG
ENSG00000197170	PSMD12	chr17	-0.57732	0.392	0.888	4.01587e-120	1.46985e-115	D_up	L076_RD_vs_D	1	DEG
ENSG00000106392	C1GALT1	chr7	-0.642913	0.277	0.808	7.1754e-120	2.62627e-115	D_up	L076_RD_vs_D	2	DEG
ENSG00000048405	ZNF800	chr7	-0.700919	0.4	0.897	2.14872e-119	7.86453e-115	D_up	L076_RD_vs_D	2	DEG
ENSG00000136381	IREB2	chr15	-0.559709	0.312	0.835	2.91303e-119	1.0662e-114	D_up	L076_RD_vs_D	1	DEG
ENSG00000198833	UBE2J1	chr6	-0.599152	0.423	0.897	8.42358e-119	3.08311e-114	D_up	L076_RD_vs_D	2	DEG
ENSG00000100129	EIF3L	chr22	-0.762488	0.61	0.949	4.73028e-118	1.73133e-113	D_up	L076_RD_vs_D	2	DEG
ENSG00000082515	MRPL22	chr5	-0.559107	0.381	0.865	7.94234e-118	2.90698e-113	D_up	L076_RD_vs_D	2	DEG
ENSG00000131508	UBE2D2	chr5	-0.681693	0.612	0.976	1.21376e-116	4.44248e-112	D_up	L076_RD_vs_D	2	DEG
ENSG00000153006	SREK1IP1	chr5	-0.597443	0.41	0.909	2.98714e-116	1.09332e-111	D_up	L076_RD_vs_D	2	DEG
ENSG00000162772	ATF3	chr1	-1.40803	0.431	0.93	2.37764e-115	8.70239e-111	D_up	L076_RD_vs_D	3	DEG
ENSG00000156256	USP16	chr21	-0.625566	0.418	0.901	3.76377e-115	1.37758e-110	D_up	L076_RD_vs_D	1	DEG
ENSG00000121073	SLC35B1	chr17	-0.448688	0.227	0.756	6.92469e-115	2.53451e-110	D_up	L076_RD_vs_D	2	low_l2FC
ENSG00000174574	AKIRIN1	chr1	-0.512293	0.329	0.847	2.84312e-114	1.04061e-109	D_up	L076_RD_vs_D	1	DEG
ENSG00000116560	SFPQ	chr1	-0.781803	0.696	0.989	4.52951e-114	1.65784e-109	D_up	L076_RD_vs_D	1	DEG
ENSG00000120686	UFM1	chr13	-0.524526	0.291	0.799	6.75474e-114	2.4723e-109	D_up	L076_RD_vs_D	2	DEG
ENSG00000122958	VPS26A	chr10	-0.518216	0.449	0.93	1.1571e-113	4.23511e-109	D_up	L076_RD_vs_D	1	DEG
ENSG00000167658	EEF2	chr19	-0.756188	0.872	0.986	1.80613e-113	6.61062e-109	D_up	L076_RD_vs_D	2	DEG
ENSG00000037637	FBXO42	chr1	-0.474387	0.234	0.765	5.6676e-113	2.0744e-108	D_up	L076_RD_vs_D	2	low_l2FC
ENSG00000156232	WHAMM	chr15	-0.749751	0.418	0.898	5.93055e-113	2.17064e-108	D_up	L076_RD_vs_D	3	DEG
ENSG00000136950	ARPC5L	chr9	-0.624046	0.42	0.899	6.10446e-113	2.23429e-108	D_up	L076_RD_vs_D	1	DEG
ENSG00000025156	HSF2	chr6	-0.593904	0.274	0.774	6.16525e-113	2.25654e-108	D_up	L076_RD_vs_D	2	DEG
ENSG00000104904	OAZ1	chr19	1.70852	0.843	0.9	1.72964e-112	6.33066e-108	D_down	L076_RD_vs_D	3	DEG
ENSG00000137817	PARP6	chr15	-0.479072	0.27	0.782	2.73714e-112	1.00182e-107	D_up	L076_RD_vs_D	2	low_l2FC
ENSG00000182934	SRPRA	chr11	-0.472552	0.276	0.794	2.81035e-112	1.02861e-107	D_up	L076_RD_vs_D	1	low_l2FC
ENSG00000164751	PEX2	chr8	-0.56761	0.31	0.798	1.6268e-111	5.95425e-107	D_up	L076_RD_vs_D	1	DEG
ENSG00000120889	TNFRSF10B	chr8	-0.68816	0.27	0.762	2.38481e-111	8.72863e-107	D_up	L076_RD_vs_D	2	DEG
ENSG00000003436	TFPI	chr2	-0.853467	0.482	0.93	4.55162e-111	1.66594e-106	D_up	L076_RD_vs_D	2	DEG
ENSG00000173575	CHD2	chr15	-0.822594	0.506	0.967	8.48732e-111	3.10645e-106	D_up	L076_RD_vs_D	2	DEG
ENSG00000118816	CCNI	chr4	-0.833817	0.68	0.968	1.99892e-110	7.31625e-106	D_up	L076_RD_vs_D	2	DEG
ENSG00000182149	IST1	chr16	-0.572111	0.423	0.912	2.17935e-109	7.97665e-105	D_up	L076_RD_vs_D	2	DEG
ENSG00000179094	PER1	chr17	-0.832833	0.531	0.969	2.67611e-109	9.79483e-105	D_up	L076_RD_vs_D	3	DEG
ENSG00000137876	RSL24D1	chr15	-0.702172	0.528	0.933	2.91206e-109	1.06584e-104	D_up	L076_RD_vs_D	2	DEG
ENSG00000111348	ARHGDIB	chr12	1.52888	0.85	0.916	9.64675e-109	3.53081e-104	D_down	L076_RD_vs_D	3	DEG
ENSG00000157954	WIPI2	chr7	-0.532916	0.446	0.899	9.73293e-109	3.56235e-104	D_up	L076_RD_vs_D	2	DEG
ENSG00000111711	GOLT1B	chr12	-0.573235	0.248	0.749	1.5558e-108	5.69438e-104	D_up	L076_RD_vs_D	2	DEG
ENSG00000172172	MRPL13	chr8	-0.438159	0.352	0.851	1.62161e-108	5.93526e-104	D_up	L076_RD_vs_D	2	low_l2FC
ENSG00000119414	PPP6C	chr9	-0.485006	0.452	0.913	4.33545e-108	1.58682e-103	D_up	L076_RD_vs_D	1	low_l2FC
ENSG00000101654	RNMT	chr18	-0.714832	0.465	0.927	6.68352e-108	2.44623e-103	D_up	L076_RD_vs_D	2	DEG
ENSG00000137947	GTF2B	chr1	-0.526919	0.455	0.919	6.99425e-108	2.55997e-103	D_up	L076_RD_vs_D	1	DEG
ENSG00000116741	RGS2	chr1	-1.09021	0.195	0.698	1.05167e-107	3.84921e-103	D_up	L076_RD_vs_D	1	DEG
ENSG00000133872	SARAF	chr8	-0.800552	0.668	0.975	1.91797e-107	7.01997e-103	D_up	L076_RD_vs_D	2	DEG
ENSG00000126524	SBDS	chr7	-0.585992	0.478	0.926	2.86524e-107	1.04871e-102	D_up	L076_RD_vs_D	2	DEG
ENSG00000068697	LAPTM4A	chr2	-0.794705	0.563	0.957	5.74328e-107	2.1021e-102	D_up	L076_RD_vs_D	2	DEG
ENSG00000115806	GORASP2	chr2	-0.574112	0.43	0.887	6.54119e-107	2.39414e-102	D_up	L076_RD_vs_D	2	DEG
ENSG00000153914	SREK1	chr5	-0.589547	0.45	0.917	8.9673e-107	3.28212e-102	D_up	L076_RD_vs_D	2	DEG
ENSG00000166598	HSP90B1	chr12	-1.18336	0.691	0.976	1.36384e-106	4.9918e-102	D_up	L076_RD_vs_D	3	DEG
ENSG00000077721	UBE2A	chrX	-0.490084	0.404	0.893	1.60332e-106	5.8683e-102	D_up	L076_RD_vs_D	1	low_l2FC
ENSG00000115944	COX7A2L	chr2	-0.508699	0.414	0.876	4.25026e-106	1.55564e-101	D_up	L076_RD_vs_D	2	DEG
ENSG00000189376	C8orf76	chr8	-0.427051	0.237	0.745	4.31815e-106	1.58049e-101	D_up	L076_RD_vs_D	1	low_l2FC
ENSG00000104969	SGTA	chr19	-0.472033	0.268	0.762	4.47042e-106	1.63622e-101	D_up	L076_RD_vs_D	2	low_l2FC
ENSG00000114784	EIF1B	chr3	-0.662724	0.569	0.96	1.10134e-105	4.03101e-101	D_up	L076_RD_vs_D	1	DEG
ENSG00000204628	RACK1	chr5	-0.6426	0.903	0.983	3.55818e-105	1.30233e-100	D_up	L076_RD_vs_D	3	DEG
ENSG00000196504	PRPF40A	chr2	-0.625955	0.518	0.954	7.70659e-105	2.82069e-100	D_up	L076_RD_vs_D	2	DEG
ENSG00000126709	IFI6	chr1	2.00082	0.694	0.417	7.96917e-105	2.91679e-100	D_down	L076_RD_vs_D	3	DEG
ENSG00000153989	NUS1	chr6	-0.599408	0.341	0.838	1.68529e-104	6.16832e-100	D_up	L076_RD_vs_D	2	DEG
ENSG00000153234	NR4A2	chr2	-1.04743	0.494	0.916	3.53345e-104	1.29328e-99	D_up	L076_RD_vs_D	1	DEG
ENSG00000100225	FBXO7	chr22	-0.550554	0.495	0.938	4.2185e-104	1.54401e-99	D_up	L076_RD_vs_D	2	DEG
ENSG00000101596	SMCHD1	chr18	-0.736033	0.506	0.958	4.84872e-104	1.77468e-99	D_up	L076_RD_vs_D	2	DEG
ENSG00000133169	BEX1	chrX	-0.70948	0.098	0.608	6.74696e-104	2.46946e-99	D_up	L076_RD_vs_D	1	DEG
ENSG00000255717	SNHG1	chr11	-0.63046	0.377	0.875	1.05037e-103	3.84446e-99	D_up	L076_RD_vs_D	2	DEG
ENSG00000133703	KRAS	chr12	-0.439178	0.43	0.905	1.34328e-103	4.91653e-99	D_up	L076_RD_vs_D	2	low_l2FC
ENSG00000187514	PTMA	chr2	0.712743	0.973	0.992	1.85209e-103	6.77883e-99	D_down	L076_RD_vs_D	1	DEG
ENSG00000163737	PF4	chr4	3.96378	0.255	0.01	1.5129e-102	5.53737e-98	D_down	L076_RD_vs_D	1	DEG
ENSG00000167004	PDIA3	chr15	-0.814365	0.672	0.97	1.71835e-102	6.28933e-98	D_up	L076_RD_vs_D	2	DEG
ENSG00000008018	PSMB1	chr6	-0.659778	0.652	0.957	1.72584e-102	6.31674e-98	D_up	L076_RD_vs_D	2	DEG
ENSG00000101290	CDS2	chr20	-0.471985	0.287	0.793	2.67302e-102	9.78352e-98	D_up	L076_RD_vs_D	2	low_l2FC
ENSG00000131143	COX4I1	chr16	-0.635506	0.815	0.984	6.95979e-102	2.54735e-97	D_up	L076_RD_vs_D	2	DEG
ENSG00000278311	GGNBP2	chr17	-0.558751	0.44	0.902	7.43456e-102	2.72112e-97	D_up	L076_RD_vs_D	1	DEG
ENSG00000135968	GCC2	chr2	-0.715292	0.372	0.841	7.78893e-102	2.85083e-97	D_up	L076_RD_vs_D	1	DEG
ENSG00000137409	MTCH1	chr6	-0.569055	0.369	0.834	8.71983e-102	3.19155e-97	D_up	L076_RD_vs_D	1	DEG
ENSG00000156482	RPL30	chr8	-0.569999	0.942	0.992	2.33933e-101	8.56219e-97	D_up	L076_RD_vs_D	2	DEG
ENSG00000112419	PHACTR2	chr6	-0.589235	0.388	0.88	1.11082e-100	4.06572e-96	D_up	L076_RD_vs_D	1	DEG
ENSG00000146278	PNRC1	chr6	-0.85716	0.639	0.974	1.81693e-100	6.65016e-96	D_up	L076_RD_vs_D	1	DEG
ENSG00000119689	DLST	chr14	-0.542221	0.374	0.857	2.29655e-100	8.4056e-96	D_up	L076_RD_vs_D	2	DEG
ENSG00000137955	RABGGTB	chr1	-0.472804	0.304	0.777	2.51008e-100	9.18714e-96	D_up	L076_RD_vs_D	2	low_l2FC
ENSG00000120705	ETF1	chr5	-0.487499	0.459	0.92	1.29692e-99	4.74686e-95	D_up	L076_RD_vs_D	2	low_l2FC
ENSG00000105329	TGFB1	chr19	2.0284	0.846	0.847	3.49827e-99	1.2804e-94	D_down	L076_RD_vs_D	2	DEG
ENSG00000111666	CHPT1	chr12	-0.503818	0.361	0.84	3.51115e-99	1.28512e-94	D_up	L076_RD_vs_D	1	DEG
ENSG00000175061	SNHG29	chr17	-0.805719	0.805	0.97	4.13353e-99	1.51291e-94	D_up	L076_RD_vs_D	3	DEG
ENSG00000114120	SLC25A36	chr3	-0.640778	0.462	0.917	1.34935e-98	4.93875e-94	D_up	L076_RD_vs_D	2	DEG
ENSG00000112339	HBS1L	chr6	-0.521235	0.42	0.889	1.63904e-98	5.99906e-94	D_up	L076_RD_vs_D	1	DEG
ENSG00000111897	SERINC1	chr6	-0.544053	0.392	0.853	3.32168e-98	1.21577e-93	D_up	L076_RD_vs_D	1	DEG
ENSG00000164305	CASP3	chr4	-0.473781	0.255	0.745	6.36727e-98	2.33048e-93	D_up	L076_RD_vs_D	1	low_l2FC
ENSG00000073614	KDM5A	chr12	-0.597808	0.403	0.872	8.45707e-98	3.09537e-93	D_up	L076_RD_vs_D	2	DEG
ENSG00000144747	TMF1	chr3	-0.487265	0.364	0.831	1.0409e-97	3.80978e-93	D_up	L076_RD_vs_D	2	low_l2FC
ENSG00000171863	RPS7	chr2	-0.564857	0.932	0.984	1.18689e-97	4.34415e-93	D_up	L076_RD_vs_D	2	DEG
ENSG00000067167	TRAM1	chr8	-0.504291	0.457	0.896	1.42245e-97	5.2063e-93	D_up	L076_RD_vs_D	2	DEG
ENSG00000056586	RC3H2	chr9	-0.47428	0.365	0.849	1.73786e-97	6.36076e-93	D_up	L076_RD_vs_D	1	low_l2FC
ENSG00000115239	ASB3	chr2	-0.459683	0.26	0.74	2.14842e-97	7.86344e-93	D_up	L076_RD_vs_D	1	low_l2FC
ENSG00000166747	AP1G1	chr16	-0.476767	0.352	0.836	2.49461e-97	9.13054e-93	D_up	L076_RD_vs_D	2	low_l2FC
ENSG00000168883	USP39	chr2	-0.478051	0.313	0.782	4.99335e-97	1.82762e-92	D_up	L076_RD_vs_D	2	low_l2FC
ENSG00000204386	NEU1	chr6	-0.650414	0.241	0.739	1.41964e-96	5.19604e-92	D_up	L076_RD_vs_D	2	DEG
ENSG00000251562	MALAT1	chr11	-1.04912	0.797	0.995	1.57225e-96	5.75458e-92	D_up	L076_RD_vs_D	2	DEG
ENSG00000165806	CASP7	chr10	-0.435173	0.115	0.585	1.83899e-96	6.73089e-92	D_up	L076_RD_vs_D	1	low_l2FC
ENSG00000213625	LEPROT	chr1	-0.531825	0.459	0.904	1.95067e-96	7.13964e-92	D_up	L076_RD_vs_D	2	DEG
ENSG00000072364	AFF4	chr5	-0.712635	0.541	0.963	1.62338e-95	5.94175e-91	D_up	L076_RD_vs_D	2	DEG
ENSG00000074695	LMAN1	chr18	-0.650006	0.462	0.91	1.74215e-95	6.37644e-91	D_up	L076_RD_vs_D	1	DEG
ENSG00000070756	PABPC1	chr8	-0.56459	0.88	0.99	5.52344e-95	2.02163e-90	D_up	L076_RD_vs_D	1	DEG
ENSG00000164674	SYTL3	chr6	-0.633951	0.202	0.692	5.57691e-95	2.04121e-90	D_up	L076_RD_vs_D	1	DEG
ENSG00000119048	UBE2B	chr5	-0.508816	0.473	0.914	1.21767e-94	4.45679e-90	D_up	L076_RD_vs_D	2	DEG
ENSG00000168522	FNTA	chr8	-0.516189	0.481	0.918	1.4041e-94	5.13914e-90	D_up	L076_RD_vs_D	2	DEG
ENSG00000165813	CCDC186	chr10	-0.43447	0.12	0.589	1.4571e-94	5.33315e-90	D_up	L076_RD_vs_D	2	low_l2FC
ENSG00000105821	DNAJC2	chr7	-0.554954	0.4	0.864	1.70194e-94	6.22927e-90	D_up	L076_RD_vs_D	1	DEG
ENSG00000141458	NPC1	chr18	-0.539698	0.108	0.57	2.09585e-94	7.67102e-90	D_up	L076_RD_vs_D	1	DEG
ENSG00000140563	MCTP2	chr15	-0.752492	0.543	0.957	2.19097e-94	8.01919e-90	D_up	L076_RD_vs_D	1	DEG
ENSG00000184432	COPB2	chr3	-0.518163	0.293	0.77	3.07579e-94	1.12577e-89	D_up	L076_RD_vs_D	1	DEG
ENSG00000137076	TLN1	chr9	2.15592	0.804	0.822	3.14789e-94	1.15216e-89	D_down	L076_RD_vs_D	2	DEG
ENSG00000171867	PRNP	chr20	-0.565354	0.294	0.768	6.16874e-94	2.25782e-89	D_up	L076_RD_vs_D	2	DEG
ENSG00000089157	RPLP0	chr12	-0.613093	0.932	0.99	1.08666e-93	3.97729e-89	D_up	L076_RD_vs_D	2	DEG
ENSG00000121644	DESI2	chr1	-0.391118	0.28	0.766	1.26007e-93	4.61199e-89	D_up	L076_RD_vs_D	1	low_l2FC
ENSG00000188177	ZC3H6	chr2	-0.490949	0.114	0.583	1.63761e-93	5.99383e-89	D_up	L076_RD_vs_D	1	low_l2FC
ENSG00000163877	SNIP1	chr1	-0.427613	0.202	0.669	1.84912e-93	6.76798e-89	D_up	L076_RD_vs_D	1	low_l2FC
ENSG00000168724	DNAJC21	chr5	-0.317576	0.346	0.826	2.29007e-93	8.38188e-89	D_up	L076_RD_vs_D	2	low_l2FC
ENSG00000152484	USP12	chr13	-0.662852	0.573	0.968	3.09288e-93	1.13203e-88	D_up	L076_RD_vs_D	2	DEG
ENSG00000078596	ITM2A	chrX	-0.872833	0.639	0.956	3.69605e-93	1.35279e-88	D_up	L076_RD_vs_D	2	DEG
ENSG00000158526	TSR2	chrX	-0.401455	0.283	0.749	4.30718e-93	1.57647e-88	D_up	L076_RD_vs_D	2	low_l2FC
ENSG00000172757	CFL1	chr11	1.34992	0.874	0.952	4.33766e-93	1.58763e-88	D_down	L076_RD_vs_D	2	DEG
ENSG00000129292	PHF20L1	chr8	-0.487004	0.395	0.865	4.41756e-93	1.61687e-88	D_up	L076_RD_vs_D	1	low_l2FC
ENSG00000151287	TEX30	chr13	-0.423136	0.268	0.757	5.712e-93	2.09065e-88	D_up	L076_RD_vs_D	1	low_l2FC
ENSG00000265681	RPL17	chr18	-0.597259	0.896	0.989	6.33871e-93	2.32003e-88	D_up	L076_RD_vs_D	2	DEG
ENSG00000118482	PHF3	chr6	-0.582373	0.416	0.881	1.31732e-92	4.82153e-88	D_up	L076_RD_vs_D	1	DEG
ENSG00000239305	RNF103	chr2	-0.470051	0.317	0.792	2.26587e-92	8.29333e-88	D_up	L076_RD_vs_D	2	low_l2FC
ENSG00000198034	RPS4X	chrX	-0.565946	0.929	0.981	2.57057e-92	9.40853e-88	D_up	L076_RD_vs_D	2	DEG
ENSG00000139112	GABARAPL1	chr12	-0.604636	0.354	0.838	2.83166e-92	1.03642e-87	D_up	L076_RD_vs_D	1	DEG
ENSG00000174748	RPL15	chr3	-0.559338	0.916	0.984	2.98602e-92	1.09291e-87	D_up	L076_RD_vs_D	2	DEG
ENSG00000083799	CYLD	chr16	-0.494487	0.336	0.821	3.07853e-92	1.12677e-87	D_up	L076_RD_vs_D	1	low_l2FC
ENSG00000112511	PHF1	chr6	-0.414713	0.244	0.725	3.26136e-92	1.19369e-87	D_up	L076_RD_vs_D	2	low_l2FC
ENSG00000167232	ZNF91	chr19	-0.448337	0.076	0.528	4.96387e-92	1.81683e-87	D_up	L076_RD_vs_D	1	low_l2FC
ENSG00000116793	PHTF1	chr1	-0.835413	0.514	0.948	1.11896e-91	4.0955e-87	D_up	L076_RD_vs_D	1	DEG
ENSG00000104164	BLOC1S6	chr15	-0.460028	0.392	0.858	1.39876e-91	5.1196e-87	D_up	L076_RD_vs_D	1	low_l2FC
ENSG00000149273	RPS3	chr11	-0.586903	0.941	0.992	1.55573e-91	5.69413e-87	D_up	L076_RD_vs_D	2	DEG
ENSG00000136240	KDELR2	chr7	-0.491087	0.455	0.888	1.75729e-91	6.43184e-87	D_up	L076_RD_vs_D	2	low_l2FC
ENSG00000164327	RICTOR	chr5	-0.548771	0.475	0.937	3.11338e-91	1.13953e-86	D_up	L076_RD_vs_D	2	DEG
ENSG00000111832	RWDD1	chr6	-0.436989	0.429	0.88	3.28584e-91	1.20265e-86	D_up	L076_RD_vs_D	1	low_l2FC
ENSG00000170345	FOS	chr14	-1.08231	0.592	0.956	6.78702e-91	2.48412e-86	D_up	L076_RD_vs_D	3	DEG
ENSG00000151893	CACUL1	chr10	-0.492446	0.427	0.892	7.10922e-91	2.60204e-86	D_up	L076_RD_vs_D	1	low_l2FC
ENSG00000136152	COG3	chr13	-0.445324	0.237	0.694	7.36701e-91	2.6964e-86	D_up	L076_RD_vs_D	1	low_l2FC
ENSG00000116754	SRSF11	chr1	-0.641684	0.586	0.976	8.36506e-91	3.06169e-86	D_up	L076_RD_vs_D	2	DEG
ENSG00000176624	MEX3C	chr18	-0.483385	0.407	0.864	1.23729e-90	4.5286e-86	D_up	L076_RD_vs_D	2	low_l2FC
ENSG00000168300	PCMTD1	chr8	-0.539611	0.476	0.933	1.26599e-90	4.63366e-86	D_up	L076_RD_vs_D	1	DEG
ENSG00000083937	CHMP2B	chr3	-0.348611	0.387	0.846	1.41741e-90	5.18787e-86	D_up	L076_RD_vs_D	1	low_l2FC
ENSG00000151332	MBIP	chr14	-0.422833	0.273	0.746	2.08878e-90	7.64515e-86	D_up	L076_RD_vs_D	1	low_l2FC
ENSG00000131375	CAPN7	chr3	-0.432997	0.25	0.723	7.92802e-90	2.90174e-85	D_up	L076_RD_vs_D	1	low_l2FC
ENSG00000115956	PLEK	chr2	2.70293	0.336	0.056	9.20448e-90	3.36893e-85	D_down	L076_RD_vs_D	2	DEG
ENSG00000196655	TRAPPC4	chr11	-0.360186	0.211	0.68	9.96266e-90	3.64643e-85	D_up	L076_RD_vs_D	2	low_l2FC
ENSG00000112031	MTRF1L	chr6	-0.42882	0.3	0.762	1.08221e-89	3.96098e-85	D_up	L076_RD_vs_D	1	low_l2FC
ENSG00000139168	ZCRB1	chr12	-0.410907	0.429	0.871	1.33133e-89	4.87281e-85	D_up	L076_RD_vs_D	2	low_l2FC
ENSG00000129083	COPB1	chr11	-0.544636	0.411	0.865	1.47375e-89	5.39406e-85	D_up	L076_RD_vs_D	2	DEG
ENSG00000285976	AL135905.2	chr6	-0.391049	0.283	0.756	1.51314e-89	5.53823e-85	D_up	L076_RD_vs_D	1	low_l2FC
ENSG00000165195	PIGA	chrX	-0.553073	0.251	0.715	2.59858e-89	9.51105e-85	D_up	L076_RD_vs_D	2	DEG
ENSG00000136560	TANK	chr2	-0.566487	0.368	0.844	3.7251e-89	1.36342e-84	D_up	L076_RD_vs_D	1	DEG
ENSG00000135241	PNPLA8	chr7	-0.5381	0.345	0.818	5.24528e-89	1.91983e-84	D_up	L076_RD_vs_D	1	DEG
ENSG00000169139	UBE2V2	chr8	-0.47802	0.403	0.842	7.37747e-89	2.70023e-84	D_up	L076_RD_vs_D	1	low_l2FC
ENSG00000124209	RAB22A	chr20	-0.372069	0.222	0.688	1.03785e-88	3.79863e-84	D_up	L076_RD_vs_D	2	low_l2FC
ENSG00000160932	LY6E	chr8	1.71873	0.899	0.933	1.16681e-88	4.27064e-84	D_down	L076_RD_vs_D	3	DEG
ENSG00000256223	ZNF10	chr12	-0.508702	0.263	0.718	1.17919e-88	4.31597e-84	D_up	L076_RD_vs_D	1	DEG
ENSG00000113194	FAF2	chr5	-0.473854	0.371	0.83	1.99229e-88	7.29198e-84	D_up	L076_RD_vs_D	3	low_l2FC
ENSG00000036054	TBC1D23	chr3	-0.443016	0.365	0.842	3.17418e-88	1.16178e-83	D_up	L076_RD_vs_D	2	low_l2FC
ENSG00000162298	SYVN1	chr11	-0.303168	0.124	0.587	3.42947e-88	1.25522e-83	D_up	L076_RD_vs_D	2	low_l2FC
ENSG00000115524	SF3B1	chr2	-0.607061	0.571	0.956	5.2286e-88	1.91372e-83	D_up	L076_RD_vs_D	2	DEG
ENSG00000091592	NLRP1	chr17	-0.568992	0.258	0.716	5.38386e-88	1.97055e-83	D_up	L076_RD_vs_D	2	DEG
ENSG00000109606	DHX15	chr4	-0.413717	0.405	0.872	7.95758e-88	2.91255e-83	D_up	L076_RD_vs_D	1	low_l2FC
ENSG00000059769	DNAJC25	chr9	-0.429665	0.114	0.561	8.10422e-88	2.96623e-83	D_up	L076_RD_vs_D	1	low_l2FC
ENSG00000124333	VAMP7	chrX	-0.316943	0.336	0.798	8.25712e-88	3.02219e-83	D_up	L076_RD_vs_D	1	low_l2FC
ENSG00000178127	NDUFV2	chr18	-0.51598	0.531	0.944	8.26482e-88	3.02501e-83	D_up	L076_RD_vs_D	1	DEG
ENSG00000070831	CDC42	chr1	-0.586034	0.665	0.971	9.82287e-88	3.59527e-83	D_up	L076_RD_vs_D	2	DEG
ENSG00000198961	PJA2	chr5	-0.590684	0.496	0.942	1.21919e-87	4.46237e-83	D_up	L076_RD_vs_D	2	DEG
ENSG00000129128	SPCS3	chr4	-0.39369	0.43	0.868	1.33312e-87	4.87935e-83	D_up	L076_RD_vs_D	1	low_l2FC
ENSG00000158195	WASF2	chr1	-0.458261	0.495	0.926	1.66292e-87	6.08646e-83	D_up	L076_RD_vs_D	1	low_l2FC
ENSG00000176973	FAM89B	chr11	0.55258	0.33	0.051	1.95777e-87	7.16565e-83	D_down	L076_RD_vs_D	1	DEG
ENSG00000118985	ELL2	chr5	-0.547231	0.431	0.896	2.88811e-87	1.05708e-82	D_up	L076_RD_vs_D	2	DEG
ENSG00000150403	TMCO3	chr13	-0.334737	0.341	0.822	3.72881e-87	1.36478e-82	D_up	L076_RD_vs_D	1	low_l2FC
ENSG00000153879	CEBPG	chr19	-0.380131	0.231	0.69	4.02276e-87	1.47237e-82	D_up	L076_RD_vs_D	1	low_l2FC
ENSG00000146282	RARS2	chr6	-0.400031	0.211	0.66	5.24078e-87	1.91818e-82	D_up	L076_RD_vs_D	1	low_l2FC
ENSG00000014123	UFL1	chr6	-0.472314	0.29	0.747	6.45493e-87	2.36257e-82	D_up	L076_RD_vs_D	1	low_l2FC
ENSG00000079332	SAR1A	chr10	-0.351433	0.355	0.804	1.04515e-86	3.82537e-82	D_up	L076_RD_vs_D	2	low_l2FC
ENSG00000122026	RPL21	chr13	-0.547518	0.921	0.983	1.53132e-86	5.60479e-82	D_up	L076_RD_vs_D	2	DEG
ENSG00000074842	MYDGF	chr19	-0.655559	0.44	0.852	1.62573e-86	5.95034e-82	D_up	L076_RD_vs_D	2	DEG
ENSG00000164543	STK17A	chr7	-0.493038	0.387	0.845	1.82702e-86	6.68708e-82	D_up	L076_RD_vs_D	1	low_l2FC
ENSG00000112033	PPARD	chr6	-0.342695	0.304	0.787	2.29679e-86	8.40647e-82	D_up	L076_RD_vs_D	1	low_l2FC
ENSG00000123136	DDX39A	chr19	-0.461697	0.414	0.875	2.31564e-86	8.47546e-82	D_up	L076_RD_vs_D	2	low_l2FC
ENSG00000047249	ATP6V1H	chr8	-0.484023	0.364	0.826	2.67356e-86	9.78551e-82	D_up	L076_RD_vs_D	1	low_l2FC
ENSG00000141551	CSNK1D	chr17	-0.49108	0.468	0.921	4.30535e-86	1.5758e-81	D_up	L076_RD_vs_D	1	low_l2FC
ENSG00000114062	UBE3A	chr15	-0.497286	0.498	0.939	5.57716e-86	2.0413e-81	D_up	L076_RD_vs_D	1	low_l2FC
ENSG00000154582	ELOC	chr8	-0.470794	0.53	0.938	6.21698e-86	2.27548e-81	D_up	L076_RD_vs_D	2	low_l2FC
ENSG00000116786	PLEKHM2	chr1	-0.459537	0.4	0.861	8.78388e-86	3.21499e-81	D_up	L076_RD_vs_D	2	low_l2FC
ENSG00000106052	TAX1BP1	chr7	-0.456855	0.492	0.916	9.63857e-86	3.52781e-81	D_up	L076_RD_vs_D	1	low_l2FC
ENSG00000175334	BANF1	chr11	1.44593	0.618	0.361	1.01854e-85	3.72795e-81	D_down	L076_RD_vs_D	2	DEG
ENSG00000122741	DCAF10	chr9	-0.397626	0.221	0.672	1.20529e-85	4.41148e-81	D_up	L076_RD_vs_D	1	low_l2FC
ENSG00000179454	KLHL28	chr14	-0.415541	0.214	0.655	1.23033e-85	4.50312e-81	D_up	L076_RD_vs_D	2	low_l2FC
ENSG00000114354	TFG	chr3	-0.467177	0.433	0.884	2.90644e-85	1.06379e-80	D_up	L076_RD_vs_D	1	low_l2FC
ENSG00000114125	RNF7	chr3	-0.416508	0.424	0.878	3.77066e-85	1.3801e-80	D_up	L076_RD_vs_D	1	low_l2FC
ENSG00000119844	AFTPH	chr2	-0.482868	0.362	0.813	5.06614e-85	1.85426e-80	D_up	L076_RD_vs_D	2	low_l2FC
ENSG00000136986	DERL1	chr8	-0.406775	0.313	0.757	5.72551e-85	2.0956e-80	D_up	L076_RD_vs_D	2	low_l2FC
ENSG00000114423	CBLB	chr3	-0.456305	0.302	0.776	6.37102e-85	2.33186e-80	D_up	L076_RD_vs_D	2	low_l2FC
ENSG00000116717	GADD45A	chr1	-0.824691	0.234	0.699	6.39407e-85	2.34029e-80	D_up	L076_RD_vs_D	2	DEG
ENSG00000114439	BBX	chr3	-0.614704	0.398	0.839	1.09179e-84	3.99606e-80	D_up	L076_RD_vs_D	2	DEG
ENSG00000108671	PSMD11	chr17	-0.278014	0.352	0.807	1.20568e-84	4.41291e-80	D_up	L076_RD_vs_D	1	low_l2FC
ENSG00000137575	SDCBP	chr8	-0.609584	0.544	0.953	1.21753e-84	4.4563e-80	D_up	L076_RD_vs_D	2	DEG
ENSG00000101367	MAPRE1	chr20	-0.395004	0.411	0.868	1.26586e-84	4.63316e-80	D_up	L076_RD_vs_D	2	low_l2FC
ENSG00000123124	WWP1	chr8	-0.38827	0.286	0.75	1.33245e-84	4.87691e-80	D_up	L076_RD_vs_D	1	low_l2FC
ENSG00000065613	SLK	chr10	-0.435836	0.367	0.823	1.46495e-84	5.36185e-80	D_up	L076_RD_vs_D	2	low_l2FC
ENSG00000100353	EIF3D	chr22	-0.487278	0.586	0.945	1.73133e-84	6.33685e-80	D_up	L076_RD_vs_D	2	low_l2FC
ENSG00000104765	BNIP3L	chr8	-0.592353	0.58	0.955	2.63674e-84	9.65073e-80	D_up	L076_RD_vs_D	1	DEG
ENSG00000163106	HPGDS	chr4	0.852128	0.367	0.077	2.79276e-84	1.02218e-79	D_down	L076_RD_vs_D	2	DEG
ENSG00000156304	SCAF4	chr21	-0.469763	0.446	0.897	3.57291e-84	1.30772e-79	D_up	L076_RD_vs_D	2	low_l2FC
ENSG00000188529	SRSF10	chr1	-0.612024	0.561	0.977	3.8397e-84	1.40537e-79	D_up	L076_RD_vs_D	2	DEG
ENSG00000009307	CSDE1	chr1	-0.540564	0.649	0.959	5.01757e-84	1.83648e-79	D_up	L076_RD_vs_D	2	DEG
ENSG00000075292	ZNF638	chr2	-0.462633	0.411	0.868	5.25736e-84	1.92425e-79	D_up	L076_RD_vs_D	1	low_l2FC
ENSG00000123562	MORF4L2	chrX	-0.505736	0.532	0.945	6.73206e-84	2.464e-79	D_up	L076_RD_vs_D	1	DEG
ENSG00000101445	PPP1R16B	chr20	-0.485951	0.434	0.882	7.26741e-84	2.65995e-79	D_up	L076_RD_vs_D	2	low_l2FC
ENSG00000032219	ARID4A	chr14	-0.392999	0.358	0.825	1.10791e-83	4.05507e-79	D_up	L076_RD_vs_D	2	low_l2FC
ENSG00000164944	VIRMA	chr8	-0.383259	0.293	0.755	1.80182e-83	6.59482e-79	D_up	L076_RD_vs_D	1	low_l2FC
ENSG00000099246	RAB18	chr10	-0.445114	0.358	0.821	2.06064e-83	7.54214e-79	D_up	L076_RD_vs_D	1	low_l2FC
ENSG00000023318	ERP44	chr9	-0.341544	0.414	0.862	3.05926e-83	1.11972e-78	D_up	L076_RD_vs_D	2	low_l2FC
ENSG00000170145	SIK2	chr11	-0.466951	0.299	0.767	3.54463e-83	1.29737e-78	D_up	L076_RD_vs_D	1	low_l2FC
ENSG00000166793	YPEL4	chr11	-0.511668	0.127	0.557	3.58154e-83	1.31088e-78	D_up	L076_RD_vs_D	1	DEG
ENSG00000185686	PRAME	chr22	-0.603114	0.342	0.775	3.61748e-83	1.32403e-78	D_up	L076_RD_vs_D	2	DEG
ENSG00000251136	AF117829.1	chr8	-0.420342	0.266	0.712	4.55638e-83	1.66768e-78	D_up	L076_RD_vs_D	1	low_l2FC
ENSG00000213523	SRA1	chr5	-0.415672	0.329	0.793	4.78375e-83	1.7509e-78	D_up	L076_RD_vs_D	2	low_l2FC
ENSG00000067334	DNTTIP2	chr1	-0.491834	0.312	0.757	5.21149e-83	1.90746e-78	D_up	L076_RD_vs_D	2	low_l2FC
ENSG00000170100	ZNF778	chr16	-0.46153	0.225	0.667	5.36956e-83	1.96531e-78	D_up	L076_RD_vs_D	1	low_l2FC
ENSG00000076108	BAZ2A	chr12	-0.384531	0.394	0.854	1.17719e-82	4.30865e-78	D_up	L076_RD_vs_D	1	low_l2FC
ENSG00000051620	HEBP2	chr6	-0.398694	0.371	0.82	1.44545e-82	5.29049e-78	D_up	L076_RD_vs_D	1	low_l2FC
ENSG00000134480	CCNH	chr5	-0.573031	0.486	0.929	1.82593e-82	6.68309e-78	D_up	L076_RD_vs_D	2	DEG
ENSG00000164056	SPRY1	chr4	-0.729319	0.463	0.848	2.35098e-82	8.60484e-78	D_up	L076_RD_vs_D	2	DEG
ENSG00000281649	EBLN3P	chr9	-0.337189	0.225	0.664	3.13491e-82	1.14741e-77	D_up	L076_RD_vs_D	1	low_l2FC
ENSG00000173726	TOMM20	chr1	-0.530682	0.576	0.947	3.32055e-82	1.21535e-77	D_up	L076_RD_vs_D	2	DEG
ENSG00000234741	GAS5	chr1	-0.718598	0.73	0.968	3.90058e-82	1.42765e-77	D_up	L076_RD_vs_D	3	DEG
ENSG00000117906	RCN2	chr15	-0.363555	0.203	0.659	5.48135e-82	2.00623e-77	D_up	L076_RD_vs_D	1	low_l2FC
ENSG00000160058	BSDC1	chr1	-0.442677	0.442	0.881	5.76892e-82	2.11148e-77	D_up	L076_RD_vs_D	2	low_l2FC
ENSG00000089289	IGBP1	chrX	-0.372505	0.413	0.855	7.05757e-82	2.58314e-77	D_up	L076_RD_vs_D	2	low_l2FC
ENSG00000143727	ACP1	chr2	-0.401363	0.479	0.893	7.3501e-82	2.69021e-77	D_up	L076_RD_vs_D	2	low_l2FC
ENSG00000102218	RP2	chrX	-0.37311	0.186	0.63	8.21188e-82	3.00563e-77	D_up	L076_RD_vs_D	2	low_l2FC
ENSG00000113013	HSPA9	chr5	-0.414224	0.473	0.92	9.48922e-82	3.47315e-77	D_up	L076_RD_vs_D	1	low_l2FC
ENSG00000286062	AC092353.2	chr5	-0.626646	0.036	0.446	1.04286e-81	3.81698e-77	D_up	L076_RD_vs_D	2	DEG
ENSG00000113811	SELENOK	chr3	-0.310823	0.514	0.91	1.34536e-81	4.92416e-77	D_up	L076_RD_vs_D	1	low_l2FC
ENSG00000213658	LAT	chr16	1.85088	0.657	0.397	1.34668e-81	4.929e-77	D_down	L076_RD_vs_D	2	DEG
ENSG00000084463	WBP11	chr12	-0.440281	0.437	0.876	1.93098e-81	7.06757e-77	D_up	L076_RD_vs_D	1	low_l2FC
ENSG00000253250	C8orf88	chr8	-0.409652	0.276	0.73	2.19104e-81	8.01944e-77	D_up	L076_RD_vs_D	1	low_l2FC
ENSG00000128585	MKLN1	chr7	-0.454692	0.443	0.894	2.48171e-81	9.08329e-77	D_up	L076_RD_vs_D	2	low_l2FC
ENSG00000102225	CDK16	chrX	-0.362762	0.307	0.749	2.66239e-81	9.74461e-77	D_up	L076_RD_vs_D	1	low_l2FC
ENSG00000183624	HMCES	chr3	-0.300338	0.312	0.753	2.75453e-81	1.00818e-76	D_up	L076_RD_vs_D	1	low_l2FC
ENSG00000175390	EIF3F	chr11	-0.579433	0.661	0.956	3.00729e-81	1.1007e-76	D_up	L076_RD_vs_D	2	DEG
ENSG00000104231	ZFAND1	chr8	-0.34534	0.352	0.8	4.98082e-81	1.82303e-76	D_up	L076_RD_vs_D	1	low_l2FC
ENSG00000100814	CCNB1IP1	chr14	-0.384305	0.342	0.796	5.50015e-81	2.01311e-76	D_up	L076_RD_vs_D	1	low_l2FC
ENSG00000101413	RPRD1B	chr20	-0.392568	0.27	0.723	6.79633e-81	2.48753e-76	D_up	L076_RD_vs_D	1	low_l2FC
ENSG00000008405	CRY1	chr12	-0.416172	0.206	0.649	8.77343e-81	3.21116e-76	D_up	L076_RD_vs_D	2	low_l2FC
ENSG00000140105	WARS	chr14	-0.524705	0.232	0.657	9.22806e-81	3.37756e-76	D_up	L076_RD_vs_D	2	DEG
ENSG00000154146	NRGN	chr11	2.83999	0.31	0.051	1.77688e-80	6.50354e-76	D_down	L076_RD_vs_D	2	DEG
ENSG00000143761	ARF1	chr1	-0.528245	0.719	0.968	1.93086e-80	7.06716e-76	D_up	L076_RD_vs_D	2	DEG
ENSG00000138674	SEC31A	chr4	-0.685823	0.509	0.917	2.43936e-80	8.92829e-76	D_up	L076_RD_vs_D	2	DEG
ENSG00000154305	MIA3	chr1	-0.397924	0.276	0.723	2.8753e-80	1.05239e-75	D_up	L076_RD_vs_D	1	low_l2FC
ENSG00000160741	CRTC2	chr1	-0.354288	0.162	0.598	3.12233e-80	1.1428e-75	D_up	L076_RD_vs_D	1	low_l2FC
ENSG00000113851	CRBN	chr3	-0.474801	0.394	0.821	5.15689e-80	1.88747e-75	D_up	L076_RD_vs_D	1	low_l2FC
ENSG00000106080	FKBP14	chr7	-0.431804	0.186	0.616	5.24654e-80	1.92029e-75	D_up	L076_RD_vs_D	1	low_l2FC
ENSG00000120709	FAM53C	chr5	-0.493482	0.329	0.764	6.16894e-80	2.25789e-75	D_up	L076_RD_vs_D	2	low_l2FC
ENSG00000153922	CHD1	chr5	-0.54852	0.508	0.955	6.7044e-80	2.45388e-75	D_up	L076_RD_vs_D	2	DEG
ENSG00000068305	MEF2A	chr15	-0.540077	0.436	0.893	9.70842e-80	3.55338e-75	D_up	L076_RD_vs_D	2	DEG
ENSG00000205758	CRYZL1	chr21	-0.412631	0.325	0.757	1.01564e-79	3.71733e-75	D_up	L076_RD_vs_D	1	low_l2FC
ENSG00000151092	NGLY1	chr3	-0.384103	0.403	0.853	1.22111e-79	4.4694e-75	D_up	L076_RD_vs_D	1	low_l2FC
ENSG00000136021	SCYL2	chr12	-0.284031	0.332	0.798	2.78108e-79	1.0179e-74	D_up	L076_RD_vs_D	1	low_l2FC
ENSG00000128534	LSM8	chr7	-0.341648	0.434	0.864	6.67837e-79	2.44435e-74	D_up	L076_RD_vs_D	1	low_l2FC
ENSG00000174106	LEMD3	chr12	-0.444761	0.294	0.725	1.16196e-78	4.25288e-74	D_up	L076_RD_vs_D	1	low_l2FC
ENSG00000155962	CLIC2	chrX	-0.48986	0.254	0.694	1.2602e-78	4.61246e-74	D_up	L076_RD_vs_D	2	low_l2FC
ENSG00000088986	DYNLL1	chr12	1.43718	0.521	0.218	1.56882e-78	5.74205e-74	D_down	L076_RD_vs_D	2	DEG
ENSG00000117410	ATP6V0B	chr1	-0.455724	0.479	0.886	1.67001e-78	6.11242e-74	D_up	L076_RD_vs_D	2	low_l2FC
ENSG00000130779	CLIP1	chr12	-0.374101	0.335	0.787	1.73443e-78	6.3482e-74	D_up	L076_RD_vs_D	2	low_l2FC
ENSG00000135541	AHI1	chr6	-0.500121	0.306	0.743	1.77669e-78	6.50285e-74	D_up	L076_RD_vs_D	2	DEG
ENSG00000100815	TRIP11	chr14	-0.421417	0.224	0.645	1.97228e-78	7.21876e-74	D_up	L076_RD_vs_D	1	low_l2FC
ENSG00000101384	JAG1	chr20	-0.574204	0.182	0.598	1.97376e-78	7.22417e-74	D_up	L076_RD_vs_D	1	DEG
ENSG00000172869	DMXL1	chr5	-0.296293	0.328	0.786	2.21567e-78	8.10956e-74	D_up	L076_RD_vs_D	2	low_l2FC
ENSG00000143669	LYST	chr1	-0.339291	0.203	0.65	2.56874e-78	9.40184e-74	D_up	L076_RD_vs_D	1	low_l2FC
ENSG00000225484	NUTM2B-AS1	chr10	-0.392161	0.476	0.913	2.86457e-78	1.04846e-73	D_up	L076_RD_vs_D	1	low_l2FC
ENSG00000131507	NDFIP1	chr5	-0.504967	0.514	0.952	3.46626e-78	1.26869e-73	D_up	L076_RD_vs_D	2	DEG
ENSG00000162645	GBP2	chr1	-0.457232	0.141	0.576	4.50622e-78	1.64932e-73	D_up	L076_RD_vs_D	1	low_l2FC
ENSG00000152332	UHMK1	chr1	-0.380363	0.281	0.707	4.7259e-78	1.72973e-73	D_up	L076_RD_vs_D	2	low_l2FC
ENSG00000132581	SDF2	chr17	-0.305916	0.273	0.724	5.45058e-78	1.99497e-73	D_up	L076_RD_vs_D	1	low_l2FC
ENSG00000163902	RPN1	chr3	-0.44023	0.554	0.944	7.29099e-78	2.66858e-73	D_up	L076_RD_vs_D	2	low_l2FC
ENSG00000156875	MFSD14A	chr1	-0.355225	0.271	0.718	7.6466e-78	2.79873e-73	D_up	L076_RD_vs_D	2	low_l2FC
ENSG00000164031	DNAJB14	chr4	-0.353781	0.328	0.768	8.22512e-78	3.01048e-73	D_up	L076_RD_vs_D	1	low_l2FC
ENSG00000198399	ITSN2	chr2	-0.417695	0.465	0.917	8.44979e-78	3.09271e-73	D_up	L076_RD_vs_D	2	low_l2FC
ENSG00000132950	ZMYM5	chr13	-0.3749	0.297	0.74	1.00982e-77	3.69602e-73	D_up	L076_RD_vs_D	1	low_l2FC
ENSG00000187257	RSBN1L	chr7	-0.36808	0.317	0.764	1.02031e-77	3.73445e-73	D_up	L076_RD_vs_D	1	low_l2FC
ENSG00000143158	MPC2	chr1	-0.385241	0.514	0.925	1.07974e-77	3.95197e-73	D_up	L076_RD_vs_D	1	low_l2FC
ENSG00000254772	EEF1G	chr11	-0.582394	0.846	0.976	1.33836e-77	4.89855e-73	D_up	L076_RD_vs_D	2	DEG
ENSG00000140264	SERF2	chr15	0.93668	0.902	0.969	1.37762e-77	5.04221e-73	D_down	L076_RD_vs_D	2	DEG
ENSG00000158710	TAGLN2	chr1	1.22997	0.926	0.963	1.44387e-77	5.28472e-73	D_down	L076_RD_vs_D	2	DEG
ENSG00000126945	HNRNPH2	chrX	-0.3039	0.391	0.82	1.72955e-77	6.33033e-73	D_up	L076_RD_vs_D	2	low_l2FC
ENSG00000168288	MMADHC	chr2	-0.370924	0.403	0.836	1.74345e-77	6.38119e-73	D_up	L076_RD_vs_D	2	low_l2FC
ENSG00000154359	LONRF1	chr8	-0.455722	0.381	0.84	1.76316e-77	6.45334e-73	D_up	L076_RD_vs_D	2	low_l2FC
ENSG00000057757	PITHD1	chr1	-0.40047	0.371	0.793	1.95138e-77	7.14223e-73	D_up	L076_RD_vs_D	2	low_l2FC
ENSG00000095564	BTAF1	chr10	-0.476795	0.431	0.891	2.24543e-77	8.21849e-73	D_up	L076_RD_vs_D	2	low_l2FC
ENSG00000174444	RPL4	chr15	-0.558121	0.873	0.98	2.32126e-77	8.49606e-73	D_up	L076_RD_vs_D	2	DEG
ENSG00000168118	RAB4A	chr1	-0.267597	0.307	0.757	2.34247e-77	8.57368e-73	D_up	L076_RD_vs_D	1	low_l2FC
ENSG00000116209	TMEM59	chr1	-0.320432	0.551	0.931	2.9623e-77	1.08423e-72	D_up	L076_RD_vs_D	1	low_l2FC
ENSG00000074319	TSG101	chr11	-0.322024	0.418	0.844	3.00706e-77	1.10061e-72	D_up	L076_RD_vs_D	1	low_l2FC
ENSG00000176209	SMIM19	chr8	-0.360655	0.446	0.864	3.13012e-77	1.14566e-72	D_up	L076_RD_vs_D	1	low_l2FC
ENSG00000100664	EIF5	chr14	-0.452412	0.505	0.94	3.16233e-77	1.15744e-72	D_up	L076_RD_vs_D	2	low_l2FC
ENSG00000197045	GMFB	chr14	-0.274879	0.101	0.522	3.18861e-77	1.16706e-72	D_up	L076_RD_vs_D	1	low_l2FC
ENSG00000048649	RSF1	chr11	-0.436709	0.442	0.89	5.47587e-77	2.00422e-72	D_up	L076_RD_vs_D	1	low_l2FC
ENSG00000171865	RNASEH1	chr2	-0.342867	0.206	0.635	7.70767e-77	2.82108e-72	D_up	L076_RD_vs_D	1	low_l2FC
ENSG00000080802	CNOT4	chr7	-0.424585	0.342	0.79	9.13938e-77	3.34511e-72	D_up	L076_RD_vs_D	2	low_l2FC
ENSG00000060339	CCAR1	chr10	-0.418484	0.398	0.829	9.24017e-77	3.382e-72	D_up	L076_RD_vs_D	1	low_l2FC
ENSG00000173801	JUP	chr17	-0.618203	0.384	0.78	1.08961e-76	3.98807e-72	D_up	L076_RD_vs_D	2	DEG
ENSG00000138448	ITGAV	chr2	-0.567182	0.483	0.951	1.25832e-76	4.60556e-72	D_up	L076_RD_vs_D	2	DEG
ENSG00000139163	ETNK1	chr12	-0.4097	0.408	0.841	1.31547e-76	4.81476e-72	D_up	L076_RD_vs_D	1	low_l2FC
ENSG00000085274	MYNN	chr3	-0.376786	0.172	0.598	1.52531e-76	5.58278e-72	D_up	L076_RD_vs_D	1	low_l2FC
ENSG00000131876	SNRPA1	chr15	-0.374481	0.43	0.866	1.53089e-76	5.6032e-72	D_up	L076_RD_vs_D	1	low_l2FC
ENSG00000114127	XRN1	chr3	-0.487857	0.442	0.897	1.57203e-76	5.75379e-72	D_up	L076_RD_vs_D	2	low_l2FC
ENSG00000111540	RAB5B	chr12	-0.331792	0.214	0.656	1.95936e-76	7.17146e-72	D_up	L076_RD_vs_D	2	low_l2FC
ENSG00000109920	FNBP4	chr11	-0.459771	0.443	0.896	2.11322e-76	7.7346e-72	D_up	L076_RD_vs_D	2	low_l2FC
ENSG00000138750	NUP54	chr4	-0.399972	0.387	0.825	2.48945e-76	9.11165e-72	D_up	L076_RD_vs_D	1	low_l2FC
ENSG00000107036	RIC1	chr9	-0.371166	0.374	0.836	2.97924e-76	1.09043e-71	D_up	L076_RD_vs_D	2	low_l2FC
ENSG00000110852	CLEC2B	chr12	-0.52109	0.483	0.927	3.69356e-76	1.35188e-71	D_up	L076_RD_vs_D	2	DEG
ENSG00000104331	IMPAD1	chr8	-0.338263	0.299	0.734	4.07882e-76	1.49289e-71	D_up	L076_RD_vs_D	1	low_l2FC
ENSG00000196531	NACA	chr12	-0.527123	0.88	0.984	5.05646e-76	1.85072e-71	D_up	L076_RD_vs_D	2	DEG
ENSG00000060688	SNRNP40	chr1	-0.285876	0.264	0.711	6.48207e-76	2.3725e-71	D_up	L076_RD_vs_D	1	low_l2FC
ENSG00000135655	USP15	chr12	-0.610796	0.547	0.959	6.82368e-76	2.49754e-71	D_up	L076_RD_vs_D	1	DEG
ENSG00000101557	USP14	chr18	-0.339724	0.431	0.881	9.33887e-76	3.41812e-71	D_up	L076_RD_vs_D	1	low_l2FC
ENSG00000134242	PTPN22	chr1	-0.505505	0.177	0.597	1.01914e-75	3.73017e-71	D_up	L076_RD_vs_D	1	DEG
ENSG00000178691	SUZ12	chr17	-0.409124	0.44	0.897	1.1834e-75	4.33138e-71	D_up	L076_RD_vs_D	2	low_l2FC
ENSG00000161057	PSMC2	chr7	-0.268433	0.319	0.746	1.78566e-75	6.53571e-71	D_up	L076_RD_vs_D	2	low_l2FC
ENSG00000170348	TMED10	chr14	-0.382225	0.387	0.818	1.96944e-75	7.20835e-71	D_up	L076_RD_vs_D	1	low_l2FC
ENSG00000139977	NAA30	chr14	-0.310554	0.147	0.555	2.18301e-75	7.99003e-71	D_up	L076_RD_vs_D	1	low_l2FC
ENSG00000164292	RHOBTB3	chr5	-0.369687	0.466	0.894	2.31249e-75	8.46396e-71	D_up	L076_RD_vs_D	2	low_l2FC
ENSG00000143815	LBR	chr1	-0.476203	0.38	0.817	2.44776e-75	8.95906e-71	D_up	L076_RD_vs_D	1	low_l2FC
ENSG00000162517	PEF1	chr1	-0.357327	0.312	0.763	2.91842e-75	1.06817e-70	D_up	L076_RD_vs_D	1	low_l2FC
ENSG00000145425	RPS3A	chr4	-0.516917	0.937	0.99	3.75421e-75	1.37408e-70	D_up	L076_RD_vs_D	2	DEG
ENSG00000165113	GKAP1	chr9	-0.421434	0.251	0.669	5.00395e-75	1.83149e-70	D_up	L076_RD_vs_D	2	low_l2FC
ENSG00000133639	BTG1	chr12	-0.672898	0.418	0.853	6.47753e-75	2.37084e-70	D_up	L076_RD_vs_D	1	DEG
ENSG00000163041	H3F3A	chr1	0.894318	0.912	0.976	6.72732e-75	2.46227e-70	D_down	L076_RD_vs_D	2	DEG
ENSG00000083896	YTHDC1	chr4	-0.534315	0.519	0.956	7.28232e-75	2.6654e-70	D_up	L076_RD_vs_D	2	DEG
ENSG00000061987	MON2	chr12	-0.474371	0.395	0.835	7.71324e-75	2.82312e-70	D_up	L076_RD_vs_D	2	low_l2FC
ENSG00000163900	TMEM41A	chr3	-0.402529	0.257	0.684	9.17262e-75	3.35727e-70	D_up	L076_RD_vs_D	1	low_l2FC
ENSG00000101782	RIOK3	chr18	-0.298913	0.433	0.862	1.03804e-74	3.79934e-70	D_up	L076_RD_vs_D	2	low_l2FC
ENSG00000138398	PPIG	chr2	-0.377819	0.509	0.928	1.11113e-74	4.06686e-70	D_up	L076_RD_vs_D	2	low_l2FC
ENSG00000065491	TBC1D22B	chr6	-0.354558	0.17	0.585	2.45486e-74	8.98503e-70	D_up	L076_RD_vs_D	1	low_l2FC
ENSG00000164609	SLU7	chr5	-0.361431	0.398	0.813	4.84318e-74	1.77265e-69	D_up	L076_RD_vs_D	1	low_l2FC
ENSG00000138018	SELENOI	chr2	-0.364286	0.237	0.657	5.30297e-74	1.94094e-69	D_up	L076_RD_vs_D	2	low_l2FC
ENSG00000114942	EEF1B2	chr2	-0.597932	0.825	0.973	5.42775e-74	1.98661e-69	D_up	L076_RD_vs_D	2	DEG
ENSG00000108039	XPNPEP1	chr10	-0.337092	0.338	0.767	6.87555e-74	2.51652e-69	D_up	L076_RD_vs_D	1	low_l2FC
ENSG00000182481	KPNA2	chr17	-0.265538	0.339	0.783	8.40715e-74	3.0771e-69	D_up	L076_RD_vs_D	2	low_l2FC
ENSG00000131013	PPIL4	chr6	-0.255253	0.316	0.751	8.54169e-74	3.12634e-69	D_up	L076_RD_vs_D	1	low_l2FC
ENSG00000090061	CCNK	chr14	-0.382652	0.404	0.84	1.08083e-73	3.95595e-69	D_up	L076_RD_vs_D	2	low_l2FC
ENSG00000239857	GET4	chr7	-0.339839	0.232	0.638	1.13923e-73	4.1697e-69	D_up	L076_RD_vs_D	1	low_l2FC
ENSG00000134049	IER3IP1	chr18	-0.26487	0.336	0.775	1.14065e-73	4.1749e-69	D_up	L076_RD_vs_D	2	low_l2FC
ENSG00000119899	SLC17A5	chr6	-0.254645	0.237	0.671	1.47106e-73	5.38421e-69	D_up	L076_RD_vs_D	1	low_l2FC
ENSG00000197008	ZNF138	chr7	-0.451353	0.283	0.7	1.63841e-73	5.99673e-69	D_up	L076_RD_vs_D	1	low_l2FC
ENSG00000144895	EIF2A	chr3	-0.441986	0.404	0.84	1.72281e-73	6.30564e-69	D_up	L076_RD_vs_D	1	low_l2FC
ENSG00000067248	DHX29	chr5	-0.362004	0.359	0.789	1.91299e-73	7.00172e-69	D_up	L076_RD_vs_D	2	low_l2FC
ENSG00000122218	COPA	chr1	-0.528678	0.501	0.927	2.65586e-73	9.72071e-69	D_up	L076_RD_vs_D	1	DEG
ENSG00000118473	SGIP1	chr1	-0.544851	0.051	0.43	3.11919e-73	1.14165e-68	D_up	L076_RD_vs_D	1	DEG
ENSG00000167110	GOLGA2	chr9	-0.295773	0.244	0.671	3.7721e-73	1.38063e-68	D_up	L076_RD_vs_D	1	low_l2FC
ENSG00000056097	ZFR	chr5	-0.358509	0.46	0.864	4.8761e-73	1.7847e-68	D_up	L076_RD_vs_D	2	low_l2FC
ENSG00000090615	GOLGA3	chr12	-0.314919	0.215	0.627	5.52818e-73	2.02337e-68	D_up	L076_RD_vs_D	1	low_l2FC
ENSG00000024862	CCDC28A	chr6	-0.298312	0.294	0.726	7.72509e-73	2.82746e-68	D_up	L076_RD_vs_D	1	low_l2FC
ENSG00000157800	SLC37A3	chr7	-0.284712	0.136	0.533	8.04117e-73	2.94315e-68	D_up	L076_RD_vs_D	1	low_l2FC
ENSG00000131503	ANKHD1	chr5	-0.389771	0.424	0.867	1.75908e-72	6.43842e-68	D_up	L076_RD_vs_D	2	low_l2FC
ENSG00000135093	USP30	chr12	-0.35721	0.16	0.559	1.84133e-72	6.73946e-68	D_up	L076_RD_vs_D	1	low_l2FC
ENSG00000100316	RPL3	chr22	-0.510721	0.937	0.989	2.12909e-72	7.79268e-68	D_up	L076_RD_vs_D	2	DEG
ENSG00000272888	LINC01578	chr15	-0.593204	0.605	0.971	3.06296e-72	1.12107e-67	D_up	L076_RD_vs_D	2	DEG
ENSG00000153037	SRP19	chr5	-0.32737	0.388	0.821	3.94687e-72	1.44459e-67	D_up	L076_RD_vs_D	1	low_l2FC
ENSG00000204256	BRD2	chr6	-0.49971	0.427	0.851	4.95905e-72	1.81506e-67	D_up	L076_RD_vs_D	2	low_l2FC
ENSG00000047315	POLR2B	chr4	-0.444807	0.413	0.828	5.59728e-72	2.04866e-67	D_up	L076_RD_vs_D	1	low_l2FC
ENSG00000087302	RTRAF	chr14	-0.366257	0.563	0.935	5.84944e-72	2.14095e-67	D_up	L076_RD_vs_D	2	low_l2FC
ENSG00000125249	RAP2A	chr13	-0.303271	0.248	0.66	6.80697e-72	2.49142e-67	D_up	L076_RD_vs_D	1	low_l2FC
ENSG00000169895	SYAP1	chrX	-0.533397	0.535	0.944	8.22603e-72	3.01081e-67	D_up	L076_RD_vs_D	1	DEG
ENSG00000104388	RAB2A	chr8	-0.568303	0.603	0.967	9.13299e-72	3.34277e-67	D_up	L076_RD_vs_D	1	DEG
ENSG00000197555	SIPA1L1	chr14	-0.558124	0.185	0.59	1.28099e-71	4.68854e-67	D_up	L076_RD_vs_D	1	DEG
ENSG00000168209	DDIT4	chr10	-0.930113	0.185	0.582	1.30192e-71	4.76516e-67	D_up	L076_RD_vs_D	1	DEG
ENSG00000101745	ANKRD12	chr18	-0.469994	0.483	0.921	1.4011e-71	5.12818e-67	D_up	L076_RD_vs_D	2	low_l2FC
ENSG00000110048	OSBP	chr11	-0.352366	0.342	0.766	1.51786e-71	5.55551e-67	D_up	L076_RD_vs_D	1	low_l2FC
ENSG00000111144	LTA4H	chr12	-0.326373	0.283	0.712	1.57714e-71	5.77248e-67	D_up	L076_RD_vs_D	1	low_l2FC
ENSG00000176018	LYSMD3	chr5	-0.301012	0.362	0.806	1.63174e-71	5.97234e-67	D_up	L076_RD_vs_D	2	low_l2FC
ENSG00000146729	NIPSNAP2	chr7	-0.360531	0.384	0.836	1.70609e-71	6.24446e-67	D_up	L076_RD_vs_D	1	low_l2FC
ENSG00000079459	FDFT1	chr8	-0.569958	0.495	0.881	2.7916e-71	1.02175e-66	D_up	L076_RD_vs_D	2	DEG
ENSG00000100941	PNN	chr14	-0.646302	0.537	0.969	2.99946e-71	1.09783e-66	D_up	L076_RD_vs_D	2	DEG
ENSG00000123349	PFDN5	chr12	-0.479187	0.742	0.972	3.18334e-71	1.16514e-66	D_up	L076_RD_vs_D	2	low_l2FC
ENSG00000081320	STK17B	chr2	-0.487342	0.518	0.926	3.23036e-71	1.18234e-66	D_up	L076_RD_vs_D	2	low_l2FC
ENSG00000108587	GOSR1	chr17	-0.3193	0.296	0.715	3.36465e-71	1.23149e-66	D_up	L076_RD_vs_D	1	low_l2FC
ENSG00000169057	MECP2	chrX	-0.312716	0.439	0.863	4.12381e-71	1.50936e-66	D_up	L076_RD_vs_D	1	low_l2FC
ENSG00000134108	ARL8B	chr3	-0.319527	0.374	0.823	4.63533e-71	1.69658e-66	D_up	L076_RD_vs_D	1	low_l2FC
ENSG00000068912	ERLEC1	chr2	-0.344552	0.307	0.729	4.70198e-71	1.72097e-66	D_up	L076_RD_vs_D	1	low_l2FC
ENSG00000117335	CD46	chr1	-0.334204	0.459	0.885	6.1715e-71	2.25883e-66	D_up	L076_RD_vs_D	2	low_l2FC
ENSG00000107937	GTPBP4	chr10	-0.44911	0.345	0.759	6.6466e-71	2.43272e-66	D_up	L076_RD_vs_D	1	low_l2FC
ENSG00000167193	CRK	chr17	-0.326967	0.165	0.574	8.16604e-71	2.98885e-66	D_up	L076_RD_vs_D	1	low_l2FC
ENSG00000173852	DPY19L1	chr7	-0.315924	0.346	0.777	1.08628e-70	3.97588e-66	D_up	L076_RD_vs_D	1	low_l2FC
ENSG00000125505	MBOAT7	chr19	-0.349519	0.293	0.717	1.27354e-70	4.66127e-66	D_up	L076_RD_vs_D	1	low_l2FC
ENSG00000185947	ZNF267	chr16	-0.410291	0.32	0.745	1.52085e-70	5.56647e-66	D_up	L076_RD_vs_D	1	low_l2FC
ENSG00000135842	NIBAN1	chr1	-0.386608	0.241	0.658	1.54028e-70	5.63759e-66	D_up	L076_RD_vs_D	1	low_l2FC
ENSG00000147677	EIF3H	chr8	-0.467921	0.714	0.974	2.19004e-70	8.01576e-66	D_up	L076_RD_vs_D	2	low_l2FC
ENSG00000135999	EPC2	chr2	-0.415572	0.326	0.756	3.00277e-70	1.09904e-65	D_up	L076_RD_vs_D	1	low_l2FC
ENSG00000177410	ZFAS1	chr20	-0.586345	0.693	0.97	3.35223e-70	1.22695e-65	D_up	L076_RD_vs_D	3	DEG
ENSG00000111647	UHRF1BP1L	chr12	-0.309321	0.307	0.74	3.41566e-70	1.25017e-65	D_up	L076_RD_vs_D	2	low_l2FC
ENSG00000106780	MEGF9	chr9	-0.36935	0.159	0.556	4.26839e-70	1.56227e-65	D_up	L076_RD_vs_D	1	low_l2FC
ENSG00000113649	TCERG1	chr5	-0.410476	0.433	0.861	4.31235e-70	1.57836e-65	D_up	L076_RD_vs_D	2	low_l2FC
ENSG00000114416	FXR1	chr3	-0.453891	0.564	0.949	4.79052e-70	1.75338e-65	D_up	L076_RD_vs_D	1	low_l2FC
ENSG00000198092	TMPRSS11F	chr4	-0.503254	0.115	0.51	5.2043e-70	1.90483e-65	D_up	L076_RD_vs_D	3	DEG
ENSG00000138069	RAB1A	chr2	-0.367178	0.465	0.9	5.99318e-70	2.19357e-65	D_up	L076_RD_vs_D	2	low_l2FC
ENSG00000142396	ERVK3-1	chr19	-0.250161	0.287	0.709	6.76926e-70	2.47762e-65	D_up	L076_RD_vs_D	1	low_l2FC
ENSG00000182827	ACBD3	chr1	-0.439149	0.382	0.801	7.13174e-70	2.61029e-65	D_up	L076_RD_vs_D	1	low_l2FC
ENSG00000139946	PELI2	chr14	-0.394001	0.172	0.594	7.48272e-70	2.73875e-65	D_up	L076_RD_vs_D	2	low_l2FC
ENSG00000153250	RBMS1	chr2	-0.307152	0.277	0.714	1.02005e-69	3.7335e-65	D_up	L076_RD_vs_D	1	low_l2FC
ENSG00000166200	COPS2	chr15	-0.301067	0.421	0.847	1.0293e-69	3.76735e-65	D_up	L076_RD_vs_D	1	low_l2FC
ENSG00000130164	LDLR	chr19	-0.752385	0.118	0.507	1.15496e-69	4.22727e-65	D_up	L076_RD_vs_D	3	DEG
ENSG00000129460	NGDN	chr14	-0.345718	0.315	0.716	1.34973e-69	4.94013e-65	D_up	L076_RD_vs_D	1	low_l2FC
ENSG00000176095	IP6K1	chr3	-0.286086	0.345	0.793	1.43592e-69	5.2556e-65	D_up	L076_RD_vs_D	2	low_l2FC
ENSG00000187446	CHP1	chr15	-0.336841	0.378	0.812	1.44538e-69	5.29023e-65	D_up	L076_RD_vs_D	1	low_l2FC
ENSG00000119655	NPC2	chr14	-0.414895	0.421	0.861	1.45363e-69	5.32045e-65	D_up	L076_RD_vs_D	2	low_l2FC
ENSG00000125107	CNOT1	chr16	-0.253434	0.47	0.896	1.51064e-69	5.52911e-65	D_up	L076_RD_vs_D	1	low_l2FC
ENSG00000102606	ARHGEF7	chr13	-0.434002	0.364	0.793	1.61717e-69	5.91901e-65	D_up	L076_RD_vs_D	1	low_l2FC
ENSG00000107854	TNKS2	chr10	-0.314116	0.338	0.755	2.15093e-69	7.87262e-65	D_up	L076_RD_vs_D	1	low_l2FC
ENSG00000154781	CCDC174	chr3	-0.33008	0.244	0.669	2.72561e-69	9.97601e-65	D_up	L076_RD_vs_D	1	low_l2FC
ENSG00000141452	RMC1	chr18	-0.331467	0.193	0.608	2.77976e-69	1.01742e-64	D_up	L076_RD_vs_D	1	low_l2FC
ENSG00000090470	PDCD7	chr15	-0.2964	0.258	0.676	3.13152e-69	1.14617e-64	D_up	L076_RD_vs_D	1	low_l2FC
ENSG00000166024	R3HCC1L	chr10	-0.325399	0.294	0.731	3.27013e-69	1.1969e-64	D_up	L076_RD_vs_D	1	low_l2FC
ENSG00000108344	PSMD3	chr17	-0.34327	0.378	0.798	3.2969e-69	1.2067e-64	D_up	L076_RD_vs_D	2	low_l2FC
ENSG00000115520	COQ10B	chr2	-0.259985	0.293	0.719	3.98931e-69	1.46013e-64	D_up	L076_RD_vs_D	1	low_l2FC
ENSG00000117758	STX12	chr1	-0.307127	0.257	0.677	4.82106e-69	1.76456e-64	D_up	L076_RD_vs_D	2	low_l2FC
ENSG00000102805	CLN5	chr13	-0.30322	0.234	0.638	6.56637e-69	2.40336e-64	D_up	L076_RD_vs_D	1	low_l2FC
ENSG00000105373	NOP53	chr19	-0.473933	0.658	0.97	8.42029e-69	3.08191e-64	D_up	L076_RD_vs_D	2	low_l2FC
ENSG00000076053	RBM7	chr11	-0.274621	0.257	0.676	1.018e-68	3.72597e-64	D_up	L076_RD_vs_D	1	low_l2FC
ENSG00000105722	ERF	chr19	-0.402248	0.293	0.711	1.06155e-68	3.8854e-64	D_up	L076_RD_vs_D	2	low_l2FC
ENSG00000176853	FAM91A1	chr8	-0.287517	0.323	0.75	1.06162e-68	3.88565e-64	D_up	L076_RD_vs_D	2	low_l2FC
ENSG00000078747	ITCH	chr20	-0.299304	0.47	0.91	1.42529e-68	5.2167e-64	D_up	L076_RD_vs_D	2	low_l2FC
ENSG00000172175	MALT1	chr18	-0.543951	0.199	0.591	1.68542e-68	6.16879e-64	D_up	L076_RD_vs_D	1	DEG
ENSG00000082153	BZW1	chr2	-0.392158	0.517	0.925	2.19006e-68	8.01583e-64	D_up	L076_RD_vs_D	1	low_l2FC
ENSG00000172262	ZNF131	chr5	-0.325282	0.42	0.85	2.24225e-68	8.20684e-64	D_up	L076_RD_vs_D	2	low_l2FC
ENSG00000164615	CAMLG	chr5	-0.280196	0.447	0.859	2.26729e-68	8.2985e-64	D_up	L076_RD_vs_D	2	low_l2FC
ENSG00000175105	ZNF654	chr3	-0.346545	0.345	0.769	2.88185e-68	1.05479e-63	D_up	L076_RD_vs_D	2	low_l2FC
ENSG00000115419	GLS	chr2	-0.544512	0.492	0.91	3.1537e-68	1.15428e-63	D_up	L076_RD_vs_D	2	DEG
ENSG00000095261	PSMD5	chr9	-0.29934	0.304	0.712	4.04943e-68	1.48213e-63	D_up	L076_RD_vs_D	1	low_l2FC
ENSG00000100393	EP300	chr22	-0.288792	0.369	0.811	4.21538e-68	1.54287e-63	D_up	L076_RD_vs_D	2	low_l2FC
ENSG00000105717	PBX4	chr19	-0.271731	0.403	0.847	5.89472e-68	2.15752e-63	D_up	L076_RD_vs_D	2	low_l2FC
ENSG00000101544	ADNP2	chr18	-0.292255	0.329	0.75	6.58606e-68	2.41056e-63	D_up	L076_RD_vs_D	2	low_l2FC
ENSG00000162702	ZNF281	chr1	-0.371317	0.299	0.715	9.41432e-68	3.44574e-63	D_up	L076_RD_vs_D	1	low_l2FC
ENSG00000197223	C1D	chr2	-0.329601	0.355	0.768	9.43892e-68	3.45474e-63	D_up	L076_RD_vs_D	1	low_l2FC
ENSG00000221914	PPP2R2A	chr8	-0.37115	0.444	0.891	1.32809e-67	4.86093e-63	D_up	L076_RD_vs_D	1	low_l2FC
ENSG00000135018	UBQLN1	chr9	-0.32569	0.473	0.892	1.33804e-67	4.89735e-63	D_up	L076_RD_vs_D	1	low_l2FC
ENSG00000113441	LNPEP	chr5	-0.299385	0.387	0.801	1.36463e-67	4.99467e-63	D_up	L076_RD_vs_D	2	low_l2FC
ENSG00000157107	FCHO2	chr5	-0.328132	0.251	0.667	2.08656e-67	7.63701e-63	D_up	L076_RD_vs_D	2	low_l2FC
ENSG00000048392	RRM2B	chr8	-0.266143	0.146	0.532	2.24729e-67	8.22529e-63	D_up	L076_RD_vs_D	1	low_l2FC
ENSG00000148248	SURF4	chr9	-0.413687	0.479	0.878	2.35686e-67	8.62636e-63	D_up	L076_RD_vs_D	1	low_l2FC
ENSG00000233968	AL157895.1	chr10	1.41649	0.736	0.735	2.75113e-67	1.00694e-62	D_down	L076_RD_vs_D	1	DEG
ENSG00000132823	OSER1	chr20	-0.368517	0.303	0.726	3.14059e-67	1.14949e-62	D_up	L076_RD_vs_D	1	low_l2FC
ENSG00000140391	TSPAN3	chr15	-0.252402	0.277	0.701	3.86751e-67	1.41555e-62	D_up	L076_RD_vs_D	1	low_l2FC
ENSG00000116030	SUMO1	chr2	-0.370879	0.509	0.922	4.00324e-67	1.46523e-62	D_up	L076_RD_vs_D	2	low_l2FC
ENSG00000168175	MAPK1IP1L	chr14	-0.467876	0.554	0.952	4.72128e-67	1.72804e-62	D_up	L076_RD_vs_D	1	low_l2FC
ENSG00000130734	ATG4D	chr19	-0.276569	0.266	0.678	5.24401e-67	1.91936e-62	D_up	L076_RD_vs_D	1	low_l2FC
ENSG00000162889	MAPKAPK2	chr1	-0.358379	0.416	0.842	5.8401e-67	2.13754e-62	D_up	L076_RD_vs_D	2	low_l2FC
ENSG00000104312	RIPK2	chr8	-0.386637	0.508	0.926	6.63395e-67	2.42809e-62	D_up	L076_RD_vs_D	1	low_l2FC
ENSG00000100731	PCNX1	chr14	-0.405662	0.222	0.625	7.00637e-67	2.5644e-62	D_up	L076_RD_vs_D	1	low_l2FC
ENSG00000164162	ANAPC10	chr4	-0.306327	0.264	0.67	7.12564e-67	2.60805e-62	D_up	L076_RD_vs_D	1	low_l2FC
ENSG00000146247	PHIP	chr6	-0.431797	0.501	0.941	7.53356e-67	2.75736e-62	D_up	L076_RD_vs_D	2	low_l2FC
ENSG00000010404	IDS	chrX	-0.39321	0.29	0.706	8.62172e-67	3.15564e-62	D_up	L076_RD_vs_D	2	low_l2FC
ENSG00000136758	YME1L1	chr10	-0.289047	0.442	0.878	9.06436e-67	3.31765e-62	D_up	L076_RD_vs_D	2	low_l2FC
ENSG00000187231	SESTD1	chr2	-0.397141	0.403	0.838	1.01627e-66	3.71966e-62	D_up	L076_RD_vs_D	2	low_l2FC
ENSG00000006007	GDE1	chr16	-0.272906	0.149	0.538	1.05412e-66	3.85818e-62	D_up	L076_RD_vs_D	2	low_l2FC
ENSG00000119707	RBM25	chr14	-0.395821	0.488	0.93	1.12699e-66	4.12491e-62	D_up	L076_RD_vs_D	1	low_l2FC
ENSG00000100764	PSMC1	chr14	-0.266348	0.42	0.845	1.3056e-66	4.77863e-62	D_up	L076_RD_vs_D	1	low_l2FC
ENSG00000258038	LINC02327	chr14	-0.405884	0.316	0.747	1.32189e-66	4.83823e-62	D_up	L076_RD_vs_D	1	low_l2FC
ENSG00000169902	TPST1	chr7	-0.419822	0.251	0.655	1.69229e-66	6.19396e-62	D_up	L076_RD_vs_D	2	low_l2FC
ENSG00000072849	DERL2	chr17	-0.262808	0.177	0.578	2.03953e-66	7.46487e-62	D_up	L076_RD_vs_D	1	low_l2FC
ENSG00000154719	MRPL39	chr21	-0.306517	0.202	0.595	2.16599e-66	7.92773e-62	D_up	L076_RD_vs_D	1	low_l2FC
ENSG00000142669	SH3BGRL3	chr1	1.76826	0.84	0.909	2.21287e-66	8.09933e-62	D_down	L076_RD_vs_D	3	DEG
ENSG00000138802	SEC24B	chr4	-0.404034	0.377	0.799	2.48697e-66	9.10254e-62	D_up	L076_RD_vs_D	2	low_l2FC
ENSG00000150961	SEC24D	chr4	-0.41146	0.225	0.625	2.57915e-66	9.43996e-62	D_up	L076_RD_vs_D	1	low_l2FC
ENSG00000113593	PPWD1	chr5	-0.30818	0.267	0.679	2.70218e-66	9.89027e-62	D_up	L076_RD_vs_D	1	low_l2FC
ENSG00000261371	PECAM1	chr17	1.58628	0.39	0.118	3.38016e-66	1.23717e-61	D_down	L076_RD_vs_D	2	DEG
ENSG00000029363	BCLAF1	chr6	-0.534961	0.543	0.95	3.42232e-66	1.2526e-61	D_up	L076_RD_vs_D	1	DEG
ENSG00000116747	RO60	chr1	-0.263749	0.416	0.831	3.9827e-66	1.45771e-61	D_up	L076_RD_vs_D	1	low_l2FC
ENSG00000129493	HEATR5A	chr14	-0.322216	0.12	0.5	4.33652e-66	1.58721e-61	D_up	L076_RD_vs_D	1	low_l2FC
ENSG00000166848	TERF2IP	chr16	-0.271863	0.414	0.83	4.65449e-66	1.70359e-61	D_up	L076_RD_vs_D	1	low_l2FC
ENSG00000138378	STAT4	chr2	-0.431573	0.355	0.77	6.44097e-66	2.35746e-61	D_up	L076_RD_vs_D	1	low_l2FC
ENSG00000011405	PIK3C2A	chr11	-0.378186	0.245	0.654	7.58264e-66	2.77532e-61	D_up	L076_RD_vs_D	2	low_l2FC
ENSG00000125875	TBC1D20	chr20	-0.260148	0.199	0.595	8.80626e-66	3.22318e-61	D_up	L076_RD_vs_D	1	low_l2FC
ENSG00000106025	TSPAN12	chr7	-0.462901	0.212	0.606	9.30533e-66	3.40584e-61	D_up	L076_RD_vs_D	1	low_l2FC
ENSG00000105856	HBP1	chr7	-0.337279	0.359	0.778	1.06243e-65	3.88861e-61	D_up	L076_RD_vs_D	1	low_l2FC
ENSG00000087460	GNAS	chr20	-0.37512	0.892	0.99	1.16817e-65	4.27562e-61	D_up	L076_RD_vs_D	3	low_l2FC
ENSG00000179218	CALR	chr19	-0.836984	0.694	0.968	1.38122e-65	5.0554e-61	D_up	L076_RD_vs_D	2	DEG
ENSG00000043093	DCUN1D1	chr3	-0.342769	0.306	0.723	1.38485e-65	5.06869e-61	D_up	L076_RD_vs_D	1	low_l2FC
ENSG00000072042	RDH11	chr14	-0.361356	0.183	0.567	1.48119e-65	5.4213e-61	D_up	L076_RD_vs_D	1	low_l2FC
ENSG00000047056	WDR37	chr10	-0.276719	0.205	0.604	1.48875e-65	5.44898e-61	D_up	L076_RD_vs_D	1	low_l2FC
ENSG00000134375	TIMM17A	chr1	-0.381821	0.302	0.713	1.50727e-65	5.51675e-61	D_up	L076_RD_vs_D	2	low_l2FC
ENSG00000168438	CDC40	chr6	-0.283481	0.238	0.631	1.58704e-65	5.80873e-61	D_up	L076_RD_vs_D	1	low_l2FC
ENSG00000052723	SIKE1	chr1	-0.313509	0.214	0.612	2.6141e-65	9.56786e-61	D_up	L076_RD_vs_D	1	low_l2FC
ENSG00000137154	RPS6	chr9	-0.483184	0.932	0.989	2.98375e-65	1.09208e-60	D_up	L076_RD_vs_D	2	low_l2FC
ENSG00000062650	WAPL	chr10	-0.256276	0.38	0.798	3.62313e-65	1.3261e-60	D_up	L076_RD_vs_D	1	low_l2FC
ENSG00000163050	COQ8A	chr1	-0.329476	0.273	0.664	4.49266e-65	1.64436e-60	D_up	L076_RD_vs_D	2	low_l2FC
ENSG00000134419	RPS15A	chr16	-0.489844	0.925	0.986	4.55622e-65	1.66762e-60	D_up	L076_RD_vs_D	2	low_l2FC
ENSG00000148090	AUH	chr9	-0.375545	0.392	0.806	4.99466e-65	1.82809e-60	D_up	L076_RD_vs_D	2	low_l2FC
ENSG00000139496	NUP58	chr13	-0.348959	0.38	0.8	5.31892e-65	1.94678e-60	D_up	L076_RD_vs_D	1	low_l2FC
ENSG00000178381	ZFAND2A	chr7	-0.314805	0.232	0.631	5.50839e-65	2.01613e-60	D_up	L076_RD_vs_D	2	low_l2FC
ENSG00000066557	LRRC40	chr1	-0.360325	0.245	0.64	6.25424e-65	2.28911e-60	D_up	L076_RD_vs_D	1	low_l2FC
ENSG00000089818	NECAP1	chr12	-0.341432	0.258	0.642	6.55499e-65	2.39919e-60	D_up	L076_RD_vs_D	1	low_l2FC
ENSG00000136536	2007-03-01	chr2	-0.335031	0.411	0.831	6.90167e-65	2.52608e-60	D_up	L076_RD_vs_D	1	low_l2FC
ENSG00000179335	CLK3	chr15	-0.25612	0.27	0.672	7.60607e-65	2.7839e-60	D_up	L076_RD_vs_D	1	low_l2FC
ENSG00000164828	SUN1	chr7	-0.286798	0.179	0.564	7.91589e-65	2.8973e-60	D_up	L076_RD_vs_D	1	low_l2FC
ENSG00000141367	CLTC	chr17	-0.357239	0.462	0.875	9.51903e-65	3.48406e-60	D_up	L076_RD_vs_D	1	low_l2FC
ENSG00000038219	BOD1L1	chr4	-0.376311	0.413	0.826	1.1211e-64	4.10336e-60	D_up	L076_RD_vs_D	1	low_l2FC
ENSG00000144566	RAB5A	chr3	-0.251851	0.385	0.798	1.18153e-64	4.32451e-60	D_up	L076_RD_vs_D	1	low_l2FC
ENSG00000109111	SUPT6H	chr17	-0.361499	0.423	0.848	1.54375e-64	5.65027e-60	D_up	L076_RD_vs_D	1	low_l2FC
ENSG00000128708	HAT1	chr2	-0.289917	0.365	0.795	1.57243e-64	5.75524e-60	D_up	L076_RD_vs_D	2	low_l2FC
ENSG00000049759	NEDD4L	chr18	-0.588811	0.463	0.875	1.84733e-64	6.76142e-60	D_up	L076_RD_vs_D	1	DEG
ENSG00000180530	NRIP1	chr21	-0.27883	0.248	0.663	1.85979e-64	6.80702e-60	D_up	L076_RD_vs_D	1	low_l2FC
ENSG00000115464	USP34	chr2	-0.359685	0.482	0.925	2.47893e-64	9.07313e-60	D_up	L076_RD_vs_D	2	low_l2FC
ENSG00000152242	C18orf25	chr18	-0.360068	0.307	0.728	3.11884e-64	1.14153e-59	D_up	L076_RD_vs_D	2	low_l2FC
ENSG00000133997	MED6	chr14	-0.303847	0.188	0.567	3.37345e-64	1.23472e-59	D_up	L076_RD_vs_D	1	low_l2FC
ENSG00000204178	MACO1	chr1	-0.310135	0.495	0.928	3.52691e-64	1.29088e-59	D_up	L076_RD_vs_D	2	low_l2FC
ENSG00000120805	ARL1	chr12	-0.254395	0.134	0.504	4.0827e-64	1.49431e-59	D_up	L076_RD_vs_D	1	low_l2FC
ENSG00000110651	CD81	chr11	-0.320411	0.177	0.576	4.80081e-64	1.75714e-59	D_up	L076_RD_vs_D	3	low_l2FC
ENSG00000081237	PTPRC	chr1	-0.509052	0.556	0.971	5.35127e-64	1.95862e-59	D_up	L076_RD_vs_D	2	DEG
ENSG00000175054	ATR	chr3	-0.431427	0.212	0.594	5.58114e-64	2.04275e-59	D_up	L076_RD_vs_D	1	low_l2FC
ENSG00000092820	EZR	chr6	-0.457202	0.382	0.795	6.14197e-64	2.24802e-59	D_up	L076_RD_vs_D	1	low_l2FC
ENSG00000007168	PAFAH1B1	chr17	-0.334698	0.518	0.947	6.62278e-64	2.424e-59	D_up	L076_RD_vs_D	2	low_l2FC
ENSG00000171928	TVP23B	chr17	-0.265176	0.182	0.581	7.36468e-64	2.69555e-59	D_up	L076_RD_vs_D	1	low_l2FC
ENSG00000011021	CLCN6	chr1	-0.33228	0.11	0.474	9.588e-64	3.5093e-59	D_up	L076_RD_vs_D	1	low_l2FC
ENSG00000100281	HMGXB4	chr22	-0.428713	0.356	0.743	1.13724e-63	4.16243e-59	D_up	L076_RD_vs_D	1	low_l2FC
ENSG00000143751	SDE2	chr1	-0.255234	0.382	0.8	1.18764e-63	4.34687e-59	D_up	L076_RD_vs_D	2	low_l2FC
ENSG00000116580	GON4L	chr1	-0.278939	0.317	0.724	1.35087e-63	4.94432e-59	D_up	L076_RD_vs_D	1	low_l2FC
ENSG00000196526	AFAP1	chr4	-0.374337	0.263	0.65	1.80566e-63	6.6089e-59	D_up	L076_RD_vs_D	1	low_l2FC
ENSG00000133858	ZFC3H1	chr12	-0.468668	0.413	0.811	1.95473e-63	7.15449e-59	D_up	L076_RD_vs_D	2	low_l2FC
ENSG00000153066	TXNDC11	chr16	-0.303166	0.316	0.743	2.31339e-63	8.46722e-59	D_up	L076_RD_vs_D	2	low_l2FC
ENSG00000006652	IFRD1	chr7	-0.469149	0.382	0.799	2.59105e-63	9.48352e-59	D_up	L076_RD_vs_D	1	low_l2FC
ENSG00000101752	MIB1	chr18	-0.36309	0.352	0.745	2.85794e-63	1.04603e-58	D_up	L076_RD_vs_D	1	low_l2FC
ENSG00000148572	NRBF2	chr10	-0.277865	0.169	0.555	3.02011e-63	1.10539e-58	D_up	L076_RD_vs_D	1	low_l2FC
ENSG00000162601	MYSM1	chr1	-0.361669	0.264	0.655	3.45063e-63	1.26297e-58	D_up	L076_RD_vs_D	1	low_l2FC
ENSG00000155307	SAMSN1	chr21	-0.348851	0.452	0.897	3.67529e-63	1.34519e-58	D_up	L076_RD_vs_D	1	low_l2FC
ENSG00000111011	RSRC2	chr12	-0.448932	0.534	0.921	5.3009e-63	1.94018e-58	D_up	L076_RD_vs_D	1	low_l2FC
ENSG00000130522	JUND	chr19	0.92827	0.889	0.987	6.07417e-63	2.22321e-58	D_down	L076_RD_vs_D	2	DEG
ENSG00000173273	TNKS	chr8	-0.438778	0.423	0.821	6.50911e-63	2.3824e-58	D_up	L076_RD_vs_D	2	low_l2FC
ENSG00000220205	VAMP2	chr17	-0.265349	0.456	0.874	7.1415e-63	2.61386e-58	D_up	L076_RD_vs_D	3	low_l2FC
ENSG00000163785	RYK	chr3	-0.342262	0.313	0.716	8.64946e-63	3.16579e-58	D_up	L076_RD_vs_D	2	low_l2FC
ENSG00000117859	OSBPL9	chr1	-0.39491	0.485	0.907	1.2991e-62	4.75483e-58	D_up	L076_RD_vs_D	2	low_l2FC
ENSG00000215021	PHB2	chr12	-0.418467	0.57	0.94	1.32908e-62	4.86455e-58	D_up	L076_RD_vs_D	2	low_l2FC
ENSG00000143947	RPS27A	chr2	-0.458642	0.912	0.987	1.56656e-62	5.73377e-58	D_up	L076_RD_vs_D	2	low_l2FC
ENSG00000139697	SBNO1	chr12	-0.314047	0.268	0.658	1.76586e-62	6.46322e-58	D_up	L076_RD_vs_D	1	low_l2FC
ENSG00000012983	MAP4K5	chr14	-0.331218	0.457	0.871	1.76957e-62	6.47682e-58	D_up	L076_RD_vs_D	2	low_l2FC
ENSG00000180304	OAZ2	chr15	-0.289043	0.193	0.568	1.85836e-62	6.80177e-58	D_up	L076_RD_vs_D	1	low_l2FC
ENSG00000138709	LARP1B	chr4	-0.329693	0.29	0.694	2.31439e-62	8.47089e-58	D_up	L076_RD_vs_D	1	low_l2FC
ENSG00000229989	MIR181A1HG	chr1	-0.67338	0.541	0.96	2.58776e-62	9.47147e-58	D_up	L076_RD_vs_D	2	DEG
ENSG00000169021	UQCRFS1	chr19	-0.405509	0.563	0.946	3.12589e-62	1.14411e-57	D_up	L076_RD_vs_D	2	low_l2FC
ENSG00000196262	PPIA	chr7	0.852461	0.866	0.959	3.17202e-62	1.16099e-57	D_down	L076_RD_vs_D	2	DEG
ENSG00000182372	CLN8	chr8	-0.373623	0.307	0.711	3.36564e-62	1.23186e-57	D_up	L076_RD_vs_D	2	low_l2FC
ENSG00000157450	RNF111	chr15	-0.359381	0.385	0.814	3.51404e-62	1.28618e-57	D_up	L076_RD_vs_D	1	low_l2FC
ENSG00000150459	SAP18	chr13	-0.359776	0.612	0.951	4.48285e-62	1.64077e-57	D_up	L076_RD_vs_D	1	low_l2FC
ENSG00000071537	SEL1L	chr14	-0.30092	0.257	0.65	4.59912e-62	1.68332e-57	D_up	L076_RD_vs_D	1	low_l2FC
ENSG00000174125	TLR1	chr4	-0.322418	0.076	0.426	4.96175e-62	1.81605e-57	D_up	L076_RD_vs_D	1	low_l2FC
ENSG00000109220	CHIC2	chr4	-0.283542	0.39	0.804	7.63322e-62	2.79384e-57	D_up	L076_RD_vs_D	1	low_l2FC
ENSG00000176407	KCMF1	chr2	-0.330392	0.416	0.836	1.06703e-61	3.90544e-57	D_up	L076_RD_vs_D	2	low_l2FC
ENSG00000173542	MOB1B	chr4	-0.407748	0.496	0.929	1.90499e-61	6.97244e-57	D_up	L076_RD_vs_D	2	low_l2FC
ENSG00000143870	PDIA6	chr2	-0.351121	0.519	0.894	1.99782e-61	7.31221e-57	D_up	L076_RD_vs_D	2	low_l2FC
ENSG00000135049	AGTPBP1	chr9	-0.35841	0.392	0.811	2.08002e-61	7.61309e-57	D_up	L076_RD_vs_D	2	low_l2FC
ENSG00000143862	ARL8A	chr1	-0.33018	0.381	0.806	2.54014e-61	9.29715e-57	D_up	L076_RD_vs_D	1	low_l2FC
ENSG00000211455	STK38L	chr12	-0.33733	0.225	0.62	2.61538e-61	9.57255e-57	D_up	L076_RD_vs_D	1	low_l2FC
ENSG00000185624	P4HB	chr17	-0.404795	0.576	0.936	2.89232e-61	1.05862e-56	D_up	L076_RD_vs_D	1	low_l2FC
ENSG00000188647	PTAR1	chr9	-0.330142	0.322	0.727	3.12161e-61	1.14254e-56	D_up	L076_RD_vs_D	1	low_l2FC
ENSG00000197006	METTL9	chr16	-0.256984	0.417	0.825	3.51568e-61	1.28678e-56	D_up	L076_RD_vs_D	2	low_l2FC
ENSG00000132466	ANKRD17	chr4	-0.397186	0.475	0.891	4.14647e-61	1.51765e-56	D_up	L076_RD_vs_D	1	low_l2FC
ENSG00000168769	TET2	chr4	-0.346535	0.433	0.848	4.23731e-61	1.5509e-56	D_up	L076_RD_vs_D	2	low_l2FC
ENSG00000115540	MOB4	chr2	-0.282547	0.384	0.792	6.72631e-61	2.4619e-56	D_up	L076_RD_vs_D	1	low_l2FC
ENSG00000144674	GOLGA4	chr3	-0.41676	0.452	0.861	7.39982e-61	2.70841e-56	D_up	L076_RD_vs_D	2	low_l2FC
ENSG00000121671	CRY2	chr11	-0.27783	0.173	0.547	7.67475e-61	2.80903e-56	D_up	L076_RD_vs_D	1	low_l2FC
ENSG00000115762	PLEKHB2	chr2	-0.323264	0.4	0.812	8.13319e-61	2.97683e-56	D_up	L076_RD_vs_D	1	low_l2FC
ENSG00000177879	AP3S1	chr5	-0.27912	0.418	0.824	8.14343e-61	2.98058e-56	D_up	L076_RD_vs_D	1	low_l2FC
ENSG00000197601	FAR1	chr11	-0.337581	0.431	0.87	1.10329e-60	4.03815e-56	D_up	L076_RD_vs_D	2	low_l2FC
ENSG00000119953	SMNDC1	chr10	-0.263333	0.294	0.684	1.45495e-60	5.32527e-56	D_up	L076_RD_vs_D	1	low_l2FC
ENSG00000164933	SLC25A32	chr8	-0.309522	0.284	0.688	1.72124e-60	6.2999e-56	D_up	L076_RD_vs_D	1	low_l2FC
ENSG00000138592	USP8	chr15	-0.275913	0.254	0.658	1.75657e-60	6.42923e-56	D_up	L076_RD_vs_D	1	low_l2FC
ENSG00000214026	MRPL23	chr11	0.77076	0.439	0.181	1.76544e-60	6.46169e-56	D_down	L076_RD_vs_D	1	DEG
ENSG00000147679	UTP23	chr8	-0.276019	0.227	0.619	2.03802e-60	7.45934e-56	D_up	L076_RD_vs_D	1	low_l2FC
ENSG00000174953	DHX36	chr3	-0.325288	0.339	0.746	2.3745e-60	8.69089e-56	D_up	L076_RD_vs_D	1	low_l2FC
ENSG00000250159	AC106791.1	chr5	-0.375484	0.15	0.519	2.72023e-60	9.95632e-56	D_up	L076_RD_vs_D	1	low_l2FC
ENSG00000120963	ZNF706	chr8	-0.419035	0.544	0.921	2.97747e-60	1.08978e-55	D_up	L076_RD_vs_D	1	low_l2FC
ENSG00000100991	TRPC4AP	chr20	-0.303281	0.404	0.831	2.98916e-60	1.09406e-55	D_up	L076_RD_vs_D	1	low_l2FC
ENSG00000181450	ZNF678	chr1	-0.332244	0.134	0.498	3.24798e-60	1.18879e-55	D_up	L076_RD_vs_D	1	low_l2FC
ENSG00000166471	TMEM41B	chr11	-0.315913	0.411	0.819	3.75801e-60	1.37547e-55	D_up	L076_RD_vs_D	2	low_l2FC
ENSG00000173230	GOLGB1	chr3	-0.311514	0.404	0.815	3.84703e-60	1.40805e-55	D_up	L076_RD_vs_D	1	low_l2FC
ENSG00000162191	UBXN1	chr11	-0.349341	0.545	0.916	4.04548e-60	1.48069e-55	D_up	L076_RD_vs_D	1	low_l2FC
ENSG00000120549	KIAA1217	chr10	-0.330463	0.244	0.632	4.076e-60	1.49186e-55	D_up	L076_RD_vs_D	2	low_l2FC
ENSG00000133816	MICAL2	chr11	-0.476381	0.306	0.703	4.79806e-60	1.75614e-55	D_up	L076_RD_vs_D	1	low_l2FC
ENSG00000198911	SREBF2	chr22	-0.34233	0.263	0.659	5.26827e-60	1.92824e-55	D_up	L076_RD_vs_D	2	low_l2FC
ENSG00000124614	RPS10	chr6	1.41157	0.675	0.705	5.39317e-60	1.97396e-55	D_down	L076_RD_vs_D	1	DEG
ENSG00000198887	SMC5	chr9	-0.280365	0.374	0.783	5.51426e-60	2.01827e-55	D_up	L076_RD_vs_D	1	low_l2FC
ENSG00000258890	CEP95	chr17	-0.27959	0.309	0.714	7.01047e-60	2.5659e-55	D_up	L076_RD_vs_D	1	low_l2FC
ENSG00000142227	EMP3	chr19	-0.668214	0.62	0.973	8.16613e-60	2.98889e-55	D_up	L076_RD_vs_D	2	DEG
ENSG00000100564	PIGH	chr14	-0.256455	0.219	0.599	8.43714e-60	3.08808e-55	D_up	L076_RD_vs_D	1	low_l2FC
ENSG00000145495	2006-03-01	chr5	-0.311619	0.494	0.933	9.29608e-60	3.40246e-55	D_up	L076_RD_vs_D	2	low_l2FC
ENSG00000253738	OTUD6B-AS1	chr8	-0.296612	0.293	0.681	1.0916e-59	3.99537e-55	D_up	L076_RD_vs_D	1	low_l2FC
ENSG00000112062	MAPK14	chr6	-0.343597	0.491	0.909	1.24274e-59	4.54856e-55	D_up	L076_RD_vs_D	2	low_l2FC
ENSG00000179532	DNHD1	chr11	-0.332057	0.104	0.455	1.58718e-59	5.80922e-55	D_up	L076_RD_vs_D	1	low_l2FC
ENSG00000151012	SLC7A11	chr4	-0.543067	0.157	0.532	1.68681e-59	6.17389e-55	D_up	L076_RD_vs_D	1	DEG
ENSG00000196776	CD47	chr3	-0.403356	0.349	0.741	2.38855e-59	8.74235e-55	D_up	L076_RD_vs_D	1	low_l2FC
ENSG00000217128	FNIP1	chr5	-0.28689	0.499	0.938	2.69653e-59	9.86959e-55	D_up	L076_RD_vs_D	2	low_l2FC
ENSG00000198265	HELZ	chr17	-0.303786	0.382	0.798	3.94712e-59	1.44469e-54	D_up	L076_RD_vs_D	2	low_l2FC
ENSG00000198743	SLC5A3	chr21	-0.311988	0.271	0.662	5.17089e-59	1.8926e-54	D_up	L076_RD_vs_D	1	low_l2FC
ENSG00000129351	ILF3	chr19	-0.371272	0.558	0.941	5.23366e-59	1.91557e-54	D_up	L076_RD_vs_D	2	low_l2FC
ENSG00000115109	EPB41L5	chr2	-0.319907	0.108	0.457	5.54481e-59	2.02946e-54	D_up	L076_RD_vs_D	2	low_l2FC
ENSG00000141030	COPS3	chr17	-0.258253	0.39	0.792	6.11189e-59	2.23701e-54	D_up	L076_RD_vs_D	2	low_l2FC
ENSG00000141646	SMAD4	chr18	-0.300439	0.339	0.736	7.5869e-59	2.77688e-54	D_up	L076_RD_vs_D	1	low_l2FC
ENSG00000092108	SCFD1	chr14	-0.354197	0.473	0.881	8.08652e-59	2.95975e-54	D_up	L076_RD_vs_D	2	low_l2FC
ENSG00000154727	GABPA	chr21	-0.294422	0.287	0.677	8.48387e-59	3.10518e-54	D_up	L076_RD_vs_D	1	low_l2FC
ENSG00000089916	GPATCH2L	chr14	-0.254718	0.371	0.776	1.19427e-58	4.37116e-54	D_up	L076_RD_vs_D	1	low_l2FC
ENSG00000025796	SEC63	chr6	-0.301047	0.486	0.89	1.35075e-58	4.94389e-54	D_up	L076_RD_vs_D	2	low_l2FC
ENSG00000133657	ATP13A3	chr3	-0.287345	0.258	0.664	1.80039e-58	6.58962e-54	D_up	L076_RD_vs_D	2	low_l2FC
ENSG00000138434	ITPRID2	chr2	-0.364635	0.481	0.906	1.98097e-58	7.25055e-54	D_up	L076_RD_vs_D	2	low_l2FC
ENSG00000113712	CSNK1A1	chr5	-0.289698	0.544	0.943	2.06652e-58	7.56368e-54	D_up	L076_RD_vs_D	2	low_l2FC
ENSG00000116191	RALGPS2	chr1	-0.376993	0.248	0.626	2.22388e-58	8.13964e-54	D_up	L076_RD_vs_D	1	low_l2FC
ENSG00000159322	ADPGK	chr15	-0.262119	0.313	0.7	2.2622e-58	8.2799e-54	D_up	L076_RD_vs_D	1	low_l2FC
ENSG00000006607	FARP2	chr2	-0.39625	0.208	0.576	2.55197e-58	9.34048e-54	D_up	L076_RD_vs_D	1	low_l2FC
ENSG00000114520	SNX4	chr3	-0.287588	0.317	0.712	3.22672e-58	1.18101e-53	D_up	L076_RD_vs_D	1	low_l2FC
ENSG00000083457	ITGAE	chr17	-0.250309	0.385	0.799	4.98584e-58	1.82487e-53	D_up	L076_RD_vs_D	3	low_l2FC
ENSG00000169762	TAPT1	chr4	-0.287402	0.434	0.855	5.65343e-58	2.06921e-53	D_up	L076_RD_vs_D	2	low_l2FC
ENSG00000121879	PIK3CA	chr3	-0.332108	0.449	0.884	5.8365e-58	2.13622e-53	D_up	L076_RD_vs_D	2	low_l2FC
ENSG00000064313	TAF2	chr8	-0.336867	0.368	0.779	6.32515e-58	2.31507e-53	D_up	L076_RD_vs_D	1	low_l2FC
ENSG00000170638	TRABD	chr22	-0.350523	0.372	0.763	6.61687e-58	2.42184e-53	D_up	L076_RD_vs_D	1	low_l2FC
ENSG00000182552	RWDD4	chr4	-0.261393	0.195	0.565	7.0372e-58	2.57569e-53	D_up	L076_RD_vs_D	1	low_l2FC
ENSG00000080546	SESN1	chr6	-0.252945	0.248	0.624	7.11698e-58	2.60489e-53	D_up	L076_RD_vs_D	2	low_l2FC
ENSG00000132424	PNISR	chr6	-0.415598	0.528	0.935	7.56613e-58	2.76928e-53	D_up	L076_RD_vs_D	2	low_l2FC
ENSG00000088992	TESC	chr12	1.63485	0.579	0.347	8.01754e-58	2.9345e-53	D_down	L076_RD_vs_D	2	DEG
ENSG00000110876	SELPLG	chr12	0.288921	0.232	0.037	8.54457e-58	3.1274e-53	D_down	L076_RD_vs_D	2	low_l2FC
ENSG00000146457	WTAP	chr6	-0.317156	0.551	0.951	8.91405e-58	3.26263e-53	D_up	L076_RD_vs_D	1	low_l2FC
ENSG00000135837	CEP350	chr1	-0.352319	0.387	0.794	1.00883e-57	3.69243e-53	D_up	L076_RD_vs_D	1	low_l2FC
ENSG00000168028	RPSA	chr3	-0.494912	0.872	0.974	1.1398e-57	4.17178e-53	D_up	L076_RD_vs_D	2	low_l2FC
ENSG00000119778	ATAD2B	chr2	-0.276858	0.457	0.875	1.14694e-57	4.19791e-53	D_up	L076_RD_vs_D	2	low_l2FC
ENSG00000145734	BDP1	chr5	-0.399769	0.365	0.751	1.25367e-57	4.58856e-53	D_up	L076_RD_vs_D	2	low_l2FC
ENSG00000008282	SYPL1	chr7	-0.273905	0.433	0.85	1.34542e-57	4.92438e-53	D_up	L076_RD_vs_D	1	low_l2FC
ENSG00000120616	EPC1	chr10	-0.423832	0.521	0.946	1.62345e-57	5.94199e-53	D_up	L076_RD_vs_D	2	low_l2FC
ENSG00000061936	SFSWAP	chr12	-0.308809	0.364	0.763	1.8202e-57	6.66213e-53	D_up	L076_RD_vs_D	1	low_l2FC
ENSG00000196247	ZNF107	chr7	-0.314052	0.266	0.65	2.1315e-57	7.80151e-53	D_up	L076_RD_vs_D	1	low_l2FC
ENSG00000185245	GP1BA	chr17	0.983138	0.19	0.02	2.30705e-57	8.44404e-53	D_down	L076_RD_vs_D	1	DEG
ENSG00000115355	CCDC88A	chr2	-0.348494	0.457	0.881	2.35938e-57	8.63555e-53	D_up	L076_RD_vs_D	2	low_l2FC
ENSG00000118762	PKD2	chr4	-0.402768	0.251	0.624	3.79165e-57	1.38778e-52	D_up	L076_RD_vs_D	2	low_l2FC
ENSG00000106299	WASL	chr7	-0.26125	0.319	0.712	4.6134e-57	1.68855e-52	D_up	L076_RD_vs_D	2	low_l2FC
ENSG00000165660	ABRAXAS2	chr10	-0.272457	0.14	0.495	5.20395e-57	1.9047e-52	D_up	L076_RD_vs_D	1	low_l2FC
ENSG00000205937	RNPS1	chr16	-0.316008	0.518	0.917	5.82332e-57	2.13139e-52	D_up	L076_RD_vs_D	2	low_l2FC
ENSG00000185728	YTHDF3	chr8	-0.269923	0.424	0.844	7.2634e-57	2.65848e-52	D_up	L076_RD_vs_D	1	low_l2FC
ENSG00000101901	ALG13	chrX	-0.274372	0.286	0.665	9.82166e-57	3.59483e-52	D_up	L076_RD_vs_D	1	low_l2FC
ENSG00000111615	KRR1	chr12	-0.269424	0.346	0.745	1.09742e-56	4.01665e-52	D_up	L076_RD_vs_D	1	low_l2FC
ENSG00000133226	SRRM1	chr1	-0.377723	0.593	0.964	1.48037e-56	5.41829e-52	D_up	L076_RD_vs_D	1	low_l2FC
ENSG00000107643	MAPK8	chr10	-0.340657	0.401	0.831	1.5275e-56	5.5908e-52	D_up	L076_RD_vs_D	1	low_l2FC
ENSG00000162231	NXF1	chr11	-0.285094	0.319	0.713	1.7941e-56	6.56658e-52	D_up	L076_RD_vs_D	2	low_l2FC
ENSG00000184357	HIST1H1B	chr6	0.634288	0.216	0.031	1.96423e-56	7.18928e-52	D_down	L076_RD_vs_D	2	DEG
ENSG00000108854	SMURF2	chr17	-0.300509	0.339	0.751	1.98875e-56	7.27903e-52	D_up	L076_RD_vs_D	2	low_l2FC
ENSG00000155463	OXA1L	chr14	-0.29763	0.468	0.87	2.04362e-56	7.47985e-52	D_up	L076_RD_vs_D	2	low_l2FC
ENSG00000198836	OPA1	chr3	-0.307843	0.431	0.865	2.22957e-56	8.16046e-52	D_up	L076_RD_vs_D	1	low_l2FC
ENSG00000147416	ATP6V1B2	chr8	-0.26822	0.162	0.519	2.65701e-56	9.72494e-52	D_up	L076_RD_vs_D	1	low_l2FC
ENSG00000152952	PLOD2	chr3	-0.296848	0.237	0.613	3.70402e-56	1.35571e-51	D_up	L076_RD_vs_D	1	low_l2FC
ENSG00000134531	EMP1	chr12	-0.441763	0.063	0.386	4.49777e-56	1.64623e-51	D_up	L076_RD_vs_D	2	low_l2FC
ENSG00000271869	AC026979.2	chr8	-0.267861	0.332	0.727	7.57897e-56	2.77398e-51	D_up	L076_RD_vs_D	3	low_l2FC
ENSG00000065243	PKN2	chr1	-0.279945	0.45	0.875	8.79301e-56	3.21833e-51	D_up	L076_RD_vs_D	2	low_l2FC
ENSG00000155254	MARVELD1	chr10	0.420009	0.261	0.053	9.34175e-56	3.41918e-51	D_down	L076_RD_vs_D	1	low_l2FC
ENSG00000170365	SMAD1	chr4	-0.261768	0.117	0.46	1.16055e-55	4.24771e-51	D_up	L076_RD_vs_D	1	low_l2FC
ENSG00000145241	CENPC	chr4	-0.407282	0.427	0.868	1.57335e-55	5.7586e-51	D_up	L076_RD_vs_D	1	low_l2FC
ENSG00000179119	SPTY2D1	chr11	-0.326574	0.317	0.704	1.57986e-55	5.78246e-51	D_up	L076_RD_vs_D	2	low_l2FC
ENSG00000188846	RPL14	chr3	-0.442308	0.905	0.989	1.87286e-55	6.85487e-51	D_up	L076_RD_vs_D	1	low_l2FC
ENSG00000196792	STRN3	chr14	-0.326125	0.313	0.699	2.22878e-55	8.15756e-51	D_up	L076_RD_vs_D	1	low_l2FC
ENSG00000112592	TBP	chr6	-0.26964	0.188	0.541	2.44174e-55	8.93701e-51	D_up	L076_RD_vs_D	1	low_l2FC
ENSG00000094975	SUCO	chr1	-0.286711	0.302	0.676	2.54206e-55	9.30419e-51	D_up	L076_RD_vs_D	2	low_l2FC
ENSG00000145675	PIK3R1	chr5	-0.353108	0.341	0.73	2.70304e-55	9.89339e-51	D_up	L076_RD_vs_D	2	low_l2FC
ENSG00000166710	B2M	chr15	0.711938	0.968	0.985	2.713e-55	9.92983e-51	D_down	L076_RD_vs_D	2	DEG
ENSG00000113161	HMGCR	chr5	-0.321604	0.089	0.413	3.15389e-55	1.15435e-50	D_up	L076_RD_vs_D	1	low_l2FC
ENSG00000080503	SMARCA2	chr9	-0.34147	0.524	0.912	4.08179e-55	1.49398e-50	D_up	L076_RD_vs_D	1	low_l2FC
ENSG00000142166	IFNAR1	chr21	-0.252894	0.29	0.67	4.22838e-55	1.54763e-50	D_up	L076_RD_vs_D	1	low_l2FC
ENSG00000180694	TMEM64	chr8	-0.312049	0.401	0.814	4.96942e-55	1.81886e-50	D_up	L076_RD_vs_D	1	low_l2FC
ENSG00000065548	ZC3H15	chr2	-0.320328	0.538	0.923	5.22654e-55	1.91296e-50	D_up	L076_RD_vs_D	1	low_l2FC
ENSG00000104408	EIF3E	chr8	-0.498868	0.746	0.965	6.61851e-55	2.42244e-50	D_up	L076_RD_vs_D	2	low_l2FC
ENSG00000011566	MAP4K3	chr2	-0.282216	0.381	0.762	6.71411e-55	2.45743e-50	D_up	L076_RD_vs_D	2	low_l2FC
ENSG00000163736	PPBP	chr4	3.45051	0.159	0.011	7.82582e-55	2.86433e-50	D_down	L076_RD_vs_D	1	DEG
ENSG00000106803	SEC61B	chr9	-0.361561	0.665	0.966	8.11458e-55	2.97002e-50	D_up	L076_RD_vs_D	1	low_l2FC
ENSG00000184785	SMIM10	chrX	0.346102	0.26	0.055	8.84046e-55	3.2357e-50	D_down	L076_RD_vs_D	1	low_l2FC
ENSG00000215301	DDX3X	chrX	-0.268583	0.42	0.839	9.28516e-55	3.39846e-50	D_up	L076_RD_vs_D	1	low_l2FC
ENSG00000153187	HNRNPU	chr1	1.14328	0.74	0.872	9.75618e-55	3.57086e-50	D_down	L076_RD_vs_D	3	DEG
ENSG00000168818	STX18	chr4	-0.273566	0.274	0.642	1.09894e-54	4.02224e-50	D_up	L076_RD_vs_D	1	low_l2FC
ENSG00000082074	FYB1	chr5	1.48357	0.476	0.226	1.44999e-54	5.30712e-50	D_down	L076_RD_vs_D	2	DEG
ENSG00000174373	RALGAPA1	chr14	-0.312629	0.274	0.651	1.45143e-54	5.31238e-50	D_up	L076_RD_vs_D	2	low_l2FC
ENSG00000108443	RPS6KB1	chr17	-0.271581	0.186	0.551	1.59492e-54	5.83758e-50	D_up	L076_RD_vs_D	1	low_l2FC
ENSG00000165494	PCF11	chr11	-0.414563	0.25	0.609	1.74744e-54	6.39582e-50	D_up	L076_RD_vs_D	3	low_l2FC
ENSG00000008952	SEC62	chr3	-0.267495	0.543	0.924	1.77571e-54	6.49928e-50	D_up	L076_RD_vs_D	1	low_l2FC
ENSG00000088448	ANKRD10	chr13	-0.313664	0.478	0.892	1.83461e-54	6.71486e-50	D_up	L076_RD_vs_D	1	low_l2FC
ENSG00000112343	TRIM38	chr6	-0.31623	0.15	0.496	1.98405e-54	7.26182e-50	D_up	L076_RD_vs_D	1	low_l2FC
ENSG00000163660	CCNL1	chr3	-0.499803	0.531	0.957	2.78525e-54	1.01943e-49	D_up	L076_RD_vs_D	2	low_l2FC
ENSG00000227398	KIF9-AS1	chr3	-0.290691	0.139	0.488	3.26544e-54	1.19518e-49	D_up	L076_RD_vs_D	2	low_l2FC
ENSG00000105983	LMBR1	chr7	-0.371532	0.417	0.817	3.27459e-54	1.19853e-49	D_up	L076_RD_vs_D	2	low_l2FC
ENSG00000174437	ATP2A2	chr12	-0.299929	0.423	0.811	3.57168e-54	1.30727e-49	D_up	L076_RD_vs_D	2	low_l2FC
ENSG00000287719	AP001531.1	chr18	0.267525	0.173	0.016	3.82651e-54	1.40054e-49	D_down	L076_RD_vs_D	1	low_l2FC
ENSG00000126777	KTN1	chr14	-0.435615	0.561	0.952	3.88427e-54	1.42168e-49	D_up	L076_RD_vs_D	1	low_l2FC
ENSG00000132323	ILKAP	chr2	-0.277102	0.421	0.824	4.2993e-54	1.57359e-49	D_up	L076_RD_vs_D	1	low_l2FC
ENSG00000106682	EIF4H	chr7	-0.286842	0.56	0.932	5.86391e-54	2.14625e-49	D_up	L076_RD_vs_D	2	low_l2FC
ENSG00000117616	RSRP1	chr1	-0.373882	0.483	0.875	6.12418e-54	2.24151e-49	D_up	L076_RD_vs_D	1	low_l2FC
ENSG00000131469	RPL27	chr17	-0.42678	0.812	0.977	6.16188e-54	2.25531e-49	D_up	L076_RD_vs_D	2	low_l2FC
ENSG00000145390	USP53	chr4	-0.330989	0.149	0.491	7.29219e-54	2.66901e-49	D_up	L076_RD_vs_D	1	low_l2FC
ENSG00000156502	SUPV3L1	chr10	-0.252566	0.227	0.591	7.61825e-54	2.78836e-49	D_up	L076_RD_vs_D	1	low_l2FC
ENSG00000137055	PLAA	chr9	-0.260043	0.287	0.648	9.01539e-54	3.29972e-49	D_up	L076_RD_vs_D	1	low_l2FC
ENSG00000137145	DENND4C	chr9	-0.261276	0.453	0.874	1.1395e-53	4.17069e-49	D_up	L076_RD_vs_D	2	low_l2FC
ENSG00000156860	FBRS	chr16	-0.301404	0.439	0.84	1.19766e-53	4.38355e-49	D_up	L076_RD_vs_D	1	low_l2FC
ENSG00000067900	ROCK1	chr18	-0.31483	0.498	0.886	1.21687e-53	4.45387e-49	D_up	L076_RD_vs_D	1	low_l2FC
ENSG00000106261	ZKSCAN1	chr7	-0.3156	0.232	0.6	1.25947e-53	4.60977e-49	D_up	L076_RD_vs_D	2	low_l2FC
ENSG00000158716	DUSP23	chr1	1.15785	0.495	0.25	1.33239e-53	4.87667e-49	D_down	L076_RD_vs_D	1	DEG
ENSG00000148339	SLC25A25	chr9	-0.309071	0.214	0.58	1.71407e-53	6.27367e-49	D_up	L076_RD_vs_D	2	low_l2FC
ENSG00000076321	KLHL20	chr1	-0.321887	0.25	0.607	2.16098e-53	7.90941e-49	D_up	L076_RD_vs_D	1	low_l2FC
ENSG00000081665	ZNF506	chr19	-0.260465	0.118	0.458	2.63727e-53	9.65266e-49	D_up	L076_RD_vs_D	1	low_l2FC
ENSG00000159140	SON	chr21	-0.453959	0.681	0.986	2.7582e-53	1.00953e-48	D_up	L076_RD_vs_D	2	low_l2FC
ENSG00000159840	ZYX	chr7	0.47075	0.53	0.913	3.20933e-53	1.17465e-48	D_down	L076_RD_vs_D	1	low_l2FC
ENSG00000155256	ZFYVE27	chr10	-0.254735	0.208	0.555	4.09907e-53	1.5003e-48	D_up	L076_RD_vs_D	1	low_l2FC
ENSG00000116406	EDEM3	chr1	-0.274495	0.195	0.55	4.67713e-53	1.71188e-48	D_up	L076_RD_vs_D	2	low_l2FC
ENSG00000109171	SLAIN2	chr4	-0.261035	0.29	0.667	5.27793e-53	1.93178e-48	D_up	L076_RD_vs_D	1	low_l2FC
ENSG00000104957	CCDC130	chr19	-0.274046	0.176	0.516	5.34751e-53	1.95724e-48	D_up	L076_RD_vs_D	1	low_l2FC
ENSG00000164587	RPS14	chr5	-0.438319	0.918	0.986	5.6987e-53	2.08578e-48	D_up	L076_RD_vs_D	3	low_l2FC
ENSG00000173848	NET1	chr10	-0.334017	0.491	0.898	6.25258e-53	2.28851e-48	D_up	L076_RD_vs_D	1	low_l2FC
ENSG00000068323	TFE3	chrX	-0.254165	0.167	0.507	6.68107e-53	2.44534e-48	D_up	L076_RD_vs_D	1	low_l2FC
ENSG00000165682	CLEC1B	chr12	1.16273	0.211	0.034	7.30306e-53	2.67299e-48	D_down	L076_RD_vs_D	2	DEG
ENSG00000117523	PRRC2C	chr1	-0.364206	0.586	0.967	8.23202e-53	3.013e-48	D_up	L076_RD_vs_D	1	low_l2FC
ENSG00000075426	FOSL2	chr2	-0.40506	0.192	0.537	8.59849e-53	3.14713e-48	D_up	L076_RD_vs_D	1	low_l2FC
ENSG00000127955	GNAI1	chr7	-0.430121	0.408	0.779	9.25747e-53	3.38833e-48	D_up	L076_RD_vs_D	2	low_l2FC
ENSG00000119231	SENP5	chr3	-0.354456	0.375	0.767	1.01458e-52	3.71345e-48	D_up	L076_RD_vs_D	2	low_l2FC
ENSG00000189403	HMGB1	chr13	0.85296	0.866	0.983	1.2704e-52	4.64979e-48	D_down	L076_RD_vs_D	1	DEG
ENSG00000109321	AREG	chr4	-0.68076	0.022	0.309	1.31307e-52	4.80598e-48	D_up	L076_RD_vs_D	3	DEG
ENSG00000166503	HDGFL3	chr15	-0.30533	0.14	0.473	1.3964e-52	5.11096e-48	D_up	L076_RD_vs_D	1	low_l2FC
ENSG00000156042	CFAP70	chr10	-0.303173	0.036	0.334	1.89153e-52	6.9232e-48	D_up	L076_RD_vs_D	1	low_l2FC
ENSG00000035720	STAP1	chr4	-0.314581	0.257	0.618	2.21624e-52	8.11165e-48	D_up	L076_RD_vs_D	1	low_l2FC
ENSG00000123983	ACSL3	chr2	-0.412343	0.231	0.579	2.32688e-52	8.51661e-48	D_up	L076_RD_vs_D	2	low_l2FC
ENSG00000074071	MRPS34	chr16	0.745577	0.398	0.157	2.35284e-52	8.61163e-48	D_down	L076_RD_vs_D	2	DEG
ENSG00000117000	RLF	chr1	-0.284527	0.4	0.807	2.40842e-52	8.81506e-48	D_up	L076_RD_vs_D	2	low_l2FC
ENSG00000114796	KLHL24	chr3	-0.308875	0.475	0.879	2.55634e-52	9.35647e-48	D_up	L076_RD_vs_D	2	low_l2FC
ENSG00000163661	PTX3	chr3	-0.442805	0.019	0.305	2.67352e-52	9.78536e-48	D_up	L076_RD_vs_D	2	low_l2FC
ENSG00000169704	GP9	chr3	2.52063	0.589	0.375	3.51996e-52	1.28834e-47	D_down	L076_RD_vs_D	2	DEG
ENSG00000136436	CALCOCO2	chr17	-0.252795	0.309	0.673	3.7781e-52	1.38282e-47	D_up	L076_RD_vs_D	1	low_l2FC
ENSG00000269893	SNHG8	chr4	-0.381559	0.671	0.958	4.13016e-52	1.51168e-47	D_up	L076_RD_vs_D	2	low_l2FC
ENSG00000166579	NDEL1	chr17	-0.312088	0.368	0.742	4.58893e-52	1.67959e-47	D_up	L076_RD_vs_D	1	low_l2FC
ENSG00000177954	RPS27	chr1	-0.371218	0.954	0.992	4.7428e-52	1.73591e-47	D_up	L076_RD_vs_D	2	low_l2FC
ENSG00000273559	CWC25	chr17	-0.284699	0.349	0.719	5.12882e-52	1.8772e-47	D_up	L076_RD_vs_D	1	low_l2FC
ENSG00000172845	SP3	chr2	-0.296115	0.439	0.848	6.57559e-52	2.40673e-47	D_up	L076_RD_vs_D	1	low_l2FC
ENSG00000166233	ARIH1	chr15	-0.34059	0.524	0.956	7.54611e-52	2.76195e-47	D_up	L076_RD_vs_D	2	low_l2FC
ENSG00000126070	AGO3	chr1	-0.257548	0.349	0.732	8.16525e-52	2.98856e-47	D_up	L076_RD_vs_D	1	low_l2FC
ENSG00000149100	EIF3M	chr11	-0.336208	0.596	0.94	9.37276e-52	3.43052e-47	D_up	L076_RD_vs_D	2	low_l2FC
ENSG00000204138	PHACTR4	chr1	-0.435387	0.541	0.954	1.15288e-51	4.21964e-47	D_up	L076_RD_vs_D	2	low_l2FC
ENSG00000001630	CYP51A1	chr7	-0.468433	0.205	0.541	1.53156e-51	5.60567e-47	D_up	L076_RD_vs_D	1	low_l2FC
ENSG00000115947	ORC4	chr2	-0.297691	0.469	0.874	1.61678e-51	5.91759e-47	D_up	L076_RD_vs_D	2	low_l2FC
ENSG00000156030	ELMSAN1	chr14	-0.263772	0.365	0.753	1.65479e-51	6.05669e-47	D_up	L076_RD_vs_D	1	low_l2FC
ENSG00000134744	TUT4	chr1	-0.258703	0.457	0.86	1.8334e-51	6.71042e-47	D_up	L076_RD_vs_D	2	low_l2FC
ENSG00000114857	NKTR	chr3	-0.280119	0.475	0.894	2.03799e-51	7.45926e-47	D_up	L076_RD_vs_D	2	low_l2FC
ENSG00000144713	RPL32	chr3	-0.378512	0.957	0.991	2.05894e-51	7.53593e-47	D_up	L076_RD_vs_D	2	low_l2FC
ENSG00000134986	NREP	chr5	1.23068	0.596	0.466	2.20271e-51	8.06213e-47	D_down	L076_RD_vs_D	2	DEG
ENSG00000105640	RPL18A	chr19	-0.437451	0.908	0.988	2.69606e-51	9.86786e-47	D_up	L076_RD_vs_D	2	low_l2FC
ENSG00000122482	ZNF644	chr1	-0.343258	0.46	0.876	2.77883e-51	1.01708e-46	D_up	L076_RD_vs_D	1	low_l2FC
ENSG00000139793	MBNL2	chr13	-0.280675	0.381	0.776	3.13067e-51	1.14586e-46	D_up	L076_RD_vs_D	2	low_l2FC
ENSG00000267265	AC011476.3	chr19	-0.384701	0.089	0.399	3.53927e-51	1.29541e-46	D_up	L076_RD_vs_D	3	low_l2FC
ENSG00000169967	MAP3K2	chr2	-0.258621	0.427	0.836	4.47897e-51	1.63935e-46	D_up	L076_RD_vs_D	2	low_l2FC
ENSG00000230424	EMC1-AS1	chr1	-0.318044	0.216	0.562	6.2348e-51	2.282e-46	D_up	L076_RD_vs_D	1	low_l2FC
ENSG00000173762	CD7	chr17	-0.314299	0.267	0.622	7.30888e-51	2.67512e-46	D_up	L076_RD_vs_D	1	low_l2FC
ENSG00000168904	LRRC28	chr15	-0.290362	0.169	0.506	7.98882e-51	2.92399e-46	D_up	L076_RD_vs_D	1	low_l2FC
ENSG00000067113	PLPP1	chr5	-0.284724	0.084	0.391	8.7912e-51	3.21767e-46	D_up	L076_RD_vs_D	1	low_l2FC
ENSG00000090989	EXOC1	chr4	-0.259195	0.25	0.606	9.63406e-51	3.52616e-46	D_up	L076_RD_vs_D	1	low_l2FC
ENSG00000143190	POU2F1	chr1	-0.302743	0.355	0.731	1.2324e-50	4.51071e-46	D_up	L076_RD_vs_D	2	low_l2FC
ENSG00000185946	RNPC3	chr1	-0.287031	0.218	0.572	1.45219e-50	5.31516e-46	D_up	L076_RD_vs_D	1	low_l2FC
ENSG00000233822	HIST1H2BN	chr6	-0.297798	0.203	0.55	1.52904e-50	5.59645e-46	D_up	L076_RD_vs_D	1	low_l2FC
ENSG00000010244	ZNF207	chr17	-0.300292	0.502	0.907	1.55832e-50	5.70359e-46	D_up	L076_RD_vs_D	1	low_l2FC
ENSG00000197372	ZNF675	chr19	-0.251647	0.17	0.503	1.74111e-50	6.37264e-46	D_up	L076_RD_vs_D	1	low_l2FC
ENSG00000257698	GIHCG	chr12	-0.513596	0.61	0.957	1.75321e-50	6.41692e-46	D_up	L076_RD_vs_D	2	DEG
ENSG00000130429	ARPC1B	chr7	1.30092	0.694	0.618	1.88364e-50	6.89433e-46	D_down	L076_RD_vs_D	3	DEG
ENSG00000137959	IFI44L	chr1	0.440166	0.312	0.085	1.99462e-50	7.30051e-46	D_down	L076_RD_vs_D	2	low_l2FC
ENSG00000166037	CEP57	chr11	-0.280755	0.404	0.796	2.35747e-50	8.62858e-46	D_up	L076_RD_vs_D	1	low_l2FC
ENSG00000058262	SEC61A1	chr3	-0.251462	0.338	0.704	2.60278e-50	9.52644e-46	D_up	L076_RD_vs_D	1	low_l2FC
ENSG00000115415	STAT1	chr2	-0.67786	0.317	0.639	3.33744e-50	1.22154e-45	D_up	L076_RD_vs_D	2	DEG
ENSG00000068650	ATP11A	chr13	-0.316942	0.365	0.748	3.75225e-50	1.37336e-45	D_up	L076_RD_vs_D	2	low_l2FC
ENSG00000117632	STMN1	chr1	1.68139	0.615	0.52	4.56402e-50	1.67048e-45	D_down	L076_RD_vs_D	3	DEG
ENSG00000129824	RPS4Y1	chrY	-0.454048	0.664	0.958	4.62916e-50	1.69432e-45	D_up	L076_RD_vs_D	2	low_l2FC
ENSG00000115760	BIRC6	chr2	-0.277112	0.502	0.914	4.88306e-50	1.78725e-45	D_up	L076_RD_vs_D	2	low_l2FC
ENSG00000071189	SNX13	chr7	-0.259609	0.16	0.498	5.33598e-50	1.95302e-45	D_up	L076_RD_vs_D	1	low_l2FC
ENSG00000128228	SDF2L1	chr22	-0.339607	0.163	0.502	5.37355e-50	1.96677e-45	D_up	L076_RD_vs_D	2	low_l2FC
ENSG00000104856	RELB	chr19	-0.279129	0.465	0.878	6.64502e-50	2.43214e-45	D_up	L076_RD_vs_D	2	low_l2FC
ENSG00000175602	CCDC85B	chr11	1.29134	0.595	0.462	6.67093e-50	2.44163e-45	D_down	L076_RD_vs_D	3	DEG
ENSG00000137574	TGS1	chr8	-0.265932	0.19	0.519	7.28823e-50	2.66757e-45	D_up	L076_RD_vs_D	1	low_l2FC
ENSG00000067365	METTL22	chr16	-0.257561	0.157	0.481	7.89193e-50	2.88853e-45	D_up	L076_RD_vs_D	1	low_l2FC
ENSG00000197989	SNHG12	chr1	-0.310036	0.209	0.557	8.56752e-50	3.1358e-45	D_up	L076_RD_vs_D	2	low_l2FC
ENSG00000198060	2005-03-01	chr10	-0.253061	0.387	0.772	9.13824e-50	3.34469e-45	D_up	L076_RD_vs_D	2	low_l2FC
ENSG00000119523	ALG2	chr9	-0.285429	0.208	0.556	9.32438e-50	3.41281e-45	D_up	L076_RD_vs_D	1	low_l2FC
ENSG00000143748	NVL	chr1	-0.265807	0.163	0.496	1.10586e-49	4.04755e-45	D_up	L076_RD_vs_D	1	low_l2FC
ENSG00000162924	REL	chr2	-0.35456	0.511	0.939	1.2077e-49	4.42032e-45	D_up	L076_RD_vs_D	2	low_l2FC
ENSG00000133740	E2F5	chr8	-0.266703	0.169	0.504	1.41519e-49	5.17973e-45	D_up	L076_RD_vs_D	1	low_l2FC
ENSG00000123636	BAZ2B	chr2	-0.298465	0.365	0.732	1.7264e-49	6.31878e-45	D_up	L076_RD_vs_D	1	low_l2FC
ENSG00000135048	CEMIP2	chr9	-0.349688	0.208	0.554	1.80888e-49	6.62069e-45	D_up	L076_RD_vs_D	1	low_l2FC
ENSG00000183891	TTC32	chr2	-0.257834	0.254	0.602	1.86831e-49	6.83819e-45	D_up	L076_RD_vs_D	1	low_l2FC
ENSG00000168394	TAP1	chr6	-0.349417	0.198	0.524	2.08269e-49	7.62285e-45	D_up	L076_RD_vs_D	2	low_l2FC
ENSG00000133731	IMPA1	chr8	-0.289013	0.271	0.625	2.47568e-49	9.06122e-45	D_up	L076_RD_vs_D	1	low_l2FC
ENSG00000138182	KIF20B	chr10	-0.308441	0.235	0.58	2.99957e-49	1.09787e-44	D_up	L076_RD_vs_D	2	low_l2FC
ENSG00000110700	RPS13	chr11	-0.40302	0.879	0.983	3.88557e-49	1.42216e-44	D_up	L076_RD_vs_D	2	low_l2FC
ENSG00000036257	CUL3	chr2	-0.314317	0.53	0.943	7.34947e-49	2.68998e-44	D_up	L076_RD_vs_D	2	low_l2FC
ENSG00000118515	SGK1	chr6	-0.54603	0.027	0.299	9.05247e-49	3.3133e-44	D_up	L076_RD_vs_D	2	DEG
ENSG00000140988	RPS2	chr16	-0.428446	0.938	0.991	1.0346e-48	3.78676e-44	D_up	L076_RD_vs_D	2	low_l2FC
ENSG00000204389	HSPA1A	chr6	1.43511	0.442	0.208	1.15648e-48	4.23283e-44	D_down	L076_RD_vs_D	1	DEG
ENSG00000086619	ERO1B	chr1	-0.281045	0.232	0.575	1.1872e-48	4.34528e-44	D_up	L076_RD_vs_D	1	low_l2FC
ENSG00000125148	MT2A	chr16	1.9654	0.654	0.514	1.45517e-48	5.32607e-44	D_down	L076_RD_vs_D	2	DEG
ENSG00000185246	PRPF39	chr14	-0.287606	0.255	0.598	2.00589e-48	7.34176e-44	D_up	L076_RD_vs_D	2	low_l2FC
ENSG00000095951	HIVEP1	chr6	-0.327091	0.274	0.618	2.11637e-48	7.74611e-44	D_up	L076_RD_vs_D	1	low_l2FC
ENSG00000083097	DOP1A	chr6	-0.264143	0.215	0.564	2.61305e-48	9.56403e-44	D_up	L076_RD_vs_D	1	low_l2FC
ENSG00000138593	SECISBP2L	chr15	-0.2817	0.452	0.859	3.48818e-48	1.27671e-43	D_up	L076_RD_vs_D	2	low_l2FC
ENSG00000265808	SEC22B	chr1	-0.295561	0.296	0.645	3.83418e-48	1.40335e-43	D_up	L076_RD_vs_D	1	low_l2FC
ENSG00000180228	PRKRA	chr2	-0.250703	0.303	0.659	4.54786e-48	1.66456e-43	D_up	L076_RD_vs_D	1	low_l2FC
ENSG00000162981	LRATD1	chr2	-0.478203	0.297	0.671	5.27974e-48	1.93244e-43	D_up	L076_RD_vs_D	1	low_l2FC
ENSG00000213639	PPP1CB	chr2	-0.251477	0.478	0.874	6.21849e-48	2.27603e-43	D_up	L076_RD_vs_D	2	low_l2FC
ENSG00000158869	FCER1G	chr1	1.52723	0.495	0.264	7.91544e-48	2.89713e-43	D_down	L076_RD_vs_D	3	DEG
ENSG00000132842	AP3B1	chr5	-0.292919	0.41	0.786	1.38987e-47	5.08707e-43	D_up	L076_RD_vs_D	2	low_l2FC
ENSG00000205542	TMSB4X	chrX	2.14044	0.941	0.967	1.67187e-47	6.11921e-43	D_down	L076_RD_vs_D	1	DEG
ENSG00000139154	AEBP2	chr12	-0.258426	0.284	0.641	1.85675e-47	6.79587e-43	D_up	L076_RD_vs_D	1	low_l2FC
ENSG00000164190	NIPBL	chr5	-0.324184	0.517	0.935	2.20343e-47	8.06478e-43	D_up	L076_RD_vs_D	2	low_l2FC
ENSG00000125991	ERGIC3	chr20	-0.269203	0.534	0.901	2.28234e-47	8.35359e-43	D_up	L076_RD_vs_D	2	low_l2FC
ENSG00000185201	IFITM2	chr11	1.21004	0.519	0.308	3.12742e-47	1.14467e-42	D_down	L076_RD_vs_D	3	DEG
ENSG00000063177	RPL18	chr19	-0.374699	0.911	0.985	3.19659e-47	1.16998e-42	D_up	L076_RD_vs_D	2	low_l2FC
ENSG00000151553	FAM160B1	chr10	-0.268262	0.343	0.715	3.34823e-47	1.22548e-42	D_up	L076_RD_vs_D	2	low_l2FC
ENSG00000109062	SLC9A3R1	chr17	0.733228	0.294	0.085	3.42777e-47	1.2546e-42	D_down	L076_RD_vs_D	2	DEG
ENSG00000124198	ARFGEF2	chr20	-0.270077	0.403	0.778	3.94727e-47	1.44474e-42	D_up	L076_RD_vs_D	2	low_l2FC
ENSG00000161970	RPL26	chr17	-0.384894	0.916	0.984	4.09724e-47	1.49963e-42	D_up	L076_RD_vs_D	3	low_l2FC
ENSG00000077150	NFKB2	chr10	-0.311109	0.274	0.626	4.43727e-47	1.62408e-42	D_up	L076_RD_vs_D	1	low_l2FC
ENSG00000229117	RPL41	chr12	0.431122	0.967	0.99	5.93565e-47	2.17251e-42	D_down	L076_RD_vs_D	1	low_l2FC
ENSG00000138463	SLC49A4	chr3	-0.295011	0.107	0.413	6.07818e-47	2.22467e-42	D_up	L076_RD_vs_D	1	low_l2FC
ENSG00000130766	SESN2	chr1	-0.293095	0.04	0.316	6.62058e-47	2.4232e-42	D_up	L076_RD_vs_D	1	low_l2FC
ENSG00000189060	H1F0	chr22	1.40472	0.677	0.505	7.12778e-47	2.60884e-42	D_down	L076_RD_vs_D	3	DEG
ENSG00000183971	NPW	chr16	-0.33542	0.312	0.707	7.65034e-47	2.8001e-42	D_up	L076_RD_vs_D	1	low_l2FC
ENSG00000159079	CFAP298	chr21	0.458276	0.28	0.078	8.30939e-47	3.04132e-42	D_down	L076_RD_vs_D	2	low_l2FC
ENSG00000110367	DDX6	chr11	-0.267176	0.478	0.866	1.39259e-46	5.09702e-42	D_up	L076_RD_vs_D	1	low_l2FC
ENSG00000088826	SMOX	chr20	-0.327076	0.261	0.616	1.54413e-46	5.65166e-42	D_up	L076_RD_vs_D	1	low_l2FC
ENSG00000102317	RBM3	chrX	-0.297792	0.608	0.937	1.72974e-46	6.33102e-42	D_up	L076_RD_vs_D	2	low_l2FC
ENSG00000117614	SYF2	chr1	-0.254326	0.545	0.916	2.94607e-46	1.07829e-41	D_up	L076_RD_vs_D	1	low_l2FC
ENSG00000174501	ANKRD36C	chr2	-0.272666	0.346	0.719	2.95817e-46	1.08272e-41	D_up	L076_RD_vs_D	2	low_l2FC
ENSG00000283235	AC139493.2	chr5	-0.376195	0.333	0.679	3.2097e-46	1.17478e-41	D_up	L076_RD_vs_D	1	low_l2FC
ENSG00000197892	KIF13B	chr8	-0.26626	0.329	0.687	3.33145e-46	1.21935e-41	D_up	L076_RD_vs_D	1	low_l2FC
ENSG00000159217	IGF2BP1	chr17	-0.305641	0.384	0.765	6.91573e-46	2.53123e-41	D_up	L076_RD_vs_D	1	low_l2FC
ENSG00000101040	ZMYND8	chr20	0.690305	0.439	0.208	9.80227e-46	3.58773e-41	D_down	L076_RD_vs_D	1	DEG
ENSG00000111669	TPI1	chr12	1.29006	0.759	0.82	1.39049e-45	5.08934e-41	D_down	L076_RD_vs_D	3	DEG
ENSG00000077782	FGFR1	chr8	-0.25924	0.075	0.362	1.40343e-45	5.1367e-41	D_up	L076_RD_vs_D	1	low_l2FC
ENSG00000111266	DUSP16	chr12	-0.260775	0.113	0.412	1.63392e-45	5.98031e-41	D_up	L076_RD_vs_D	1	low_l2FC
ENSG00000109320	NFKB1	chr4	-0.261604	0.482	0.901	1.74588e-45	6.39011e-41	D_up	L076_RD_vs_D	2	low_l2FC
ENSG00000088179	PTPN4	chr2	-0.260684	0.193	0.51	1.91587e-45	7.01227e-41	D_up	L076_RD_vs_D	1	low_l2FC
ENSG00000100580	TMED8	chr14	-0.271704	0.159	0.467	2.33601e-45	8.55003e-41	D_up	L076_RD_vs_D	1	low_l2FC
ENSG00000231925	TAPBP	chr6	-0.284976	0.416	0.783	4.09664e-45	1.49941e-40	D_up	L076_RD_vs_D	2	low_l2FC
ENSG00000185043	CIB1	chr15	-0.264485	0.485	0.872	4.14157e-45	1.51586e-40	D_up	L076_RD_vs_D	2	low_l2FC
ENSG00000234235	BOK-AS1	chr2	0.421233	0.173	0.024	4.22594e-45	1.54674e-40	D_down	L076_RD_vs_D	2	low_l2FC
ENSG00000164684	ZNF704	chr8	-0.324748	0.049	0.319	6.96471e-45	2.54915e-40	D_up	L076_RD_vs_D	1	low_l2FC
ENSG00000119509	INVS	chr9	-0.262605	0.241	0.566	7.64877e-45	2.79953e-40	D_up	L076_RD_vs_D	2	low_l2FC
ENSG00000095380	NANS	chr9	-0.278493	0.25	0.581	7.6975e-45	2.81736e-40	D_up	L076_RD_vs_D	1	low_l2FC
ENSG00000124635	HIST1H2BJ	chr6	0.398264	0.231	0.053	9.55382e-45	3.49679e-40	D_down	L076_RD_vs_D	1	low_l2FC
ENSG00000204569	PPP1R10	chr6	-0.255916	0.137	0.442	1.01037e-44	3.69805e-40	D_up	L076_RD_vs_D	2	low_l2FC
ENSG00000132953	XPO4	chr13	-0.253637	0.332	0.687	1.86326e-44	6.81971e-40	D_up	L076_RD_vs_D	1	low_l2FC
ENSG00000144935	TRPC1	chr3	-0.277278	0.117	0.412	2.00872e-44	7.35212e-40	D_up	L076_RD_vs_D	1	low_l2FC
ENSG00000055609	KMT2C	chr7	-0.282869	0.567	0.972	2.02034e-44	7.39466e-40	D_up	L076_RD_vs_D	2	low_l2FC
ENSG00000198755	RPL10A	chr6	-0.387841	0.899	0.985	2.16656e-44	7.92982e-40	D_up	L076_RD_vs_D	2	low_l2FC
ENSG00000101849	TBL1X	chrX	-0.256828	0.167	0.496	3.07988e-44	1.12727e-39	D_up	L076_RD_vs_D	1	low_l2FC
ENSG00000196083	IL1RAP	chr3	-0.384825	0.354	0.698	3.33408e-44	1.22031e-39	D_up	L076_RD_vs_D	2	low_l2FC
ENSG00000162244	RPL29	chr3	-0.410879	0.919	0.985	4.30709e-44	1.57644e-39	D_up	L076_RD_vs_D	2	low_l2FC
ENSG00000231500	RPS18	chr6	-0.424684	0.945	0.992	5.19073e-44	1.89986e-39	D_up	L076_RD_vs_D	2	low_l2FC
ENSG00000135341	MAP3K7	chr6	-0.260156	0.203	0.524	5.46625e-44	2.0007e-39	D_up	L076_RD_vs_D	1	low_l2FC
ENSG00000075568	TMEM131	chr2	-0.250557	0.348	0.696	5.81831e-44	2.12956e-39	D_up	L076_RD_vs_D	1	low_l2FC
ENSG00000092841	MYL6	chr12	1.07426	0.87	0.955	5.93483e-44	2.17221e-39	D_down	L076_RD_vs_D	2	DEG
ENSG00000147050	KDM6A	chrX	-0.282911	0.486	0.893	6.75366e-44	2.47191e-39	D_up	L076_RD_vs_D	2	low_l2FC
ENSG00000185340	GAS2L1	chr22	0.377462	0.188	0.031	7.85915e-44	2.87653e-39	D_down	L076_RD_vs_D	1	low_l2FC
ENSG00000197019	SERTAD1	chr19	-0.271578	0.134	0.436	8.18963e-44	2.99749e-39	D_up	L076_RD_vs_D	1	low_l2FC
ENSG00000108654	DDX5	chr17	-0.501111	0.685	0.978	8.53763e-44	3.12486e-39	D_up	L076_RD_vs_D	2	DEG
ENSG00000241468	ATP5MF	chr7	1.25127	0.655	0.639	1.09844e-43	4.02041e-39	D_down	L076_RD_vs_D	3	DEG
ENSG00000116350	SRSF4	chr1	-0.264046	0.525	0.935	1.52801e-43	5.59268e-39	D_up	L076_RD_vs_D	1	low_l2FC
ENSG00000182899	RPL35A	chr3	-0.357768	0.922	0.985	3.34733e-43	1.22516e-38	D_up	L076_RD_vs_D	2	low_l2FC
ENSG00000147684	NDUFB9	chr8	-0.329885	0.655	0.95	3.55201e-43	1.30007e-38	D_up	L076_RD_vs_D	1	low_l2FC
ENSG00000196914	ARHGEF12	chr11	-0.386279	0.293	0.613	3.75477e-43	1.37428e-38	D_up	L076_RD_vs_D	2	low_l2FC
ENSG00000269028	MTRNR2L12	chr3	1.48097	0.9	0.992	5.40422e-43	1.978e-38	D_down	L076_RD_vs_D	2	DEG
ENSG00000076641	PAG1	chr8	-0.301492	0.341	0.688	6.14783e-43	2.25017e-38	D_up	L076_RD_vs_D	1	low_l2FC
ENSG00000161016	RPL8	chr8	-0.377953	0.924	0.989	6.91278e-43	2.53014e-38	D_up	L076_RD_vs_D	2	low_l2FC
ENSG00000148303	RPL7A	chr9	-0.352723	0.924	0.986	8.10348e-43	2.96595e-38	D_up	L076_RD_vs_D	2	low_l2FC
ENSG00000122882	ECD	chr10	-0.257964	0.355	0.714	8.56482e-43	3.13481e-38	D_up	L076_RD_vs_D	1	low_l2FC
ENSG00000196313	POM121	chr7	-0.272378	0.364	0.715	1.28765e-42	4.71292e-38	D_up	L076_RD_vs_D	1	low_l2FC
ENSG00000147403	RPL10	chrX	-0.34602	0.948	0.989	1.3107e-42	4.79728e-38	D_up	L076_RD_vs_D	2	low_l2FC
ENSG00000167996	FTH1	chr11	-0.650903	0.96	0.99	2.02339e-42	7.40583e-38	D_up	L076_RD_vs_D	1	DEG
ENSG00000196352	CD55	chr1	-0.360748	0.569	0.951	2.27748e-42	8.33579e-38	D_up	L076_RD_vs_D	1	low_l2FC
ENSG00000164211	STARD4	chr5	-0.364168	0.114	0.394	2.39221e-42	8.75572e-38	D_up	L076_RD_vs_D	1	low_l2FC
ENSG00000083845	RPS5	chr19	-0.415217	0.877	0.986	4.41035e-42	1.61423e-37	D_up	L076_RD_vs_D	2	low_l2FC
ENSG00000006327	TNFRSF12A	chr16	-0.371939	0.162	0.458	4.5307e-42	1.65828e-37	D_up	L076_RD_vs_D	1	low_l2FC
ENSG00000147894	C9orf72	chr9	-0.258534	0.163	0.46	4.74213e-42	1.73567e-37	D_up	L076_RD_vs_D	1	low_l2FC
ENSG00000137267	TUBB2A	chr6	-0.409262	0.16	0.454	4.90247e-42	1.79435e-37	D_up	L076_RD_vs_D	2	low_l2FC
ENSG00000266049	AP001011.1	chr18	-0.289489	0.195	0.499	4.94561e-42	1.81014e-37	D_up	L076_RD_vs_D	1	low_l2FC
ENSG00000120129	DUSP1	chr5	-0.585016	0.579	0.931	6.64591e-42	2.43247e-37	D_up	L076_RD_vs_D	3	DEG
ENSG00000129562	DAD1	chr14	1.31704	0.762	0.854	8.26827e-42	3.02627e-37	D_down	L076_RD_vs_D	1	DEG
ENSG00000089009	RPL6	chr12	-0.320053	0.916	0.987	1.1318e-41	4.1425e-37	D_up	L076_RD_vs_D	2	low_l2FC
ENSG00000135269	TES	chr7	-0.275624	0.411	0.817	1.21783e-41	4.45738e-37	D_up	L076_RD_vs_D	1	low_l2FC
ENSG00000234545	FAM133B	chr7	-0.264686	0.452	0.826	1.69185e-41	6.19233e-37	D_up	L076_RD_vs_D	1	low_l2FC
ENSG00000272196	HIST2H2AA4	chr1	0.310857	0.163	0.024	1.87906e-41	6.87754e-37	D_down	L076_RD_vs_D	1	low_l2FC
ENSG00000170889	RPS9	chr19	-0.364644	0.905	0.986	1.93132e-41	7.06881e-37	D_up	L076_RD_vs_D	2	low_l2FC
ENSG00000171033	PKIA	chr8	-0.280918	0.287	0.613	2.79106e-41	1.02156e-36	D_up	L076_RD_vs_D	1	low_l2FC
ENSG00000123405	NFE2	chr12	0.943297	0.434	0.228	3.27415e-41	1.19837e-36	D_down	L076_RD_vs_D	2	DEG
ENSG00000172057	ORMDL3	chr17	-0.25658	0.232	0.547	3.4245e-41	1.2534e-36	D_up	L076_RD_vs_D	1	low_l2FC
ENSG00000118181	RPS25	chr11	-0.356132	0.892	0.986	3.7287e-41	1.36474e-36	D_up	L076_RD_vs_D	2	low_l2FC
ENSG00000118640	VAMP8	chr2	1.16024	0.608	0.558	4.69019e-41	1.71666e-36	D_down	L076_RD_vs_D	2	DEG
ENSG00000077348	EXOSC5	chr19	0.314141	0.247	0.067	9.10653e-41	3.33308e-36	D_down	L076_RD_vs_D	2	low_l2FC
ENSG00000159388	BTG2	chr1	-0.410651	0.206	0.52	1.63629e-40	5.98898e-36	D_up	L076_RD_vs_D	1	low_l2FC
ENSG00000205189	ZBTB10	chr8	-0.268421	0.387	0.755	1.74108e-40	6.37253e-36	D_up	L076_RD_vs_D	2	low_l2FC
ENSG00000145901	TNIP1	chr5	-0.26035	0.439	0.776	2.89916e-40	1.06112e-35	D_up	L076_RD_vs_D	1	low_l2FC
ENSG00000109475	RPL34	chr4	-0.354016	0.934	0.992	7.73271e-40	2.83025e-35	D_up	L076_RD_vs_D	2	low_l2FC
ENSG00000171700	RGS19	chr20	0.513473	0.266	0.081	8.65433e-40	3.16757e-35	D_down	L076_RD_vs_D	2	DEG
ENSG00000197993	KEL	chr7	-0.250401	0.346	0.694	1.11087e-39	4.06591e-35	D_up	L076_RD_vs_D	1	low_l2FC
ENSG00000203875	SNHG5	chr6	-0.331471	0.61	0.957	1.14382e-39	4.18649e-35	D_up	L076_RD_vs_D	2	low_l2FC
ENSG00000178057	NDUFAF3	chr3	1.55731	0.602	0.469	2.02009e-39	7.39373e-35	D_down	L076_RD_vs_D	3	DEG
ENSG00000106367	AP1S1	chr7	0.257742	0.208	0.047	3.44928e-39	1.26247e-34	D_down	L076_RD_vs_D	2	low_l2FC
ENSG00000112576	CCND3	chr6	1.36052	0.371	0.166	5.32116e-39	1.9476e-34	D_down	L076_RD_vs_D	1	DEG
ENSG00000143314	MRPL24	chr1	0.453597	0.267	0.082	8.8221e-39	3.22898e-34	D_down	L076_RD_vs_D	1	low_l2FC
ENSG00000111229	ARPC3	chr12	0.962581	0.76	0.907	9.47716e-39	3.46874e-34	D_down	L076_RD_vs_D	2	DEG
ENSG00000183011	NAA38	chr17	1.15241	0.71	0.846	1.46213e-38	5.35153e-34	D_down	L076_RD_vs_D	2	DEG
ENSG00000276368	HIST1H2AJ	chr6	0.252268	0.117	0.009	1.6254e-38	5.94913e-34	D_down	L076_RD_vs_D	1	low_l2FC
ENSG00000140941	MAP1LC3B	chr16	-0.374775	0.592	0.917	2.0814e-38	7.61815e-34	D_up	L076_RD_vs_D	1	low_l2FC
ENSG00000052802	MSMO1	chr4	-0.363752	0.056	0.293	2.31794e-38	8.48389e-34	D_up	L076_RD_vs_D	1	low_l2FC
ENSG00000185420	SMYD3	chr1	1.06618	0.505	0.338	2.34336e-38	8.57693e-34	D_down	L076_RD_vs_D	2	DEG
ENSG00000105610	KLF1	chr19	0.318908	0.206	0.049	2.67258e-38	9.78191e-34	D_down	L076_RD_vs_D	2	low_l2FC
ENSG00000142937	RPS8	chr1	-0.316543	0.96	0.992	2.95201e-38	1.08046e-33	D_up	L076_RD_vs_D	1	low_l2FC
ENSG00000245910	SNHG6	chr8	-0.358363	0.807	0.978	3.11969e-38	1.14184e-33	D_up	L076_RD_vs_D	3	low_l2FC
ENSG00000197746	PSAP	chr10	-0.306252	0.623	0.95	5.793e-38	2.1203e-33	D_up	L076_RD_vs_D	1	low_l2FC
ENSG00000164597	COG5	chr7	-0.266369	0.345	0.673	9.72547e-38	3.55962e-33	D_up	L076_RD_vs_D	1	low_l2FC
ENSG00000261052	SULT1A3	chr16	0.346821	0.24	0.067	1.22998e-37	4.50184e-33	D_down	L076_RD_vs_D	1	low_l2FC
ENSG00000138722	MMRN1	chr4	1.36725	0.221	0.059	1.39002e-37	5.08761e-33	D_down	L076_RD_vs_D	1	DEG
ENSG00000135525	MAP7	chr6	0.463193	0.313	0.124	1.58495e-37	5.80106e-33	D_down	L076_RD_vs_D	2	low_l2FC
ENSG00000136908	DPM2	chr9	0.327477	0.261	0.083	2.47446e-37	9.05676e-33	D_down	L076_RD_vs_D	1	low_l2FC
ENSG00000077549	CAPZB	chr1	1.08155	0.716	0.79	3.99749e-37	1.46312e-32	D_down	L076_RD_vs_D	3	DEG
ENSG00000177700	POLR2L	chr11	1.13325	0.703	0.741	4.75423e-37	1.7401e-32	D_down	L076_RD_vs_D	3	DEG
ENSG00000170989	S1PR1	chr1	-0.355241	0.255	0.555	5.86305e-37	2.14593e-32	D_up	L076_RD_vs_D	2	low_l2FC
ENSG00000108312	UBTF	chr17	0.444155	0.32	0.125	8.71318e-37	3.18911e-32	D_down	L076_RD_vs_D	2	low_l2FC
ENSG00000233016	SNHG7	chr9	-0.342858	0.548	0.913	1.1402e-36	4.17323e-32	D_up	L076_RD_vs_D	2	low_l2FC
ENSG00000182551	ADI1	chr2	0.984819	0.486	0.304	1.28436e-36	4.7009e-32	D_down	L076_RD_vs_D	2	DEG
ENSG00000198520	ARMH1	chr1	-0.307967	0.313	0.635	2.20466e-36	8.06926e-32	D_up	L076_RD_vs_D	2	low_l2FC
ENSG00000125753	VASP	chr19	1.13421	0.645	0.649	2.73117e-36	9.99634e-32	D_down	L076_RD_vs_D	3	DEG
ENSG00000186468	RPS23	chr5	-0.327744	0.932	0.991	2.77913e-36	1.01719e-31	D_up	L076_RD_vs_D	3	low_l2FC
ENSG00000126088	UROD	chr1	1.06268	0.54	0.419	2.79417e-36	1.02269e-31	D_down	L076_RD_vs_D	3	DEG
ENSG00000166012	TAF1D	chr11	-0.278887	0.528	0.93	4.43972e-36	1.62498e-31	D_up	L076_RD_vs_D	2	low_l2FC
ENSG00000164136	IL15	chr4	-0.256753	0.095	0.354	5.00273e-36	1.83105e-31	D_up	L076_RD_vs_D	1	low_l2FC
ENSG00000169020	ATP5ME	chr4	1.14803	0.688	0.767	1.14542e-35	4.19236e-31	D_down	L076_RD_vs_D	1	DEG
ENSG00000170906	NDUFA3	chr19	0.984722	0.543	0.396	1.71503e-35	6.2772e-31	D_down	L076_RD_vs_D	1	DEG
ENSG00000067225	PKM	chr15	1.54321	0.525	0.341	3.79721e-35	1.38982e-30	D_down	L076_RD_vs_D	2	DEG
ENSG00000163536	SERPINI1	chr3	1.02488	0.397	0.204	4.24846e-35	1.55498e-30	D_down	L076_RD_vs_D	1	DEG
ENSG00000168918	INPP5D	chr2	0.793599	0.453	0.285	4.6128e-35	1.68833e-30	D_down	L076_RD_vs_D	2	DEG
ENSG00000120742	SERP1	chr3	-0.286494	0.652	0.963	4.81252e-35	1.76143e-30	D_up	L076_RD_vs_D	2	low_l2FC
ENSG00000156535	CD109	chr6	-0.26126	0.299	0.613	5.596e-35	2.04819e-30	D_up	L076_RD_vs_D	1	low_l2FC
ENSG00000010671	BTK	chrX	0.759391	0.418	0.224	5.67965e-35	2.07881e-30	D_down	L076_RD_vs_D	2	DEG
ENSG00000167526	RPL13	chr16	-0.324892	0.957	0.997	6.27063e-35	2.29511e-30	D_up	L076_RD_vs_D	2	low_l2FC
ENSG00000259207	ITGB3	chr17	1.07099	0.149	0.025	6.43718e-35	2.35607e-30	D_down	L076_RD_vs_D	1	DEG
ENSG00000178896	EXOSC4	chr8	0.427029	0.302	0.116	8.37456e-35	3.06517e-30	D_down	L076_RD_vs_D	2	low_l2FC
ENSG00000114391	RPL24	chr3	-0.293413	0.895	0.984	1.04245e-34	3.81549e-30	D_up	L076_RD_vs_D	2	low_l2FC
ENSG00000165702	GFI1B	chr9	0.704496	0.149	0.025	1.36036e-34	4.97906e-30	D_down	L076_RD_vs_D	1	DEG
ENSG00000119508	NR4A3	chr9	-0.298255	0.14	0.405	1.37414e-34	5.02949e-30	D_up	L076_RD_vs_D	1	low_l2FC
ENSG00000179588	ZFPM1	chr16	0.821713	0.397	0.212	1.45806e-34	5.33664e-30	D_down	L076_RD_vs_D	2	DEG
ENSG00000169100	SLC25A6	chrX	-0.329152	0.766	0.963	5.00366e-34	1.83139e-29	D_up	L076_RD_vs_D	2	low_l2FC
ENSG00000204388	HSPA1B	chr6	1.58966	0.498	0.355	5.16326e-34	1.88981e-29	D_down	L076_RD_vs_D	1	DEG
ENSG00000248323	LUCAT1	chr5	-0.25044	0.069	0.298	8.54084e-34	3.12603e-29	D_up	L076_RD_vs_D	1	low_l2FC
ENSG00000183978	COA3	chr17	0.399996	0.219	0.063	1.05522e-33	3.86222e-29	D_down	L076_RD_vs_D	2	low_l2FC
ENSG00000149357	LAMTOR1	chr11	1.16035	0.7	0.808	2.00508e-33	7.33879e-29	D_down	L076_RD_vs_D	2	DEG
ENSG00000177156	TALDO1	chr11	0.989018	0.737	0.897	3.02817e-33	1.10834e-28	D_down	L076_RD_vs_D	2	DEG
ENSG00000110047	EHD1	chr11	0.666446	0.238	0.075	3.60025e-33	1.31773e-28	D_down	L076_RD_vs_D	2	DEG
ENSG00000185630	PBX1	chr1	0.897428	0.315	0.133	4.61478e-33	1.68906e-28	D_down	L076_RD_vs_D	2	DEG
ENSG00000137486	ARRB1	chr11	0.465817	0.28	0.105	5.04586e-33	1.84683e-28	D_down	L076_RD_vs_D	1	low_l2FC
ENSG00000198830	HMGN2	chr1	1.40305	0.755	0.882	5.14836e-33	1.88435e-28	D_down	L076_RD_vs_D	2	DEG
ENSG00000055118	KCNH2	chr7	0.328496	0.273	0.102	7.63073e-33	2.79292e-28	D_down	L076_RD_vs_D	2	low_l2FC
ENSG00000168298	HIST1H1E	chr6	1.41264	0.707	0.766	7.67464e-33	2.80899e-28	D_down	L076_RD_vs_D	3	DEG
ENSG00000026025	VIM	chr10	-0.347046	0.499	0.857	1.61932e-32	5.92689e-28	D_up	L076_RD_vs_D	2	low_l2FC
ENSG00000128340	RAC2	chr22	1.21528	0.62	0.669	2.75639e-32	1.00887e-27	D_down	L076_RD_vs_D	3	DEG
ENSG00000172572	PDE3A	chr12	0.417017	0.131	0.021	4.41745e-32	1.61683e-27	D_down	L076_RD_vs_D	1	low_l2FC
ENSG00000183117	CSMD1	chr8	0.871545	0.548	0.428	4.49748e-32	1.64612e-27	D_down	L076_RD_vs_D	2	DEG
ENSG00000198242	RPL23A	chr17	-0.315737	0.873	0.978	4.97397e-32	1.82052e-27	D_up	L076_RD_vs_D	2	low_l2FC
ENSG00000173486	FKBP2	chr11	0.446797	0.244	0.081	5.28709e-32	1.93513e-27	D_down	L076_RD_vs_D	1	low_l2FC
ENSG00000149564	ESAM	chr11	0.934231	0.123	0.017	5.81756e-32	2.12929e-27	D_down	L076_RD_vs_D	1	DEG
ENSG00000170043	TRAPPC1	chr17	1.07477	0.501	0.348	7.84487e-32	2.8713e-27	D_down	L076_RD_vs_D	1	DEG
ENSG00000148180	GSN	chr9	1.90685	0.325	0.152	8.17715e-32	2.99292e-27	D_down	L076_RD_vs_D	2	DEG
ENSG00000105193	RPS16	chr19	-0.352758	0.833	0.976	8.96896e-32	3.28273e-27	D_up	L076_RD_vs_D	2	low_l2FC
ENSG00000168497	CAVIN2	chr2	1.4891	0.528	0.391	2.67205e-31	9.77999e-27	D_down	L076_RD_vs_D	2	DEG
ENSG00000115919	KYNU	chr2	-0.278068	0.495	0.849	2.81101e-31	1.02886e-26	D_up	L076_RD_vs_D	2	low_l2FC
ENSG00000179639	FCER1A	chr1	1.70814	0.674	0.768	3.05933e-31	1.11975e-26	D_down	L076_RD_vs_D	3	DEG
ENSG00000135679	MDM2	chr12	-0.337017	0.177	0.437	3.18746e-31	1.16664e-26	D_up	L076_RD_vs_D	1	low_l2FC
ENSG00000072958	AP1M1	chr19	0.648263	0.381	0.202	3.23978e-31	1.18579e-26	D_down	L076_RD_vs_D	2	DEG
ENSG00000226777	FAM30A	chr14	0.7074	0.405	0.225	4.14023e-31	1.51537e-26	D_down	L076_RD_vs_D	1	DEG
ENSG00000197958	RPL12	chr9	-0.332547	0.912	0.99	4.60393e-31	1.68508e-26	D_up	L076_RD_vs_D	1	low_l2FC
ENSG00000106211	HSPB1	chr7	1.35828	0.732	0.837	4.66939e-31	1.70904e-26	D_down	L076_RD_vs_D	2	DEG
ENSG00000228300	FAM174C	chr19	0.431163	0.283	0.113	5.31592e-31	1.94568e-26	D_down	L076_RD_vs_D	2	low_l2FC
ENSG00000106991	ENG	chr9	0.255686	0.167	0.039	7.5666e-31	2.76945e-26	D_down	L076_RD_vs_D	1	low_l2FC
ENSG00000090266	NDUFB2	chr7	1.02902	0.576	0.514	2.09166e-30	7.65569e-26	D_down	L076_RD_vs_D	1	DEG
ENSG00000161960	EIF4A1	chr17	0.825473	0.772	0.941	2.54289e-30	9.30723e-26	D_down	L076_RD_vs_D	1	DEG
ENSG00000072110	ACTN1	chr14	1.6011	0.494	0.333	2.94479e-30	1.07782e-25	D_down	L076_RD_vs_D	2	DEG
ENSG00000143549	TPM3	chr1	0.828659	0.789	0.941	3.24484e-30	1.18764e-25	D_down	L076_RD_vs_D	3	DEG
ENSG00000179958	DCTPP1	chr16	0.456006	0.261	0.1	6.32321e-30	2.31436e-25	D_down	L076_RD_vs_D	2	low_l2FC
ENSG00000120594	PLXDC2	chr10	1.19052	0.53	0.411	1.03166e-29	3.77597e-25	D_down	L076_RD_vs_D	2	DEG
ENSG00000051523	CYBA	chr16	1.2298	0.732	0.82	1.1118e-29	4.06928e-25	D_down	L076_RD_vs_D	3	DEG
ENSG00000153064	BANK1	chr4	0.576688	0.245	0.089	1.58555e-29	5.80326e-25	D_down	L076_RD_vs_D	1	DEG
ENSG00000125817	CENPB	chr20	0.268269	0.163	0.038	1.59655e-29	5.84353e-25	D_down	L076_RD_vs_D	1	low_l2FC
ENSG00000146094	DOK3	chr5	0.43068	0.188	0.052	1.8568e-29	6.79607e-25	D_down	L076_RD_vs_D	1	low_l2FC
ENSG00000144893	MED12L	chr3	0.511916	0.41	0.777	1.87831e-29	6.8748e-25	D_down	L076_RD_vs_D	2	DEG
ENSG00000005075	POLR2J	chr7	0.843688	0.418	0.255	2.39466e-29	8.76471e-25	D_down	L076_RD_vs_D	1	DEG
ENSG00000130755	GMFG	chr19	0.777622	0.736	0.907	2.82738e-29	1.03485e-24	D_down	L076_RD_vs_D	2	DEG
ENSG00000080824	HSP90AA1	chr14	0.596631	0.859	0.974	3.12759e-29	1.14473e-24	D_down	L076_RD_vs_D	1	DEG
ENSG00000156990	RPUSD3	chr3	0.445839	0.274	0.111	4.19581e-29	1.53571e-24	D_down	L076_RD_vs_D	2	low_l2FC
ENSG00000112972	HMGCS1	chr5	-0.257411	0.13	0.353	4.74587e-29	1.73703e-24	D_up	L076_RD_vs_D	1	low_l2FC
ENSG00000110848	CD69	chr12	-0.507001	0.563	0.848	5.27707e-29	1.93146e-24	D_up	L076_RD_vs_D	2	DEG
ENSG00000065485	PDIA5	chr3	1.03633	0.335	0.159	5.68889e-29	2.08219e-24	D_down	L076_RD_vs_D	2	DEG
ENSG00000141873	SLC39A3	chr19	1.00447	0.558	0.512	6.93208e-29	2.53721e-24	D_down	L076_RD_vs_D	2	DEG
ENSG00000172264	MACROD2	chr20	0.436999	0.304	0.134	8.16244e-29	2.98754e-24	D_down	L076_RD_vs_D	1	low_l2FC
ENSG00000115053	NCL	chr2	0.96225	0.724	0.897	1.4489e-28	5.30311e-24	D_down	L076_RD_vs_D	3	DEG
ENSG00000133195	SLC39A11	chr17	0.392674	0.26	0.099	1.45285e-28	5.31757e-24	D_down	L076_RD_vs_D	1	low_l2FC
ENSG00000171848	RRM2	chr2	0.504729	0.128	0.024	2.60925e-28	9.5501e-24	D_down	L076_RD_vs_D	1	DEG
ENSG00000142676	RPL11	chr1	-0.265076	0.918	0.988	2.90797e-28	1.06435e-23	D_up	L076_RD_vs_D	2	low_l2FC
ENSG00000253796	AC104248.1	chr8	0.479281	0.154	0.036	3.81435e-28	1.39609e-23	D_down	L076_RD_vs_D	1	low_l2FC
ENSG00000117724	CENPF	chr1	0.562255	0.221	0.077	4.12205e-28	1.50871e-23	D_down	L076_RD_vs_D	1	DEG
ENSG00000064601	CTSA	chr20	1.32148	0.443	0.274	4.56287e-28	1.67006e-23	D_down	L076_RD_vs_D	3	DEG
ENSG00000158373	HIST1H2BD	chr6	0.254595	0.215	0.072	4.66288e-28	1.70666e-23	D_down	L076_RD_vs_D	1	low_l2FC
ENSG00000179715	PCED1B	chr12	-0.338898	0.076	0.277	5.24746e-28	1.92062e-23	D_up	L076_RD_vs_D	2	low_l2FC
ENSG00000164081	TEX264	chr3	0.578821	0.315	0.144	5.68725e-28	2.08159e-23	D_down	L076_RD_vs_D	1	DEG
ENSG00000074800	ENO1	chr1	1.11501	0.753	0.85	8.69391e-28	3.18206e-23	D_down	L076_RD_vs_D	3	DEG
ENSG00000141349	G6PC3	chr17	0.498916	0.255	0.097	8.8065e-28	3.22327e-23	D_down	L076_RD_vs_D	1	low_l2FC
ENSG00000227674	LINC00355	chr13	0.409242	0.291	0.119	1.10676e-27	4.05084e-23	D_down	L076_RD_vs_D	3	low_l2FC
ENSG00000105509	HAS1	chr19	-0.787041	0.055	0.242	1.12362e-27	4.11256e-23	D_up	L076_RD_vs_D	1	DEG
ENSG00000149781	FERMT3	chr11	1.46768	0.652	0.639	1.20136e-27	4.3971e-23	D_down	L076_RD_vs_D	3	DEG
ENSG00000108175	ZMIZ1	chr10	0.87506	0.459	0.295	1.52741e-27	5.59048e-23	D_down	L076_RD_vs_D	2	DEG
ENSG00000087086	FTL	chr19	-0.427496	0.915	0.98	3.76345e-27	1.37746e-22	D_up	L076_RD_vs_D	1	low_l2FC
ENSG00000006638	TBXA2R	chr19	0.372481	0.117	0.02	4.36942e-27	1.59925e-22	D_down	L076_RD_vs_D	1	low_l2FC
ENSG00000102316	MAGED2	chrX	0.92242	0.556	0.473	4.80959e-27	1.76036e-22	D_down	L076_RD_vs_D	2	DEG
ENSG00000049323	LTBP1	chr2	1.45214	0.245	0.1	7.59939e-27	2.78145e-22	D_down	L076_RD_vs_D	2	DEG
ENSG00000235169	SMIM1	chr1	1.03693	0.521	0.402	1.05322e-26	3.8549e-22	D_down	L076_RD_vs_D	2	DEG
ENSG00000173113	TRMT112	chr11	0.977649	0.576	0.562	1.2522e-26	4.58317e-22	D_down	L076_RD_vs_D	2	DEG
ENSG00000129993	CBFA2T3	chr16	0.861342	0.457	0.329	1.30022e-26	4.75892e-22	D_down	L076_RD_vs_D	1	DEG
ENSG00000148484	RSU1	chr10	1.08008	0.492	0.351	1.46072e-26	5.34638e-22	D_down	L076_RD_vs_D	2	DEG
ENSG00000127540	UQCR11	chr19	1.11257	0.671	0.743	1.79787e-26	6.58039e-22	D_down	L076_RD_vs_D	2	DEG
ENSG00000133706	LARS	chr5	0.611292	0.341	0.181	2.09762e-26	7.67751e-22	D_down	L076_RD_vs_D	1	DEG
ENSG00000065534	MYLK	chr3	0.534884	0.13	0.027	2.73662e-26	1.00163e-21	D_down	L076_RD_vs_D	1	DEG
ENSG00000131374	TBC1D5	chr3	0.776688	0.486	0.362	3.01763e-26	1.10448e-21	D_down	L076_RD_vs_D	2	DEG
ENSG00000130830	MPP1	chrX	1.15559	0.599	0.569	3.99875e-26	1.46358e-21	D_down	L076_RD_vs_D	3	DEG
ENSG00000196924	FLNA	chrX	1.35029	0.722	0.83	5.01197e-26	1.83443e-21	D_down	L076_RD_vs_D	2	DEG
ENSG00000187840	EIF4EBP1	chr8	1.02252	0.489	0.377	1.11648e-25	4.08643e-21	D_down	L076_RD_vs_D	3	DEG
ENSG00000187193	MT1X	chr16	0.542445	0.255	0.105	1.12472e-25	4.1166e-21	D_down	L076_RD_vs_D	1	DEG
ENSG00000157303	SUSD3	chr9	0.52459	0.176	0.052	1.34822e-25	4.93461e-21	D_down	L076_RD_vs_D	1	DEG
ENSG00000160014	CALM3	chr19	1.11234	0.556	0.494	1.89641e-25	6.94105e-21	D_down	L076_RD_vs_D	2	DEG
ENSG00000223609	HBD	chr11	0.951794	0.214	0.078	2.04112e-25	7.4707e-21	D_down	L076_RD_vs_D	2	DEG
ENSG00000187837	HIST1H1C	chr6	1.20343	0.62	0.619	2.22843e-25	8.15629e-21	D_down	L076_RD_vs_D	2	DEG
ENSG00000105372	RPS19	chr19	-0.270553	0.944	0.992	2.33343e-25	8.5406e-21	D_up	L076_RD_vs_D	2	low_l2FC
ENSG00000104903	LYL1	chr19	0.951227	0.619	0.651	2.54699e-25	9.32223e-21	D_down	L076_RD_vs_D	2	DEG
ENSG00000133112	TPT1	chr13	-0.252247	0.918	0.985	2.74923e-25	1.00625e-20	D_up	L076_RD_vs_D	2	low_l2FC
ENSG00000148450	MSRB2	chr10	0.587415	0.336	0.172	3.09968e-25	1.13451e-20	D_down	L076_RD_vs_D	1	DEG
ENSG00000126267	COX6B1	chr19	0.843528	0.717	0.924	3.67519e-25	1.34516e-20	D_down	L076_RD_vs_D	3	DEG
ENSG00000137288	UQCC2	chr6	0.597417	0.346	0.188	4.60282e-25	1.68468e-20	D_down	L076_RD_vs_D	1	DEG
ENSG00000167900	TK1	chr17	0.830554	0.227	0.09	4.86837e-25	1.78187e-20	D_down	L076_RD_vs_D	1	DEG
ENSG00000213465	ARL2	chr11	0.880437	0.544	0.468	5.15339e-25	1.88619e-20	D_down	L076_RD_vs_D	2	DEG
ENSG00000125538	IL1B	chr2	0.562346	0.291	0.137	6.53655e-25	2.39244e-20	D_down	L076_RD_vs_D	2	DEG
ENSG00000251322	SHANK3	chr22	0.323967	0.224	0.084	1.09717e-24	4.01576e-20	D_down	L076_RD_vs_D	1	low_l2FC
ENSG00000147604	RPL7	chr8	-0.283343	0.837	0.977	2.92832e-24	1.0718e-19	D_up	L076_RD_vs_D	2	low_l2FC
ENSG00000148773	MKI67	chr10	0.420895	0.13	0.03	3.76572e-24	1.37829e-19	D_down	L076_RD_vs_D	1	low_l2FC
ENSG00000243927	MRPS6	chr21	0.606743	0.355	0.198	5.67829e-24	2.07831e-19	D_down	L076_RD_vs_D	2	DEG
ENSG00000135414	GDF11	chr12	0.711199	0.303	0.153	6.17924e-24	2.26166e-19	D_down	L076_RD_vs_D	1	DEG
ENSG00000144724	PTPRG	chr3	0.304467	0.137	0.033	1.10879e-23	4.0583e-19	D_down	L076_RD_vs_D	1	low_l2FC
ENSG00000136279	DBNL	chr7	0.677287	0.368	0.208	1.41594e-23	5.1825e-19	D_down	L076_RD_vs_D	2	DEG
ENSG00000122952	ZWINT	chr10	0.359874	0.172	0.055	1.77933e-23	6.51252e-19	D_down	L076_RD_vs_D	1	low_l2FC
ENSG00000005020	SKAP2	chr7	0.425045	0.349	0.193	2.12422e-23	7.77486e-19	D_down	L076_RD_vs_D	1	low_l2FC
ENSG00000179348	GATA2	chr3	1.31722	0.628	0.649	3.59043e-23	1.31413e-18	D_down	L076_RD_vs_D	2	DEG
ENSG00000185507	IRF7	chr11	0.478524	0.319	0.167	4.53861e-23	1.66118e-18	D_down	L076_RD_vs_D	2	low_l2FC
ENSG00000163636	PSMD6	chr3	0.266126	0.556	0.878	5.08443e-23	1.86095e-18	D_down	L076_RD_vs_D	1	low_l2FC
ENSG00000255302	EID1	chr15	0.86691	0.573	0.579	5.6139e-23	2.05474e-18	D_down	L076_RD_vs_D	3	DEG
ENSG00000067082	KLF6	chr10	-0.26511	0.595	0.966	9.60853e-23	3.51682e-18	D_up	L076_RD_vs_D	3	low_l2FC
ENSG00000148655	LRMDA	chr10	0.585525	0.271	0.127	1.06399e-22	3.89431e-18	D_down	L076_RD_vs_D	1	DEG
ENSG00000140350	ANP32A	chr15	0.931026	0.59	0.597	1.11633e-22	4.08589e-18	D_down	L076_RD_vs_D	3	DEG
ENSG00000163110	PDLIM5	chr4	0.923745	0.831	0.972	1.50243e-22	5.49905e-18	D_down	L076_RD_vs_D	2	DEG
ENSG00000108839	ALOX12	chr17	0.871089	0.137	0.036	1.50721e-22	5.51654e-18	D_down	L076_RD_vs_D	1	DEG
ENSG00000136213	CHST12	chr7	0.54118	0.117	0.025	1.66337e-22	6.0881e-18	D_down	L076_RD_vs_D	1	DEG
ENSG00000134548	SPX	chr12	0.649726	0.157	0.048	2.50847e-22	9.18125e-18	D_down	L076_RD_vs_D	1	DEG
ENSG00000119640	ACYP1	chr14	0.268778	0.162	0.05	2.81733e-22	1.03117e-17	D_down	L076_RD_vs_D	1	low_l2FC
ENSG00000109971	HSPA8	chr11	0.989002	0.703	0.833	3.432e-22	1.25615e-17	D_down	L076_RD_vs_D	2	DEG
ENSG00000280071	GATD3B	chr21	0.259743	0.189	0.066	4.71869e-22	1.72709e-17	D_down	L076_RD_vs_D	1	low_l2FC
ENSG00000153048	CARHSP1	chr16	0.437668	0.336	0.192	5.09223e-22	1.86381e-17	D_down	L076_RD_vs_D	1	low_l2FC
ENSG00000143013	LMO4	chr1	0.282221	0.306	0.576	6.88761e-22	2.52093e-17	D_down	L076_RD_vs_D	1	low_l2FC
ENSG00000054118	THRAP3	chr1	0.661041	0.501	0.379	7.0596e-22	2.58388e-17	D_down	L076_RD_vs_D	3	DEG
ENSG00000103490	PYCARD	chr16	0.532683	0.343	0.202	8.27375e-22	3.02827e-17	D_down	L076_RD_vs_D	1	DEG
ENSG00000124575	HIST1H1D	chr6	1.00367	0.434	0.316	8.91502e-22	3.26299e-17	D_down	L076_RD_vs_D	2	DEG
ENSG00000254614	AP003068.2	chr11	0.290248	0.141	0.039	1.15338e-21	4.2215e-17	D_down	L076_RD_vs_D	1	low_l2FC
ENSG00000145741	BTF3	chr5	-0.252366	0.818	0.963	1.2394e-21	4.53634e-17	D_up	L076_RD_vs_D	3	low_l2FC
ENSG00000124172	ATP5F1E	chr20	0.661193	0.831	0.97	1.35141e-21	4.94629e-17	D_down	L076_RD_vs_D	1	DEG
ENSG00000167363	FN3K	chr17	0.326296	0.271	0.132	2.28115e-21	8.34923e-17	D_down	L076_RD_vs_D	1	low_l2FC
ENSG00000206503	HLA-A	chr6	0.536142	0.848	0.978	3.46778e-21	1.26924e-16	D_down	L076_RD_vs_D	2	DEG
ENSG00000021355	SERPINB1	chr6	0.909096	0.743	0.906	3.89643e-21	1.42613e-16	D_down	L076_RD_vs_D	3	DEG
ENSG00000111679	PTPN6	chr12	0.970204	0.564	0.522	4.30378e-21	1.57523e-16	D_down	L076_RD_vs_D	2	DEG
ENSG00000283632	EXOC3L2	chr19	0.447948	0.141	0.04	4.59405e-21	1.68147e-16	D_down	L076_RD_vs_D	1	low_l2FC
ENSG00000007520	TSR3	chr16	0.349471	0.257	0.117	5.14375e-21	1.88266e-16	D_down	L076_RD_vs_D	1	low_l2FC
ENSG00000262202	AC007952.4	chr17	0.528103	0.43	0.291	6.56535e-21	2.40298e-16	D_down	L076_RD_vs_D	1	DEG
ENSG00000144579	CTDSP1	chr2	0.568904	0.38	0.244	9.27574e-21	3.39501e-16	D_down	L076_RD_vs_D	1	DEG
ENSG00000103489	XYLT1	chr16	0.295693	0.221	0.092	1.11264e-20	4.07238e-16	D_down	L076_RD_vs_D	2	low_l2FC
ENSG00000157985	AGAP1	chr2	0.978574	0.459	0.368	1.39176e-20	5.09396e-16	D_down	L076_RD_vs_D	2	DEG
ENSG00000184009	ACTG1	chr17	0.751429	0.848	0.953	1.87828e-20	6.8747e-16	D_down	L076_RD_vs_D	1	DEG
ENSG00000186153	WWOX	chr16	0.848203	0.364	0.24	1.98247e-20	7.25604e-16	D_down	L076_RD_vs_D	2	DEG
ENSG00000161980	POLR3K	chr16	0.368353	0.146	0.044	2.19374e-20	8.02932e-16	D_down	L076_RD_vs_D	1	low_l2FC
ENSG00000099901	RANBP1	chr22	0.823692	0.514	0.435	3.0106e-20	1.10191e-15	D_down	L076_RD_vs_D	1	DEG
ENSG00000074370	ATP2A3	chr17	0.910715	0.522	0.439	3.29894e-20	1.20745e-15	D_down	L076_RD_vs_D	2	DEG
ENSG00000175063	UBE2C	chr20	0.857611	0.124	0.033	3.54347e-20	1.29695e-15	D_down	L076_RD_vs_D	1	DEG
ENSG00000076248	UNG	chr12	0.338785	0.147	0.046	3.5611e-20	1.3034e-15	D_down	L076_RD_vs_D	1	low_l2FC
ENSG00000148700	ADD3	chr10	0.420882	0.245	0.113	5.34447e-20	1.95613e-15	D_down	L076_RD_vs_D	1	low_l2FC
ENSG00000102309	PIN4	chrX	0.597029	0.336	0.203	8.77075e-20	3.21018e-15	D_down	L076_RD_vs_D	1	DEG
ENSG00000176108	CHMP6	chr17	0.305429	0.18	0.067	9.67388e-20	3.54074e-15	D_down	L076_RD_vs_D	1	low_l2FC
ENSG00000172531	PPP1CA	chr11	0.86568	0.587	0.572	1.0808e-19	3.95584e-15	D_down	L076_RD_vs_D	2	DEG
ENSG00000147804	SLC39A4	chr8	0.666444	0.457	0.342	1.15877e-19	4.2412e-15	D_down	L076_RD_vs_D	2	DEG
ENSG00000149929	HIRIP3	chr16	0.351513	0.166	0.058	1.39228e-19	5.09587e-15	D_down	L076_RD_vs_D	1	low_l2FC
ENSG00000141858	SAMD1	chr19	0.375039	0.25	0.121	1.45582e-19	5.32845e-15	D_down	L076_RD_vs_D	1	low_l2FC
ENSG00000125257	ABCC4	chr13	0.94587	0.47	0.376	1.70468e-19	6.23931e-15	D_down	L076_RD_vs_D	2	DEG
ENSG00000093010	COMT	chr22	0.978409	0.577	0.543	2.12482e-19	7.77707e-15	D_down	L076_RD_vs_D	3	DEG
ENSG00000133265	HSPBP1	chr19	0.354483	0.247	0.117	2.2941e-19	8.39663e-15	D_down	L076_RD_vs_D	1	low_l2FC
ENSG00000186010	NDUFA13	chr19	0.767701	0.729	0.918	2.74122e-19	1.00331e-14	D_down	L076_RD_vs_D	1	DEG
ENSG00000129355	CDKN2D	chr19	1.09931	0.367	0.233	2.93205e-19	1.07316e-14	D_down	L076_RD_vs_D	1	DEG
ENSG00000135346	CGA	chr6	-0.444093	0.022	0.15	2.94977e-19	1.07964e-14	D_up	L076_RD_vs_D	1	low_l2FC
ENSG00000127528	KLF2	chr19	1.47095	0.583	0.607	2.97762e-19	1.08984e-14	D_down	L076_RD_vs_D	1	DEG
ENSG00000065057	NTHL1	chr16	0.318217	0.291	0.159	3.47472e-19	1.27178e-14	D_down	L076_RD_vs_D	1	low_l2FC
ENSG00000187134	AKR1C1	chr10	0.422725	0.307	0.174	3.76354e-19	1.37749e-14	D_down	L076_RD_vs_D	1	low_l2FC
ENSG00000104763	ASAH1	chr8	0.60187	0.758	0.955	4.16053e-19	1.52279e-14	D_down	L076_RD_vs_D	2	DEG
ENSG00000188511	C22orf34	chr22	0.297931	0.242	0.114	4.70219e-19	1.72105e-14	D_down	L076_RD_vs_D	1	low_l2FC
ENSG00000120694	HSPH1	chr13	0.627642	0.359	0.226	5.51845e-19	2.01981e-14	D_down	L076_RD_vs_D	1	DEG
ENSG00000243477	NAA80	chr3	0.27897	0.245	0.119	5.87798e-19	2.1514e-14	D_down	L076_RD_vs_D	2	low_l2FC
ENSG00000158856	DMTN	chr8	0.72505	0.199	0.084	6.45596e-19	2.36295e-14	D_down	L076_RD_vs_D	1	DEG
ENSG00000185803	SLC52A2	chr8	0.451954	0.255	0.123	6.77026e-19	2.47798e-14	D_down	L076_RD_vs_D	1	low_l2FC
ENSG00000143811	PYCR2	chr1	0.838758	0.328	0.194	7.1276e-19	2.60877e-14	D_down	L076_RD_vs_D	2	DEG
ENSG00000285410	GABPB1-IT1	chr15	0.33805	0.27	0.138	7.523e-19	2.75349e-14	D_down	L076_RD_vs_D	1	low_l2FC
ENSG00000128951	DUT	chr15	1.17189	0.59	0.635	8.44081e-19	3.08942e-14	D_down	L076_RD_vs_D	2	DEG
ENSG00000185885	IFITM1	chr11	0.470424	0.234	0.107	8.92391e-19	3.26624e-14	D_down	L076_RD_vs_D	1	low_l2FC
ENSG00000109881	CCDC34	chr11	0.320197	0.227	0.104	9.20906e-19	3.37061e-14	D_down	L076_RD_vs_D	1	low_l2FC
ENSG00000197183	NOL4L	chr20	0.602873	0.361	0.234	1.26398e-18	4.62628e-14	D_down	L076_RD_vs_D	1	DEG
ENSG00000128739	SNRPN	chr15	0.818286	0.473	0.392	1.30001e-18	4.75817e-14	D_down	L076_RD_vs_D	1	DEG
ENSG00000141510	TP53	chr17	0.260386	0.24	0.113	1.3857e-18	5.07179e-14	D_down	L076_RD_vs_D	1	low_l2FC
ENSG00000278996	FP671120.4	chr21	1.05087	0.551	0.484	2.39095e-18	8.75112e-14	D_down	L076_RD_vs_D	1	DEG
ENSG00000115286	NDUFS7	chr19	0.814564	0.519	0.469	4.115e-18	1.50613e-13	D_down	L076_RD_vs_D	1	DEG
ENSG00000131747	TOP2A	chr17	0.411503	0.114	0.031	4.20996e-18	1.54089e-13	D_down	L076_RD_vs_D	1	low_l2FC
ENSG00000138495	COX17	chr3	0.342446	0.325	0.583	5.28187e-18	1.93322e-13	D_down	L076_RD_vs_D	1	low_l2FC
ENSG00000125827	TMX4	chr20	0.259548	0.333	0.579	5.70252e-18	2.08718e-13	D_down	L076_RD_vs_D	1	low_l2FC
ENSG00000144118	RALB	chr2	0.541181	0.268	0.139	8.28875e-18	3.03377e-13	D_down	L076_RD_vs_D	1	DEG
ENSG00000213445	SIPA1	chr11	0.281577	0.254	0.128	8.43259e-18	3.08641e-13	D_down	L076_RD_vs_D	1	low_l2FC
ENSG00000186314	PRELID2	chr5	0.348315	0.216	0.097	9.72038e-18	3.55776e-13	D_down	L076_RD_vs_D	1	low_l2FC
ENSG00000287092	AL589693.1	chr6	0.309061	0.176	0.07	1.21319e-17	4.44039e-13	D_down	L076_RD_vs_D	1	low_l2FC
ENSG00000047648	ARHGAP6	chrX	1.00256	0.29	0.164	1.26912e-17	4.64511e-13	D_down	L076_RD_vs_D	2	DEG
ENSG00000169564	PCBP1	chr2	0.855148	0.675	0.86	1.31661e-17	4.81891e-13	D_down	L076_RD_vs_D	1	DEG
ENSG00000056050	HPF1	chr4	0.29484	0.208	0.092	1.54961e-17	5.67174e-13	D_down	L076_RD_vs_D	1	low_l2FC
ENSG00000276216	AC245014.3	chr1	0.271629	0.242	0.119	1.91185e-17	6.99757e-13	D_down	L076_RD_vs_D	1	low_l2FC
ENSG00000139641	ESYT1	chr12	0.516468	0.416	0.311	3.94216e-17	1.44287e-12	D_down	L076_RD_vs_D	2	DEG
ENSG00000110063	DCPS	chr11	0.256083	0.192	0.081	4.11055e-17	1.5045e-12	D_down	L076_RD_vs_D	1	low_l2FC
ENSG00000169756	LIMS1	chr2	0.927026	0.7	0.83	4.27637e-17	1.5652e-12	D_down	L076_RD_vs_D	2	DEG
ENSG00000197451	HNRNPAB	chr5	0.931916	0.537	0.521	4.65539e-17	1.70392e-12	D_down	L076_RD_vs_D	1	DEG
ENSG00000166333	ILK	chr11	0.858731	0.427	0.324	5.20107e-17	1.90364e-12	D_down	L076_RD_vs_D	2	DEG
ENSG00000188677	PARVB	chr22	1.27064	0.498	0.426	5.63051e-17	2.06082e-12	D_down	L076_RD_vs_D	2	DEG
ENSG00000136490	LIMD2	chr17	0.748713	0.685	0.885	6.13714e-17	2.24625e-12	D_down	L076_RD_vs_D	2	DEG
ENSG00000239672	NME1	chr17	0.619139	0.413	0.309	6.52452e-17	2.38804e-12	D_down	L076_RD_vs_D	2	DEG
ENSG00000169224	GCSAML	chr1	0.307301	0.18	0.074	1.01218e-16	3.70467e-12	D_down	L076_RD_vs_D	2	low_l2FC
ENSG00000196747	HIST1H2AI	chr6	0.285227	0.128	0.041	1.11715e-16	4.08888e-12	D_down	L076_RD_vs_D	1	low_l2FC
ENSG00000172922	RNASEH2C	chr11	0.792977	0.413	0.313	1.13149e-16	4.14135e-12	D_down	L076_RD_vs_D	1	DEG
ENSG00000204922	UQCC3	chr11	0.318122	0.196	0.087	1.44752e-16	5.29805e-12	D_down	L076_RD_vs_D	1	low_l2FC
ENSG00000069275	NUCKS1	chr1	0.942167	0.683	0.852	1.49038e-16	5.45495e-12	D_down	L076_RD_vs_D	1	DEG
ENSG00000164442	CITED2	chr6	0.370359	0.551	0.87	1.61652e-16	5.91663e-12	D_down	L076_RD_vs_D	2	low_l2FC
ENSG00000108819	PPP1R9B	chr17	0.333607	0.123	0.039	1.97016e-16	7.21099e-12	D_down	L076_RD_vs_D	1	low_l2FC
ENSG00000286522	HIST1H3B	chr6	0.688039	0.253	0.136	2.74225e-16	1.00369e-11	D_down	L076_RD_vs_D	1	DEG
ENSG00000198816	ZNF358	chr19	0.292451	0.247	0.126	3.11673e-16	1.14075e-11	D_down	L076_RD_vs_D	1	low_l2FC
ENSG00000187608	ISG15	chr1	0.393373	0.33	0.198	3.32354e-16	1.21645e-11	D_down	L076_RD_vs_D	1	low_l2FC
ENSG00000162384	CZIB	chr1	0.558715	0.306	0.188	3.41495e-16	1.24991e-11	D_down	L076_RD_vs_D	1	DEG
ENSG00000100345	MYH9	chr22	1.35132	0.648	0.707	3.43613e-16	1.25766e-11	D_down	L076_RD_vs_D	2	DEG
ENSG00000185345	PRKN	chr6	1.37135	0.524	0.564	3.6375e-16	1.33136e-11	D_down	L076_RD_vs_D	2	DEG
ENSG00000157703	SVOPL	chr7	0.48889	0.328	0.209	3.76136e-16	1.3767e-11	D_down	L076_RD_vs_D	1	low_l2FC
ENSG00000143333	RGS16	chr1	0.493231	0.208	0.095	3.84445e-16	1.40711e-11	D_down	L076_RD_vs_D	1	low_l2FC
ENSG00000172590	MRPL52	chr14	0.829873	0.55	0.567	4.22918e-16	1.54792e-11	D_down	L076_RD_vs_D	2	DEG
ENSG00000180573	HIST1H2AC	chr6	1.03899	0.486	0.449	5.02453e-16	1.83903e-11	D_down	L076_RD_vs_D	1	DEG
ENSG00000123416	TUBA1B	chr12	1.32099	0.74	0.917	5.12013e-16	1.87402e-11	D_down	L076_RD_vs_D	2	DEG
ENSG00000177105	RHOG	chr11	0.877042	0.619	0.831	6.96316e-16	2.54859e-11	D_down	L076_RD_vs_D	3	DEG
ENSG00000131149	GSE1	chr16	0.941302	0.538	0.557	7.03634e-16	2.57537e-11	D_down	L076_RD_vs_D	2	DEG
ENSG00000023191	RNH1	chr11	0.76084	0.476	0.416	8.09091e-16	2.96135e-11	D_down	L076_RD_vs_D	2	DEG
ENSG00000182185	RAD51B	chr14	0.557567	0.317	0.203	1.05717e-15	3.86936e-11	D_down	L076_RD_vs_D	1	DEG
ENSG00000274536	AL034397.3	chrX	0.286945	0.202	0.092	1.09648e-15	4.01322e-11	D_down	L076_RD_vs_D	1	low_l2FC
ENSG00000156587	UBE2L6	chr11	0.611788	0.429	0.343	1.14805e-15	4.20198e-11	D_down	L076_RD_vs_D	2	DEG
ENSG00000072786	STK10	chr5	0.360557	0.235	0.119	1.20097e-15	4.39568e-11	D_down	L076_RD_vs_D	1	low_l2FC
ENSG00000149196	HIKESHI	chr11	0.416136	0.263	0.145	1.36234e-15	4.9863e-11	D_down	L076_RD_vs_D	1	low_l2FC
ENSG00000105993	DNAJB6	chr7	0.85411	0.726	0.94	2.6927e-15	9.85557e-11	D_down	L076_RD_vs_D	1	DEG
ENSG00000169627	BOLA2B	chr16	0.448244	0.274	0.155	2.87636e-15	1.05278e-10	D_down	L076_RD_vs_D	1	low_l2FC
ENSG00000150681	RGS18	chr1	1.07739	0.41	0.301	3.04741e-15	1.11538e-10	D_down	L076_RD_vs_D	2	DEG
ENSG00000184508	HDDC3	chr15	0.255366	0.188	0.084	3.4599e-15	1.26636e-10	D_down	L076_RD_vs_D	1	low_l2FC
ENSG00000151693	ASAP2	chr2	0.830102	0.118	0.039	3.65705e-15	1.33852e-10	D_down	L076_RD_vs_D	1	DEG
ENSG00000144746	ARL6IP5	chr3	0.309133	0.515	0.818	4.20609e-15	1.53947e-10	D_down	L076_RD_vs_D	1	low_l2FC
ENSG00000137100	DCTN3	chr9	0.26964	0.466	0.756	4.29018e-15	1.57025e-10	D_down	L076_RD_vs_D	1	low_l2FC
ENSG00000217555	CKLF	chr16	0.526779	0.111	0.035	4.44521e-15	1.62699e-10	D_down	L076_RD_vs_D	1	DEG
ENSG00000135446	CDK4	chr12	0.813215	0.449	0.386	4.8257e-15	1.76625e-10	D_down	L076_RD_vs_D	2	DEG
ENSG00000181104	F2R	chr5	0.266759	0.387	0.634	6.22953e-15	2.28007e-10	D_down	L076_RD_vs_D	1	low_l2FC
ENSG00000184076	UQCR10	chr22	0.910294	0.599	0.682	6.25535e-15	2.28952e-10	D_down	L076_RD_vs_D	2	DEG
ENSG00000272047	GTF2H5	chr6	0.49049	0.286	0.171	6.97871e-15	2.55428e-10	D_down	L076_RD_vs_D	1	low_l2FC
ENSG00000127884	ECHS1	chr10	0.48635	0.397	0.292	7.45392e-15	2.72821e-10	D_down	L076_RD_vs_D	2	low_l2FC
ENSG00000141526	SLC16A3	chr17	0.904687	0.235	0.128	8.72694e-15	3.19415e-10	D_down	L076_RD_vs_D	1	DEG
ENSG00000004478	FKBP4	chr12	0.48817	0.317	0.211	1.07429e-14	3.93202e-10	D_down	L076_RD_vs_D	2	low_l2FC
ENSG00000125877	ITPA	chr20	0.398667	0.33	0.22	1.10063e-14	4.02842e-10	D_down	L076_RD_vs_D	1	low_l2FC
ENSG00000132475	H3F3B	chr17	1.06386	0.86	0.984	1.24302e-14	4.54959e-10	D_down	L076_RD_vs_D	2	DEG
ENSG00000159216	RUNX1	chr21	1.10821	0.629	0.811	1.34991e-14	4.9408e-10	D_down	L076_RD_vs_D	2	DEG
ENSG00000204619	PPP1R11	chr6	0.445311	0.3	0.185	1.53512e-14	5.61871e-10	D_down	L076_RD_vs_D	1	low_l2FC
ENSG00000158019	BABAM2	chr2	0.542751	0.424	0.327	1.9061e-14	6.97652e-10	D_down	L076_RD_vs_D	1	DEG
ENSG00000073111	MCM2	chr3	0.382871	0.199	0.098	1.98089e-14	7.25026e-10	D_down	L076_RD_vs_D	1	low_l2FC
ENSG00000196154	S100A4	chr1	0.635069	0.765	0.931	2.1475e-14	7.86006e-10	D_down	L076_RD_vs_D	2	DEG
ENSG00000127952	STYXL1	chr7	0.356556	0.244	0.132	2.29415e-14	8.39682e-10	D_down	L076_RD_vs_D	1	low_l2FC
ENSG00000117400	MPL	chr1	0.66254	0.411	0.319	2.73131e-14	9.99688e-10	D_down	L076_RD_vs_D	3	DEG
ENSG00000155926	SLA	chr8	0.376566	0.146	0.058	2.95666e-14	1.08217e-09	D_down	L076_RD_vs_D	1	low_l2FC
ENSG00000119335	SET	chr9	0.644216	0.742	0.935	2.98624e-14	1.09299e-09	D_down	L076_RD_vs_D	3	DEG
ENSG00000128311	TST	chr22	0.356121	0.291	0.185	3.59573e-14	1.31607e-09	D_down	L076_RD_vs_D	2	low_l2FC
ENSG00000240972	MIF	chr22	0.595538	0.801	0.95	3.76005e-14	1.37622e-09	D_down	L076_RD_vs_D	2	DEG
ENSG00000104889	RNASEH2A	chr19	0.465146	0.247	0.138	4.41565e-14	1.61617e-09	D_down	L076_RD_vs_D	1	low_l2FC
ENSG00000211450	SELENOH	chr11	0.706238	0.693	0.902	4.47425e-14	1.63762e-09	D_down	L076_RD_vs_D	2	DEG
ENSG00000119922	IFIT2	chr10	-0.465385	0.032	0.134	4.6863e-14	1.71523e-09	D_up	L076_RD_vs_D	1	low_l2FC
ENSG00000219200	RNASEK	chr17	0.70894	0.758	0.934	4.69664e-14	1.71902e-09	D_down	L076_RD_vs_D	1	DEG
ENSG00000135390	ATP5MC2	chr12	0.377651	0.846	0.963	5.81153e-14	2.12708e-09	D_down	L076_RD_vs_D	2	low_l2FC
ENSG00000090013	BLVRB	chr19	0.728979	0.403	0.329	5.82763e-14	2.13297e-09	D_down	L076_RD_vs_D	2	DEG
ENSG00000160256	FAM207A	chr21	0.405328	0.258	0.148	5.8531e-14	2.14229e-09	D_down	L076_RD_vs_D	1	low_l2FC
ENSG00000102032	RENBP	chrX	0.354727	0.127	0.047	5.93811e-14	2.17341e-09	D_down	L076_RD_vs_D	1	low_l2FC
ENSG00000134072	CAMK1	chr3	0.544054	0.114	0.039	5.99768e-14	2.19521e-09	D_down	L076_RD_vs_D	1	DEG
ENSG00000196976	LAGE3	chrX	0.814008	0.494	0.453	6.04741e-14	2.21341e-09	D_down	L076_RD_vs_D	1	DEG
ENSG00000184260	HIST2H2AC	chr1	0.380968	0.273	0.169	6.13637e-14	2.24597e-09	D_down	L076_RD_vs_D	2	low_l2FC
ENSG00000188986	NELFB	chr9	0.270035	0.255	0.141	7.1672e-14	2.62327e-09	D_down	L076_RD_vs_D	1	low_l2FC
ENSG00000168961	LGALS9	chr17	0.728262	0.518	0.505	7.26556e-14	2.65927e-09	D_down	L076_RD_vs_D	3	DEG
ENSG00000164946	FREM1	chr9	0.507555	0.421	0.343	8.45002e-14	3.09279e-09	D_down	L076_RD_vs_D	3	DEG
ENSG00000173821	RNF213	chr17	0.377476	0.251	0.14	9.24029e-14	3.38204e-09	D_down	L076_RD_vs_D	1	low_l2FC
ENSG00000169877	AHSP	chr16	0.521853	0.208	0.109	1.12998e-13	4.13584e-09	D_down	L076_RD_vs_D	2	DEG
ENSG00000182348	ZNF804B	chr7	0.593017	0.248	0.145	1.23271e-13	4.51183e-09	D_down	L076_RD_vs_D	2	DEG
ENSG00000100162	CENPM	chr22	0.282197	0.13	0.05	1.35235e-13	4.94973e-09	D_down	L076_RD_vs_D	1	low_l2FC
ENSG00000014216	CAPN1	chr11	0.802073	0.504	0.476	1.40274e-13	5.13418e-09	D_down	L076_RD_vs_D	2	DEG
ENSG00000111639	MRPL51	chr12	0.713484	0.436	0.373	1.80028e-13	6.5892e-09	D_down	L076_RD_vs_D	2	DEG
ENSG00000172164	SNTB1	chr8	0.528284	0.15	0.063	1.87606e-13	6.86658e-09	D_down	L076_RD_vs_D	1	DEG
ENSG00000147955	SIGMAR1	chr9	0.431525	0.28	0.168	2.1551e-13	7.8879e-09	D_down	L076_RD_vs_D	2	low_l2FC
ENSG00000147010	SH3KBP1	chrX	0.283869	0.227	0.121	2.19477e-13	8.03307e-09	D_down	L076_RD_vs_D	3	low_l2FC
ENSG00000034510	TMSB10	chr2	0.640513	0.791	0.978	2.23214e-13	8.16986e-09	D_down	L076_RD_vs_D	2	DEG
ENSG00000063241	ISOC2	chr19	0.339807	0.278	0.169	2.41212e-13	8.8286e-09	D_down	L076_RD_vs_D	2	low_l2FC
ENSG00000110934	BIN2	chr12	0.978833	0.443	0.371	2.43537e-13	8.9137e-09	D_down	L076_RD_vs_D	2	DEG
ENSG00000089685	BIRC5	chr17	0.331508	0.115	0.042	2.46521e-13	9.02291e-09	D_down	L076_RD_vs_D	1	low_l2FC
ENSG00000142168	SOD1	chr21	0.754786	0.681	0.867	2.59823e-13	9.50976e-09	D_down	L076_RD_vs_D	2	DEG
ENSG00000184903	IMMP2L	chr7	0.644338	0.392	0.312	2.70775e-13	9.91064e-09	D_down	L076_RD_vs_D	2	DEG
ENSG00000242485	MRPL20	chr1	0.698038	0.403	0.325	3.39787e-13	1.24365e-08	D_down	L076_RD_vs_D	2	DEG
ENSG00000133742	CA1	chr8	1.02767	0.684	0.834	3.41477e-13	1.24984e-08	D_down	L076_RD_vs_D	2	DEG
ENSG00000168264	IRF2BP2	chr1	1.00635	0.566	0.702	3.42461e-13	1.25344e-08	D_down	L076_RD_vs_D	2	DEG
ENSG00000267598	AC011446.2	chr19	0.349571	0.19	0.095	3.54669e-13	1.29812e-08	D_down	L076_RD_vs_D	1	low_l2FC
ENSG00000182511	FES	chr15	0.600178	0.339	0.236	3.59969e-13	1.31752e-08	D_down	L076_RD_vs_D	1	DEG
ENSG00000122378	PRXL2A	chr10	0.454411	0.367	0.276	3.88817e-13	1.42311e-08	D_down	L076_RD_vs_D	2	low_l2FC
ENSG00000144381	HSPD1	chr2	0.97882	0.583	0.736	3.89124e-13	1.42423e-08	D_down	L076_RD_vs_D	2	DEG
ENSG00000171858	RPS21	chr20	-0.259634	0.892	0.989	4.36875e-13	1.59901e-08	D_up	L076_RD_vs_D	2	low_l2FC
ENSG00000059377	TBXAS1	chr7	0.50226	0.27	0.161	4.53879e-13	1.66124e-08	D_down	L076_RD_vs_D	1	DEG
ENSG00000262814	MRPL12	chr17	0.44643	0.31	0.207	4.58208e-13	1.67709e-08	D_down	L076_RD_vs_D	2	low_l2FC
ENSG00000155366	RHOC	chr1	0.494946	0.496	0.773	4.64422e-13	1.69983e-08	D_down	L076_RD_vs_D	1	low_l2FC
ENSG00000171840	NINJ2	chr12	0.420176	0.193	0.097	4.69924e-13	1.71997e-08	D_down	L076_RD_vs_D	2	low_l2FC
ENSG00000115241	PPM1G	chr2	0.269006	0.481	0.782	4.99032e-13	1.82651e-08	D_down	L076_RD_vs_D	1	low_l2FC
ENSG00000213741	RPS29	chr14	0.258488	0.867	0.98	5.05403e-13	1.84983e-08	D_down	L076_RD_vs_D	2	low_l2FC
ENSG00000182628	SKA2	chr17	0.325498	0.182	0.088	7.45183e-13	2.72744e-08	D_down	L076_RD_vs_D	1	low_l2FC
ENSG00000126005	MMP24OS	chr20	0.317336	0.45	0.724	7.55707e-13	2.76596e-08	D_down	L076_RD_vs_D	1	low_l2FC
ENSG00000160214	RRP1	chr21	0.251319	0.183	0.089	8.40762e-13	3.07727e-08	D_down	L076_RD_vs_D	2	low_l2FC
ENSG00000204371	EHMT2	chr6	0.269722	0.263	0.155	8.82423e-13	3.22976e-08	D_down	L076_RD_vs_D	1	low_l2FC
ENSG00000172987	HPSE2	chr10	1.43738	0.573	0.785	1.00362e-12	3.67336e-08	D_down	L076_RD_vs_D	2	DEG
ENSG00000160213	CSTB	chr21	0.434698	0.323	0.232	1.02319e-12	3.74497e-08	D_down	L076_RD_vs_D	2	low_l2FC
ENSG00000214022	REPIN1	chr7	0.368035	0.316	0.217	1.03676e-12	3.79463e-08	D_down	L076_RD_vs_D	2	low_l2FC
ENSG00000165119	HNRNPK	chr9	0.557189	0.72	0.934	1.07422e-12	3.93175e-08	D_down	L076_RD_vs_D	2	DEG
ENSG00000145982	FARS2	chr6	0.320527	0.284	0.178	1.08779e-12	3.9814e-08	D_down	L076_RD_vs_D	1	low_l2FC
ENSG00000173660	UQCRH	chr1	0.577192	0.848	0.96	1.26875e-12	4.64377e-08	D_down	L076_RD_vs_D	1	DEG
ENSG00000127838	PNKD	chr2	0.652781	0.444	0.392	1.44507e-12	5.2891e-08	D_down	L076_RD_vs_D	1	DEG
ENSG00000213316	LTC4S	chr5	1.25628	0.668	0.798	1.54157e-12	5.6423e-08	D_down	L076_RD_vs_D	2	DEG
ENSG00000113522	RAD50	chr5	0.327406	0.286	0.177	1.67999e-12	6.14894e-08	D_down	L076_RD_vs_D	1	low_l2FC
ENSG00000166091	CMTM5	chr14	1.13373	0.362	0.261	1.95844e-12	7.16809e-08	D_down	L076_RD_vs_D	3	DEG
ENSG00000182179	UBA7	chr3	0.586753	0.31	0.206	2.0354e-12	7.44978e-08	D_down	L076_RD_vs_D	1	DEG
ENSG00000143384	MCL1	chr1	0.299966	0.543	0.881	2.11883e-12	7.75515e-08	D_down	L076_RD_vs_D	1	low_l2FC
ENSG00000050393	MCUR1	chr6	0.292585	0.388	0.616	3.72484e-12	1.36333e-07	D_down	L076_RD_vs_D	1	low_l2FC
ENSG00000115541	HSPE1	chr2	0.919253	0.599	0.742	5.42036e-12	1.98391e-07	D_down	L076_RD_vs_D	1	DEG
ENSG00000136710	CCDC115	chr2	0.400026	0.251	0.151	5.88907e-12	2.15546e-07	D_down	L076_RD_vs_D	2	low_l2FC
ENSG00000271503	CCL5	chr17	0.287613	0.281	0.479	6.67959e-12	2.4448e-07	D_down	L076_RD_vs_D	1	low_l2FC
ENSG00000122566	HNRNPA2B1	chr7	0.383309	0.854	0.983	6.70472e-12	2.45399e-07	D_down	L076_RD_vs_D	2	low_l2FC
ENSG00000117399	CDC20	chr1	0.374836	0.1	0.035	7.1802e-12	2.62803e-07	D_down	L076_RD_vs_D	1	low_l2FC
ENSG00000187630	DHRS4L2	chr14	0.432203	0.268	0.167	7.76225e-12	2.84106e-07	D_down	L076_RD_vs_D	1	low_l2FC
ENSG00000196230	TUBB	chr6	1.13429	0.7	0.881	7.82099e-12	2.86256e-07	D_down	L076_RD_vs_D	2	DEG
ENSG00000124733	MEA1	chr6	0.555694	0.354	0.261	8.26849e-12	3.02635e-07	D_down	L076_RD_vs_D	2	DEG
ENSG00000115504	EHBP1	chr2	0.402569	0.229	0.129	9.07708e-12	3.3223e-07	D_down	L076_RD_vs_D	1	low_l2FC
ENSG00000110880	CORO1C	chr12	0.316542	0.465	0.726	1.08926e-11	3.98678e-07	D_down	L076_RD_vs_D	1	low_l2FC
ENSG00000124767	GLO1	chr6	0.26438	0.392	0.627	1.12733e-11	4.12614e-07	D_down	L076_RD_vs_D	1	low_l2FC
ENSG00000267855	NDUFA7	chr19	0.272482	0.444	0.704	1.14682e-11	4.19747e-07	D_down	L076_RD_vs_D	1	low_l2FC
ENSG00000103507	BCKDK	chr16	0.475328	0.3	0.196	1.42929e-11	5.23135e-07	D_down	L076_RD_vs_D	1	low_l2FC
ENSG00000163463	KRTCAP2	chr1	0.872445	0.599	0.68	1.70849e-11	6.25324e-07	D_down	L076_RD_vs_D	1	DEG
ENSG00000104886	PLEKHJ1	chr19	0.417331	0.271	0.17	1.79878e-11	6.58372e-07	D_down	L076_RD_vs_D	1	low_l2FC
ENSG00000152661	GJA1	chr6	0.359699	0.149	0.069	1.80964e-11	6.62346e-07	D_down	L076_RD_vs_D	2	low_l2FC
ENSG00000160271	RALGDS	chr9	0.292748	0.205	0.112	2.03549e-11	7.45011e-07	D_down	L076_RD_vs_D	1	low_l2FC
ENSG00000143878	RHOB	chr2	1.00468	0.626	0.759	2.15379e-11	7.88309e-07	D_down	L076_RD_vs_D	1	DEG
ENSG00000068079	IFI35	chr17	0.272143	0.156	0.074	2.36781e-11	8.66643e-07	D_down	L076_RD_vs_D	1	low_l2FC
ENSG00000137133	HINT2	chr9	0.640719	0.359	0.27	2.40091e-11	8.78756e-07	D_down	L076_RD_vs_D	1	DEG
ENSG00000136938	ANP32B	chr9	0.583172	0.746	0.94	2.99855e-11	1.0975e-06	D_down	L076_RD_vs_D	2	DEG
ENSG00000165502	RPL36AL	chr14	0.495347	0.73	0.941	3.06102e-11	1.12036e-06	D_down	L076_RD_vs_D	1	low_l2FC
ENSG00000151500	THYN1	chr11	0.458455	0.31	0.217	3.14932e-11	1.15268e-06	D_down	L076_RD_vs_D	1	low_l2FC
ENSG00000132646	PCNA	chr20	0.27123	0.198	0.362	3.20361e-11	1.17255e-06	D_down	L076_RD_vs_D	1	low_l2FC
ENSG00000130770	ATP5IF1	chr1	0.798318	0.638	0.783	3.91925e-11	1.43448e-06	D_down	L076_RD_vs_D	1	DEG
ENSG00000125726	CD70	chr19	-0.314904	0.231	0.37	4.13352e-11	1.51291e-06	D_up	L076_RD_vs_D	2	low_l2FC
ENSG00000084207	GSTP1	chr11	0.546017	0.776	0.934	4.1883e-11	1.53296e-06	D_down	L076_RD_vs_D	1	DEG
ENSG00000162852	CNST	chr1	0.480231	0.592	0.894	4.48398e-11	1.64118e-06	D_down	L076_RD_vs_D	2	low_l2FC
ENSG00000161179	YDJC	chr22	0.261998	0.198	0.107	4.87251e-11	1.78339e-06	D_down	L076_RD_vs_D	2	low_l2FC
ENSG00000204642	HLA-F	chr6	0.420917	0.244	0.15	4.94491e-11	1.80988e-06	D_down	L076_RD_vs_D	1	low_l2FC
ENSG00000177119	ANO6	chr12	0.256664	0.274	0.449	4.97655e-11	1.82147e-06	D_down	L076_RD_vs_D	2	low_l2FC
ENSG00000119900	OGFRL1	chr6	0.769028	0.374	0.62	5.08476e-11	1.86107e-06	D_down	L076_RD_vs_D	1	DEG
ENSG00000124942	AHNAK	chr11	0.536898	0.31	0.22	5.96287e-11	2.18247e-06	D_down	L076_RD_vs_D	2	DEG
ENSG00000198626	RYR2	chr1	0.30116	0.218	0.124	6.08283e-11	2.22638e-06	D_down	L076_RD_vs_D	1	low_l2FC
ENSG00000170315	UBB	chr17	0.374379	0.791	0.961	6.70797e-11	2.45518e-06	D_down	L076_RD_vs_D	1	low_l2FC
ENSG00000114902	SPCS1	chr3	0.285278	0.518	0.818	6.76902e-11	2.47753e-06	D_down	L076_RD_vs_D	1	low_l2FC
ENSG00000104518	GSDMD	chr8	0.306612	0.278	0.185	7.04894e-11	2.57998e-06	D_down	L076_RD_vs_D	1	low_l2FC
ENSG00000129347	KRI1	chr19	0.328497	0.189	0.101	7.78691e-11	2.85009e-06	D_down	L076_RD_vs_D	1	low_l2FC
ENSG00000160446	ZDHHC12	chr9	0.551636	0.254	0.159	8.15083e-11	2.98328e-06	D_down	L076_RD_vs_D	1	DEG
ENSG00000184897	H1FX	chr3	0.632209	0.772	0.904	8.60811e-11	3.15066e-06	D_down	L076_RD_vs_D	2	DEG
ENSG00000018699	TTC27	chr2	0.349462	0.179	0.093	8.77976e-11	3.21348e-06	D_down	L076_RD_vs_D	1	low_l2FC
ENSG00000004468	CD38	chr4	0.396279	0.384	0.306	8.92444e-11	3.26643e-06	D_down	L076_RD_vs_D	2	low_l2FC
ENSG00000181804	SLC9A9	chr3	0.484813	0.214	0.125	1.13829e-10	4.16624e-06	D_down	L076_RD_vs_D	1	low_l2FC
ENSG00000163344	PMVK	chr1	0.479392	0.303	0.209	1.15139e-10	4.2142e-06	D_down	L076_RD_vs_D	1	low_l2FC
ENSG00000106268	NUDT1	chr7	0.684797	0.395	0.331	1.18646e-10	4.34256e-06	D_down	L076_RD_vs_D	1	DEG
ENSG00000124782	RREB1	chr6	0.571134	0.463	0.42	1.26264e-10	4.62138e-06	D_down	L076_RD_vs_D	2	DEG
ENSG00000179115	FARSA	chr19	0.359621	0.278	0.186	1.31822e-10	4.82482e-06	D_down	L076_RD_vs_D	2	low_l2FC
ENSG00000166888	STAT6	chr12	0.360572	0.258	0.163	1.36038e-10	4.97914e-06	D_down	L076_RD_vs_D	1	low_l2FC
ENSG00000135426	TESPA1	chr12	0.572111	0.404	0.336	1.59689e-10	5.84479e-06	D_down	L076_RD_vs_D	2	DEG
ENSG00000171223	JUNB	chr19	1.11716	0.697	0.855	1.64229e-10	6.01096e-06	D_down	L076_RD_vs_D	2	DEG
ENSG00000171723	GPHN	chr14	0.359844	0.293	0.2	1.71434e-10	6.27466e-06	D_down	L076_RD_vs_D	1	low_l2FC
ENSG00000125901	MRPS26	chr20	0.353853	0.28	0.187	1.86311e-10	6.81918e-06	D_down	L076_RD_vs_D	1	low_l2FC
ENSG00000124766	SOX4	chr6	0.948896	0.717	0.953	1.87782e-10	6.873e-06	D_down	L076_RD_vs_D	2	DEG
ENSG00000081913	PHLPP1	chr18	0.258541	0.491	0.816	2.15428e-10	7.88489e-06	D_down	L076_RD_vs_D	2	low_l2FC
ENSG00000105185	PDCD5	chr19	0.258417	0.475	0.778	2.26613e-10	8.29426e-06	D_down	L076_RD_vs_D	2	low_l2FC
ENSG00000085117	CD82	chr11	0.84572	0.478	0.472	2.35486e-10	8.61901e-06	D_down	L076_RD_vs_D	2	DEG
ENSG00000280441	FP236383.3	chr21	0.519891	0.293	0.199	2.43445e-10	8.91033e-06	D_down	L076_RD_vs_D	1	DEG
ENSG00000185305	ARL15	chr5	0.334258	0.407	0.642	2.5374e-10	9.28712e-06	D_down	L076_RD_vs_D	2	low_l2FC
ENSG00000132341	RAN	chr12	0.828538	0.642	0.82	2.73308e-10	1.00033e-05	D_down	L076_RD_vs_D	2	DEG
ENSG00000164062	APEH	chr3	0.308448	0.299	0.207	3.08941e-10	1.13075e-05	D_down	L076_RD_vs_D	2	low_l2FC
ENSG00000147130	ZMYM3	chrX	0.275648	0.18	0.096	3.18114e-10	1.16433e-05	D_down	L076_RD_vs_D	1	low_l2FC
ENSG00000146386	ABRACL	chr6	0.956305	0.499	0.49	3.36335e-10	1.23102e-05	D_down	L076_RD_vs_D	2	DEG
ENSG00000158321	AUTS2	chr7	0.34619	0.522	0.893	3.63773e-10	1.33145e-05	D_down	L076_RD_vs_D	2	low_l2FC
ENSG00000134825	TMEM258	chr11	0.722055	0.677	0.887	3.77218e-10	1.38066e-05	D_down	L076_RD_vs_D	2	DEG
ENSG00000150779	TIMM8B	chr11	0.632276	0.397	0.326	3.92694e-10	1.4373e-05	D_down	L076_RD_vs_D	2	DEG
ENSG00000167468	GPX4	chr19	0.715872	0.693	0.885	4.09555e-10	1.49901e-05	D_down	L076_RD_vs_D	2	DEG
ENSG00000163950	SLBP	chr4	0.268431	0.501	0.792	4.43424e-10	1.62297e-05	D_down	L076_RD_vs_D	1	low_l2FC
ENSG00000228474	OST4	chr2	0.691013	0.755	0.935	4.94688e-10	1.81061e-05	D_down	L076_RD_vs_D	1	DEG
ENSG00000088832	FKBP1A	chr20	0.719546	0.563	0.605	5.03559e-10	1.84308e-05	D_down	L076_RD_vs_D	2	DEG
ENSG00000185262	UBALD2	chr17	0.275668	0.595	0.903	5.42612e-10	1.98601e-05	D_down	L076_RD_vs_D	1	low_l2FC
ENSG00000277224	HIST1H2BF	chr6	0.380093	0.208	0.125	5.95142e-10	2.17828e-05	D_down	L076_RD_vs_D	1	low_l2FC
ENSG00000138758	SEPTIN11	chr4	0.500705	0.359	0.27	6.27261e-10	2.29584e-05	D_down	L076_RD_vs_D	2	DEG
ENSG00000167272	POP5	chr12	0.278623	0.254	0.161	6.92252e-10	2.53371e-05	D_down	L076_RD_vs_D	1	low_l2FC
ENSG00000167397	VKORC1	chr16	0.780399	0.504	0.524	7.88187e-10	2.88484e-05	D_down	L076_RD_vs_D	2	DEG
ENSG00000176101	SSNA1	chr9	0.476171	0.405	0.349	8.73672e-10	3.19773e-05	D_down	L076_RD_vs_D	1	low_l2FC
ENSG00000167641	PPP1R14A	chr19	0.49876	0.336	0.267	9.64878e-10	3.53155e-05	D_down	L076_RD_vs_D	2	low_l2FC
ENSG00000163832	ELP6	chr3	0.288369	0.241	0.152	9.92188e-10	3.63151e-05	D_down	L076_RD_vs_D	1	low_l2FC
ENSG00000163584	RPL22L1	chr3	0.732607	0.668	0.87	1.0163e-09	3.71974e-05	D_down	L076_RD_vs_D	2	DEG
ENSG00000178980	SELENOW	chr19	0.687158	0.429	0.381	1.04567e-09	3.82727e-05	D_down	L076_RD_vs_D	2	DEG
ENSG00000166295	ANAPC16	chr10	0.586157	0.449	0.419	1.07221e-09	3.92438e-05	D_down	L076_RD_vs_D	2	DEG
ENSG00000253729	PRKDC	chr8	0.779233	0.483	0.487	1.17733e-09	4.30914e-05	D_down	L076_RD_vs_D	2	DEG
ENSG00000005249	PRKAR2B	chr7	0.870966	0.465	0.426	1.17912e-09	4.3157e-05	D_down	L076_RD_vs_D	1	DEG
ENSG00000135723	FHOD1	chr16	0.764297	0.446	0.398	1.23119e-09	4.50629e-05	D_down	L076_RD_vs_D	2	DEG
ENSG00000105258	POLR2I	chr19	0.582039	0.405	0.347	1.27357e-09	4.66141e-05	D_down	L076_RD_vs_D	1	DEG
ENSG00000170310	STX8	chr17	0.297966	0.322	0.234	1.3616e-09	4.98361e-05	D_down	L076_RD_vs_D	1	low_l2FC
ENSG00000166913	YWHAB	chr20	0.799736	0.582	0.698	1.4653e-09	5.36315e-05	D_down	L076_RD_vs_D	2	DEG
ENSG00000175792	RUVBL1	chr3	0.385399	0.277	0.186	1.48255e-09	5.42627e-05	D_down	L076_RD_vs_D	2	low_l2FC
ENSG00000174004	NRROS	chr3	0.265522	0.257	0.172	1.49435e-09	5.46946e-05	D_down	L076_RD_vs_D	1	low_l2FC
ENSG00000173915	ATP5MD	chr10	0.791599	0.638	0.781	1.53829e-09	5.6303e-05	D_down	L076_RD_vs_D	1	DEG
ENSG00000166974	MAPRE2	chr18	0.268622	0.538	0.839	1.8141e-09	6.63977e-05	D_down	L076_RD_vs_D	1	low_l2FC
ENSG00000183648	NDUFB1	chr14	0.789538	0.55	0.633	1.84802e-09	6.76394e-05	D_down	L076_RD_vs_D	1	DEG
ENSG00000147650	LRP12	chr8	0.409264	0.511	0.837	2.01267e-09	7.36659e-05	D_down	L076_RD_vs_D	2	low_l2FC
ENSG00000166949	SMAD3	chr15	0.431123	0.496	0.774	2.03624e-09	7.45283e-05	D_down	L076_RD_vs_D	2	low_l2FC
ENSG00000146540	C7orf50	chr7	0.371263	0.232	0.143	2.06379e-09	7.55368e-05	D_down	L076_RD_vs_D	1	low_l2FC
ENSG00000079257	LXN	chr3	0.319864	0.255	0.169	2.3317e-09	8.53425e-05	D_down	L076_RD_vs_D	2	low_l2FC
ENSG00000164032	H2AFZ	chr4	1.21671	0.7	0.866	2.47918e-09	9.07406e-05	D_down	L076_RD_vs_D	1	DEG
ENSG00000066294	CD84	chr1	0.621175	0.328	0.25	2.53475e-09	9.27744e-05	D_down	L076_RD_vs_D	2	DEG
ENSG00000112118	MCM3	chr6	0.402633	0.219	0.135	2.69989e-09	9.88188e-05	D_down	L076_RD_vs_D	1	low_l2FC
ENSG00000160991	ORAI2	chr7	0.511537	0.303	0.212	3.01119e-09	0.000110213	D_down	L076_RD_vs_D	1	DEG
ENSG00000159199	ATP5MC1	chr17	0.662663	0.421	0.386	3.03425e-09	0.000111056	D_down	L076_RD_vs_D	1	DEG
ENSG00000113758	DBN1	chr5	0.730115	0.455	0.433	3.04518e-09	0.000111457	D_down	L076_RD_vs_D	1	DEG
ENSG00000122034	GTF3A	chr13	0.272323	0.57	0.843	3.19698e-09	0.000117013	D_down	L076_RD_vs_D	1	low_l2FC
ENSG00000268027	AC243960.1	chr19	0.389614	0.199	0.34	3.21791e-09	0.000117779	D_down	L076_RD_vs_D	1	low_l2FC
ENSG00000189283	FHIT	chr3	0.87416	0.482	0.507	3.42207e-09	0.000125251	D_down	L076_RD_vs_D	2	DEG
ENSG00000128626	MRPS12	chr19	0.630623	0.407	0.387	3.47368e-09	0.00012714	D_down	L076_RD_vs_D	2	DEG
ENSG00000247596	TWF2	chr3	0.680334	0.4	0.343	4.57982e-09	0.000167626	D_down	L076_RD_vs_D	1	DEG
ENSG00000182108	DEXI	chr16	0.29131	0.169	0.093	4.78822e-09	0.000175254	D_down	L076_RD_vs_D	1	low_l2FC
ENSG00000033170	FUT8	chr14	0.410124	0.325	0.244	5.18603e-09	0.000189814	D_down	L076_RD_vs_D	2	low_l2FC
ENSG00000135778	NTPCR	chr1	0.253914	0.202	0.121	5.25132e-09	0.000192204	D_down	L076_RD_vs_D	1	low_l2FC
ENSG00000087095	NLK	chr17	0.35458	0.367	0.562	5.36215e-09	0.00019626	D_down	L076_RD_vs_D	2	low_l2FC
ENSG00000180448	ARHGAP45	chr19	0.426961	0.209	0.128	6.72525e-09	0.000246151	D_down	L076_RD_vs_D	1	low_l2FC
ENSG00000214960	CRPPA	chr7	0.918302	0.494	0.533	7.22412e-09	0.00026441	D_down	L076_RD_vs_D	2	DEG
ENSG00000089486	CDIP1	chr16	0.563954	0.355	0.285	7.76806e-09	0.000284319	D_down	L076_RD_vs_D	2	DEG
ENSG00000138449	SLC40A1	chr2	0.923455	0.462	0.444	8.22144e-09	0.000300913	D_down	L076_RD_vs_D	2	DEG
ENSG00000145703	IQGAP2	chr5	0.328067	0.175	0.1	8.54181e-09	0.000312639	D_down	L076_RD_vs_D	1	low_l2FC
ENSG00000129226	CD68	chr17	0.360691	0.368	0.578	9.20942e-09	0.000337074	D_down	L076_RD_vs_D	2	low_l2FC
ENSG00000160796	NBEAL2	chr3	0.387115	0.203	0.124	1.00284e-08	0.000367049	D_down	L076_RD_vs_D	1	low_l2FC
ENSG00000197959	DNM3	chr1	0.772842	0.257	0.177	1.01123e-08	0.00037012	D_down	L076_RD_vs_D	2	DEG
ENSG00000143977	SNRPG	chr2	0.274784	0.56	0.857	1.03466e-08	0.000378698	D_down	L076_RD_vs_D	2	low_l2FC
ENSG00000178028	DMAP1	chr1	0.316345	0.232	0.149	1.04849e-08	0.000383758	D_down	L076_RD_vs_D	1	low_l2FC
ENSG00000086730	LAT2	chr7	0.387898	0.333	0.255	1.06558e-08	0.000390011	D_down	L076_RD_vs_D	1	low_l2FC
ENSG00000146112	PPP1R18	chr6	0.672535	0.385	0.332	1.07562e-08	0.000393689	D_down	L076_RD_vs_D	2	DEG
ENSG00000134333	LDHA	chr11	0.903278	0.597	0.686	1.08031e-08	0.000395403	D_down	L076_RD_vs_D	3	DEG
ENSG00000103275	UBE2I	chr16	0.663988	0.531	0.614	1.11321e-08	0.000407447	D_down	L076_RD_vs_D	2	DEG
ENSG00000130748	TMEM160	chr19	0.564437	0.391	0.338	1.15673e-08	0.000423376	D_down	L076_RD_vs_D	1	DEG
ENSG00000115756	HPCAL1	chr2	0.506599	0.273	0.192	1.16768e-08	0.000427383	D_down	L076_RD_vs_D	2	DEG
ENSG00000267519	AC020916.1	chr19	0.307389	0.429	0.696	1.17895e-08	0.000431508	D_down	L076_RD_vs_D	1	low_l2FC
ENSG00000157227	MMP14	chr14	0.258183	0.162	0.089	1.22896e-08	0.000449812	D_down	L076_RD_vs_D	1	low_l2FC
ENSG00000142694	EVA1B	chr1	0.857472	0.553	0.629	1.24198e-08	0.000454578	D_down	L076_RD_vs_D	2	DEG
ENSG00000203667	COX20	chr1	0.541355	0.378	0.317	1.26026e-08	0.000461266	D_down	L076_RD_vs_D	1	DEG
ENSG00000143418	CERS2	chr1	0.26215	0.388	0.604	1.36348e-08	0.000499049	D_down	L076_RD_vs_D	1	low_l2FC
ENSG00000143545	RAB13	chr1	0.366115	0.44	0.677	1.39913e-08	0.000512096	D_down	L076_RD_vs_D	1	low_l2FC
ENSG00000179271	GADD45GIP1	chr19	0.653468	0.501	0.528	1.66373e-08	0.00060894	D_down	L076_RD_vs_D	2	DEG
ENSG00000130303	BST2	chr19	0.853067	0.439	0.461	1.85269e-08	0.000678104	D_down	L076_RD_vs_D	2	DEG
ENSG00000146670	CDCA5	chr11	0.258437	0.101	0.045	1.964e-08	0.000718845	D_down	L076_RD_vs_D	1	low_l2FC
ENSG00000117298	ECE1	chr1	0.264003	0.162	0.089	2.10244e-08	0.000769513	D_down	L076_RD_vs_D	1	low_l2FC
ENSG00000171159	C9orf16	chr9	0.28531	0.589	0.892	2.11008e-08	0.000772309	D_down	L076_RD_vs_D	1	low_l2FC
ENSG00000105486	LIG1	chr19	0.282788	0.193	0.119	2.15281e-08	0.000787951	D_down	L076_RD_vs_D	1	low_l2FC
ENSG00000099940	SNAP29	chr22	0.251333	0.291	0.461	2.19158e-08	0.000802141	D_down	L076_RD_vs_D	1	low_l2FC
ENSG00000125995	ROMO1	chr20	0.75899	0.625	0.799	2.24989e-08	0.000823481	D_down	L076_RD_vs_D	1	DEG
ENSG00000104325	DECR1	chr8	0.737439	0.525	0.591	2.28619e-08	0.000836769	D_down	L076_RD_vs_D	1	DEG
ENSG00000167460	TPM4	chr19	0.728901	0.346	0.534	2.3544e-08	0.000861733	D_down	L076_RD_vs_D	2	DEG
ENSG00000172817	CYP7B1	chr8	1.00643	0.47	0.475	2.50571e-08	0.000917116	D_down	L076_RD_vs_D	2	DEG
ENSG00000126768	TIMM17B	chrX	0.27607	0.346	0.527	2.56423e-08	0.000938533	D_down	L076_RD_vs_D	1	low_l2FC
ENSG00000204220	PFDN6	chr6	0.295443	0.254	0.18	2.667e-08	0.000976148	D_down	L076_RD_vs_D	1	low_l2FC
ENSG00000273749	CYFIP1	chr15	0.290232	0.214	0.136	2.70443e-08	0.000989849	D_down	L076_RD_vs_D	1	low_l2FC
ENSG00000198929	NOS1AP	chr1	0.405815	0.139	0.072	2.90897e-08	0.00106471	D_down	L076_RD_vs_D	1	low_l2FC
ENSG00000064490	RFXANK	chr19	0.404721	0.33	0.258	3.1413e-08	0.00114975	D_down	L076_RD_vs_D	1	low_l2FC
ENSG00000157216	SSBP3	chr1	0.517184	0.452	0.434	3.35592e-08	0.0012283	D_down	L076_RD_vs_D	2	DEG
ENSG00000183255	PTTG1IP	chr21	0.75999	0.561	0.645	3.48873e-08	0.00127691	D_down	L076_RD_vs_D	1	DEG
ENSG00000138794	CASP6	chr4	0.535923	0.385	0.339	3.50908e-08	0.00128436	D_down	L076_RD_vs_D	1	DEG
ENSG00000232593	KANTR	chrX	0.293928	0.287	0.203	3.61403e-08	0.00132277	D_down	L076_RD_vs_D	1	low_l2FC
ENSG00000228716	DHFR	chr5	0.389194	0.205	0.131	3.79997e-08	0.00139083	D_down	L076_RD_vs_D	1	low_l2FC
ENSG00000155849	ELMO1	chr7	1.06107	0.566	0.733	3.81939e-08	0.00139793	D_down	L076_RD_vs_D	2	DEG
ENSG00000174886	NDUFA11	chr19	0.787516	0.641	0.799	4.01057e-08	0.00146791	D_down	L076_RD_vs_D	2	DEG
ENSG00000100201	DDX17	chr22	0.705233	0.547	0.635	4.02729e-08	0.00147403	D_down	L076_RD_vs_D	2	DEG
ENSG00000170430	MGMT	chr10	0.61183	0.424	0.396	4.24786e-08	0.00155476	D_down	L076_RD_vs_D	1	DEG
ENSG00000042753	AP2S1	chr19	0.746207	0.561	0.623	4.29722e-08	0.00157282	D_down	L076_RD_vs_D	2	DEG
ENSG00000122705	CLTA	chr9	0.313989	0.561	0.87	4.36553e-08	0.00159783	D_down	L076_RD_vs_D	1	low_l2FC
ENSG00000167863	ATP5PD	chr17	0.686398	0.556	0.638	4.5872e-08	0.00167896	D_down	L076_RD_vs_D	2	DEG
ENSG00000136783	NIPSNAP3A	chr9	0.261473	0.414	0.63	4.64161e-08	0.00169887	D_down	L076_RD_vs_D	2	low_l2FC
ENSG00000171604	CXXC5	chr5	0.607824	0.45	0.426	4.73482e-08	0.00173299	D_down	L076_RD_vs_D	1	DEG
ENSG00000179051	RCC2	chr1	0.672579	0.509	0.561	4.8752e-08	0.00178437	D_down	L076_RD_vs_D	1	DEG
ENSG00000177674	AGTRAP	chr1	0.25597	0.17	0.099	6.00482e-08	0.00219782	D_down	L076_RD_vs_D	1	low_l2FC
ENSG00000100387	RBX1	chr22	0.380722	0.547	0.819	6.02627e-08	0.00220568	D_down	L076_RD_vs_D	1	low_l2FC
ENSG00000265972	TXNIP	chr1	0.551384	0.571	0.86	6.13812e-08	0.00224661	D_down	L076_RD_vs_D	1	DEG
ENSG00000104738	MCM4	chr8	0.630909	0.231	0.16	6.25081e-08	0.00228786	D_down	L076_RD_vs_D	1	DEG
ENSG00000157540	DYRK1A	chr21	0.288836	0.54	0.88	6.38754e-08	0.00233791	D_down	L076_RD_vs_D	2	low_l2FC
ENSG00000085224	ATRX	chrX	0.317626	0.499	0.766	6.47837e-08	0.00237115	D_down	L076_RD_vs_D	1	low_l2FC
ENSG00000124702	KLHDC3	chr6	0.640716	0.371	0.315	6.68912e-08	0.00244829	D_down	L076_RD_vs_D	1	DEG
ENSG00000197956	S100A6	chr1	0.598982	0.698	0.923	6.90556e-08	0.0025275	D_down	L076_RD_vs_D	2	DEG
ENSG00000137841	PLCB2	chr15	0.307851	0.247	0.167	7.07261e-08	0.00258865	D_down	L076_RD_vs_D	1	low_l2FC
ENSG00000133943	DGLUCY	chr14	0.255193	0.237	0.159	7.12687e-08	0.0026085	D_down	L076_RD_vs_D	1	low_l2FC
ENSG00000128294	TPST2	chr22	0.387579	0.545	0.828	7.4087e-08	0.00271166	D_down	L076_RD_vs_D	1	low_l2FC
ENSG00000168393	DTYMK	chr2	0.328271	0.205	0.129	7.6194e-08	0.00278878	D_down	L076_RD_vs_D	1	low_l2FC
ENSG00000091039	OSBPL8	chr12	0.253508	0.57	0.932	7.67764e-08	0.00281009	D_down	L076_RD_vs_D	1	low_l2FC
ENSG00000170340	B3GNT2	chr2	0.447872	0.535	0.804	7.70358e-08	0.00281959	D_down	L076_RD_vs_D	2	low_l2FC
ENSG00000065268	WDR18	chr19	0.389393	0.332	0.258	7.72897e-08	0.00282888	D_down	L076_RD_vs_D	2	low_l2FC
ENSG00000077984	CST7	chr20	1.06242	0.457	0.424	7.74551e-08	0.00283493	D_down	L076_RD_vs_D	2	DEG
ENSG00000198805	PNP	chr14	0.493819	0.177	0.105	8.00359e-08	0.0029294	D_down	L076_RD_vs_D	2	low_l2FC
ENSG00000188612	SUMO2	chr17	0.526659	0.727	0.938	8.07476e-08	0.00295544	D_down	L076_RD_vs_D	1	DEG
ENSG00000102030	NAA10	chrX	0.438445	0.284	0.211	8.43442e-08	0.00308708	D_down	L076_RD_vs_D	1	low_l2FC
ENSG00000169217	CD2BP2	chr16	0.268193	0.196	0.121	8.58588e-08	0.00314252	D_down	L076_RD_vs_D	1	low_l2FC
ENSG00000014641	MDH1	chr2	0.677619	0.404	0.372	8.66269e-08	0.00317063	D_down	L076_RD_vs_D	1	DEG
ENSG00000113140	SPARC	chr5	1.4766	0.322	0.262	9.40173e-08	0.00344113	D_down	L076_RD_vs_D	2	DEG
ENSG00000127922	SEM1	chr7	0.26154	0.599	0.891	1.04168e-07	0.00381266	D_down	L076_RD_vs_D	1	low_l2FC
ENSG00000167553	TUBA1C	chr12	1.06749	0.625	0.81	1.0481e-07	0.00383615	D_down	L076_RD_vs_D	2	DEG
ENSG00000100784	RPS6KA5	chr14	0.438012	0.276	0.202	1.14569e-07	0.00419333	D_down	L076_RD_vs_D	2	low_l2FC
ENSG00000088325	TPX2	chr20	0.262246	0.182	0.317	1.19839e-07	0.00438622	D_down	L076_RD_vs_D	1	low_l2FC
ENSG00000157326	DHRS4	chr14	0.37712	0.268	0.196	1.22175e-07	0.00447174	D_down	L076_RD_vs_D	1	low_l2FC
ENSG00000115234	SNX17	chr2	0.495555	0.296	0.222	1.34883e-07	0.00493685	D_down	L076_RD_vs_D	2	low_l2FC
ENSG00000149932	TMEM219	chr16	0.289502	0.576	0.863	1.51207e-07	0.00553433	D_down	L076_RD_vs_D	1	low_l2FC
ENSG00000142327	RNPEPL1	chr2	0.2574	0.287	0.437	1.51275e-07	0.00553683	D_down	L076_RD_vs_D	1	low_l2FC
ENSG00000123892	RAB38	chr11	0.278473	0.173	0.105	1.62149e-07	0.0059348	D_down	L076_RD_vs_D	1	low_l2FC
ENSG00000135940	COX5B	chr2	0.572234	0.707	0.919	1.80141e-07	0.00659335	D_down	L076_RD_vs_D	1	DEG
ENSG00000054148	PHPT1	chr9	0.791127	0.522	0.556	1.84594e-07	0.00675631	D_down	L076_RD_vs_D	1	DEG
ENSG00000164054	SHISA5	chr3	0.265028	0.381	0.586	1.98375e-07	0.00726074	D_down	L076_RD_vs_D	2	low_l2FC
ENSG00000110958	PTGES3	chr12	0.593254	0.644	0.873	2.02833e-07	0.00742389	D_down	L076_RD_vs_D	2	DEG
ENSG00000175854	SWI5	chr9	0.561186	0.251	0.178	2.28607e-07	0.00836724	D_down	L076_RD_vs_D	1	DEG
ENSG00000140990	NDUFB10	chr16	0.735198	0.547	0.639	2.47976e-07	0.00907618	D_down	L076_RD_vs_D	1	DEG
ENSG00000118855	MFSD1	chr3	0.470592	0.348	0.281	2.65724e-07	0.00972578	D_down	L076_RD_vs_D	3	low_l2FC
ENSG00000245532	NEAT1	chr11	0.417806	0.587	0.909	2.69346e-07	0.00985831	D_down	L076_RD_vs_D	2	low_l2FC
ENSG00000043462	LCP2	chr5	0.87505	0.554	0.646	2.7566e-07	0.0100894	D_down	L076_RD_vs_D	2	DEG
ENSG00000198498	TMA16	chr4	0.341367	0.208	0.137	2.78437e-07	0.0101911	D_down	L076_RD_vs_D	1	low_l2FC
ENSG00000110108	TMEM109	chr11	0.511016	0.365	0.314	2.90987e-07	0.0106504	D_down	L076_RD_vs_D	1	DEG
ENSG00000126456	IRF3	chr19	0.26302	0.192	0.12	3.05319e-07	0.011175	D_down	L076_RD_vs_D	1	low_l2FC
ENSG00000105583	WDR83OS	chr19	0.628824	0.659	0.901	3.12209e-07	0.0114272	D_down	L076_RD_vs_D	2	DEG
ENSG00000160948	VPS28	chr8	0.707007	0.683	0.892	3.1403e-07	0.0114938	D_down	L076_RD_vs_D	2	DEG
ENSG00000119638	NEK9	chr14	0.26637	0.234	0.163	3.2898e-07	0.012041	D_down	L076_RD_vs_D	1	low_l2FC
ENSG00000161013	MGAT4B	chr5	0.362251	0.478	0.696	3.55193e-07	0.0130004	D_down	L076_RD_vs_D	1	low_l2FC
ENSG00000124762	CDKN1A	chr6	0.304677	0.167	0.278	3.89314e-07	0.0142493	D_down	L076_RD_vs_D	1	low_l2FC
ENSG00000161638	ITGA5	chr12	0.533074	0.411	0.386	4.04701e-07	0.0148125	D_down	L076_RD_vs_D	1	DEG
ENSG00000152518	ZFP36L2	chr2	0.637389	0.375	0.321	4.21807e-07	0.0154386	D_down	L076_RD_vs_D	1	DEG
ENSG00000205352	PRR13	chr12	0.716929	0.589	0.707	4.36028e-07	0.0159591	D_down	L076_RD_vs_D	3	DEG
ENSG00000162599	NFIA	chr1	0.343166	0.313	0.252	4.40776e-07	0.0161328	D_down	L076_RD_vs_D	1	low_l2FC
ENSG00000126432	PRDX5	chr11	0.666587	0.566	0.674	4.48045e-07	0.0163989	D_down	L076_RD_vs_D	2	DEG
ENSG00000172586	CHCHD1	chr10	0.403053	0.27	0.2	4.54531e-07	0.0166363	D_down	L076_RD_vs_D	1	low_l2FC
ENSG00000230876	LINC00486	chr2	0.441229	0.261	0.192	4.57307e-07	0.0167379	D_down	L076_RD_vs_D	1	low_l2FC
ENSG00000244509	APOBEC3C	chr22	0.36767	0.296	0.232	4.82394e-07	0.0176561	D_down	L076_RD_vs_D	1	low_l2FC
ENSG00000142606	MMEL1	chr1	0.782753	0.326	0.266	4.88931e-07	0.0178954	D_down	L076_RD_vs_D	1	DEG
ENSG00000148288	GBGT1	chr9	0.261211	0.268	0.206	5.48463e-07	0.0200743	D_down	L076_RD_vs_D	1	low_l2FC
ENSG00000157514	TSC22D3	chrX	0.441772	0.574	0.818	5.55557e-07	0.0203339	D_down	L076_RD_vs_D	1	low_l2FC
ENSG00000099860	GADD45B	chr19	0.490691	0.356	0.542	5.66795e-07	0.0207453	D_down	L076_RD_vs_D	1	low_l2FC
ENSG00000110801	PSMD9	chr12	0.257673	0.326	0.493	6.15576e-07	0.0225307	D_down	L076_RD_vs_D	1	low_l2FC
ENSG00000140365	COMMD4	chr15	0.51801	0.302	0.236	6.26701e-07	0.0229379	D_down	L076_RD_vs_D	1	DEG
ENSG00000143416	SELENBP1	chr1	0.394303	0.325	0.276	6.36118e-07	0.0232826	D_down	L076_RD_vs_D	2	low_l2FC
ENSG00000154188	ANGPT1	chr8	0.815421	0.309	0.25	6.42851e-07	0.023529	D_down	L076_RD_vs_D	2	DEG
ENSG00000176386	CDC26	chr9	0.34161	0.192	0.123	6.64633e-07	0.0243262	D_down	L076_RD_vs_D	1	low_l2FC
ENSG00000004455	AK2	chr1	0.47966	0.355	0.307	6.92532e-07	0.0253474	D_down	L076_RD_vs_D	2	low_l2FC
ENSG00000176783	RUFY1	chr5	0.754565	0.479	0.482	7.61535e-07	0.0278729	D_down	L076_RD_vs_D	2	DEG
ENSG00000004779	NDUFAB1	chr16	0.313925	0.418	0.642	8.17042e-07	0.0299046	D_down	L076_RD_vs_D	2	low_l2FC
ENSG00000166669	ATF7IP2	chr16	0.298451	0.502	0.811	8.21587e-07	0.0300709	D_down	L076_RD_vs_D	2	low_l2FC
ENSG00000135404	CD63	chr12	0.822819	0.786	0.933	9.50962e-07	0.0348062	D_down	L076_RD_vs_D	2	DEG
ENSG00000108622	ICAM2	chr17	0.612107	0.436	0.438	9.93558e-07	0.0363652	D_down	L076_RD_vs_D	2	DEG
ENSG00000150867	PIP4K2A	chr10	0.758462	0.512	0.546	1.00838e-06	0.0369077	D_down	L076_RD_vs_D	2	DEG
ENSG00000203760	CENPW	chr6	0.364914	0.183	0.119	1.01501e-06	0.0371505	D_down	L076_RD_vs_D	1	low_l2FC
ENSG00000111237	VPS29	chr12	0.28646	0.439	0.652	1.12914e-06	0.0413277	D_down	L076_RD_vs_D	1	low_l2FC
ENSG00000179950	PUF60	chr8	0.667497	0.489	0.557	1.17464e-06	0.0429929	D_down	L076_RD_vs_D	2	DEG
ENSG00000157350	ST3GAL2	chr16	0.311835	0.253	0.183	1.20702e-06	0.0441782	D_down	L076_RD_vs_D	1	low_l2FC
ENSG00000198589	LRBA	chr4	0.426946	0.514	0.874	1.23208e-06	0.0450953	D_down	L076_RD_vs_D	2	low_l2FC
ENSG00000155506	LARP1	chr5	0.448529	0.374	0.322	1.24994e-06	0.0457489	D_down	L076_RD_vs_D	1	low_l2FC
ENSG00000140859	KIFC3	chr16	0.263205	0.255	0.375	1.26883e-06	0.0464403	D_down	L076_RD_vs_D	1	low_l2FC
ENSG00000132002	DNAJB1	chr19	0.932277	0.508	0.614	1.32922e-06	0.0486508	D_down	L076_RD_vs_D	1	DEG
ENSG00000044459	CNTLN	chr9	0.303476	0.188	0.121	1.35716e-06	0.0496735	D_down	L076_RD_vs_D	1	low_l2FC
ENSG00000168675	LDLRAD4	chr18	0.613868	0.466	0.46	1.37916e-06	0.0504788	D_down	L076_RD_vs_D	1	DEG
ENSG00000107438	PDLIM1	chr10	0.816133	0.784	0.942	1.41984e-06	0.0519677	D_down	L076_RD_vs_D	1	DEG
ENSG00000165650	PDZD8	chr10	0.720728	0.592	0.852	1.46871e-06	0.0537563	D_down	L076_RD_vs_D	1	DEG
ENSG00000100376	FAM118A	chr22	0.400549	0.381	0.35	1.71224e-06	0.0626696	D_down	L076_RD_vs_D	1	low_l2FC
ENSG00000172794	RAB37	chr17	0.622222	0.46	0.444	1.75333e-06	0.0641737	D_down	L076_RD_vs_D	2	DEG
ENSG00000049618	ARID1B	chr6	0.352302	0.53	0.848	1.81194e-06	0.0663186	D_down	L076_RD_vs_D	2	low_l2FC
ENSG00000099977	DDT	chr22	0.748829	0.579	0.724	1.89299e-06	0.0692855	D_down	L076_RD_vs_D	1	DEG
ENSG00000167136	ENDOG	chr9	0.270505	0.166	0.102	1.9584e-06	0.0716795	D_down	L076_RD_vs_D	1	low_l2FC
ENSG00000276903	HIST1H2AL	chr6	0.329448	0.196	0.134	2.04546e-06	0.0748657	D_down	L076_RD_vs_D	2	low_l2FC
ENSG00000123609	NMI	chr2	0.591533	0.465	0.486	2.147e-06	0.0785824	D_down	L076_RD_vs_D	1	DEG
ENSG00000129968	ABHD17A	chr19	0.63331	0.492	0.513	2.19629e-06	0.0803864	D_down	L076_RD_vs_D	1	DEG
ENSG00000105404	RABAC1	chr19	0.397738	0.382	0.564	2.36659e-06	0.0866197	D_down	L076_RD_vs_D	1	low_l2FC
ENSG00000108528	SLC25A11	chr17	0.423381	0.234	0.172	2.42492e-06	0.0887546	D_down	L076_RD_vs_D	1	low_l2FC
ENSG00000072135	PTPN18	chr2	0.587131	0.336	0.283	2.49044e-06	0.0911525	D_down	L076_RD_vs_D	1	DEG
ENSG00000152229	PSTPIP2	chr18	0.369191	0.589	0.894	2.56231e-06	0.0937831	D_down	L076_RD_vs_D	2	low_l2FC
ENSG00000198258	UBL5	chr19	0.719844	0.671	0.893	2.75986e-06	0.101014	D_down	L076_RD_vs_D	2	DEG
ENSG00000140526	ABHD2	chr15	0.406087	0.528	0.809	2.77198e-06	0.101457	D_down	L076_RD_vs_D	2	low_l2FC
ENSG00000148488	ST8SIA6	chr10	0.369433	0.381	0.341	2.80008e-06	0.102486	D_down	L076_RD_vs_D	1	low_l2FC
ENSG00000241553	ARPC4	chr3	0.814351	0.514	0.547	2.87868e-06	0.105362	D_down	L076_RD_vs_D	3	DEG
ENSG00000214114	MYCBP	chr1	0.313897	0.154	0.095	3.07123e-06	0.11241	D_down	L076_RD_vs_D	1	low_l2FC
ENSG00000106665	CLIP2	chr7	0.314299	0.25	0.182	3.29158e-06	0.120475	D_down	L076_RD_vs_D	1	low_l2FC
ENSG00000100142	POLR2F	chr22	0.460141	0.378	0.343	3.34964e-06	0.1226	D_down	L076_RD_vs_D	1	low_l2FC
ENSG00000197728	RPS26	chr12	0.430836	0.82	0.973	3.37988e-06	0.123707	D_down	L076_RD_vs_D	1	low_l2FC
ENSG00000135218	CD36	chr7	0.899237	0.758	0.899	3.67406e-06	0.134474	D_down	L076_RD_vs_D	2	DEG
ENSG00000175221	MED16	chr19	0.260708	0.209	0.146	3.69102e-06	0.135095	D_down	L076_RD_vs_D	1	low_l2FC
ENSG00000185344	ATP6V0A2	chr12	0.272021	0.476	0.725	3.93909e-06	0.144175	D_down	L076_RD_vs_D	2	low_l2FC
ENSG00000175938	ORAI3	chr16	0.496638	0.294	0.235	4.12042e-06	0.150812	D_down	L076_RD_vs_D	2	low_l2FC
ENSG00000100427	MLC1	chr22	0.59111	0.46	0.471	4.14797e-06	0.15182	D_down	L076_RD_vs_D	2	DEG
ENSG00000185532	PRKG1	chr10	0.57696	0.167	0.109	4.15713e-06	0.152155	D_down	L076_RD_vs_D	3	DEG
ENSG00000148218	ALAD	chr9	0.273218	0.273	0.208	4.20601e-06	0.153944	D_down	L076_RD_vs_D	2	low_l2FC
ENSG00000147443	DOK2	chr8	0.356343	0.418	0.611	4.30193e-06	0.157455	D_down	L076_RD_vs_D	2	low_l2FC
ENSG00000134590	RTL8C	chrX	0.33141	0.24	0.172	4.40173e-06	0.161108	D_down	L076_RD_vs_D	1	low_l2FC
ENSG00000182952	HMGN4	chr6	0.341397	0.224	0.157	4.40477e-06	0.161219	D_down	L076_RD_vs_D	1	low_l2FC
ENSG00000115204	MPV17	chr2	0.443078	0.312	0.26	4.42795e-06	0.162067	D_down	L076_RD_vs_D	1	low_l2FC
ENSG00000162616	DNAJB4	chr1	0.282613	0.374	0.578	4.4477e-06	0.16279	D_down	L076_RD_vs_D	1	low_l2FC
ENSG00000118503	TNFAIP3	chr6	0.321189	0.313	0.477	4.7018e-06	0.172091	D_down	L076_RD_vs_D	3	low_l2FC
ENSG00000015285	WAS	chrX	0.669165	0.359	0.319	4.72711e-06	0.173017	D_down	L076_RD_vs_D	3	DEG
ENSG00000164120	HPGD	chr4	0.832758	0.131	0.078	4.96777e-06	0.181825	D_down	L076_RD_vs_D	3	DEG
ENSG00000143401	ANP32E	chr1	0.534208	0.413	0.409	5.01785e-06	0.183658	D_down	L076_RD_vs_D	2	DEG
ENSG00000101182	PSMA7	chr20	0.746177	0.639	0.857	5.07377e-06	0.185705	D_down	L076_RD_vs_D	2	DEG
ENSG00000167085	PHB	chr17	0.552982	0.442	0.446	5.26114e-06	0.192563	D_down	L076_RD_vs_D	2	DEG
ENSG00000099785	2002-03-01	chr19	0.278267	0.296	0.439	5.58336e-06	0.204357	D_down	L076_RD_vs_D	1	low_l2FC
ENSG00000011600	TYROBP	chr19	1.0069	0.548	0.588	5.58812e-06	0.204531	D_down	L076_RD_vs_D	2	DEG
ENSG00000140553	UNC45A	chr15	0.451037	0.29	0.233	6.11369e-06	0.223767	D_down	L076_RD_vs_D	1	low_l2FC
ENSG00000166337	TAF10	chr11	0.413063	0.609	0.9	6.408e-06	0.234539	D_down	L076_RD_vs_D	1	low_l2FC
ENSG00000160211	G6PD	chrX	0.709009	0.391	0.356	6.50843e-06	0.238215	D_down	L076_RD_vs_D	2	DEG
ENSG00000136603	SKIL	chr3	0.349033	0.488	0.799	6.5315e-06	0.23906	D_down	L076_RD_vs_D	1	low_l2FC
ENSG00000100911	PSME2	chr14	0.616577	0.496	0.518	6.60574e-06	0.241777	D_down	L076_RD_vs_D	1	DEG
ENSG00000140416	TPM1	chr15	0.577249	0.391	0.369	6.92195e-06	0.25335	D_down	L076_RD_vs_D	2	DEG
ENSG00000156411	ATP5MPL	chr14	0.441851	0.778	0.958	6.93564e-06	0.253851	D_down	L076_RD_vs_D	1	low_l2FC
ENSG00000165672	PRDX3	chr10	0.265348	0.326	0.493	7.10013e-06	0.259872	D_down	L076_RD_vs_D	2	low_l2FC
ENSG00000147813	NAPRT	chr8	0.476887	0.45	0.471	7.14168e-06	0.261393	D_down	L076_RD_vs_D	2	low_l2FC
ENSG00000134287	ARF3	chr12	0.509164	0.424	0.409	7.49508e-06	0.274328	D_down	L076_RD_vs_D	1	DEG
ENSG00000153815	CMIP	chr16	0.66801	0.491	0.5	7.50722e-06	0.274772	D_down	L076_RD_vs_D	2	DEG
ENSG00000225921	NOL7	chr6	0.274142	0.512	0.775	7.78503e-06	0.28494	D_down	L076_RD_vs_D	1	low_l2FC
ENSG00000048740	CELF2	chr10	0.779504	0.628	0.885	7.7958e-06	0.285334	D_down	L076_RD_vs_D	2	DEG
ENSG00000172236	TPSAB1	chr16	0.358727	0.071	0.138	7.99817e-06	0.292741	D_down	L076_RD_vs_D	2	low_l2FC
ENSG00000071655	MBD3	chr19	0.257222	0.232	0.17	8.02535e-06	0.293736	D_down	L076_RD_vs_D	1	low_l2FC
ENSG00000111726	CMAS	chr12	0.257252	0.365	0.52	8.4884e-06	0.310684	D_down	L076_RD_vs_D	1	low_l2FC
ENSG00000171703	TCEA2	chr20	0.615607	0.294	0.237	8.77992e-06	0.321354	D_down	L076_RD_vs_D	1	DEG
ENSG00000185000	DGAT1	chr8	0.254291	0.302	0.437	9.6776e-06	0.35421	D_down	L076_RD_vs_D	1	low_l2FC
ENSG00000160050	CCDC28B	chr1	0.391884	0.258	0.204	9.7394e-06	0.356472	D_down	L076_RD_vs_D	1	low_l2FC
ENSG00000128245	YWHAH	chr22	0.458916	0.538	0.801	9.74062e-06	0.356516	D_down	L076_RD_vs_D	1	low_l2FC
ENSG00000127314	RAP1B	chr12	0.608389	0.739	0.967	9.89979e-06	0.362342	D_down	L076_RD_vs_D	2	DEG
ENSG00000134294	SLC38A2	chr12	0.335046	0.547	0.849	9.93628e-06	0.363678	D_down	L076_RD_vs_D	2	low_l2FC
ENSG00000129255	MPDU1	chr17	0.47639	0.362	0.317	1.03438e-05	0.378593	D_down	L076_RD_vs_D	1	low_l2FC
ENSG00000105810	CDK6	chr7	0.579555	0.644	0.917	1.10016e-05	0.40267	D_down	L076_RD_vs_D	2	DEG
ENSG00000141959	PFKL	chr21	0.653229	0.535	0.594	1.15854e-05	0.424036	D_down	L076_RD_vs_D	2	DEG
ENSG00000011304	PTBP1	chr19	0.260488	0.505	0.775	1.16021e-05	0.424647	D_down	L076_RD_vs_D	2	low_l2FC
ENSG00000124831	LRRFIP1	chr2	0.263592	0.566	0.869	1.17514e-05	0.430112	D_down	L076_RD_vs_D	2	low_l2FC
ENSG00000185608	MRPL40	chr22	0.329366	0.302	0.247	1.23753e-05	0.452949	D_down	L076_RD_vs_D	1	low_l2FC
ENSG00000115350	POLE4	chr2	0.37388	0.263	0.201	1.25601e-05	0.459714	D_down	L076_RD_vs_D	1	low_l2FC
ENSG00000085662	AKR1B1	chr7	0.44115	0.375	0.335	1.26567e-05	0.463248	D_down	L076_RD_vs_D	1	low_l2FC
ENSG00000198752	CDC42BPB	chr14	0.287072	0.176	0.116	1.2703e-05	0.464944	D_down	L076_RD_vs_D	1	low_l2FC
ENSG00000167173	C15orf39	chr15	0.259538	0.333	0.475	1.28287e-05	0.469544	D_down	L076_RD_vs_D	1	low_l2FC
ENSG00000126458	RRAS	chr19	0.26687	0.198	0.138	1.34153e-05	0.491013	D_down	L076_RD_vs_D	1	low_l2FC
ENSG00000173207	CKS1B	chr1	0.591571	0.287	0.235	1.38573e-05	0.507192	D_down	L076_RD_vs_D	1	DEG
ENSG00000111644	ACRBP	chr12	0.300394	0.173	0.271	1.45579e-05	0.532834	D_down	L076_RD_vs_D	1	low_l2FC
ENSG00000205639	MFSD2B	chr2	0.419082	0.3	0.244	1.47031e-05	0.538147	D_down	L076_RD_vs_D	1	low_l2FC
ENSG00000164741	DLC1	chr8	1.00638	0.592	0.822	1.64672e-05	0.602715	D_down	L076_RD_vs_D	2	DEG
ENSG00000243317	STMP1	chr7	0.574796	0.632	0.808	1.70006e-05	0.62224	D_down	L076_RD_vs_D	2	DEG
ENSG00000134291	TMEM106C	chr12	0.273892	0.16	0.103	1.71111e-05	0.626283	D_down	L076_RD_vs_D	1	low_l2FC
ENSG00000103335	PIEZO1	chr16	0.258416	0.291	0.236	1.79801e-05	0.658088	D_down	L076_RD_vs_D	1	low_l2FC
ENSG00000185614	INKA1	chr3	0.276862	0.154	0.097	1.84363e-05	0.674786	D_down	L076_RD_vs_D	1	low_l2FC
ENSG00000125971	DYNLRB1	chr20	0.379882	0.291	0.236	1.87616e-05	0.686692	D_down	L076_RD_vs_D	1	low_l2FC
ENSG00000152818	UTRN	chr6	0.555982	0.369	0.323	1.93386e-05	0.707812	D_down	L076_RD_vs_D	2	DEG
ENSG00000129559	NEDD8	chr14	0.629669	0.548	0.669	2.01546e-05	0.737679	D_down	L076_RD_vs_D	2	DEG
ENSG00000113719	ERGIC1	chr5	0.25187	0.297	0.423	2.09621e-05	0.767236	D_down	L076_RD_vs_D	1	low_l2FC
ENSG00000175567	UCP2	chr11	0.530549	0.408	0.408	2.12878e-05	0.779155	D_down	L076_RD_vs_D	2	DEG
ENSG00000103222	ABCC1	chr16	0.48541	0.43	0.64	2.19385e-05	0.80297	D_down	L076_RD_vs_D	2	low_l2FC
ENSG00000187764	SEMA4D	chr9	0.627669	0.343	0.296	2.27816e-05	0.833828	D_down	L076_RD_vs_D	2	DEG
ENSG00000142089	IFITM3	chr11	0.564418	0.264	0.206	2.32584e-05	0.851281	D_down	L076_RD_vs_D	1	DEG
ENSG00000121851	POLR3GL	chr1	0.606086	0.388	0.355	2.45437e-05	0.898325	D_down	L076_RD_vs_D	1	DEG
ENSG00000235257	ITGA9-AS1	chr3	0.279942	0.131	0.08	2.48274e-05	0.908708	D_down	L076_RD_vs_D	1	low_l2FC
ENSG00000132383	RPA1	chr17	0.318735	0.242	0.186	2.54725e-05	0.932318	D_down	L076_RD_vs_D	1	low_l2FC
ENSG00000125977	EIF2S2	chr20	0.342272	0.538	0.798	2.55503e-05	0.935165	D_down	L076_RD_vs_D	1	low_l2FC
ENSG00000164506	STXBP5	chr6	0.28679	0.615	0.969	2.69314e-05	0.985717	D_down	L076_RD_vs_D	2	low_l2FC
ENSG00000164494	PDSS2	chr6	0.280797	0.192	0.133	2.71525e-05	0.993808	D_down	L076_RD_vs_D	1	low_l2FC
ENSG00000198668	CALM1	chr14	0.835034	0.62	0.778	2.78655e-05	1	D_down	L076_RD_vs_D	2	DEG
ENSG00000204392	LSM2	chr6	0.305266	0.518	0.793	2.86053e-05	1	D_down	L076_RD_vs_D	1	low_l2FC
ENSG00000112335	SNX3	chr6	0.361812	0.68	0.935	2.93802e-05	1	D_down	L076_RD_vs_D	1	low_l2FC
ENSG00000204843	DCTN1	chr2	0.477374	0.411	0.397	2.93803e-05	1	D_down	L076_RD_vs_D	3	low_l2FC
ENSG00000091527	CDV3	chr3	0.269828	0.589	0.902	2.96348e-05	1	D_down	L076_RD_vs_D	2	low_l2FC
ENSG00000125835	SNRPB	chr20	0.262383	0.599	0.898	2.96583e-05	1	D_down	L076_RD_vs_D	2	low_l2FC
ENSG00000121101	TEX14	chr17	-0.344877	0.302	0.419	2.97006e-05	1	D_up	L076_RD_vs_D	3	low_l2FC
ENSG00000198886	MT-ND4	chrM	0.802412	0.743	0.978	2.98884e-05	1	D_down	L076_RD_vs_D	2	DEG
ENSG00000149084	HSD17B12	chr11	0.255807	0.326	0.454	2.99169e-05	1	D_down	L076_RD_vs_D	2	low_l2FC
ENSG00000145337	PYURF	chr4	0.293902	0.483	0.72	3.01083e-05	1	D_down	L076_RD_vs_D	2	low_l2FC
ENSG00000288075	AC108519.1	chr4	0.531529	0.446	0.501	3.05822e-05	1	D_down	L076_RD_vs_D	1	DEG
ENSG00000141759	TXNL4A	chr18	0.684813	0.46	0.492	3.19656e-05	1	D_down	L076_RD_vs_D	1	DEG
ENSG00000105339	DENND3	chr8	0.256798	0.449	0.669	3.20098e-05	1	D_down	L076_RD_vs_D	2	low_l2FC
ENSG00000135441	BLOC1S1	chr12	0.687206	0.501	0.549	3.29553e-05	1	D_down	L076_RD_vs_D	1	DEG
ENSG00000147872	PLIN2	chr9	0.52684	0.563	0.941	3.35895e-05	1	D_down	L076_RD_vs_D	3	DEG
ENSG00000184178	SCFD2	chr4	0.344686	0.201	0.144	3.36926e-05	1	D_down	L076_RD_vs_D	1	low_l2FC
ENSG00000120899	PTK2B	chr8	0.275545	0.219	0.162	3.38867e-05	1	D_down	L076_RD_vs_D	1	low_l2FC
ENSG00000004534	RBM6	chr3	0.328369	0.411	0.595	3.50571e-05	1	D_down	L076_RD_vs_D	2	low_l2FC
ENSG00000235453	SMIM27	chr9	0.372884	0.31	0.26	3.62593e-05	1	D_down	L076_RD_vs_D	1	low_l2FC
ENSG00000152061	RABGAP1L	chr1	0.724705	0.494	0.567	3.66295e-05	1	D_down	L076_RD_vs_D	2	DEG
ENSG00000166501	PRKCB	chr16	0.662702	0.287	0.234	3.68458e-05	1	D_down	L076_RD_vs_D	2	DEG
ENSG00000118513	MYB	chr6	0.340558	0.317	0.283	3.72456e-05	1	D_down	L076_RD_vs_D	1	low_l2FC
ENSG00000099797	TECR	chr19	0.606061	0.527	0.608	3.81866e-05	1	D_down	L076_RD_vs_D	1	DEG
ENSG00000111252	SH2B3	chr12	0.485083	0.398	0.375	3.9145e-05	1	D_down	L076_RD_vs_D	2	low_l2FC
ENSG00000162704	ARPC5	chr1	0.844154	0.457	0.466	4.08174e-05	1	D_down	L076_RD_vs_D	2	DEG
ENSG00000254999	BRK1	chr3	0.275187	0.538	0.819	4.2535e-05	1	D_down	L076_RD_vs_D	2	low_l2FC
ENSG00000091317	CMTM6	chr3	0.527217	0.53	0.762	4.49565e-05	1	D_down	L076_RD_vs_D	1	DEG
ENSG00000130816	DNMT1	chr19	0.554608	0.436	0.438	4.90323e-05	1	D_down	L076_RD_vs_D	1	DEG
ENSG00000172889	EGFL7	chr9	0.767104	0.407	0.39	4.90543e-05	1	D_down	L076_RD_vs_D	2	DEG
ENSG00000205593	DENND6B	chr22	0.381459	0.245	0.361	5.46487e-05	1	D_down	L076_RD_vs_D	1	low_l2FC
ENSG00000159692	CTBP1	chr4	0.331953	0.38	0.361	5.53782e-05	1	D_down	L076_RD_vs_D	1	low_l2FC
ENSG00000106399	RPA3	chr7	0.423162	0.26	0.213	5.62412e-05	1	D_down	L076_RD_vs_D	1	low_l2FC
ENSG00000196923	PDLIM7	chr5	0.529677	0.404	0.385	5.91624e-05	1	D_down	L076_RD_vs_D	1	DEG
ENSG00000119673	ACOT2	chr14	0.282067	0.229	0.171	6.02164e-05	1	D_down	L076_RD_vs_D	1	low_l2FC
ENSG00000112077	RHAG	chr6	0.599746	0.704	0.893	6.06655e-05	1	D_down	L076_RD_vs_D	2	DEG
ENSG00000169689	CENPX	chr17	0.32473	0.268	0.221	6.45393e-05	1	D_down	L076_RD_vs_D	1	low_l2FC
ENSG00000132471	WBP2	chr17	0.416297	0.329	0.466	6.66361e-05	1	D_down	L076_RD_vs_D	2	low_l2FC
ENSG00000171148	TADA3	chr3	0.558079	0.398	0.38	6.69175e-05	1	D_down	L076_RD_vs_D	2	DEG
ENSG00000196576	PLXNB2	chr22	0.273856	0.199	0.145	6.71915e-05	1	D_down	L076_RD_vs_D	1	low_l2FC
ENSG00000153406	NMRAL1	chr16	0.358104	0.284	0.234	6.9695e-05	1	D_down	L076_RD_vs_D	1	low_l2FC
ENSG00000217930	PAM16	chr16	0.305105	0.264	0.211	7.15826e-05	1	D_down	L076_RD_vs_D	1	low_l2FC
ENSG00000035403	VCL	chr10	0.631424	0.455	0.651	7.16793e-05	1	D_down	L076_RD_vs_D	2	DEG
ENSG00000116017	ARID3A	chr19	0.339016	0.25	0.202	7.40521e-05	1	D_down	L076_RD_vs_D	1	low_l2FC
ENSG00000174231	PRPF8	chr17	0.295046	0.478	0.727	7.44719e-05	1	D_down	L076_RD_vs_D	1	low_l2FC
ENSG00000273338	AC103591.3	chr1	0.267	0.245	0.192	7.51934e-05	1	D_down	L076_RD_vs_D	1	low_l2FC
ENSG00000169189	NSMCE1	chr16	0.418344	0.332	0.29	7.52218e-05	1	D_down	L076_RD_vs_D	1	low_l2FC
ENSG00000134318	ROCK2	chr2	0.526835	0.346	0.306	8.01565e-05	1	D_down	L076_RD_vs_D	2	DEG
ENSG00000197061	HIST1H4C	chr6	1.04973	0.61	0.876	8.16449e-05	1	D_down	L076_RD_vs_D	2	DEG
ENSG00000274265	AC245297.3	chr1	0.431376	0.439	0.442	8.41621e-05	1	D_down	L076_RD_vs_D	1	low_l2FC
ENSG00000130725	UBE2M	chr19	0.25194	0.47	0.701	8.55284e-05	1	D_down	L076_RD_vs_D	1	low_l2FC
ENSG00000149131	SERPING1	chr11	0.665824	0.509	0.553	8.63284e-05	1	D_down	L076_RD_vs_D	1	DEG
ENSG00000104979	C19orf53	chr19	0.250827	0.489	0.751	8.67595e-05	1	D_down	L076_RD_vs_D	1	low_l2FC
ENSG00000164405	UQCRQ	chr5	0.577855	0.688	0.906	8.6794e-05	1	D_down	L076_RD_vs_D	1	DEG
ENSG00000177556	ATOX1	chr5	0.32427	0.483	0.689	8.79929e-05	1	D_down	L076_RD_vs_D	1	low_l2FC
ENSG00000189091	SF3B3	chr16	0.308691	0.284	0.236	9.02714e-05	1	D_down	L076_RD_vs_D	2	low_l2FC
ENSG00000126561	STAT5A	chr17	0.277791	0.511	0.791	9.04506e-05	1	D_down	L076_RD_vs_D	2	low_l2FC
ENSG00000143653	SCCPDH	chr1	0.313657	0.455	0.667	9.2072e-05	1	D_down	L076_RD_vs_D	1	low_l2FC
ENSG00000010610	CD4	chr12	0.299405	0.384	0.362	9.33982e-05	1	D_down	L076_RD_vs_D	1	low_l2FC
ENSG00000180353	HCLS1	chr3	0.444201	0.418	0.421	9.43796e-05	1	D_down	L076_RD_vs_D	2	low_l2FC
ENSG00000263001	GTF2I	chr7	0.553756	0.531	0.658	9.54416e-05	1	D_down	L076_RD_vs_D	1	DEG
ENSG00000100442	FKBP3	chr14	0.40493	0.404	0.396	9.79924e-05	1	D_down	L076_RD_vs_D	1	low_l2FC
ENSG00000244187	TMEM141	chr9	0.547012	0.369	0.339	9.98047e-05	1	D_down	L076_RD_vs_D	2	DEG
ENSG00000107863	ARHGAP21	chr10	0.533671	0.442	0.645	0.000102964	1	D_down	L076_RD_vs_D	2	DEG
ENSG00000150753	CCT5	chr5	0.643879	0.46	0.496	0.000107409	1	D_down	L076_RD_vs_D	1	DEG
ENSG00000160190	SLC37A1	chr21	0.59412	0.325	0.47	0.000107771	1	D_down	L076_RD_vs_D	2	DEG
ENSG00000143553	SNAPIN	chr1	0.276226	0.209	0.153	0.000108358	1	D_down	L076_RD_vs_D	1	low_l2FC
ENSG00000099995	SF3A1	chr22	0.298181	0.433	0.619	0.000115504	1	D_down	L076_RD_vs_D	2	low_l2FC
ENSG00000091640	SPAG7	chr17	0.281141	0.41	0.593	0.000116972	1	D_down	L076_RD_vs_D	1	low_l2FC
ENSG00000099331	MYO9B	chr19	0.271944	0.394	0.553	0.000124687	1	D_down	L076_RD_vs_D	2	low_l2FC
ENSG00000205220	PSMB10	chr16	0.561679	0.418	0.414	0.000129645	1	D_down	L076_RD_vs_D	1	DEG
ENSG00000104324	CPQ	chr8	0.30429	0.453	0.661	0.000133747	1	D_down	L076_RD_vs_D	1	low_l2FC
ENSG00000166136	NDUFB8	chr10	0.371393	0.545	0.82	0.000140823	1	D_down	L076_RD_vs_D	2	low_l2FC
ENSG00000104885	DOT1L	chr19	0.57073	0.416	0.599	0.000142579	1	D_down	L076_RD_vs_D	2	DEG
ENSG00000011009	LYPLA2	chr1	0.334547	0.289	0.246	0.000148348	1	D_down	L076_RD_vs_D	2	low_l2FC
ENSG00000177576	C18orf32	chr18	0.285666	0.336	0.459	0.000152547	1	D_down	L076_RD_vs_D	2	low_l2FC
ENSG00000188312	CENPP	chr9	0.299378	0.165	0.117	0.000153568	1	D_down	L076_RD_vs_D	1	low_l2FC
ENSG00000163453	IGFBP7	chr4	0.5492	0.638	0.795	0.000153732	1	D_down	L076_RD_vs_D	2	DEG
ENSG00000182621	PLCB1	chr20	0.297209	0.433	0.625	0.000171031	1	D_down	L076_RD_vs_D	2	low_l2FC
ENSG00000163468	CCT3	chr1	0.290258	0.473	0.714	0.000172537	1	D_down	L076_RD_vs_D	2	low_l2FC
ENSG00000158528	PPP1R9A	chr7	0.334621	0.258	0.21	0.000173057	1	D_down	L076_RD_vs_D	2	low_l2FC
ENSG00000142409	ZNF787	chr19	0.377744	0.365	0.347	0.000177186	1	D_down	L076_RD_vs_D	1	low_l2FC
ENSG00000160298	C21orf58	chr21	0.291428	0.165	0.117	0.000192975	1	D_down	L076_RD_vs_D	1	low_l2FC
ENSG00000148834	GSTO1	chr10	0.674319	0.315	0.281	0.000193309	1	D_down	L076_RD_vs_D	2	DEG
ENSG00000099624	ATP5F1D	chr19	0.55567	0.672	0.902	0.00019869	1	D_down	L076_RD_vs_D	1	DEG
ENSG00000185760	KCNQ5	chr6	0.614391	0.358	0.366	0.000200763	1	D_down	L076_RD_vs_D	2	DEG
ENSG00000184702	SEPTIN5	chr22	0.402212	0.192	0.141	0.000202033	1	D_down	L076_RD_vs_D	1	low_l2FC
ENSG00000119865	CNRIP1	chr2	0.550241	0.495	0.619	0.00020693	1	D_down	L076_RD_vs_D	2	DEG
ENSG00000100714	MTHFD1	chr14	0.313312	0.241	0.196	0.000208063	1	D_down	L076_RD_vs_D	1	low_l2FC
ENSG00000143776	CDC42BPA	chr1	0.277674	0.469	0.731	0.000208625	1	D_down	L076_RD_vs_D	2	low_l2FC
ENSG00000163565	IFI16	chr1	0.537007	0.416	0.421	0.000211306	1	D_down	L076_RD_vs_D	2	DEG
ENSG00000072501	SMC1A	chrX	0.489453	0.31	0.281	0.000214746	1	D_down	L076_RD_vs_D	1	low_l2FC
ENSG00000104783	KCNN4	chr19	0.258798	0.31	0.276	0.000232061	1	D_down	L076_RD_vs_D	2	low_l2FC
ENSG00000256235	SMIM3	chr5	0.659108	0.24	0.193	0.000232918	1	D_down	L076_RD_vs_D	1	DEG
ENSG00000106609	TMEM248	chr7	0.253775	0.336	0.47	0.000233229	1	D_down	L076_RD_vs_D	1	low_l2FC
ENSG00000116161	CACYBP	chr1	0.564954	0.554	0.668	0.000235154	1	D_down	L076_RD_vs_D	1	DEG
ENSG00000181924	COA4	chr11	0.256728	0.235	0.186	0.000236575	1	D_down	L076_RD_vs_D	1	low_l2FC
ENSG00000104823	ECH1	chr19	0.660576	0.456	0.496	0.000238817	1	D_down	L076_RD_vs_D	1	DEG
ENSG00000179091	CYC1	chr8	0.268096	0.517	0.757	0.000241741	1	D_down	L076_RD_vs_D	1	low_l2FC
ENSG00000145912	NHP2	chr5	0.584104	0.525	0.622	0.000251416	1	D_down	L076_RD_vs_D	1	DEG
ENSG00000137161	CNPY3	chr6	0.515968	0.459	0.481	0.000251668	1	D_down	L076_RD_vs_D	2	DEG
ENSG00000105371	ICAM4	chr19	0.402766	0.394	0.404	0.000259951	1	D_down	L076_RD_vs_D	2	low_l2FC
ENSG00000167118	URM1	chr9	0.252929	0.387	0.544	0.0002659	1	D_down	L076_RD_vs_D	2	low_l2FC
ENSG00000183032	SLC25A21	chr14	0.254826	0.378	0.56	0.000271459	1	D_down	L076_RD_vs_D	2	low_l2FC
ENSG00000131475	VPS25	chr17	0.413023	0.313	0.27	0.000271542	1	D_down	L076_RD_vs_D	1	low_l2FC
ENSG00000130511	SSBP4	chr19	0.316357	0.475	0.719	0.000291555	1	D_down	L076_RD_vs_D	1	low_l2FC
ENSG00000204310	AGPAT1	chr6	0.376854	0.28	0.236	0.000298352	1	D_down	L076_RD_vs_D	2	low_l2FC
ENSG00000134824	FADS2	chr11	0.66898	0.483	0.492	0.000309845	1	D_down	L076_RD_vs_D	1	DEG
ENSG00000101361	NOP56	chr20	0.377474	0.303	0.263	0.000338723	1	D_down	L076_RD_vs_D	1	low_l2FC
ENSG00000104805	NUCB1	chr19	0.323058	0.534	0.767	0.000351472	1	D_down	L076_RD_vs_D	2	low_l2FC
ENSG00000074201	CLNS1A	chr11	0.268403	0.452	0.638	0.000363778	1	D_down	L076_RD_vs_D	2	low_l2FC
ENSG00000103266	STUB1	chr16	0.559706	0.403	0.407	0.000371628	1	D_down	L076_RD_vs_D	2	DEG
ENSG00000179820	MYADM	chr19	0.599856	0.485	0.601	0.000401311	1	D_down	L076_RD_vs_D	2	DEG
ENSG00000131558	EXOC4	chr7	0.725875	0.466	0.524	0.000424869	1	D_down	L076_RD_vs_D	1	DEG
ENSG00000204435	CSNK2B	chr6	0.252844	0.609	0.89	0.000427232	1	D_down	L076_RD_vs_D	1	low_l2FC
ENSG00000081041	CXCL2	chr4	0.336708	0.173	0.258	0.000432123	1	D_down	L076_RD_vs_D	2	low_l2FC
ENSG00000132661	NXT1	chr20	0.340086	0.504	0.727	0.000448047	1	D_down	L076_RD_vs_D	2	low_l2FC
ENSG00000144668	ITGA9	chr3	0.250061	0.224	0.318	0.000462257	1	D_down	L076_RD_vs_D	1	low_l2FC
ENSG00000204525	HLA-C	chr6	0.296243	0.834	0.975	0.000494725	1	D_down	L076_RD_vs_D	2	low_l2FC
ENSG00000169976	SF3B5	chr6	0.363591	0.569	0.85	0.000523669	1	D_down	L076_RD_vs_D	2	low_l2FC
ENSG00000100068	LRP5L	chr22	0.254579	0.267	0.224	0.000531834	1	D_down	L076_RD_vs_D	2	low_l2FC
ENSG00000100906	NFKBIA	chr14	0.300551	0.655	0.91	0.000539449	1	D_down	L076_RD_vs_D	1	low_l2FC
ENSG00000133142	TCEAL4	chrX	0.489353	0.397	0.398	0.000553395	1	D_down	L076_RD_vs_D	2	low_l2FC
ENSG00000104687	GSR	chr8	0.304672	0.38	0.526	0.000557968	1	D_down	L076_RD_vs_D	1	low_l2FC
ENSG00000007255	TRAPPC6A	chr19	0.293586	0.398	0.542	0.000578045	1	D_down	L076_RD_vs_D	2	low_l2FC
ENSG00000130638	ATXN10	chr22	0.412698	0.392	0.394	0.000579454	1	D_down	L076_RD_vs_D	1	low_l2FC
ENSG00000148308	GTF3C5	chr9	0.264168	0.32	0.441	0.000587623	1	D_down	L076_RD_vs_D	1	low_l2FC
ENSG00000136810	TXN	chr9	0.504633	0.722	0.933	0.000598373	1	D_down	L076_RD_vs_D	1	DEG
ENSG00000125356	NDUFA1	chrX	0.424509	0.639	0.911	0.000606661	1	D_down	L076_RD_vs_D	1	low_l2FC
ENSG00000136167	LCP1	chr13	0.303942	0.475	0.67	0.000612816	1	D_down	L076_RD_vs_D	2	low_l2FC
ENSG00000101608	MYL12A	chr18	0.747665	0.755	0.932	0.000614068	1	D_down	L076_RD_vs_D	2	DEG
ENSG00000099795	NDUFB7	chr19	0.730071	0.535	0.636	0.000667606	1	D_down	L076_RD_vs_D	2	DEG
ENSG00000205581	HMGN1	chr21	0.386213	0.82	0.969	0.000687959	1	D_down	L076_RD_vs_D	1	low_l2FC
ENSG00000143252	SDHC	chr1	0.276301	0.4	0.562	0.000720449	1	D_down	L076_RD_vs_D	2	low_l2FC
ENSG00000118046	STK11	chr19	0.31812	0.251	0.208	0.000722136	1	D_down	L076_RD_vs_D	1	low_l2FC
ENSG00000173992	CCS	chr11	0.562565	0.462	0.494	0.000722821	1	D_down	L076_RD_vs_D	2	DEG
ENSG00000205544	TMEM256	chr17	0.357723	0.538	0.796	0.000725788	1	D_down	L076_RD_vs_D	2	low_l2FC
ENSG00000105122	RASAL3	chr19	0.332569	0.289	0.25	0.000731651	1	D_down	L076_RD_vs_D	1	low_l2FC
ENSG00000154518	ATP5MC3	chr2	0.422422	0.512	0.773	0.000792266	1	D_down	L076_RD_vs_D	1	low_l2FC
ENSG00000167461	RAB8A	chr19	0.612234	0.433	0.475	0.000794129	1	D_down	L076_RD_vs_D	2	DEG
ENSG00000160789	LMNA	chr1	0.291207	0.586	0.874	0.00080668	1	D_down	L076_RD_vs_D	1	low_l2FC
ENSG00000137198	GMPR	chr6	0.434437	0.315	0.28	0.000822819	1	D_down	L076_RD_vs_D	1	low_l2FC
ENSG00000138796	HADH	chr4	0.566936	0.38	0.384	0.000863045	1	D_down	L076_RD_vs_D	1	DEG
ENSG00000185215	TNFAIP2	chr14	0.298171	0.133	0.093	0.000884372	1	D_down	L076_RD_vs_D	1	low_l2FC
ENSG00000105968	H2AFV	chr7	0.533768	0.648	0.874	0.000885276	1	D_down	L076_RD_vs_D	2	DEG
ENSG00000166925	TSC22D4	chr7	0.442455	0.404	0.556	0.000901828	1	D_down	L076_RD_vs_D	2	low_l2FC
ENSG00000103653	CSK	chr15	0.621788	0.42	0.435	0.000914449	1	D_down	L076_RD_vs_D	1	DEG
ENSG00000115091	ACTR3	chr2	0.381009	0.508	0.748	0.000942321	1	D_down	L076_RD_vs_D	2	low_l2FC
ENSG00000170627	GTSF1	chr12	0.631579	0.498	0.605	0.00102408	1	D_down	L076_RD_vs_D	2	DEG
ENSG00000101160	CTSZ	chr20	0.282508	0.27	0.224	0.001028	1	D_down	L076_RD_vs_D	1	low_l2FC
ENSG00000176171	BNIP3	chr10	0.263969	0.303	0.403	0.00103363	1	D_down	L076_RD_vs_D	2	low_l2FC
ENSG00000005810	MYCBP2	chr13	0.315562	0.509	0.742	0.0010732	1	D_down	L076_RD_vs_D	2	low_l2FC
ENSG00000008083	JARID2	chr6	0.726084	0.551	0.843	0.00107725	1	D_down	L076_RD_vs_D	2	DEG
ENSG00000110090	CPT1A	chr11	0.360677	0.463	0.686	0.00109744	1	D_down	L076_RD_vs_D	2	low_l2FC
ENSG00000213551	DNAJC9	chr10	0.329724	0.405	0.583	0.00115252	1	D_down	L076_RD_vs_D	2	low_l2FC
ENSG00000070214	SLC44A1	chr9	0.363007	0.219	0.177	0.00116269	1	D_down	L076_RD_vs_D	2	low_l2FC
ENSG00000166508	MCM7	chr7	0.571236	0.332	0.313	0.00119219	1	D_down	L076_RD_vs_D	1	DEG
ENSG00000095906	NUBP2	chr16	0.343871	0.306	0.275	0.00138511	1	D_down	L076_RD_vs_D	1	low_l2FC
ENSG00000135604	STX11	chr6	0.288697	0.32	0.439	0.00140342	1	D_down	L076_RD_vs_D	2	low_l2FC
ENSG00000147123	NDUFB11	chrX	0.467687	0.671	0.894	0.00145252	1	D_down	L076_RD_vs_D	1	low_l2FC
ENSG00000115677	HDLBP	chr2	0.253822	0.455	0.634	0.00153528	1	D_down	L076_RD_vs_D	1	low_l2FC
ENSG00000150977	RILPL2	chr12	0.734922	0.59	0.722	0.00154269	1	D_down	L076_RD_vs_D	2	DEG
ENSG00000087274	ADD1	chr4	0.286498	0.456	0.647	0.00154751	1	D_down	L076_RD_vs_D	2	low_l2FC
ENSG00000256269	HMBS	chr11	0.259907	0.251	0.211	0.00155726	1	D_down	L076_RD_vs_D	2	low_l2FC
ENSG00000108424	KPNB1	chr17	0.264223	0.414	0.581	0.00156374	1	D_down	L076_RD_vs_D	2	low_l2FC
ENSG00000106244	PDAP1	chr7	0.453325	0.424	0.438	0.0015677	1	D_down	L076_RD_vs_D	1	low_l2FC
ENSG00000243156	MICAL3	chr22	0.296762	0.209	0.168	0.00161301	1	D_down	L076_RD_vs_D	1	low_l2FC
ENSG00000198964	SGMS1	chr10	0.330123	0.452	0.639	0.00162071	1	D_down	L076_RD_vs_D	2	low_l2FC
ENSG00000077380	DYNC1I2	chr2	0.430216	0.375	0.375	0.00168377	1	D_down	L076_RD_vs_D	2	low_l2FC
ENSG00000140374	ETFA	chr15	0.47419	0.408	0.399	0.00168653	1	D_down	L076_RD_vs_D	1	low_l2FC
ENSG00000003056	M6PR	chr12	0.254114	0.375	0.506	0.00177722	1	D_down	L076_RD_vs_D	2	low_l2FC
ENSG00000185008	ROBO2	chr3	0.697383	0.505	0.635	0.00178703	1	D_down	L076_RD_vs_D	3	DEG
ENSG00000164611	PTTG1	chr5	0.642532	0.326	0.46	0.0017986	1	D_down	L076_RD_vs_D	1	DEG
ENSG00000010256	UQCRC1	chr3	0.357537	0.522	0.756	0.00181448	1	D_down	L076_RD_vs_D	1	low_l2FC
ENSG00000198673	TAFA2	chr12	0.471644	0.397	0.579	0.00188176	1	D_down	L076_RD_vs_D	2	low_l2FC
ENSG00000124126	PREX1	chr20	0.267243	0.346	0.474	0.00193422	1	D_down	L076_RD_vs_D	1	low_l2FC
ENSG00000183826	BTBD9	chr6	0.321276	0.338	0.312	0.00196598	1	D_down	L076_RD_vs_D	2	low_l2FC
ENSG00000010278	CD9	chr12	1.10474	0.196	0.161	0.00199448	1	D_down	L076_RD_vs_D	1	DEG
ENSG00000100439	ABHD4	chr14	0.400771	0.19	0.271	0.00200083	1	D_down	L076_RD_vs_D	1	low_l2FC
ENSG00000167470	MIDN	chr19	0.82498	0.479	0.521	0.00200475	1	D_down	L076_RD_vs_D	1	DEG
ENSG00000182165	TP53TG1	chr7	0.318768	0.293	0.388	0.0020546	1	D_down	L076_RD_vs_D	1	low_l2FC
ENSG00000130313	PGLS	chr19	0.378692	0.519	0.775	0.00206272	1	D_down	L076_RD_vs_D	1	low_l2FC
ENSG00000155368	DBI	chr2	0.577976	0.395	0.394	0.00206902	1	D_down	L076_RD_vs_D	1	DEG
ENSG00000105568	PPP2R1A	chr19	0.563976	0.528	0.649	0.00208141	1	D_down	L076_RD_vs_D	2	DEG
ENSG00000197442	MAP3K5	chr6	0.485297	0.26	0.223	0.00208316	1	D_down	L076_RD_vs_D	1	low_l2FC
ENSG00000204264	PSMB8	chr6	0.619526	0.439	0.472	0.00222944	1	D_down	L076_RD_vs_D	1	DEG
ENSG00000054611	TBC1D22A	chr22	0.336177	0.297	0.27	0.00223191	1	D_down	L076_RD_vs_D	1	low_l2FC
ENSG00000179526	SHARPIN	chr8	0.412859	0.424	0.581	0.00223377	1	D_down	L076_RD_vs_D	2	low_l2FC
ENSG00000172354	GNB2	chr7	0.394178	0.583	0.847	0.00230431	1	D_down	L076_RD_vs_D	2	low_l2FC
ENSG00000067836	ROGDI	chr16	0.331525	0.251	0.217	0.00230826	1	D_down	L076_RD_vs_D	2	low_l2FC
ENSG00000230989	HSBP1	chr16	0.584025	0.421	0.448	0.0023187	1	D_down	L076_RD_vs_D	2	DEG
ENSG00000103152	MPG	chr16	0.271074	0.365	0.504	0.00231907	1	D_down	L076_RD_vs_D	2	low_l2FC
ENSG00000204472	AIF1	chr6	0.663443	0.499	0.709	0.00247704	1	D_down	L076_RD_vs_D	3	DEG
ENSG00000117450	PRDX1	chr1	0.343496	0.335	0.317	0.00251159	1	D_down	L076_RD_vs_D	2	low_l2FC
ENSG00000130402	ACTN4	chr19	0.459552	0.407	0.415	0.00251361	1	D_down	L076_RD_vs_D	3	low_l2FC
ENSG00000101057	MYBL2	chr20	0.309082	0.143	0.106	0.00272742	1	D_down	L076_RD_vs_D	1	low_l2FC
ENSG00000102898	NUTF2	chr16	0.334959	0.481	0.696	0.00272837	1	D_down	L076_RD_vs_D	2	low_l2FC
ENSG00000085871	MGST2	chr4	0.339317	0.333	0.318	0.00278036	1	D_down	L076_RD_vs_D	2	low_l2FC
ENSG00000214253	FIS1	chr7	0.321119	0.495	0.721	0.00279216	1	D_down	L076_RD_vs_D	2	low_l2FC
ENSG00000253394	LINC00534	chr8	0.83613	0.462	0.567	0.00279988	1	D_down	L076_RD_vs_D	1	DEG
ENSG00000111361	EIF2B1	chr12	0.281641	0.254	0.222	0.00289729	1	D_down	L076_RD_vs_D	2	low_l2FC
ENSG00000169738	DCXR	chr17	0.628463	0.423	0.428	0.00290801	1	D_down	L076_RD_vs_D	1	DEG
ENSG00000213977	TAX1BP3	chr17	0.296444	0.179	0.139	0.00293043	1	D_down	L076_RD_vs_D	1	low_l2FC
ENSG00000167792	NDUFV1	chr11	0.313268	0.466	0.687	0.00298173	1	D_down	L076_RD_vs_D	1	low_l2FC
ENSG00000143226	FCGR2A	chr1	0.415682	0.349	0.478	0.00298509	1	D_down	L076_RD_vs_D	1	low_l2FC
ENSG00000095303	PTGS1	chr9	0.77443	0.374	0.366	0.00308543	1	D_down	L076_RD_vs_D	3	DEG
ENSG00000111843	TMEM14C	chr6	0.693109	0.525	0.72	0.00311788	1	D_down	L076_RD_vs_D	2	DEG
ENSG00000106028	SSBP1	chr7	0.268217	0.522	0.772	0.00313207	1	D_down	L076_RD_vs_D	2	low_l2FC
ENSG00000140682	TGFB1I1	chr16	0.467433	0.102	0.071	0.00319529	1	D_down	L076_RD_vs_D	1	low_l2FC
ENSG00000198715	GLMP	chr1	0.331787	0.224	0.186	0.00320317	1	D_down	L076_RD_vs_D	1	low_l2FC
ENSG00000169714	CNBP	chr3	0.278131	0.603	0.88	0.00337585	1	D_down	L076_RD_vs_D	2	low_l2FC
ENSG00000169554	ZEB2	chr2	0.304579	0.605	0.961	0.00338427	1	D_down	L076_RD_vs_D	2	low_l2FC
ENSG00000103342	GSPT1	chr16	0.329569	0.531	0.787	0.00355033	1	D_down	L076_RD_vs_D	3	low_l2FC
ENSG00000148175	STOM	chr9	0.40909	0.299	0.398	0.00365042	1	D_down	L076_RD_vs_D	2	low_l2FC
ENSG00000180370	PAK2	chr3	0.528193	0.455	0.501	0.00375486	1	D_down	L076_RD_vs_D	3	DEG
ENSG00000106400	ZNHIT1	chr7	0.55975	0.481	0.553	0.00381545	1	D_down	L076_RD_vs_D	2	DEG
ENSG00000167705	RILP	chr17	0.286717	0.348	0.33	0.00387142	1	D_down	L076_RD_vs_D	1	low_l2FC
ENSG00000114023	FAM162A	chr3	0.32274	0.323	0.435	0.00388213	1	D_down	L076_RD_vs_D	2	low_l2FC
ENSG00000100092	SH3BP1	chr22	0.327601	0.254	0.345	0.00391874	1	D_down	L076_RD_vs_D	1	low_l2FC
ENSG00000145012	LPP	chr3	0.370573	0.459	0.656	0.00394113	1	D_down	L076_RD_vs_D	1	low_l2FC
ENSG00000169223	LMAN2	chr5	0.331462	0.47	0.691	0.00395298	1	D_down	L076_RD_vs_D	1	low_l2FC
ENSG00000010810	FYN	chr6	0.319953	0.205	0.285	0.00397534	1	D_down	L076_RD_vs_D	2	low_l2FC
ENSG00000276045	ORAI1	chr12	0.61993	0.365	0.351	0.00398775	1	D_down	L076_RD_vs_D	1	DEG
ENSG00000164687	FABP5	chr8	0.26786	0.338	0.449	0.00403874	1	D_down	L076_RD_vs_D	1	low_l2FC
ENSG00000137312	FLOT1	chr6	0.271293	0.312	0.295	0.00409223	1	D_down	L076_RD_vs_D	1	low_l2FC
ENSG00000170873	MTSS1	chr8	0.611742	0.571	0.804	0.00411774	1	D_down	L076_RD_vs_D	2	DEG
ENSG00000132780	NASP	chr1	0.593757	0.492	0.58	0.00413189	1	D_down	L076_RD_vs_D	1	DEG
ENSG00000112679	DUSP22	chr6	0.290433	0.273	0.36	0.00418128	1	D_down	L076_RD_vs_D	1	low_l2FC
ENSG00000128016	ZFP36	chr19	0.969905	0.642	0.842	0.00436199	1	D_down	L076_RD_vs_D	2	DEG
ENSG00000166326	TRIM44	chr11	0.295494	0.38	0.384	0.0043773	1	D_down	L076_RD_vs_D	1	low_l2FC
ENSG00000100348	TXN2	chr22	0.335465	0.483	0.718	0.00439907	1	D_down	L076_RD_vs_D	2	low_l2FC
ENSG00000243749	TMEM35B	chr1	0.315664	0.134	0.101	0.00449816	1	D_down	L076_RD_vs_D	1	low_l2FC
ENSG00000159131	GART	chr21	0.264357	0.29	0.263	0.00451855	1	D_down	L076_RD_vs_D	2	low_l2FC
ENSG00000033627	ATP6V0A1	chr17	0.517443	0.25	0.22	0.00459283	1	D_down	L076_RD_vs_D	2	DEG
ENSG00000170515	PA2G4	chr12	0.620535	0.596	0.807	0.00464406	1	D_down	L076_RD_vs_D	2	DEG
ENSG00000137210	TMEM14B	chr6	0.267974	0.486	0.73	0.00469309	1	D_down	L076_RD_vs_D	2	low_l2FC
ENSG00000068796	KIF2A	chr5	0.835459	0.609	0.84	0.0047988	1	D_down	L076_RD_vs_D	2	DEG
ENSG00000087266	SH3BP2	chr4	0.332261	0.134	0.101	0.00482954	1	D_down	L076_RD_vs_D	1	low_l2FC
ENSG00000172725	CORO1B	chr11	0.523927	0.329	0.32	0.00486177	1	D_down	L076_RD_vs_D	1	DEG
ENSG00000143851	PTPN7	chr1	0.317988	0.349	0.333	0.00489602	1	D_down	L076_RD_vs_D	2	low_l2FC
ENSG00000109906	ZBTB16	chr11	0.519783	0.551	0.836	0.00490716	1	D_down	L076_RD_vs_D	2	DEG
ENSG00000054282	SDCCAG8	chr1	0.310413	0.38	0.392	0.00500563	1	D_down	L076_RD_vs_D	1	low_l2FC
ENSG00000131873	CHSY1	chr15	0.283377	0.278	0.251	0.00501596	1	D_down	L076_RD_vs_D	2	low_l2FC
ENSG00000136824	SMC2	chr9	0.294342	0.189	0.154	0.00502937	1	D_down	L076_RD_vs_D	1	low_l2FC
ENSG00000161011	SQSTM1	chr5	0.323944	0.704	0.974	0.00510714	1	D_down	L076_RD_vs_D	2	low_l2FC
ENSG00000187109	NAP1L1	chr12	0.380336	0.609	0.866	0.00517045	1	D_down	L076_RD_vs_D	1	low_l2FC
ENSG00000002834	LASP1	chr17	0.293856	0.329	0.439	0.00518942	1	D_down	L076_RD_vs_D	1	low_l2FC
ENSG00000176890	TYMS	chr18	1.11284	0.336	0.355	0.00534246	1	D_down	L076_RD_vs_D	2	DEG
ENSG00000115232	ITGA4	chr2	0.301439	0.548	0.814	0.00560023	1	D_down	L076_RD_vs_D	3	low_l2FC
ENSG00000169682	SPNS1	chr16	0.57446	0.564	0.741	0.00567367	1	D_down	L076_RD_vs_D	1	DEG
ENSG00000138363	ATIC	chr2	0.340502	0.326	0.317	0.00578195	1	D_down	L076_RD_vs_D	2	low_l2FC
ENSG00000073910	FRY	chr13	0.276418	0.24	0.207	0.00594454	1	D_down	L076_RD_vs_D	3	low_l2FC
ENSG00000077097	TOP2B	chr3	0.261632	0.582	0.876	0.00594904	1	D_down	L076_RD_vs_D	2	low_l2FC
ENSG00000198899	MT-ATP6	chrM	0.608507	0.835	0.993	0.00601515	1	D_down	L076_RD_vs_D	2	DEG
ENSG00000086504	MRPL28	chr16	0.367715	0.333	0.312	0.00603757	1	D_down	L076_RD_vs_D	2	low_l2FC
ENSG00000126247	CAPNS1	chr19	0.536092	0.642	0.878	0.00615967	1	D_down	L076_RD_vs_D	2	DEG
ENSG00000243147	MRPL33	chr2	0.300221	0.346	0.472	0.00624047	1	D_down	L076_RD_vs_D	2	low_l2FC
ENSG00000139579	NABP2	chr12	0.32243	0.215	0.181	0.00631967	1	D_down	L076_RD_vs_D	1	low_l2FC
ENSG00000151718	WWC2	chr4	0.314293	0.352	0.472	0.00657951	1	D_down	L076_RD_vs_D	2	low_l2FC
ENSG00000248487	ABHD14A	chr3	0.32376	0.302	0.28	0.00664725	1	D_down	L076_RD_vs_D	2	low_l2FC
ENSG00000170581	STAT2	chr12	0.289231	0.198	0.16	0.00678863	1	D_down	L076_RD_vs_D	1	low_l2FC
ENSG00000203485	INF2	chr14	0.616674	0.431	0.462	0.00710043	1	D_down	L076_RD_vs_D	1	DEG
ENSG00000176619	LMNB2	chr19	0.255307	0.232	0.201	0.00719483	1	D_down	L076_RD_vs_D	1	low_l2FC
ENSG00000041357	PSMA4	chr15	0.26242	0.413	0.58	0.00721124	1	D_down	L076_RD_vs_D	1	low_l2FC
ENSG00000168894	RNF181	chr2	0.602212	0.537	0.677	0.00721885	1	D_down	L076_RD_vs_D	1	DEG
ENSG00000135926	TMBIM1	chr2	0.287699	0.421	0.583	0.00725297	1	D_down	L076_RD_vs_D	2	low_l2FC
ENSG00000084072	PPIE	chr1	0.277609	0.283	0.26	0.00743117	1	D_down	L076_RD_vs_D	2	low_l2FC
ENSG00000136238	RAC1	chr7	0.442004	0.674	0.914	0.00746683	1	D_down	L076_RD_vs_D	2	low_l2FC
ENSG00000138964	PARVG	chr22	0.33623	0.356	0.348	0.00750829	1	D_down	L076_RD_vs_D	1	low_l2FC
ENSG00000174903	RAB1B	chr11	0.484915	0.463	0.656	0.0076241	1	D_down	L076_RD_vs_D	2	low_l2FC
ENSG00000172543	CTSW	chr11	0.405975	0.781	0.952	0.0078065	1	D_down	L076_RD_vs_D	2	low_l2FC
ENSG00000159069	FBXW5	chr9	0.341288	0.346	0.462	0.00799726	1	D_down	L076_RD_vs_D	2	low_l2FC
ENSG00000164897	TMUB1	chr7	0.320574	0.307	0.287	0.0080182	1	D_down	L076_RD_vs_D	1	low_l2FC
ENSG00000130312	MRPL34	chr19	0.401034	0.254	0.226	0.0080594	1	D_down	L076_RD_vs_D	1	low_l2FC
ENSG00000157554	ERG	chr21	0.326806	0.414	0.582	0.00822736	1	D_down	L076_RD_vs_D	2	low_l2FC
ENSG00000122862	SRGN	chr10	0.458033	0.76	0.942	0.00850114	1	D_down	L076_RD_vs_D	2	low_l2FC
ENSG00000108179	PPIF	chr10	1.23165	0.345	0.348	0.00856063	1	D_down	L076_RD_vs_D	2	DEG
ENSG00000164877	MICALL2	chr7	0.330119	0.267	0.235	0.00857546	1	D_down	L076_RD_vs_D	1	low_l2FC
ENSG00000092871	RFFL	chr17	0.282044	0.322	0.438	0.00859048	1	D_down	L076_RD_vs_D	2	low_l2FC
ENSG00000048471	SNX29	chr16	0.316428	0.231	0.194	0.00879795	1	D_down	L076_RD_vs_D	1	low_l2FC
ENSG00000255112	CHMP1B	chr18	0.258689	0.374	0.503	0.00888889	1	D_down	L076_RD_vs_D	2	low_l2FC
ENSG00000135838	NPL	chr1	0.315875	0.24	0.204	0.00901809	1	D_down	L076_RD_vs_D	1	low_l2FC
ENSG00000175550	DRAP1	chr11	0.330968	0.704	0.936	0.00922946	1	D_down	L076_RD_vs_D	2	low_l2FC
ENSG00000103257	SLC7A5	chr16	0.272242	0.391	0.543	0.00938823	1	D_down	L076_RD_vs_D	2	low_l2FC
ENSG00000155792	DEPTOR	chr8	0.252759	0.273	0.252	0.00945841	1	D_down	L076_RD_vs_D	1	low_l2FC
ENSG00000035687	ADSS	chr1	0.329595	0.336	0.331	0.00947192	1	D_down	L076_RD_vs_D	2	low_l2FC
ENSG00000116586	LAMTOR2	chr1	0.282472	0.4	0.544	0.00950295	1	D_down	L076_RD_vs_D	1	low_l2FC
ENSG00000198336	MYL4	chr17	0.756848	0.506	0.586	0.00963337	1	D_down	L076_RD_vs_D	2	DEG
ENSG00000136628	EPRS	chr1	0.313764	0.336	0.451	0.0103197	1	D_down	L076_RD_vs_D	1	low_l2FC
ENSG00000278828	HIST1H3H	chr6	0.285419	0.287	0.265	0.0103284	1	D_down	L076_RD_vs_D	1	low_l2FC
ENSG00000111775	COX6A1	chr12	0.257456	0.7	0.942	0.0103574	1	D_down	L076_RD_vs_D	2	low_l2FC
ENSG00000144677	CTDSPL	chr3	0.609281	0.338	0.332	0.0103827	1	D_down	L076_RD_vs_D	2	DEG
ENSG00000102879	CORO1A	chr16	0.542298	0.176	0.149	0.0105812	1	D_down	L076_RD_vs_D	2	DEG
ENSG00000254180	AC004083.1	chr8	0.27338	0.241	0.211	0.0106307	1	D_down	L076_RD_vs_D	2	low_l2FC
ENSG00000214194	SMIM30	chr7	0.276438	0.227	0.199	0.0106607	1	D_down	L076_RD_vs_D	1	low_l2FC
ENSG00000113368	LMNB1	chr5	0.490482	0.263	0.247	0.0106872	1	D_down	L076_RD_vs_D	1	low_l2FC
ENSG00000134809	TIMM10	chr11	0.32255	0.224	0.197	0.0107864	1	D_down	L076_RD_vs_D	1	low_l2FC
ENSG00000167747	C19orf48	chr19	0.317075	0.289	0.266	0.0108677	1	D_down	L076_RD_vs_D	1	low_l2FC
ENSG00000177030	DEAF1	chr11	0.339173	0.261	0.234	0.0109946	1	D_down	L076_RD_vs_D	1	low_l2FC
ENSG00000110711	AIP	chr11	0.374941	0.313	0.302	0.0110823	1	D_down	L076_RD_vs_D	2	low_l2FC
ENSG00000125821	DTD1	chr20	0.491342	0.423	0.559	0.0111246	1	D_down	L076_RD_vs_D	2	low_l2FC
ENSG00000145220	LYAR	chr4	0.383393	0.354	0.38	0.0113092	1	D_down	L076_RD_vs_D	2	low_l2FC
ENSG00000166797	CIAO2A	chr15	0.338153	0.313	0.413	0.0117539	1	D_down	L076_RD_vs_D	1	low_l2FC
ENSG00000168090	COPS6	chr7	0.546253	0.457	0.504	0.0117604	1	D_down	L076_RD_vs_D	1	DEG
ENSG00000104960	PTOV1	chr19	0.344388	0.481	0.687	0.0118052	1	D_down	L076_RD_vs_D	1	low_l2FC
ENSG00000017260	ATP2C1	chr3	0.353339	0.619	0.95	0.0118599	1	D_down	L076_RD_vs_D	2	low_l2FC
ENSG00000139613	SMARCC2	chr12	0.29506	0.364	0.495	0.0120749	1	D_down	L076_RD_vs_D	1	low_l2FC
ENSG00000069020	MAST4	chr5	0.327233	0.365	0.473	0.0121458	1	D_down	L076_RD_vs_D	2	low_l2FC
ENSG00000148824	MTG1	chr10	0.278921	0.352	0.343	0.0121551	1	D_down	L076_RD_vs_D	1	low_l2FC
ENSG00000156110	ADK	chr10	0.291489	0.418	0.574	0.0123542	1	D_down	L076_RD_vs_D	2	low_l2FC
ENSG00000131171	SH3BGRL	chrX	0.534405	0.659	0.872	0.013042	1	D_down	L076_RD_vs_D	3	DEG
ENSG00000169727	GPS1	chr17	0.284508	0.329	0.439	0.0130617	1	D_down	L076_RD_vs_D	1	low_l2FC
ENSG00000149761	NUDT22	chr11	0.341188	0.153	0.119	0.0130975	1	D_down	L076_RD_vs_D	1	low_l2FC
ENSG00000100300	TSPO	chr22	0.266471	0.548	0.821	0.0133631	1	D_down	L076_RD_vs_D	2	low_l2FC
ENSG00000166681	BEX3	chrX	0.349469	0.667	0.92	0.0141746	1	D_down	L076_RD_vs_D	1	low_l2FC
ENSG00000119013	NDUFB3	chr2	0.296736	0.263	0.348	0.0145042	1	D_down	L076_RD_vs_D	2	low_l2FC
ENSG00000135316	SYNCRIP	chr6	0.311801	0.45	0.65	0.0145299	1	D_down	L076_RD_vs_D	2	low_l2FC
ENSG00000141480	ARRB2	chr17	0.279966	0.294	0.397	0.0147323	1	D_down	L076_RD_vs_D	1	low_l2FC
ENSG00000118260	CREB1	chr2	0.353941	0.496	0.716	0.0148286	1	D_down	L076_RD_vs_D	2	low_l2FC
ENSG00000169760	NLGN1	chr3	0.705521	0.421	0.486	0.0149031	1	D_down	L076_RD_vs_D	2	DEG
ENSG00000171530	TBCA	chr5	0.329285	0.566	0.858	0.0153223	1	D_down	L076_RD_vs_D	1	low_l2FC
ENSG00000130731	METTL26	chr16	0.25816	0.418	0.587	0.0153911	1	D_down	L076_RD_vs_D	2	low_l2FC
ENSG00000007129	CEACAM21	chr19	0.367663	0.144	0.198	0.015943	1	D_down	L076_RD_vs_D	1	low_l2FC
ENSG00000111913	RIPOR2	chr6	0.398822	0.405	0.446	0.0161256	1	D_down	L076_RD_vs_D	1	low_l2FC
ENSG00000183688	RFLNB	chr17	0.4225	0.248	0.226	0.016132	1	D_down	L076_RD_vs_D	1	low_l2FC
ENSG00000230590	FTX	chrX	0.290081	0.341	0.449	0.0161394	1	D_down	L076_RD_vs_D	2	low_l2FC
ENSG00000041515	MYO16	chr13	0.725644	0.442	0.578	0.0162133	1	D_down	L076_RD_vs_D	1	DEG
ENSG00000188186	LAMTOR4	chr7	0.566844	0.563	0.74	0.0163201	1	D_down	L076_RD_vs_D	2	DEG
ENSG00000254006	AC104232.1	chr8	0.790927	0.576	0.811	0.016841	1	D_down	L076_RD_vs_D	2	DEG
ENSG00000072736	NFATC3	chr16	0.477796	0.421	0.462	0.0169192	1	D_down	L076_RD_vs_D	1	low_l2FC
ENSG00000103202	NME4	chr16	0.366318	0.486	0.714	0.0169382	1	D_down	L076_RD_vs_D	2	low_l2FC
ENSG00000145494	NDUFS6	chr5	0.545646	0.485	0.581	0.0172176	1	D_down	L076_RD_vs_D	1	DEG
ENSG00000163882	POLR2H	chr3	0.359469	0.276	0.259	0.0176562	1	D_down	L076_RD_vs_D	1	low_l2FC
ENSG00000189306	RRP7A	chr22	0.310691	0.258	0.235	0.0179386	1	D_down	L076_RD_vs_D	1	low_l2FC
ENSG00000138382	METTL5	chr2	0.299354	0.358	0.475	0.0179641	1	D_down	L076_RD_vs_D	1	low_l2FC
ENSG00000127946	HIP1	chr7	0.28253	0.192	0.16	0.0182653	1	D_down	L076_RD_vs_D	2	low_l2FC
ENSG00000205155	PSENEN	chr19	0.387943	0.31	0.301	0.0184446	1	D_down	L076_RD_vs_D	1	low_l2FC
ENSG00000169375	SIN3A	chr15	0.262592	0.323	0.418	0.01874	1	D_down	L076_RD_vs_D	1	low_l2FC
ENSG00000159176	CSRP1	chr1	0.532477	0.322	0.308	0.0188054	1	D_down	L076_RD_vs_D	1	DEG
ENSG00000145833	DDX46	chr5	0.383615	0.446	0.599	0.018864	1	D_down	L076_RD_vs_D	1	low_l2FC
ENSG00000163590	PPM1L	chr3	0.306222	0.209	0.268	0.0188841	1	D_down	L076_RD_vs_D	2	low_l2FC
[truncated: 4,140 more rows]
