# Supplementary material for: Single cell transcriptional evolution of myeloid leukemia of Down syndrome
Source: Nat Commun. 2026 Apr 23;17:3474. doi: 10.1038/s41467-026-71707-2 (PMC13106683; doi:10.1038/s41467-026-71707-2)
Supplement: Supplementary file 11 — Supplementary data 9 [file 41467_2026_71707_MOESM11_ESM.csv]

gene_id	gene_name	EffectiveLength	healthy_HSC_Orange	healthy_HSC_Red	healthy_HSC_Yellow	healthy_HSC_CBSG	healthy_HSC_CBL01	healthy_HSC_hFL.17_4	healthy_HSC_hFL.17_4_2	healthy_HSC_hFL.16_2	healthy_HSC_hFL.16_2_2	healthy_MPP_CB_HSPC_1	healthy_MPP_CB_HSPC_3	healthy_MPP_Grey	healthy_MPP_hFL.17_5	healthy_MPP_CBL02	healthy_MPP_CB_Donor_2	healthy_MPP_CBSG	healthy_MPP_CBL01	healthy_MPP_Yellow	healthy_MPP_Orange	healthy_MPP_hFL.17_4_2	healthy_MPP_hFL.17_4	healthy_CMP_CB_HSPC_3	healthy_CMP_CBSG	healthy_CMP_Yellow	healthy_CMP_CB_Donor_2	healthy_CMP_Red	healthy_CMP_Orange	healthy_CMP_Grey	healthy_CMP_hFL.17_4_2	healthy_CMP_hFL.17_4	healthy_CMP_CBL01	healthy_CMP_hFL.16_2	healthy_CMP_hFL.16_2_2	healthy_GMP_hFL.16_2	healthy_GMP_CBSG	healthy_GMP_CB_Donor_2	healthy_GMP_Grey	healthy_GMP_Red	healthy_GMP_Orange	healthy_GMP_CBL02	healthy_GMP_hFL.17_5	healthy_GMP_hFL.17_5_2	healthy_GMP_CBL01	healthy_GMP_Yellow	healthy_GMP_hFL.17_4	healthy_GMP_hFL.17_4_2	healthy_MEP_CB_HSPC_1
ENSG00000000003	TSPAN6	1030.02	727	499	181	109.999	110	89	75	73	49	261.999	81	222	219	66	121	102	83	26	203	49	38	88	60	94	32	50	152	115.999	43	40.001	27	35	22	27	1	27	18	16	17	5	4	7	8	37	3	1	178
ENSG00000000005	TNMD	665.848	0	0	0	0	0	0	0	0	0	0	0	0	0	0	0	0	0	0	0	0	0	0	0	0	0	0	0	0	0	0	0	0	0	0	0	5	0	0	0	0	0	0	0	3	0	0	0
ENSG00000000419	DPM1	938.687	2952.418	2731.001	1395.256	1301	1808	1322.999	1183.002	864.001	702.001	2358.999	809	2044.998	2871.999	1108.001	1694.1	1408.999	1378	907.761	1488	865.001	952.001	2849.999	1570	1060.371	500	1325.079	1476.001	1474.875	1316.204	1252.394	1504.999	904	781	2939.003	2293.001	682	1669.998	1568.181	1699	1338.999	1458	1418	1816.001	798.031	1216	977.093	2483.002
ENSG00000000457	SCYL3	3619.74	3190.876	3211.54	1215.406	789.436	448.805	910.581	781.344	920.06	763.084	3004.102	1026.102	2599.944	2847.591	391.697	814.276	992.58	555.253	647.884	1401.647	570.696	644.904	3013.469	765.899	720.064	276.277	1113.641	1288.307	1089.592	693.41	792.84	408.115	791.958	651.982	2690.85	1189.809	368.607	1280.787	1113.191	1374.665	359.164	695.12	703.668	427.038	397.357	606.266	518.023	2097.622
ENSG00000000460	C1orf112	2077.8	943.123	935.46	1599.594	280.564	110.193	928.419	791.657	606.939	540.918	752.9	257.899	598.057	2344.408	247.303	193.725	360.498	155.747	572.116	444.354	555.304	634.095	1308.531	585.102	1182.937	108.723	585.359	653.693	525.407	1335.591	1274.159	228.884	1127.043	921.018	4005.151	719.192	201.392	642.212	698.81	822.334	302.836	1409.882	1434.332	212.962	964.643	1204.735	1009.978	1032.379
ENSG00000000938	FGR	1697.67	880	924	94	70	37	92	80	59	55	237	84.001	626	398	25	77	59	64	51	331	60	72	213	331	91.001	22	181	180.001	249.999	60	74.999	94	43	42	115	1994.001	53	450.001	285	278	874	129	110.999	259.999	65	59	64	209.001
ENSG00000000971	CFH	2996.04	12358.925	15566.984	4432.367	2728.604	2271.432	4165.789	3633.731	2610.576	2100.662	9423.67	2827.205	8666.902	8076.45	2202.521	3120.843	2483.353	2322.411	1912.679	4653.783	1736.65	2165.586	6454.421	1795.077	1880.874	684.662	4020.308	4406.722	3464.349	1873.072	1861.35	1162.809	1087.596	909.797	106.001	391.99	393.351	1764.234	1820.541	1529.551	275	313.637	305.557	289.876	166.876	224.046	186.359	5826.976
ENSG00000001036	FUCA2	2081.67	1045.622	1694.732	1082.944	457.696	265.343	836.309	737.233	525.35	479.274	1273.944	395.092	1116.897	2380.594	317.703	532.939	495.48	411.749	444.307	379.337	498.221	549.159	1485.068	854.521	700.072	187.863	781.31	619.613	690.167	675.136	678.074	445.831	625.444	496.273	1429.789	1237.791	302.865	1036.257	956.85	856.523	468.803	497.989	480.281	460.583	341.012	483.816	406.989	1531.872
ENSG00000001084	GCLC	2158.77	1904.825	2168.999	1266.983	1044.959	567.999	1229.001	1034.981	857.955	741.963	2850.827	984.001	1976.747	3165.952	604.999	1055.987	1385.861	767.999	801	1008.33	809.291	977.856	3667.992	2269.964	1058	496.972	1337.835	1432.992	1418.99	1180.988	1192.96	838.558	1125	892.995	2988	2519.642	636.995	1526.994	1026.997	1304.987	833.97	1043.998	1057.872	737.966	641	908.991	806.999	3327.311
ENSG00000001167	NFYA	3396.14	2554.883	2852.039	2612.094	1159.982	583	1425.324	1264.648	1516.806	1266.415	3021.663	1216.067	2791.835	5088.774	624.83	898.993	1324.673	528.285	1471.946	1856.29	1284.35	1500.435	3872.257	1499.822	2427.625	496	1448.458	1847.212	1518.172	1606.816	1634.547	751.339	1089.166	968.833	6360.866	2525.057	773.949	2592.594	1722.297	2107.299	1163.94	1992.768	2062.052	737.925	1530.817	1934.399	1571.131	2957.9
ENSG00000001460	STPG1	2268.18	432.001	422.999	242	117	39.04	120.999	107	98	79.02	422	143.169	296.036	433.999	68.004	132.999	153.033	62	158.999	169	72.001	72	519.001	160.004	204.001	56.999	142	168.001	117	112	107	40.999	110.999	109.002	449.001	194.999	123	217	204	244	64.005	92.999	88.999	43	102.001	85	69	428.108
ENSG00000001461	NIPAL3	3765.95	3252	3428	1492.999	1147	551.96	781	654	848.999	719.978	3598.001	1171.83	2623.964	2664	683.995	1021	1612.966	663.999	744	1738.999	529	591.001	3989	1663.995	1088	391	1175.999	1698.001	1441.999	670.001	729	604.999	767	610.999	2960.999	2102.999	595.999	1638.999	1242.999	1784.001	908.995	607.001	589.002	588	411.001	588	501.999	3113.892
ENSG00000001497	LAS1L	2437.74	3524	4342.001	3313	2156	2013	2389.013	2091	1721.079	1502.031	5762	1608	3509.001	9018.998	1765	2167.999	2804.998	2339.999	1771.002	1478	1821.08	2074.008	6236.999	3085	2714.001	713.999	1833.999	1816.999	1817.001	2413.007	2384	1727.001	2038.999	1722.001	6910	3962.999	1097.999	2765.999	2011	2202	1870.998	2647.002	2735	2007.999	1095	2132	1857.002	6386.001
ENSG00000001561	ENPP4	4435.99	2578	2783	1072	2540	2138	1245	1073	1017	882	4683	2119	1752	2763	1755	1907	2912	2803	602	1090	684	769	7484	3163	586	431	870	1281	1101	884	928	2386	879	785	1910	2866	434	1177	887	1293	986	571	635	1472	464	571	507	5432
ENSG00000001617	SEMA3F	2564.59	11	30	232	47.999	13	24	23	25	18	18	2	8	464.001	41	19	23	12	102	3	26	27	28	7	178	5	7	2	12	21	33	12	29	25	34	47	12	4	2	3	22	12	25	40	20	6	4	14
ENSG00000001626	CFTR	2841.77	2	0	5	2	13	0	0	0	0	0	0	0	10	26	62	0	1	11	0	0	0	0	11	0	24	1	0	0	0	0	1	2	2	0	2	54	0	0	0	3	0	0	0	30	0	0	0
ENSG00000001629	ANKIB1	2520.97	4505.782	4774.782	2474.925	1657.948	1375.999	2003.001	1652	1463	1286.999	5414	1712.999	3821.456	5264.931	1314.998	1724.999	2242.999	1546	1395.98	2437	1435.001	1643	6036.39	2107.999	1859.285	590.999	2081.999	2565.856	2224.209	1770	1710.999	1528.999	1328.355	1242	5373.999	3006.001	903.999	2644.965	1955.001	3049	1581	1464.999	1513	1429.999	1135	1559	1293.001	4310.706
ENSG00000001630	CYP51A1	2275.91	3325.221	4192.536	1905.684	2575.339	1404.329	2662.858	2203.801	1026.638	970.472	5932.645	1834.569	3996.026	7031.375	1213.129	2576.627	3233.106	1871.704	939.199	1236.964	1542.178	1609.754	6787.653	4135.683	1499.681	629.769	1783.963	1694.645	2249.854	2043.274	1893.402	2091.517	1267.569	1044.012	2747.593	5104.333	972.478	3050.743	1778.625	2322.427	1614.21	2065.623	2109.63	1875.735	587.595	1453.974	1129.941	6492.526
ENSG00000001631	KRIT1	2923.72	7355.698	6550.58	2461.021	1912.622	2400.784	2083.934	1813.499	2472.189	2160.487	5671.437	1982.726	5648.903	7084.789	1202.903	1652.815	2506.796	1415.106	1374.06	4352.395	1595.959	1727.708	5289.305	2381.832	1656.282	424.996	3640.901	4169.953	3558.407	1939.21	1922.465	2034.638	2045.684	1772.461	7890.851	3015.066	850.587	3420.184	3214.24	4566.035	1662.641	1972.773	1955.686	2157.004	926.455	1717.385	1425.848	4817.775
ENSG00000002016	RAD52	1389.98	1774.26	2300.868	1465.422	682.921	469.683	924.684	792.48	818.999	696.053	2354.972	705.999	1675.417	3593.534	524	605.976	976.198	360.108	773.328	853.356	690.159	811.001	2112.636	630.136	1165.173	193.43	740.331	849.838	806.395	834.305	821.799	360.781	659.635	575.437	2420.11	819.008	228	913.828	783.921	951.279	429.177	852.497	860.387	364.007	458.908	673.277	539.804	1884.438
ENSG00000002079	MYH16	1390.99	0	0	0	5	2	0	0	0	4	2	0	0	0	4	4	0	2	1	0	0	0	0	0	0	6	0	2	1	0	0	0	0	0	1	0	2	1	0	0	0	0	0	0	6	0	0	0
ENSG00000002330	BAD	672.13	957.906	1189.012	386.082	360.548	94.638	226.915	198.425	208.273	173.663	1115.081	354.947	825.533	1166.93	153.102	295.008	387.378	439.909	210.828	252.79	133.659	138.568	1423.832	287.716	317.544	20.345	250.932	194.894	300.557	132.292	133.756	225.755	232.848	160.258	1262.687	396.363	19.732	430.987	194.036	197.894	215.118	210.267	171.929	283.654	42.381	134.56	94.866	1243.978
ENSG00000002549	LAP3	1641.76	2943	2730	2598	1313.999	703.001	2303.989	1836.987	1124.002	925.996	3353	1029	2776	6659	871	1208.001	1566	1049	1309	1075.999	1369	1642	4434.001	2757	2413	571.999	1489.001	1810	1815	2264.001	2110.99	1211.999	1715.983	1402.951	6890.999	4681.999	1097.001	3353	2633	3516.999	1989.001	3448.98	3349.996	1655	1596	2900.992	2396.958	4641.001
ENSG00000002586	CD99	894.741	11923.002	14014	4805.999	3768	3478	2008	1695.998	2013	1701	10818.002	3421.999	14124.999	9365.001	3628	4184.999	4739	5662.001	3928	5296.002	1475.001	1742	12824.999	4366.998	3227.999	1506.001	2968	4259.002	4718.001	1410.001	1452	4665.001	1687.999	1355.999	15175	13217.998	3961.001	9346.001	6516.999	7405.999	9327	2803.001	2755.998	9974.999	2057.999	2871	2440.001	11587.001
ENSG00000002587	HS3ST1	6951.99	452	449	92	152	199	186	158	264	213	432	141	277	367	64	155	76	58	76	564	165	202	157	70	66	53	284	336	133	114	132	98	79	44	1884	178	120	234	348	510	197	213	244	218	247	343	299	209
ENSG00000002726	AOC1	2400.99	246	569	81	47	7	90	82	74	58	184	44	296	328	15	60	46	19	79	42	18	27	156	21	42	7	110	29	83	33	25	4	33	34	69	36	8	89	112	30	11	18	24	6	2	4	1	105
ENSG00000002745	WNT16	2941.99	39	49	4	43	79	14	6	6	4	92	37	20	4	53	142	21	28	1	54	10	13	36	4	0	28	10	24	24	10	5	27	4	1	16	10	18	15	5	18	25	10	8	38	3	14	8	25
ENSG00000002746	HECW1	1927.95	0	0	0	7	9	0	0	0	0	0	2	0	0	16	92	0	5	9	1	1	0	0	1	0	37	1	1	0	0	0	8	0	0	0	1	89	0	0	0	2	1	0	3.015	22	3	0	0
ENSG00000002822	MAD1L1	1673.11	3442.055	3988.221	1917.97	890.689	366.159	1194.889	1022.74	802.379	688.998	2741.635	887.001	2525.598	6020.549	440.924	788.27	1118.594	550	1322.717	1186.546	717.699	904.18	3838.229	808.43	1730.818	186.047	1050.305	1075.852	1108.721	965.939	961.012	352.578	930.227	780.181	6618.678	1440.855	252.069	1520.67	1274.025	1368.395	677.085	1382.905	1408.212	464.576	494	1026.688	856.995	3368.499
ENSG00000002834	LASP1	3645.79	10169.034	12909.095	5956.453	3360.735	1945.562	3105.738	2564.819	2507.107	2045.589	10001.315	2940.068	8978.255	12011.154	2505.152	3859.924	3632.366	2740.699	3495.85	3846.461	2002.677	2307.909	10990.13	4098.298	4373.474	1057.514	3558.852	3598.658	3787.906	2256.115	2266.418	2202.079	2418.148	2059.349	14505.39	6753.251	1605.258	6147.581	4703.777	4265.289	3295.423	3468.881	3295.453	3352.669	2113.665	2865.934	2473.004	9726.226
ENSG00000002919	SNX11	2046.87	787	799	436.001	295.999	187	354.999	281	209	169.001	621	179	578.001	939	126	191	288.001	178	163	362.001	242.999	261	569	467	496.999	63.999	408.001	367.999	363	327.001	345.001	213.001	231.999	221.999	626	676.999	113	470	474	484.001	324.001	375	377	243	233.001	323	275	730.001
ENSG00000002933	TMEM176A	965.669	32	175	6	16	5	3	0	0	1	16	3	32	23	14	44	6	9	10	9	2	1	14	57	7	10	27	9	54.001	4	0	10	1	0	2	238.001	24	86	64.001	39.001	101.999	2	1	40.001	22	1	1	15
ENSG00000003056	M6PR	1629.54	5928.6	7237.805	5580.457	3180.976	1457.777	4579.94	3723.858	3226.165	2716.699	9011.135	2733.663	5642.499	13796.764	1778.572	2466.055	3743.889	1843.556	3388.254	2231.782	2955.355	3507.28	11894.565	5663.149	4794.221	1209.638	3836.489	3483.675	3543.771	4667.605	4553.195	2085.429	4010.782	3467.255	11187.59	8605.179	2160.005	5475.965	4987.258	5139.096	2815.2	5570.168	5490.384	2645.982	2295.687	3903.902	3489.161	10413.23
ENSG00000003096	KLHL13	2144.99	413	228.001	567	496.999	153	409	294.001	201	181	816.999	324	150	1611	235	305.999	720.001	233	289.001	168.999	321	438.999	1924.999	953.001	448.001	147	208.999	336.001	443.001	466	466	287.999	388	329	2085	1140	382	275	150.999	297	462.001	827	795.001	254	281.999	615.999	490	1537
ENSG00000003137	CYP26B1	3816.99	1	2	145.001	28	13	12	9	2	1	31	10	0	159	35	72	41	22	56	0	7	17	62	5	134	16	0	2	3	2	5	4	6	4	0	0	27	0	0	0	0	0	0	2	28	0	0	35
ENSG00000003147	ICA1	1323.21	3550.999	5121	2016.999	1354.999	1127.002	1463.999	1256	1411.001	1152.998	4002	1302.999	3091	3714.056	1157.999	1803	1534.999	1453.999	1089	1689.001	766	930.001	4031.001	1327.001	1003	513	1701	1496	1329	823	848	944	860.002	705.999	1067.999	1487	619	1415.999	1471.999	1365	711.999	453.001	426.001	855	205	300.999	223.998	3243.999
ENSG00000003249	DBNDD1	2525.46	208	483	30	37	13	20	25	27	18	74	35	187	51	16	134	31	11	25	40	3	10	72	13	5	9	40	32	40	6	8	3	5	2	25	17	36	47	30	17	15	12	6	10	9	2	1	41
ENSG00000003393	ALS2	5044.42	14220	12250.378	3349.999	3311.003	3237.002	2543	2100.001	2211	1864.001	12106.998	4089.001	10255.999	7035.002	2999.998	3260.002	3571.002	2495.999	2133.999	7062.001	2083.001	2455.998	11946	3303	3564.998	1037.002	6276	7374.999	6428	3118	3023.998	2459.001	2509.002	2125.999	3752	3000	1120	4274.004	3573.998	4847.998	1820	1392.001	1409	1831.999	757.002	1293	1109.001	8796.003
ENSG00000003400	CASP10	2946.05	10063.998	11085.999	2654.999	2647	2909.549	1830.999	1593.001	1704	1446	7855.999	2089.001	8211.001	5023	2204	2997	2950.001	2940.001	1243.001	5202.999	1142	1408	7807.999	2688.001	1748	766	3921	4499	4196.001	1159.999	1178.999	3157	1212.001	1080.001	3669.002	2767.999	690.998	3857.001	3204.001	3510.001	2374.001	754.002	734	2647	830.999	816.001	608.001	6382
ENSG00000003402	CFLAR	2565.45	23070.908	17902.095	5535.06	5285.117	4680.968	3495.424	3004.469	4070.49	3363.659	15817.869	4622.792	12470.588	12830.093	3502.455	4878.153	6534.129	4230.09	3333.847	11336.201	2875.302	3440.364	13138.185	4796.765	3824.429	1503.883	5309.331	8733.947	6715.172	2684.227	2706.879	3326.011	2583.557	2217.763	10352.771	7724.173	2256.009	6268.62	4568.716	7532.984	4320.032	2531.914	2434.189	4165.006	1884.131	2341.281	1976.749	11148.127
ENSG00000003436	TFPI	2170.74	14296	15309.94	4508.002	4277.981	6779.948	2972.991	2546.923	3869	3304	10189.985	3475.001	8376	9029	3171.001	4707	3736.673	5361.447	3125	6302.976	1714.988	2018.731	9106.982	2712.002	1602.001	939.001	2971	4335.972	3334.541	1195.996	1208	5368.868	1918.002	1713.999	3604.001	3298.951	1274	3003.978	2462	2648.999	2776	746.001	739	4616.001	871	792.002	644	6504.981
ENSG00000003509	NDUFAF7	1585.36	1399.698	1462.242	975.122	514.913	418.841	652.659	508.845	648.936	561.002	1758.039	515.384	1211.604	2228.352	284.302	322.447	734.837	349.179	516.053	596.765	397.771	533.156	1622.634	732.558	568.568	183.205	669.877	772.492	593.256	525.185	503.257	425.616	625.893	538.228	2058.396	1009.821	241.362	708.817	714.807	830.215	340.372	652.236	594.137	455.921	398.01	482.182	459.225	1370.907
ENSG00000003756	RBM5	1846.08	27106.164	28270.572	10546.796	6201.915	7096.838	6347.316	5304.786	7769.97	6618.736	20981.296	6006.423	19014.636	24158.516	4606.746	5199.88	7807.723	5720.692	6228.189	12676.556	4254.511	5091.424	17189.223	6574.556	6999.265	1604.131	8455.077	10587.644	8129.434	4763.413	4613.121	5064.044	5580.376	4851.116	22213.533	8492.032	2230.742	8552.362	8563.727	11095.971	4665.755	5009.785	4903.531	5992.233	3435.029	4345.166	3673.025	15300.839
ENSG00000003987	MTMR7	4321.17	370.85	401.189	49.915	165.878	324.895	89.639	75.805	111.506	113.032	451.201	182.239	365.91	232.139	128.414	171.36	227.24	167.299	42.756	308.956	81.552	112.479	421.271	172.732	26.989	61.856	238.949	237.567	255.477	87.288	106.169	357.664	76.638	45.17	329.836	267.835	118.419	253.553	244.75	269.311	206.947	52.878	61.914	390.106	44.191	64.603	56.529	267.358
ENSG00000003989	SLC7A2	7348.99	10	0	69	24	3	150	103	27	16	11	2	0	214	17	53	5	14	46	0	89	94	17	15	44	24	5	4	0	97	105	6	22	18	74	30	41	4	14	6	20	114	120	15	33	126	83	31
ENSG00000004059	ARF5	835.755	4046.467	5045.306	2415.978	1622.123	836.847	1624.067	1282.518	1180.75	943.472	4584.658	1398.687	2935.826	5643.025	1114.417	1485.098	1888.758	1721.769	1722.001	1094.192	860.633	1063.791	5725.124	1939.295	1801.664	463.447	1344.654	1292.706	1461.583	1196.669	1201.856	1155.377	1273	1073.867	5308.556	2691.314	643.782	2163.89	1683.617	1736.702	1256.161	1330.857	1332.512	1415.582	594.733	1125.16	946.275	4993.477
ENSG00000004139	SARM1	1609.64	5786.654	4202.804	119.91	562.502	466.373	122.666	114.921	221.731	143.961	2460.004	720.507	2899.158	815.934	334.101	599.216	699.341	422.607	90.947	1876.852	87.787	86.923	1800.707	305.568	83.774	119.006	713.61	1450.582	1038.843	30.995	60.912	258.472	105.734	60.574	92.965	308.018	117.276	824.242	327.101	921.254	185.301	50.225	54.616	171.99	39.224	12.452	6.752	1518.702
ENSG00000004142	POLDIP2	2123.91	2854.419	3979.438	2887.535	1506.09	827.596	1895.884	1602.649	1137.857	1100.586	4396.941	1351.002	2752.996	7147.048	827.485	1432.242	1672.562	1237.39	1520.191	878.747	1170.988	1421.259	5880.331	2470.715	2513.376	597.562	1594.162	1387.176	1689.041	1986.753	2042.655	1138.223	1652.344	1464.238	6000.67	3371.571	894.872	2747.355	2385.186	2025.783	1341.336	2459.834	2293.847	1463.19	910.014	1819.118	1501.792	5519.623
ENSG00000004399	PLXND1	2659.28	28974.999	42671.999	6496	5077.999	2976	3165.998	2600.002	3286	2785	14400	4516.002	27372.001	20768.001	2974.999	4558.001	6771.001	4788	3239	10471.001	2210.001	2692.001	17622	4208.001	4396	881.999	7606.998	7476.999	7523	1660.001	1614	2902.001	1975.001	1703	11463	9639.998	1629.001	14181.001	9772.999	9370	5178.001	2039.002	2024.001	4973	981	1422	1193.999	12541
ENSG00000004455	AK2	1705.35	9037.357	11296.458	8899.671	5039.211	3267.333	7389.097	6138.903	4995.854	4255.194	13739.182	4422.753	9408.473	24961.836	3090.234	5004.268	6325.737	3720.264	5739.988	3689.149	5161.098	5934.513	17713.119	8664.768	7624.238	2326.488	4841.2	5260.214	5323.982	7259.154	7267.825	3951.39	5739.286	4757.902	20364.276	13051.181	4289.653	8605.801	7013.431	7858.148	5227.912	9497.31	9180.027	5093.523	3515.599	6741.395	5859.129	15243.96
ENSG00000004468	CD38	2626.66	1373	1686.999	424	529	360	101	84	188.999	170.999	1316	500	1039.001	787	476	701	949	639	306	1140.999	161	167	7047	3436	995.001	774	3413	3038	3019	614.001	642	2235	825	706	8274	5325.999	1509	3352	3510.001	2908	2721.001	1766.999	1756.999	2661	1670	1573	1350	3957.001
ENSG00000004478	FKBP4	2953.73	4837.669	5297.488	17706.577	4093.847	1867.903	10597.776	8770.55	3634.966	3058	11514	3372.939	4485.675	33523.74	2758	3064.995	4330.952	2767.897	8676	1713.589	7139.961	8353.84	16170.872	7577.211	21262.658	1535.379	3687.184	3714.326	3294.031	11939	11986.981	3212.97	7426.999	6125.946	15684.522	7472.657	1894.012	4966.506	3280.959	4621.622	3552.298	11556.999	11711.363	2887.425	6321.961	8652	7465.996	15029
ENSG00000004487	KDM1A	2991.19	8788.999	9573.999	8139.999	6823	9248.996	6113	5181	4498.998	3816.001	13946.999	4642	7896.001	19435.999	5498	6875.001	6670	7124.999	4723.998	4963.001	4694	5603.003	17473.002	8933.999	7514.998	2594	6538	5771	5783.998	6998.001	7112.001	9055.999	6033.001	5237	20563.001	10323	3705.998	6945.003	6007.999	6700.999	8629.001	6637.001	6521.999	8829.001	3558	5857.999	5004.002	16847.999
ENSG00000004534	RBM6	2720.12	15873.999	12144	6036.001	3434.003	2528.001	3733.674	3098.999	3444	2900.587	11510.003	3286	9172	17218.979	2480	3361.903	4248	2359.087	3493.001	6515.001	2645.868	3237.001	11807.239	4509	5323.999	1293.998	5012.999	6855.001	4566.225	3773.999	3717.688	2219.112	3817	3138.734	17355.998	6066	1711	4927.999	4789.001	8083	2761.999	5100.17	5005.002	2534.682	2837.525	3522.002	3099.359	10571.999
ENSG00000004660	CAMKK1	3326.85	919	632.999	463.999	449	263	272	211	190.001	161.001	565	203	543	1626	374	442	518	280	232	372.999	235	282	857	416.999	385	77	216.001	288	166	222	182	208	205	157	637	1042	125	314	273	453	618.001	303	270	460.001	121.001	163.999	134	546
ENSG00000004700	RECQL	2439.92	2578.734	3086.737	2714.287	1040.478	338.171	2114.035	1843.082	1374.241	1185.33	3166.524	977.993	2599.545	4873.281	474.427	685.16	1412.685	415.443	1107.262	1167.771	1143.459	1421.19	3757.814	2005.946	1971.755	316.388	1346.433	1658.088	1703.106	2039.811	1896.714	424.846	1862.581	1599.695	7256.356	3190.029	635.121	2379.285	1903.873	2467.84	733.691	2205.172	2130.153	637.053	1789.534	2121.95	1789.133	3401.579
ENSG00000004766	VPS50	2311.88	1775.999	1901.002	1489	623.998	423	1112.001	890.001	824	652	2426.999	709	1657	3110.001	378	637	766.999	443	769.001	1036	659.999	828	2499	1100.001	883	283	1119.998	1283	995.998	903.001	933.001	459.002	879.999	752.002	3016.002	1175.001	456.999	1066.001	895.999	1375.999	529	862.001	909	461	631	758.999	643.002	1842
ENSG00000004776	HSPB6	1251.99	4	1	2.51	6	0	1	0	2	2	2	3	0	10	4.447	67	4	1.243	11	0	0	0	0	3	1	30.629	0	0	1.281	0	0	1	2	0.871	3	4.227	73	1	0	0	1	8	4	0	35.718	0	0	4
ENSG00000004777	ARHGAP33	1703.94	3483.802	3315.894	858.669	651.115	324.11	347.995	260.001	483.31	370.814	2871.29	865.83	2140.156	2018.306	394	688.948	720.176	482.26	452.36	1313.104	225.763	261.007	2401.829	308.639	510.23	112	400.714	666.048	458.904	256.724	258.143	278.745	315.871	240.103	3294.778	443.129	87	723.999	263.001	566.962	260.286	419.155	416.572	237.505	182.235	284.001	216	1759.662
ENSG00000004779	NDUFAB1	456.625	523	715.999	1038	506	212	967.999	825	636	543	1290	377	672	3017	225	376.001	735	375	355.999	227	649	723.001	1673	1273	1154.001	116	531	406.999	527	1069	1115.001	501.001	967	821.001	2877	1646.001	212.001	985.001	741.999	764.001	428	1458	1378	601	508	983.999	782	1928
ENSG00000004799	PDK4	3392.99	668	1206.001	376.999	19	10	27	22	30	29	119	30	280	441	11	26	13	15	154	179	37	37	44	8	211	10	141	87	80	13	14	15	42	45	17	59	25	56	82	45	113	0	1	22	415.001	1	0	43
ENSG00000004809	SLC22A16	413.054	1202	1144	983	335.001	124	767	648	546.999	429	1478	434.001	1106	2233.999	243	299	474	219	432.001	664.001	481	574	1598	534.999	626.001	145	492	715	555	598	622.001	192	454	397	1488.001	982.999	251.999	902	823	1175.001	311	814.001	738	268	313	536	466.999	1117
ENSG00000004838	ZMYND10	674.848	89	112.999	37	17	46.999	16	16	32.001	32	47	18	95	169	30	56	10	41	22	58	12	16	50	39.001	30	25	85	45	61	11	5	38	33	15	80.999	47	33	119.999	130.001	114	42	31	34	50	22	14	10	44
ENSG00000004846	ABCB5	2974.8	175	160	5	12	30	3	2	3	1	34	28	80	0	29	23	5	27	9	61.001	0	3	52	1	1	16	36	67	15	2	1	13	0	1	2	3	46.999	6	8	7	8	0	0	0	9	0	0	30
ENSG00000004848	ARX	2684.99	0	0	0	0	0	1	0	1	0	5	0	0	2	2	12	0	1	0	0	0	1	0	0	0	2	0	0	0	1	0	1	0	1	4	0	2	0	0	0	0	2	1	0	2	1	1	0
ENSG00000004864	SLC25A13	2238.18	1010	1163.999	1497.999	657	602	1296.999	1119	731	677	1560	534	1223	4077	458	513	769	634.001	656	572	844	980	1935.999	1211	1305	242	783	764.001	690.001	1304	1400.999	829.001	1099.001	876	2443.001	1410.999	369	1018	905	907.001	690	1356.001	1351.999	809.001	451	969	828.999	2022
ENSG00000004866	ST7	1693.39	1471.204	1348.079	893.792	594.94	580.49	715.555	603.676	556.041	467.268	1473.402	484.232	1004.314	1542.106	485.129	674.828	693.253	596.984	409.131	694.378	354.632	459.409	1753.39	832.062	670.977	221.464	658.535	746.588	699.193	670.355	656.327	589.876	570.878	471.812	788.507	683.635	255.548	571.677	525.204	606.993	338.612	320.604	321.892	393.52	209.635	272.804	239.702	1485.746
ENSG00000004897	CDC27	2680.75	4344.964	4986.461	3997.987	1995.001	2052.848	3189.99	2716.97	2114.971	1821.865	5842.772	1817.001	3580.511	8259.538	1299.679	1660.092	2206.903	2109.612	2292.876	1847	1941.917	2216.941	6505.987	3124.663	2897.972	799.855	2713.892	2601	2412.923	3524.966	3615.961	2394.209	2914.002	2411.977	8586.539	3284.698	1233.564	2739.786	2572.977	2536.66	1614.629	2582.981	2533.973	2166.179	2277.832	2441.936	2069.977	5532.69
ENSG00000004939	SLC4A1	3871.32	13	14	1052	33	8	34	26	47	49	82	7	7	125	16	60	20	35	188	4	27	50	49	10	61	18	6	4	6	21	20	1	29	14	81	11	28	8	6	7	7	8	11	2	103	8	5	36
ENSG00000004948	CALCR	2226.59	0	0	6	0	2	2	1	1	2	0	0	0	12	0	7	0	6	3	0	0	2	0	3	0	8	0	0	0	0	0	0	1	1	0	3	20	0	0	0	0	1	0	0	0	0	0	0
ENSG00000004961	HCCS	1404.4	233	336	390	188	112	310	237	174	174	429	122	312	924	76	150	178.999	167	215	134	177	192	575	374	364.001	42	135	152	192	264	278	155	232.999	217	865	506	86	224	234	215	117	366	375	189	217	306	240.999	536
ENSG00000004975	DVL2	1707.82	4545.001	4959.001	3143	1683.002	1218	1817	1504.001	1094.999	950.001	5201	1418.001	3541	7660.001	1592.999	2148	1991.999	2044.999	1419.001	1416	1077.001	1287.002	6412.999	1958	2549.001	449.001	1478.002	1600.002	1523	1544.001	1481	1163.002	1395.001	1233	7233	2511.998	553.001	1919.001	1462.001	1885	1252.001	1897.999	1906	1420	887	1441.001	1238.999	5511.001
ENSG00000005001	PRSS22	627.714	0	3	0	1	0	0	0	0	0	0	0	0	0	0	7	0	1	0	0	0	0	0	0	0	4	1	0	0	0	0	0	0	0	0	0	6	0	0	0	1	0	0	0	6	0	0	0
ENSG00000005007	UPF1	4200.18	7775.998	8514.999	6326.001	2317	1294.001	3634.002	3124.999	2401	2124.001	7816	1989	5744.999	16050.997	1533.999	2131	2593.002	2272.001	3500	2444	2427.001	2869	7830.998	2480.999	5873	494.001	2657.002	2777.001	2788	3285	3179.002	1409	3012	2543.999	13931	3411	637.001	3898.998	2618	3183.001	1602.999	4330	4346.999	1745.001	1421	3023	2620	7581.001
ENSG00000005020	SKAP2	2570.91	2781.001	3221	2279.001	1187.001	674	1216.001	1060	1292.001	1107.999	3370	1161	2992	4379.999	825	1134	1370	812.999	1281.001	1590.999	962	1150.999	3966	2279.999	1577	494	1516.999	1743	1963	1283	1192	1102.999	1301	1138	6465.999	4700	1069	3609.999	2504	2834	2129.999	1850	1802	1551	1475	1704.999	1445.001	3367
ENSG00000005022	SLC25A5	1086.88	4027.298	7550.69	10468.165	4013.269	2987.495	6255.209	5430.236	3634.106	3065.399	7484.232	2679.63	5746.348	18002.123	2992.611	4805.492	4711.764	4928.003	4502.135	1790.362	3490.595	4157.632	13475.48	9472.958	8770.934	1846.953	5104.721	3670.388	3951.331	6875.441	6681.559	5776.177	5774.231	4853.411	20237.899	13215.529	2626.746	7658.314	7204.836	5903.121	5801.605	7732.878	7662.109	6825.005	5288.742	6697.687	5537.614	13334.238
ENSG00000005059	MCUB	1890.29	2845.999	3620.999	800	1029.999	805	837.999	746.001	712.001	606	2650	941.999	2244	2146	832.001	1447.999	1240	1099.001	324	1157	425.001	468	2945	1360.999	458	299	887	1144	1008	522	548	890	646	519	2635	1981	631	1404	1127	1425	809	524	527	1055	533.999	531	490.999	2371.001
ENSG00000005073	HOXA11	2460.99	14	41.993	7	11	18	17.998	14	8	5	66	6	16	73.346	46	63.899	4	26	6	2	13	8	36	3	0	8	8.003	6.354	0	5	6	7	3	3	14	5	25	2	6	2	6	5.697	13	5	6.032	2	2	20
ENSG00000005075	POLR2J	729.133	824.559	923.965	1145.364	477.473	231.936	584.364	534.099	326.829	276.584	1174.549	339.071	642.646	2505.897	255.195	458.551	486.499	486.814	781.042	204.361	264.326	376.953	1538.032	670.655	1011.73	178.199	345.257	274.566	342.459	574.942	518.54	391.369	486.999	432.338	2484.809	850.48	279.693	666.128	461.876	480.157	409.934	743.712	778.552	490.312	329.341	483.874	459.564	1631.812
ENSG00000005100	DHX33	3728.41	744	866.999	983	559	312.999	892	807	834	727	2149.001	650	1119	4240	271.999	611	650.999	371	605	453	832	925	2611	860	831	236	642	694.001	650	1029	976.999	586.001	627	576	2497	1182.999	370.999	1351.001	770	875	560	1307	1284	537.001	326	865	781	2361.999
ENSG00000005102	MEOX1	1469.32	0	2	24	5	7	13	12	18	18	13	7	11	32	8	8	0	7	14	2	2	6	1	1	7	5	0	0	0	2	2	2	3	2	0	0	6	0	0	2	4	0	0	2	2	0	0	4
ENSG00000005108	THSD7A	10447	360	287	270	751.969	764.725	104	83	88	71.932	2217.986	785.953	63	295	547	954.96	960	670	136	90	99	125	2995.999	932	155	322.99	235	190.909	84	91	89	898.707	84	74	379.973	1660.994	482.992	144	706	347.983	852.687	58	82	1001.812	194	130	85	1990
ENSG00000005156	LIG3	2892.84	3084.435	3625.981	3770.41	2593.579	2775.609	2622.22	2258.411	2167.136	1812.442	6645.803	2127.795	3388.542	9695.339	1525.231	2238.453	3385.051	2524.335	2473.623	1476.348	2245.736	2526.963	8414.643	3640.346	3257.525	789.492	1939.306	1908.907	2113.288	2874.051	2850.672	2589.76	2390.607	1893.427	8643.341	4346.236	1167.574	2886.661	2146.857	2307.463	2089.349	2932.79	2912.46	2164.172	1155.537	2341.84	2014.716	7890.095
ENSG00000005175	RPAP3	2172.76	1848	2592	1476.999	824	452	1347	1191	1103	971	2749	809.999	2017.999	3563.001	458.999	965.001	1056.999	560.001	1011.999	988	860.999	1008	3027.999	1235	1059.999	429	1041	1157	1060.999	1343.999	1315.999	668.001	1171	1002.001	4261.999	1814.001	825	1733.001	1433.001	1421.001	940.001	1387	1330	824	828.999	1101.001	1044.001	2517
ENSG00000005187	ACSM3	2337.6	1715.289	2967.236	2009.253	716.37	543.689	721.877	588.972	689.666	619.163	2242.647	758.729	2267.53	4311.933	626.54	864.69	903.452	784.086	935.374	596.178	403.451	468.396	3591.119	1708.104	1488.474	496.863	1865.153	1691.878	1520.166	751.487	826.647	2262.159	860.766	731.691	536.732	1013.55	375.45	682.056	523.465	528.164	902.198	395.749	423.395	1038.269	322.32	166.587	136.322	2643.836
ENSG00000005189	REXO5	2080.46	3605.352	4094.117	1266.169	687.512	555.001	665.966	585.482	556.999	511.366	1663.648	528.001	2349.028	2314.896	534.999	731.282	808.918	672	523	1233	416.999	487.579	2252	1144.334	867.172	277.46	1628.999	1654.258	1329.887	697.358	774.091	737.999	774.299	592.711	2252.406	1630.501	510	1575.047	1603.608	1629.831	647.133	768.664	791.408	743	465.002	588.998	473.002	1840.454
ENSG00000005194	CIAPIN1	1613.58	1057	1506	1914.998	873.999	652.999	1508.001	1282.791	847	728.001	2098	588	1251.999	4360.999	532.001	778	993.999	844	824.001	526.001	989.998	1198.001	3108.001	1906	1932	253.999	1095.999	968	966	1653.987	1655	1039.001	1277.958	1066.977	3496	2081	407	1423.001	1158.001	1257.998	879	1602.999	1573.987	1071.999	786.001	1384.99	1170.958	2787
ENSG00000005206	SPPL2B	1772	18139	24421.049	2490	3134.998	1017	2145.001	1767	1330.001	1146.999	11904.001	2920	13906	9881	1733	2794	4489.554	2781.999	1371.001	4678.998	1568.999	1845.999	14589.999	2342.003	2455.999	327.182	3655.999	3195.999	4719	1654.001	1635	1383.248	1468	1179	13587.98	3891.955	519	5066.001	2683.999	3091.001	1518.999	2252.22	2265.999	1988.455	348.998	1868	1580.119	11066
ENSG00000005238	FAM214B	2492.02	4302	4073	1129.999	534.999	284	493	424.001	485	405.001	2358.001	607.999	2240.001	2255.002	449	700.001	497.999	464.001	616	1198.998	273.001	321	2004	467	625	173.001	846	1120	846.001	286	294	277	340	335	1271.001	729.999	163.999	656.999	570.001	651.999	256	201	189.999	230	258.001	211	181	1487.002
ENSG00000005243	COPZ2	402.011	20	76.999	9	5	5	3	2	1	4	0	2	16	21	2	16	4.999	5	2	3	1	1	12	3	4	3	18	2	7	2	0	2	4	2	0	11	7	11	15	6	1	0	0	0	11	0	0	9
ENSG00000005249	PRKAR2B	3463.94	2335	3845	1326	1642	551	1166	931	835	680	2430	713	2409	2760	543	875	1059	629.001	640	902	556	647	3440	3831	1229	592	3201	2336	2150.999	1562	1528	1193.999	1579	1289	1050	1029	309	1360.999	1395	1100	472	444	478	441	353	315	291	4119
ENSG00000005302	MSL3	2036.67	4133.001	3518.998	1290.001	987.999	924.001	913.999	720	912.999	795	2615.999	826.999	2809.001	2659.001	595.999	916.999	1128.001	1042.001	735.001	1813.999	598.998	724	2593.001	1111	895.001	330	1327	1553	1402.999	710.001	661.001	1007.002	701.001	605.998	3131.999	1734	526	1944.001	1384	1777.919	1103.001	798.001	772.691	1178.001	640	804	728	2392.999
ENSG00000005339	CREBBP	4744.68	9280.001	10731.001	3314.002	3157.999	3276	1789.001	1466.999	2840	2419.999	9601.999	3167.999	8018.999	8514.999	2105	3854.999	3678.001	3295.001	2266	4616.998	1546	1700	9070.999	2204.001	2358.999	742.999	2463	3056.999	2898	1321.999	1393.999	2693.001	1229.999	1175	9222.001	3866.001	993.001	4357	2736.002	3099.002	2988.001	1541.001	1519.999	3269	1008.999	1483	1184	7179.001
ENSG00000005379	TSPOAP1	4010.07	1004	1253.273	2186	2167.902	3960.898	301.001	249	219	209	1836.627	324.999	1556.979	3751.001	5736.691	5437.214	776.997	4674.554	1389.002	294.979	706.88	827	2391.001	1381.922	5656.989	973.001	1317.968	807	1004	1551.994	1559.998	2781.898	1343.976	1165	37150.912	11007.965	2743.999	7343.899	6932.983	8179.986	8714.8	15503.721	15201.96	7875.887	1981	6490.999	5569.999	3193.001
ENSG00000005381	MPO	2224.05	180	588	13873	33	28	258.999	199	122	121	343	25	2233	3542.001	95	78	58	45	9149.001	77	1190.001	1441	6230	12638.001	80353.999	1346	7484	2813	6714	25802	25386.001	9783.999	9816	8146	150245.001	182639.001	34169	105311	120539.001	89670	97110	114051.001	112985.999	99819	27018	64627	54691	9715
ENSG00000005421	PON1	937.772	4	27	5	19	28	21	29	28	22	64	11	3	40	13	22	24	17	10	6	12	9	46	4	2	7	5	6	5	13	6	29	13	8	38	10	11	5	0	0	5	3	2	12	7	10	7	56
ENSG00000005436	GCFC2	1736.8	1569.727	1655.957	1100.907	1033.987	849.718	1316.722	1141.685	982.634	850.64	2940.508	864.102	1290.132	3645.306	860.239	1380.256	1202.023	1038.958	625.997	757	868.54	1008.755	2904.535	1337.531	651.962	404.039	817.898	857	766.928	1105.001	1093.987	990.83	989	789.028	2984.786	1640.266	678.999	969.557	822.959	1013.338	860.904	1116.95	1098.729	891.253	531.999	894.957	795.994	2506.289
ENSG00000005448	WDR54	911.699	1569.999	1655	1013	423	251	590	521.999	426	360	1596.999	400	1156.999	2424.001	349	473	453	453	469	444	287.001	352	1778	603.999	761	123.001	551.998	638.999	591.999	442	447	345.999	472.999	437	1452	850.999	212	972	757.001	880.001	419.999	519.999	495.999	394	268	320.001	240.001	1478
ENSG00000005469	CROT	1784.28	764	800.999	370	268.001	159.999	329.001	315	262.001	255.999	680	237	476	880.999	162.999	253	324	238.001	184	416	215	239.998	803	416.999	198	92	424.999	476.999	404.999	235	264	183	279.999	250	732.999	537	112	407	342.999	467.002	195	262.999	252.001	162	143.001	229.999	204	589.001
ENSG00000005471	ABCB4	2950.74	20	49.059	11.008	7.005	10.001	12.009	9.035	11.009	6.003	24.037	4.04	0	18.015	22.12	36	2	7	4	4	3.007	12.057	16.037	11	6.01	17.011	26.022	5.003	11	4.003	11	10.007	5	9.071	34.069	62	62.999	28.03	59	38.018	69	4	1.002	50.09	35	5	2	7.03
ENSG00000005483	KMT2E	2826.72	7745.257	7293.046	2634.133	3565.832	5623.261	1600.087	1317.95	2710.072	2227.934	8074.397	2732.109	6426.031	6706.377	2669.531	4322.488	3299.831	4973.337	2356.7	4967.302	1578.29	1773.975	8817.913	2919.047	2151.973	1207	2805.344	3865.441	3374.432	1441.832	1403.729	7525.908	1477.782	1264.95	7666.979	6050.921	1742.002	5564.249	3734.342	4760.441	5515.494	1797.011	1699.529	8418.94	1370.998	1487.303	1283.04	6690.162
ENSG00000005486	RHBDD2	1379.95	1348	1552.999	657	460	197	333.001	286	251	221	1232	359	1114	1514	270.999	447.001	553.001	404	349	345	189	247	1698.999	1124	581	72	503	424	474	269	250	484	301	257	1456	1028	87	638.001	401	479.999	279	315	273	337.001	159	309	230	1792.001
ENSG00000005513	SOX8	3411.99	12	17	211	148	43	249	235	198	169	574	89	9	1304	76	146	176	96	152	1	111	141	187	29	103	5	5	0	2	52	52	13	86	52	110	46	11	3	2	4	12	51	58	22	6	13	17	222
ENSG00000005700	IBTK	5079.58	3510.001	3781.999	2706.999	2246.001	1349	2817.999	2307.999	2121.999	1716	6535	2117	3452.001	7131.001	1229	1929.999	2914	1350.999	1429.999	2286.001	1855.999	2116	7600	4154.001	2023	860	3299.001	2945	2627.999	2733	2721.001	1818.001	2235	1993	6726.001	5958	1601.001	3434.001	3165.999	3503.999	2035.999	3119	2947	2097.999	1453	2513.001	2182	6137.001
ENSG00000005801	ZNF195	2372.35	2463.999	2337.001	1568.001	1868	2114.999	1732.999	1486.001	1724.002	1372.001	4651.001	1710.999	2432.003	5924.999	1158.999	1524	2637	1822	964.999	1492.001	1421.998	1669.001	5452	2722	1453.993	548.999	1741	1764.999	2108.265	1619.999	1656.001	2559.091	1570	1310.999	4549	3143.002	866.999	2388.999	1592.002	2079.001	1732.001	1675	1736	2427.001	787	1411	1180	4621.999
ENSG00000005810	MYCBP2	8167.95	24993.736	27760.131	11129.246	11278.078	12089.989	9213.906	7766.124	9755.542	8286.28	34861.127	11389.954	24929.158	34184.892	8094.258	11353.544	12986.629	9975.799	6477.543	15071.664	7958.681	9208.346	35002.689	13642.038	8520.646	3787.954	11705.988	14403.883	13393.248	8485.401	8452.191	11456.085	8069.52	6855.406	45823.73	21889.498	5797.097	18116.465	16040.956	18332.215	13102.687	11373.616	11591.273	13458.169	5687.805	9907.954	8650.158	28063.37
ENSG00000005812	FBXL3	2990.44	4950.465	5125.479	2087.351	1979.286	1917.114	1839.208	1503.41	1667.118	1383.876	5781.33	1599.791	3699.924	6286.605	1147.583	1610.814	2355.274	2165.073	1311.401	2202.057	1174.237	1356.133	4937.686	2654.828	1297.785	660.547	1830.428	2353.057	2035.487	1510.888	1580.971	2406.91	1698.661	1458.469	5005.804	3726.786	1024.978	2561.108	2012.453	2798.868	1519.489	1863.125	1808.957	2490.062	1344.638	1400.522	1218.145	4644.103
ENSG00000005844	ITGAL	3504.43	4403.344	7300.068	2020.001	1392.965	895.002	680.451	573.224	957.944	817.76	3703.001	1042.001	5117.865	4535.914	909	1562.999	2178.142	1396.941	1738.001	2351.88	929.862	1033.877	4937.999	1863.973	1311.999	483	1620.998	1732.001	1778.998	529.001	596	1010.823	911.996	779.001	17843.359	8458.918	1725.001	5142.694	4894.314	5449.991	3804.121	2772.337	2761.919	3042.998	1232.777	2444.767	2253.337	4120.95
ENSG00000005882	PDK2	1422.58	2508.883	2258.927	993.667	641.849	296.565	608.835	494.051	687.136	529.875	2274.738	572.419	1953.425	2782.5	535.527	949.392	821.412	429.592	789.78	789.554	331.594	419.988	2158.356	563.586	709.666	211.102	487.44	611.113	659.054	349.586	334.219	296.487	496.632	414.635	2327.834	767.49	277.495	802.421	529.639	655.017	574.95	385.481	304.999	342.155	234.727	268.488	250.661	2019.901
ENSG00000005884	ITGA3	602.465	2206.001	1836.001	86.001	154	68	38.001	40	31	28.999	464	123.999	1134	61	118.999	184	113	80	62	475	15.001	16	304	26.001	21	24	199	297.999	283	8	8	5	9	3	14	34	45	315	290.001	202	27	1	1	15.002	25.001	5	3	224
ENSG00000005889	ZFX	4097.88	4527	8476	2928	2551	1861	2257.873	1859.275	2567.302	2108.011	7999.75	2491.999	4720	11137	1617.998	3420	3621.001	2417	1699.999	2442.085	1594.33	1834.619	7957.999	3706.472	2052.001	1072	3277.001	2523	2523.001	2030.583	2008.24	2184.454	2737.335	2289.831	10405	5428	1658	3149	3731	2950	1661.302	3309.999	3217	2397.474	1659.999	2019.358	1631.532	7169.999
ENSG00000005893	LAMP2	2940.54	11921.001	14913.999	5430.999	5556	4767	4852	4038	4569	3846	12948	4268	8816	11236	4684	5390	6614.999	7060.001	2786	5390	2745	3178	14510.999	7322	3002	1282	5002	5905.001	5457	3785	3785	6255.001	3906.001	3303.001	11067.999	12402	2531.999	7719	6624.001	7390	5602	3658.999	3797	6988.999	2459	3433	2906.001	11683
ENSG00000005961	ITGA2B	2841.98	2047	3535.998	2006.999	2320	298.001	133	130	106	99	496	136	860.001	1167.999	174.999	136	468.999	179	931	404.999	199	233.999	1952.999	2841.999	3044.999	162	6926.001	3523.999	3333.001	1034.999	967.999	555	1124.999	975	61	69	23	262	297	206.999	101	30	28	55	105.001	22	11	3570
ENSG00000005981	ASB4	3575.99	0	3	1	7	3	0	0	1	2	0	1	0	5	29	41	0	3	3	0	0	0	0	7	1	13	0	0	0	0	0	1	1	0	0	0	60	0	0	0	4	0	0	2	12	0	0	0
ENSG00000006007	GDE1	2034.03	2801	3991.188	2315.883	1826.702	1623.547	1819.401	1456	1208.321	1074.007	3821.354	1268.81	2765.46	5265.58	1580.426	2237.288	2029.859	2890.993	1294.543	909	1069.851	1178.61	5214.963	2587.655	1843.471	862.593	1487.408	1297.453	1594.351	1507.905	1524.999	3071.463	1383.552	1138.106	3256.017	2862.529	1083.197	1937.163	1411.109	1508	1620.036	1454.326	1381.182	2341.483	758.818	1091	906.462	4123.999
ENSG00000006015	REX1BD	459.876	3025	3826	997.001	821	206.001	643	550	575	500	2959	1052.999	1650	5117	450.999	692.999	1349	667	411	526.999	392.999	403	3402	567.999	828.001	87	458	373.001	553	404	399.998	417	515	504	3259.002	664.999	146	703.001	343.999	379	354	717	657.001	445	118.999	334	240.999	2886.001
ENSG00000006016	CRLF1	779.874	235.049	190.028	134.092	87.991	94.703	80.343	69.783	57.352	37.405	257.704	80.943	124.523	314.593	92.934	126.156	138.266	89.141	55.37	54.498	53.903	66.449	328.061	111.761	98.613	37.639	61.248	74.592	71.576	84.846	64.374	50.588	55.956	45.723	308.33	174.557	54.848	78.929	69.406	70.171	79.534	116.153	135.002	68.589	73.915	78.557	72.79	266.976
ENSG00000006025	OSBPL7	1901.65	4548.001	3899	1216.001	831.999	387.001	755	693.001	657.999	497	3271.999	937.999	2611.002	3700.002	639	1013	1119.999	687	758.001	1310	512	651.001	3376	832.001	1021.999	220	881.001	1164.001	947.001	570.001	551	297.999	574.999	452.999	3306.998	1178.001	314	1381.999	919	1431.001	585.001	738	646.001	422	233	541.001	492.001	2663
ENSG00000006042	TMEM98	4009.99	632.999	617.001	82	76.001	34	54	38	59	48.001	105	24	77	566	16	85	92	45	37	174	17	20.999	61	52	41	26	166	183	187.001	31	45.001	14	102	92	51	16	58	91	46	36.001	0	24	17	6	21	1	2	108
ENSG00000006047	YBX2	4344.99	129	167	37	25	10	24	13	32	27	59	6	83	83	22	58	15	7	17	21	10	16	41	33	17	16	55	54	30	18	18	12	12	9	3	11	26	13	8	7	1	2	2	2	19	7	2	48
ENSG00000006059	KRT33A	1094.99	0	0	0	0	1	0	0	0	0	0	0	0	0	0	5	4	1	0	0	0	0	0	0	0	0	0	0	0	0	0	0	0	0	0	0	0	0	0	0	0	0	0	0	0	0	0	0
ENSG00000006062	MAP3K14	3825.23	2464.864	2286.512	845.864	654.96	447.131	583.627	528.351	457.553	379.79	2078.975	437.351	1771.594	2590.855	440.527	721.094	695.432	638.627	550.371	1159.088	442.052	526.555	1653.457	498.626	704.24	146.75	495.186	775.567	599.516	461.232	475.265	288.015	397.876	339.706	2632.558	881.158	188.35	863.073	554.786	904.847	527.92	599.276	613.011	474.002	267.305	572.05	453.07	1575.363
ENSG00000006071	ABCC8	3650.47	6	0	3	8	10	0	0	1	0	0	2	4	1	52	206.001	0	21	23	0	0	0	2	14	0	74	1	3	3	0	0	1	0	0	0	2	164	15	19	8	2	0	1	2	83	1	0	0
ENSG00000006116	CACNG3	1708.99	0	0	0	0	3	0	0	0	0	0	0	0	0	3	25	0	3	3	0	0	0	0	0	0	16	0	0	0	0	0	0	0	0	0	1	26	0	0	0	0	0	0	0	20	0	0	0
ENSG00000006118	TMEM132A	802.268	32	38	112	22	3	19	16	7	9	60	8	16	262.001	7	100	6	2	27	4	8	12	9	21	69.999	8	1	1	7	4	0	10	10	9	16	103	14	5	0	1	94	10	8	24	28	4	2	31
ENSG00000006125	AP2B1	4385.53	11774	13330.999	5345.998	3872.002	3212.996	3578	2998.001	3819.988	3143.984	12267	3937	10594.997	13611	2490	4336.997	4391.001	3567.999	2774	5774	2551	3103.997	14005.998	5063.999	4286.001	1326.001	4292	6107.999	5493	3307.995	3213.987	4475.997	2792.001	2363	10170.999	7693.999	1801.987	8677.978	5435.001	6246.997	3774	3322.994	3220	4300.996	1887	2502.988	2280	10871.996
ENSG00000006128	TAC1	627.481	0	5	0	0	1	0	0	0	0	0	0	0	0	2	0	0	3	0	0	1	0	0	0	0	2	0	0	0	0	0	0	0	0	0	0	1	0	0	0	0	0	0	0	4	0	0	0
ENSG00000006194	ZNF263	3019.9	3045.472	3773.838	3033.002	1588.544	1033.564	1914.83	1529.828	1165.645	951.269	4669.851	1381.89	2548.047	7000.868	983.711	2217.116	1711.771	1665.395	1568.886	1054.312	1182.384	1396.713	4353.853	1837.318	2351.577	759.128	1291.225	1151.593	1407.123	1491.319	1338.437	1067.978	1441.397	1168.573	5726.051	2356.838	695.677	1773.804	1145.707	1345.894	930.462	1704.061	1583.9	1120.621	905.236	1327.258	1073.424	4330.013
ENSG00000006210	CX3CL1	5587.99	6	2	2	52	1	1	2	0	0	22	0	69	6	9	86	2	1	6	0	0	0	3	3	0	12	0	0	0	0	0	0	0	0	0	2	45	0	1	0	1	0	0	1	21	0	0	0
ENSG00000006282	SPATA20	2205.63	7806.001	7535	2034	1250	999	1907	1584.001	1353	1103.998	6676.999	1881.999	4196.998	8614.997	1147	2446.002	1397.999	1579.998	976.002	2319.999	1048.001	1263.998	6182	791.001	597.999	370.998	1438.001	2012.002	965	852.001	828	665.999	564	465	976.001	1361.999	608	1495.999	1599	2392.999	817.001	1029.001	1003.001	851.999	127	481.999	478.001	4779
ENSG00000006283	CACNA1G	4690.99	5	10	14	4	4.007	3	4	4	4	1	2	8	12	12	50	3	2	21	0	1	3	0	0	9	5	0	0	0	0	2	0	1	0	4	3	16	2	0	0	6	0	0	2	3	2	1	8
ENSG00000006327	TNFRSF12A	842.837	337.999	844	107	57	54	50.001	47.999	30	44	64	11	133	310	47	65	61	79.001	37	45	23	35	65	61	77	24	137	57	66	37	56	49	65	49.001	62	63	12	53	113	42	47	37	33	35	37	14	14	127
ENSG00000006377	DLX6	1403.99	1	0	1	0	3	0	0	0	0	0	0	0	0	4.804	23	0	0	1	0	0	0	0	5	0	4	0	0	0	0	0	0	0	0	0	0	17	0	0	0	0	0	0	0	10.906	0	0	0
ENSG00000006432	MAP3K9	5299.37	151	432	83	113	204	106	100	55	35	542	78	108	153	152	220.999	41	211	42	25	61	91	233	58	34	69	91	18.49	35	55	59	147	28	24	28	39	114	7	77	1	108	10	11	146	61	40	28	407
ENSG00000006451	RALA	2457.13	5108.999	7520	1449.001	1572	749	1777	1589.999	1082	976.999	5308	1595.001	6478.999	4481.001	765	1309	2213.001	1183	843	2409.001	1021	1123	4417	1945.001	766.999	462.001	1844	1967	2239.999	1122	1126	1008.001	850	713.999	2436	2651	726.999	2788	1806.001	2027	872	1005	1011	1264	507	843	713	4108
ENSG00000006453	BAIAP2L1	3436.99	127.027	129.672	80.405	107.667	120.429	24.969	29.735	25.738	20.759	165	45	125.501	99.531	44.112	74	72.369	86.254	23.692	26.651	21.867	28.561	180	50.116	44.913	14.722	27.934	56	79.057	21	27.207	63.439	24	14.165	102.03	159.169	26.507	101.665	43	49.024	108.814	14.25	19	108.145	17	15	24.68	105.155
ENSG00000006459	KDM7A	5765.67	2294	2117.001	600	840	935	367	301	392	339	1882	597	1366	1323	630	950	866.999	805	335	1333.999	310	355	1920	764	557	266	806	1179	815	305	278	832	283	233	469	1562	287	609	491	724	1032	98	109	865	275	128	132	1507
ENSG00000006468	ETV1	1378.05	43	100	66.001	66	17	132.999	124	84	66	112.999	21	49	218	61.001	71	43	27	69	5	32	46.001	40	45	36	37	31	6	4	26	32	9	17	18	30	27	69.999	16	17	2	12	12	17.999	6	35	10	11	46
ENSG00000006530	AGK	1886.38	4100.678	2980.766	1933.804	1212.218	1149.296	1480.02	1280.654	1414.482	1220.141	4376.285	1364.58	3106.033	5105.36	878.531	1189.458	1618.468	1017.8	1018.776	1927.685	1073.014	1258.317	4478.958	1931.429	1277.519	497.046	1497.246	1780.702	1577.934	1454.51	1348.362	1114.861	1442.027	1116.47	5048.043	2422.642	732.631	1762.251	1489.313	1993.816	1017.094	1449.576	1439.886	1162.546	663.668	1073.122	948.693	3931.763
ENSG00000006534	ALDH3B1	2613.65	523	752	114	68	49	48	35	49	62	252	67.999	432	161	48	137	71	79	89	159	30	31	274	139	180	28	197	166	494.999	59	77.999	101.001	81	52	397	385	61	598.999	375	324	198	111	102.001	115	67.001	58	39	285
ENSG00000006555	TTC22	1634.91	789	583	8	90.999	28	16	16	17	21.001	370	142	314	58	76.001	156	113	23	9	191.001	6	4	218.001	21	2	32	30	108	73	2	1	14	2	4	4	27.001	38	84	21	64.999	24	1	1	13	16	1	0	144.999
ENSG00000006576	PHTF2	3000.24	1465.001	1605	736	626.999	831.001	676.999	603	749.999	619.999	1834.001	555	1398.999	1859.001	424	835.999	722.999	522	447.999	951	497.999	573.001	1765.001	673.001	434	226	660	791.999	763.999	629.999	579.999	815	583.999	457	2559	1003	353.001	978.002	911.002	1020.001	857.999	607.001	604	1296.999	522	567.002	542	1421.999
ENSG00000006606	CCL26	381.976	0	0	0	0	0	0	0	0	0	0	0	0	0	0	0	0	0	0	0	0	0	0	0	0	0	0	0	0	0	0	0	0	0	0	0	0	0	0	0	0	0	0	0	0	0	0	0
ENSG00000006607	FARP2	2972.68	2097.579	2112.104	746.115	558.623	445.323	811.664	670.549	390.223	313.052	1637.347	485.306	1358.476	2338.323	423.153	399.686	731.872	407.878	442.47	770.515	526.078	643.408	1809.308	839.25	740.169	175.798	840.233	893.191	814.04	829.66	829.939	397.471	594.954	476.594	2075.249	1136.601	281.73	1015.958	858.916	811.888	496.161	902.171	896.309	494.458	393.785	740.982	688.563	1790.507
ENSG00000006611	USH1C	1816.16	0	0	0	1	2	0	0	0	0	6	0	0	0	8	27	0	0	0	0	0	0	0	1	0	9	0	0	0	0	0	0	0	1	0	0	15	0	0	0	0	0	0	1	12	0	0	0
ENSG00000006625	GGCT	885.469	845.916	1239.915	1927.996	664.198	451.999	1551	1353.979	921.499	761.29	1684.975	528.306	1004.631	4508.926	538	824.922	754.898	695.876	922.925	404.54	952.334	1076	2211.982	1659.106	1553.999	415.039	1010.502	851.704	964	1789.992	1739.998	812.79	1446.352	1264.999	3434.999	1957.993	806.678	1358.594	1158	1216.396	832.648	1846.999	1828.001	859.971	811.992	1316.999	1099.996	2349.995
ENSG00000006634	DBF4	1513.31	1011.201	1328.932	1274.736	603.868	804.979	1004.21	885.241	608.504	499.608	1284.65	434.983	867.843	2514.705	498.976	908.753	624	741.956	715.943	567.867	648.266	793.482	1716.991	1177.871	999.713	384.779	723.843	662.894	688.77	1579.046	1526.139	977.992	1018.679	854.439	3247.37	1177.893	466.53	997.988	883.905	846.779	681.962	1497.175	1473.382	919.937	1183.62	1336.658	1080.07	1570.67
ENSG00000006638	TBXA2R	2268.57	392	614	212	142	34	121	103	122	102	489	136	412	1140	55	199	131	84	163	114	95	120	465	72	148	12	53	60	88	80	49	19	85	73	1019.001	72	20	181	104	77	36	127	109	33	21	88	72	374
ENSG00000006652	IFRD1	1729.86	7149.566	10162.71	2864.082	1942.878	1797.168	2062.859	1745.9	1159.087	991.226	4190.206	1724.052	4960.069	4295.269	1893.922	2790.495	2288.803	1826.24	1577.882	3272.016	1559.043	1835.923	5752.931	1767.999	2291.603	1047	3783.764	2993.993	3360.298	2030.899	1917.21	1900	1110.358	951.998	3077.307	2457	1809.94	3236.707	3802.525	3405.679	2695.509	1175.226	1137.999	2027.682	1659.013	1685.682	1391.626	5213.054
ENSG00000006659	LGALS14	565.182	0	0	0	0	0	0	0	0	0	0	0	0	0	0	11	0	0	0	0	0	0	0	0	0	2	0	0	0	0	0	0	0	0	0	0	0	0	0	0	0	0	0	0	4	0	0	0
ENSG00000006695	COX10	2362.97	904.295	1009.793	866.513	460.736	172.486	591.703	452.529	455.199	358.66	1487.981	479.098	917.032	2068.014	273.138	495.295	596.806	264.485	498.078	338.658	455.373	525.582	1635.374	704.356	709.887	218.958	488.825	467.495	547.773	568.733	527.29	251.268	462.767	412.082	1644.667	970.048	324.004	845.081	504.761	623.732	356.847	530.864	566.898	303.577	320.982	461.069	421.775	1653.102
ENSG00000006704	GTF2IRD1	1577.43	166	332	371	177	157.001	221	167	203	180	433	153.999	87	720	149	238.999	152.001	226	185	37	101	125	421.999	134	217	42	120	83	83	123.001	132	119	179	157.001	784	153	57	122.999	126.001	75	115.999	154	149	126.999	89	128	116	392
ENSG00000006712	PAF1	1890.7	2291	2595	2506	959.001	589.999	1205.999	1044	572.001	539.999	2782.001	843.001	1863.001	4418	766.001	1319.999	1118.002	921	1715.999	611	710	833.999	3183	1291.001	2004	611	742	762	892	1066.999	1059	561.001	853.999	740	4217.001	1772	832	1158	946	967	786	1225	1196	645	899.001	1003	806	3446.999
ENSG00000006715	VPS41	2017.61	5962.001	6775.001	3680.001	2916	2013.001	2806.001	2311.999	2420	1981.002	7846	2507	5814.999	8416.001	1861.999	2092.001	3575.001	1870.999	1992	3006	1772	2104.001	8858	3930	2620	826	2707.999	3261.001	2909	2406	2287	1910.999	2309.001	1943	7844	5294.999	1420.001	3577	3020.999	3824.999	2150.999	2464.999	2469	1995.999	1385	2068	1748	6785
ENSG00000006740	ARHGAP44	4060.59	193	125	90	50	32	89	58.045	77.116	72	236	52	67	204	42	74	72	33	39	89	62	61	109	62	63	26	26	61	59	57	56	17	83	43	223	61	55	48	13	36.637	21	39.133	36.002	17	41	46	45	142.176
ENSG00000006744	ELAC2	2099.38	4751	5572.999	3516.001	1951.001	901.998	3085	2585	1608.998	1357	5965.999	1948.999	4834.001	11448.001	1103.001	1782.001	2502.999	1159.002	1875	1748.001	2072.002	2476	8122.001	3423.003	3244.998	702	2413.998	2329.999	2403	2958	3049	1202.999	2232.999	1894.999	8685	4433.998	988.001	3654.001	2791.999	3057	1645	3547	3439.001	1423.999	1206	2800.001	2232.998	7217
ENSG00000006747	SCIN	2875.86	42	62	29.435	14	13	12	10	4	1	34	11	35	116.255	34	81	9	7	46	26	7	9	22	34	13	42	20	12	6	13	4.196	12	1	3	17	36	84	3	17	7	14.001	21	11	10	35.001	12	7	18
ENSG00000006756	ARSD	3654.48	7722.745	11454.572	2214.98	1781.999	974.999	1869.824	1570.472	1847.511	1559.941	7189.518	1981.562	5266.075	5780.942	1322.455	2695.306	2144.919	1328.923	1090.219	2609.459	1053.325	1245.34	6936.936	1836.541	997.001	624	2468.672	2453.788	2375.88	960.099	937.064	789.378	1151.93	960.077	3737.944	2791.429	799.105	2538.803	2194.646	2564.815	1080.747	666.217	680.92	835.002	357.999	635	546.423	5684.434
ENSG00000006757	PNPLA4	864.177	306	537	284	147	73	165	138	207	163	464	152	242	944	92	177	201	66	175	112	96	119	493	242	217.001	98	293	143.001	161	160	204	76	186	165.001	663	329	153	206	308	172.001	122	249	272.999	98	98	156	113	580
ENSG00000006788	MYH13	5707.99	0	0	0	0	0	0	0	0	0	0	0	0	0	0	2	0	0	2	0	0	0	0	0	1	2	0	0	0	0	0	0	0	0	0	0	3	0	0	0	0	0	0	0	1	0	0	0
ENSG00000006831	ADIPOR2	3480.72	4013	3989.999	2753	1755	1349.001	2226.001	1902	1668.999	1402	4665.999	1555	2572	7071.999	1136.999	1362	2057	1760.001	1223	1873.001	1473	1675	5543	2311	2339	510.001	1705	2103	1768	2071	2058.001	1538.001	1619	1370	6164.999	3086	749	2160	1836.999	2179	1110	2406	2359	1332.001	1163	1827	1584	4562
ENSG00000006837	CDKL3	552.997	44.735	33.374	59.161	14.914	8.291	23.088	26.655	20.376	12.465	53.511	5.144	37.438	134.28	18.147	27.448	16.972	6.152	36.466	25.307	6.076	18.812	27.521	41.612	48.352	9.055	28.554	27.22	22.733	16.823	18.727	11.916	39.482	20.809	66.041	14.557	11.579	20.917	22.104	31.034	4.283	13.947	18.905	11.4	15.309	15.173	13.603	34.51
ENSG00000007001	UPP2	1478.28	4	0	6	2	2	0	0	0	0	0	0	3	4	1	5	0	3	0	7	0	0	0	3	0	7	1	3	1	0	0	0	0	0	0	0	6	1	0	5	3	0	2	1	4	0	0	0
ENSG00000007038	PRSS21	471.253	209	658	558.999	269	42	213.999	165.999	134	98	437	104	527	1435	82.999	217	413.999	88.999	325	62.001	155	208.002	561	513	746	74	315.999	174.999	220.999	323	313.001	100.999	176.999	138	383.999	722.999	124.001	425	442.999	273.001	194	614.001	593	105.999	172.001	215	213	822.001
ENSG00000007047	MARK4	1478.95	1580	1784.999	1009.999	659	500	493	424.001	472.001	405	2125.001	626	1425	2719	512.001	841	865	776	652	517.999	361	401	2096	440	642.999	146	324.001	384.999	532.999	336	326.999	492	243	226	1725	696.999	210.999	656.001	406.001	450.999	518.999	352	381	578.001	218	247.999	224	1943.999
ENSG00000007062	PROM1	1687.33	37472.001	41515.001	7983.002	10553	7231.001	8604.002	7119	6766	5809.001	30449.001	10366	25227.998	21768.001	6065	10196	12956.001	7627	4009.998	17686.999	5194.001	6211.001	32434.001	8065	2805	2394	9217.001	13959.002	8867.999	3581.998	3491.999	5505.998	3323.001	2983	12561.998	13300.001	4676.999	11779.999	13054.997	16544	5936.998	3161.001	3260	6526	782	2633.999	2264.997	23361
ENSG00000007080	CCDC124	772.566	742.999	828	578.999	286	78.001	284	242	99	132	837.999	191	548	1755	138	297	303	293	422	161	151.999	188	861	342	645	60	194	153	294.999	276.999	303	250.999	285.999	274	1859	350.999	84	508	253.999	201.999	224.001	501	472.001	298	102	267	250	1251
ENSG00000007129	CEACAM21	609.624	1032	1213.001	324.001	127	56.999	162	135	125	83.001	425	151	617	457	71.001	132	143	58	176.001	284	71.001	96	273.001	54.999	131	12	149.999	196.001	164	49	79	36	36	39.001	500	184	51	293	268.001	308	73	85.999	105.999	72	86	120.001	95.001	255
ENSG00000007168	PAFAH1B1	2255.76	10532.911	10221.889	4981.219	5265.565	5767.731	4912.251	4084.748	4220.996	3461.625	13459.002	3936.886	9600.626	13201.481	2455.746	2995.998	6864.417	4943.212	2379.79	5822.403	3314.025	3830.995	12532.389	7224.655	3501.016	983.998	4540.247	5591.603	5402.256	4309.997	4168.998	5699.945	3953.983	3275.528	14525.887	10251.165	1688.002	6680.196	4922.486	6353.57	3362.319	4254.463	4089.495	6649.493	2457.999	3941.726	3323.029	11684.123
ENSG00000007171	NOS2	3635.13	1	0	1	4	4	0	3	6	3	49	12	32.001	0	11	34	0	5	1	4	2	1	60	0	2	13	1	5	10	2	2	2	1	1	5	4	13	5	0	4	4	1	1	0	8	3	2	20
ENSG00000007174	DNAH9	2683.73	3	0	0	1	2	3	3	3	0	0	0	2	5	9	34	0	0	11	3	0	2	7	0	0	17	1	1	1	3	0	4	0	0	9	4	46.999	5	0	0	1	0	1	0	13	1	0	0
ENSG00000007202	KIAA0100	5607.74	19285.096	22588.323	16851.557	9139.776	6496.792	14048.819	11680.165	8967.81	7561.607	26957.533	7562.906	19699.752	48442.837	6591.35	9795.012	11452.45	8355.679	9284.052	7925.392	10261.806	12594.31	31085.239	14154.687	15671.472	3871.604	9468.521	10194.328	9828.602	13190.65	13163.706	7154.164	9766.13	8440.051	41758.552	23468.281	6125.182	15996.747	13054.505	15304.83	10185.443	15412.993	15374.55	10025.521	5488.278	12760.326	10828.528	27974.526
ENSG00000007216	SLC13A2	2033.32	0	0	0	0	0	0	0	0	0	0	0	0	0	1	9	0	0	2	0	0	0	0	0	0	4	0	0	0	0	0	0	0	0	0	0	13	0	0	0	4	0	0	0	8	0	0	0
ENSG00000007237	GAS7	595.116	3212	5894.001	1651	1304.999	1276	1283.001	1027	1051	897	5303.999	1192.999	5835	4822	1170	1532	1306	1774	961	1654.999	963	1156	4322.001	1321	1026.999	386.999	1673	1417	1653.001	925.001	812	1255.999	893.999	681	8421.001	6474.999	1351	5158.001	4542.001	4000.998	3838.999	1921	1902.999	3830.999	924.999	1692	1456	3923
ENSG00000007255	TRAPPC6A	548.37	1031.001	1552	1001	811	342.999	692	560	529.999	438	2023	604.999	1307	2863	442	771	870.999	808	460.999	366.001	377.001	436.999	2682	774	689	108	571	450	628	397	385	495.001	573.999	492.001	1516.999	948	111	797	445	482.001	443	463	446	558	95.001	273	247	2258.001
ENSG00000007264	MATK	1579.25	2240	4476	3394.999	1554	440.001	2199	1806	1432.001	1206.999	4098	1536	3024	17327.998	796	1584	1947	1618	2155	690.001	1596.999	1885.001	7562.998	2086	3451.999	283	1464.999	919.001	1402.001	2112.999	2084	1436.999	2112.002	1738.999	7055.001	2265	379.999	2536	1489.999	1374.999	1135	3812	3789.999	1709.001	269	1596	1393	6704.002
ENSG00000007306	CEACAM7	1275.14	0	0	0	0	4	0	0	0	0	0	0	0	0	0	10	0	0	0	0	0	0	0	0	0	6	0	0	0	0	0	0	0	0	0	0	11	0	0	0	0	0	0	0	8	0	0	0
ENSG00000007312	CD79B	1009.19	2030.295	3118.93	1094.743	478.566	244	930.302	762.45	753.72	692.583	1552.044	537.037	1805.845	3131.793	352.094	666.999	570.187	505.199	571.545	678.976	506.935	565.704	1904.402	485.387	2478.278	106.846	668.356	680.02	636.934	366.332	377.776	311.814	529.878	511.9	8282.166	1667.881	212.843	1318.88	1310.044	1130.869	1060.881	871.178	785.999	798.861	2361	1259.859	1070	1549.456
ENSG00000007314	SCN4A	7596.99	475	681.999	170	130	115	136.001	125	184	162	389	145	287	440	97	220	145	184	96	221	66	90	414	39	64	39	106	132	109	50	52	55	65	73.001	401	93	64	175	199	158	55	48	49	51	45	49	36	297.999
ENSG00000007341	ST7L	1192.57	1973.803	2002.998	1141.241	505.325	580.669	697.471	574.289	548.839	428.253	1801.369	552.649	1308.329	1795.959	702.753	744.433	596.806	498.824	623.319	852.366	433.745	562.132	1880.371	541.048	812.696	207.891	675.265	807.123	627.841	637.047	634.613	447.975	497.453	390.855	1655.22	707.559	264.677	716.377	733.166	859.574	578.19	445.602	403.418	432.644	380.154	512.288	417.285	1361.405
ENSG00000007350	TKTL1	2357.99	52	7	5	19	19	2	2	4	0	4	0	6	7	12	9	13	28	4	11	5	2	4	16	7	6	6	3	2	5	1	30	0	1	3	9	13	2	2	1	31	0	0	25	2	3	1	10
ENSG00000007372	PAX6	2423.07	11	0	23.627	28.12	42.399	20.343	4	5	19.496	12	13	2	15	64.016	155.659	23.716	31.297	31.785	4	1	5	26	32.468	4	60.118	5.576	3	1	3	2	13	2	3	11	40.325	142.376	3	1	3.478	35.147	13.341	5	13	85.612	2	1	66.37
ENSG00000007376	RPUSD1	1590.16	1958.925	2112.654	847.999	579.001	138.999	689	558	361	302.002	2178	565	1511.999	4509.987	239	505	719	508	585	401	464	552	2646.999	683	1003	67.001	459	414	636	609.001	649	341	548	445	3435.517	885.999	55	1081.996	536	524.999	337.001	1130	1138	456	117	616.999	492.999	2459.001
ENSG00000007384	RHBDF1	1217.29	3711.999	3483	195.999	329	178	175	135	136.001	116	1068	317	1277	383.001	260	291.999	271.001	238.001	102	819	70	70	494.001	83.001	81	27	214	400	235.001	56.999	41	49.999	52.001	30	175.001	172	40.001	231	250	267	89.999	21	20	121	13	29	22.999	517.001
ENSG00000007392	LUC7L	1638.53	13575.999	11097.001	3674	2972.001	2746	2942.998	2563	2674	2190	8734.998	2770.999	7179.001	9966	2626.999	2302.999	3672.001	2607	2201	5488.001	2251	2616	7998	2663.998	2803.002	833	4162.999	4992.999	3440	2531.997	2622	1958	2260	1916.002	9932.999	3406.001	1117	3499.001	3216.998	4461	1929.001	2480.002	2472	1989.999	1039.001	2150.003	1959	7180
ENSG00000007402	CACNA2D2	2317.99	275.92	273.282	133	98.001	66	136	115	124	94	340.892	78.547	116	364.844	64	108	109.001	71	88.151	107	90	79	410	116	65.001	25	82.086	95	74	47	53	50	56.959	40	134.999	221.837	91	142.001	143	129	130	30	37	121.001	32	32	23	279.083
ENSG00000007516	BAIAP3	1254.35	8825.934	6127.308	108.856	233.314	157.017	48.934	39.369	70.409	44.434	2051.407	375.644	5635.651	628.955	297.746	423.21	255.772	339.096	84.21	2474.544	62.322	56.522	2182.255	93.974	105.919	36	640.956	1158.383	798.743	25.423	21.368	130.414	42.463	36.201	362.537	230.764	42.583	960.976	402.623	547.831	224.215	50.656	43.472	187.682	5.008	31.183	20.284	1209.83
ENSG00000007520	TSR3	1001.99	1007.066	1425.691	682.145	405.685	161.983	432.065	387.631	295.59	228.566	1355.593	456.355	812.349	2259.045	256.253	433.789	539.227	368.904	451.79	241.456	280.678	341.478	1656.745	583.026	716.082	57	330.044	247.617	354.256	448.578	439.633	245.586	471.536	356.799	1989.462	760.236	108.417	738.023	384.378	360.17	292.787	690.344	675.528	340.317	116.992	422.817	366.716	1421.17
ENSG00000007541	PIGQ	1809.78	3697.524	4267.677	1460.324	1113.725	340.1	866.897	717.797	832.996	719.266	3707.646	957.167	3125.608	5639.666	582.206	1035.998	1277.405	977.152	716.466	1053.001	555.736	633.415	4046.477	883	1233.001	109	1024.251	791.392	1090.246	639.999	603	587.457	840.69	687.367	6351.691	1078.81	148	1709.932	763.528	843.002	577.093	1157.862	1126	733.171	162.749	573.292	530.059	3727.714
ENSG00000007545	CRAMP1	5582.68	8302.221	8446.778	2547.419	2982.892	2808.427	1807.681	1392.691	1744.387	1466.082	9629.642	2912.54	6886.023	6520.844	2582.271	3039.883	3725.464	3229.037	1421.389	3628.948	1316.627	1545.018	9693.652	2391.909	2201.312	656.078	2187.577	2866.202	2460.986	1295.312	1290.777	1902.745	1132.996	1031.342	6436.29	3273.676	742.046	3110.497	2037.148	2954.438	1713.871	1239.242	1230.211	2063.75	673.174	1158.68	980.707	7603.369
ENSG00000007866	TEAD3	2520.99	221	528	76	164	150	126	130	23	27	344	44	139	194	81	159	127	167	30	50	87	122	205	71	35	28	71	60	35	113	128	56	24	19	92	142	20	43	61	42	55	62	57	50	22	99	72	271
ENSG00000007908	SELE	2227.88	4	0	24	47	4	4	3	0	0	43	9	6	5	4	15	3	1	3	0	1	0	0	1	7	6	1	0	0	0	0	1	1	0	0	4	11	0	0	0	10	0	0	1	10	0	0	0
ENSG00000007923	DNAJC11	2620.62	3105.223	3402.649	2874.368	1376.989	951.199	2218.794	1831.509	1465.17	1194.265	4560.672	1197.812	3113.844	7868.046	787.424	1146.766	1795.733	967.361	1753.616	1366.932	1656.467	1955.914	5255.67	2191.28	2792.339	553.189	1732.745	1855.346	1805.384	2234.014	2261.625	1016.138	1795.169	1572.899	7172.351	3108.812	855.382	2562.252	1871.406	2250.56	1028.588	2724.961	2759.276	1190.977	908.874	2174.572	1787.12	5378.705
ENSG00000007933	FMO3	793.781	0	0	0	0	1	0	0	0	0	0	0	0	0	0	4	0	2	1	1	0	0	0	2	0	4	0	0	0	0	0	0	0	0	0	2	8	0	0	0	0	0	0	0	3	0	0	0
ENSG00000007944	MYLIP	2863.99	3206	3411	1770	1359	1035	1080	938	806	668	3880	1261	2506	3067	1528	2174	1651	1462	1016	1395	838	891	3840	1815	1549	825	1120	1181	1225	989	937	1231	716	589	2332	2664	1154	1633	1353	1441	1366	808	778	1309	1116	996	854	3986
ENSG00000007952	NOX1	2209.99	0	0	0	1	0	1	0	0	0	6	0	1	10	2	0	3	0	1	0	4	0	6	4	1	1	1	1	0	0	1	0	0	2	0	3	5	0	0	0	0	1	0	0	0	4	3	6
ENSG00000007968	E2F2	4987.99	36	34	2039	72	22	836	690	310	258	113	14	109	1851	14	67	43	13	786	9	298	395	592	415	3178	71	165	274	285	1209	1253	143	984	800	12945	762	92	469	285	429	199	2130	2148	197	3916	2646	2309	538
ENSG00000008018	PSMB1	703.566	2759	3818	3555	2641	2640	2893	2367	1819	1580	5043	1634	3289	7736	2249	2244	2763	3325	1415	1422	1876	2122	7294	4307	2860	752	2157	2091	2225	2866	2935	3119	2425	2022	7441	5861	1072	3395	2955	3049	2692	3121	2958	3227	1568	2492	2229	6165
ENSG00000008056	SYN1	951.498	21	36	17	27	14	12	12	13	10	91	17	45	64	10	27	52	14	9	12.866	20	17	70	47	13	19	9	13	26.397	6	14	24	5	8	45	99	35	32	14	20	24	11	10	31.001	18	13	9	97
ENSG00000008083	JARID2	5650.64	7489	7857.001	3588.001	4161	3836	2187	1869	1879	1579	10521	3306	6687	9194	3867	4324.999	5214	5525	2691	3330	1797	2141	15163.001	6025	3291	1629	3997	4271.999	4146	2534	2474.999	4760.999	2815	2293	12734	9609	2409	5358	4081.999	5163	5507	3324.999	3365	6747	1165	2570	2234	12798
ENSG00000008086	CDKL5	4959.13	1363	1174	494.999	393.912	356.973	418.999	361.974	435.981	358	1675.996	500	1048.005	1246	391.999	627.914	564.993	324	378	809	295.001	352.974	1502	334.998	327	225.999	292.999	564	377	233.997	239.999	184	197	160	899.922	680	389	498	361	607.999	357	204	221	250	192.931	233.001	182.001	967
ENSG00000008118	CAMK1G	2247.99	0	0	0	0	0	0	0	0	0	0	0	0	0	3	22	0	0	0	0	0	0	0	2	0	14	0	0	0	2	0	0	1	0	0	0	13	0	0	0	4	0	0	0	9	0	0	0
ENSG00000008128	CDK11A	930.804	2312.772	2424.559	993.003	738.991	481.858	547.029	443.024	346.997	314.36	1513.663	535.257	1506.088	2315.874	532.608	830.644	1128.208	902.638	683.272	776.284	385.241	476.083	1894.349	865.863	1021.391	330.872	545.805	666.731	730.261	455.212	446.959	538.101	406.868	315.901	2735.585	1073.257	511.913	790.225	607.584	849.997	675.49	576.952	577.788	740.621	297.041	549.708	441.287	2060.869
ENSG00000008130	NADK	2148.34	3507.001	3504.001	2711	1166	598.999	2316	2039.002	1148	1022.001	3693.001	1069	2811	7866.001	960	1145	1556.998	1156.002	1257	1362.999	1517.999	1823.999	4924.001	2060.999	2688.002	276.001	1483.001	1633	1566.999	2029.999	1981.999	805	1576.001	1372.002	8667	3317	428.999	2392	1684.999	2092.999	1461	2509	2521.002	1158.999	1049.999	2207	1931.999	4460.001
ENSG00000008196	TFAP2B	2213.11	0	0	0	5	7	0	0	0	0	0	0	0	0	12	50	2	2	3	0	0	0	0	3	0	25	1	0	0	0	0	2	0	0	3	0	53	0	0	0	1	0	0	1	22	0	0	0
ENSG00000008197	TFAP2D	1169.61	0	0	0	0	1	0	0	0	0	0	0	0	0	2	2	0	1	0	0	0	0	0	0	0	9	0	0	0	0	0	0	0	0	0	0	9	0	0	0	0	0	0	0	4	0	0	0
ENSG00000008226	DLEC1	3402.63	157.611	137.579	28.061	62.925	100.923	19.08	19.902	44.288	51.216	260.399	49.174	196.148	178.932	54.204	70.082	77.04	91.557	29.391	84.674	26.989	30.761	98.644	27.222	33.104	13.079	81.514	60.764	84.102	11.978	10.345	92.11	32.25	16.546	172.753	105.115	41.191	149.974	107.593	103.725	148.038	44.405	30.224	176.143	15.997	23.069	25.754	179.177
ENSG00000008256	CYTH3	4273.99	1895	1656.001	592	931	909	357	274.999	259.001	244	2533.999	810	1274.999	1419	941	1101.001	1093.999	1181.999	426.999	844	271	303	3453.001	949	501	300.001	461	741	542	280	296	830	282.001	272.999	2326.999	1266.001	507	695	500	770.999	806	462	398.999	742.999	446	513	415.999	2748.999
ENSG00000008277	ADAM22	5729.49	2050.002	1960	691.999	617	840	541.001	455	799.001	619.002	2242.999	723	1454	1831.001	603.999	940	690.999	593	398.999	1211	432.001	517	2103	605.001	325.999	274.001	732	1078.999	850.999	474	490	797	510	437	977.999	602.999	329	917.999	681.001	938	565.999	263	289	693.999	115	226	206	1544.999
ENSG00000008282	SYPL1	1884.98	6044	6981	3172	3317	2870.002	3692	3116	3745	3176	8170.999	2782.001	5299	9378.001	2789.001	3349	3551	3744	1712	3143.001	2204.001	2546.002	8017.001	3756.001	1784	937.001	2720	3477.999	3319	2767	2780.999	2854.001	2684.001	2184.001	4567.001	4251.001	964.001	3989	2744	3096	2049.999	1960.999	1925	2247.001	1148	1689.999	1459	7263.999
ENSG00000008283	CYB561	2152.09	3745.999	4655.002	1319.001	819.001	471	1363	1135.999	878	756	2605	642.001	2800	5208.999	512	816.001	958	678	656	1324	855	1112	2395	532.999	646.686	173	978	892	923	606	631	311.001	528.999	452	1947	1056	278.999	1509	1149	1459	483.999	718.999	686.999	396	122	513.001	459.998	1820.999
ENSG00000008294	SPAG9	4234.08	10455.999	9971.002	4282.002	4520.001	5736	3055.002	2681.002	2497.001	2014.001	11132.999	3349	7802	9164.002	3414	4477.999	4741	4962.001	1987.001	4825	2132.998	2512	10296	4508.999	2972	1091.001	3433	4316.999	3588	2696	2629	4979	2344	1915	7871	7309.999	1897	4452	3898	5186.001	4520.001	2410.002	2435	7153.001	1736	2319	2057.001	8590
ENSG00000008300	CELSR3	6312.38	371	256	572	187	127	456	423.001	230.999	164	644	209	335	1814.999	123	254	230	185.001	347	129	401	515	1211	513.999	662.999	64	318	349	370.001	589	575	274	321	286.001	716	600	125	562.999	259	411	237.001	479	429	275	112	399	377	1233
ENSG00000008311	AASS	8345.99	9027.996	5373	549	1644.002	2214.001	718	570	619	533	5775.001	1540	2113	1392	2504	1650.999	1577.999	2172.999	292	3889	370	443	3579	780	189	518.999	1444.191	3606.999	2190.001	278	268.999	1080	254	238	343	724	773.999	845.001	494	2277	1006.001	68	71	694	90	96	72	3927
ENSG00000008323	PLEKHG6	1215.99	439.999	346	24	93	156.001	55	37.999	57	53	225	51	249	182	83.001	40	86	123.001	18	137.999	25.001	37	149	34	28	11	112	127	103.999	30	29	99.001	23	30	174	125	16	168	99	82	112	30	27	162	12	24	26	86
ENSG00000008324	SS18L2	832.223	828.943	1013.061	687	427.645	235.001	537	456	368.999	352.001	864	242	593.253	1357	240	287	561.999	381.999	217.001	318	328.999	327	1170	724.386	541.423	106	477	489	405	501	494	312	418	373.001	1085	919.999	129	614.999	496.001	503.999	256	527	475.903	259	275	391	334	985
ENSG00000008382	MPND	1229.89	598.802	679.037	432.98	365.461	179	319.792	251.943	234.921	182.096	895.577	329.999	579.963	1469.219	264	287.001	432.046	418.685	298.869	223.738	255.171	307.954	1475.326	573.818	422.081	72	355.499	305.869	297.119	312	290	335.286	387.808	303.947	1603.352	781.918	80.001	431.188	282.319	473.105	301.441	488.6	464.034	428.982	129	354.976	298.601	1312.764
ENSG00000008394	MGST1	683.504	791.001	859	373.999	182	71	487.001	411	191	158	438.001	125	618	1213.999	75	195.001	196.001	118	203	301.002	208	288.001	635	483.998	423	129	495	483.001	417	599	605	235	278.999	239	237.999	997.999	332.001	1144	1224.001	1257	379	456	436	404	144.001	266.002	230	706
ENSG00000008405	CRY1	2555.99	2192	1498	974	967	946.001	849	723	529	422.001	1739.001	721	1140	2451.999	660.999	765	1153	1281.999	453	706	491	609.999	2213	1101	862	165	568.999	704.999	696	747.001	712.001	732.001	557	496.001	2416	1419	234	875.001	518	792.999	494	674.001	653	740.001	450	664	536	2053
ENSG00000008438	PGLYRP1	500.228	7	15	1	0	0	1	2	3	2	0	0	10	5	0	5	2	0	0	4	2	1	9	1	0	0	3	6	3	1	1	2	1	2	7	2	2	7	1	1	1	0	3	1	1	0	0	0
ENSG00000008441	NFIX	3647.56	1871	1515.999	155	357.999	209	273	200.999	187	162	1154	299.001	1288	943	260	393.001	385.999	349	117	591.001	141	155	1167.999	354	133	108	488	677.001	640	179	187	192	157.001	146	455	428	131	751	314.001	545.001	270.999	106	119	243	41	59	43	1033
ENSG00000008513	ST3GAL1	4264.3	10139.998	9213.001	3430.001	4779.002	5982	2154.001	1869.999	2305.001	2005.999	13694.001	3855.999	6816	7778.001	4521.001	4489.999	5655.001	8006.999	2171	3933.999	1626.001	1875.001	13534.999	3932	2164.999	1137.999	1774	3413	2570.001	1358	1408	4137.001	1638	1336	8040	5479.001	1188	2976.002	1884	2712.001	2013	1352	1263.001	3571.001	1147.002	1482	1212	12171.002
ENSG00000008516	MMP25	877.321	47.269	192.805	22.403	14.268	3	7.084	1.572	18.691	12.897	38.178	7.324	111.632	52.804	5.082	57.938	23.795	8.914	14.847	21.342	6.889	7.351	26.13	22.112	8.872	0	18.595	8.255	33.513	7	0.838	6.812	5.087	5.064	133.881	62.537	9	54.561	35.279	13.56	14.268	23.702	25.234	12.354	21	14.71	16.107	41.396
ENSG00000008517	IL32	752.16	42	60	5	20	5	5	5	10	6	32	4	21	32	10	43	2	12	14	11	3	3	1	2	14	16.001	14	5	5	0	1	0	3	3	11	14	16.999	10	3	11	13	13	5	8	20	3	3	0
ENSG00000008710	PKD1	7031.94	20506.822	19461.29	5032.184	4747.301	1496.487	2900.206	2415.284	3059.59	2462.724	18670.76	4958.688	10495.356	22777.22	2539.069	4511.793	5889.824	4159.736	2644.722	4627.361	1995.25	2321.036	19168.587	2266.728	4681.48	300.165	2052.601	2451.855	2769.326	1790.839	1802.65	1884.494	2332.802	1964.287	20953.993	3566.509	381.407	4425.948	1770.196	2373.168	1972.186	3662.27	3365.751	2320.312	338.161	1788.104	1588.223	13669.534
ENSG00000008735	MAPK8IP2	5387.99	57	58	13	17	15	1	2	8	4	10	5	24	17	23	45	10	10	10	14	3	2	23	4	10	9	6	12	7	3	3	12	6	5	25	3	12	7	8	10	13	0	6	9	16	0	0	27
ENSG00000008838	MED24	1777.66	5333	6469.001	3519.998	2115.998	1451.001	2214.999	1824.001	1666.999	1381.002	6307.001	1878	4606.002	8117.001	1403.999	2227	2485.999	2010.999	1827.998	1783.001	1403	1639.999	7239.999	2805	2801.999	553.001	2053.999	2054.997	1975.997	2116	2064.999	1389	1936.999	1614	8768.997	3628.001	757.001	3033.999	2230.003	2404	1491	2199.002	2174.998	1769.002	965.001	1871	1532.999	6774
ENSG00000008853	RHOBTB2	3392.24	1046.79	1549.635	1201.615	523.173	201.819	719.036	619.85	504.217	417.964	1391.503	413.11	831.028	2726.617	226.632	636.899	517.981	299.625	711.128	337.609	395.819	493.884	1486.281	426.574	735.898	135.137	346.329	366.324	377.495	426.203	405.191	153.188	394.834	342.589	1898.05	722.992	224.273	689.484	583.759	573.427	274.709	515.57	457.602	186.629	265.431	370.167	323.069	1054.935
ENSG00000008869	HEATR5B	5900.28	13618	12468	3625.999	3263	2329	2563.001	2200	2352.999	2024	10907	3495	10324	7882	2526	3484	4192.001	2700	1894	5774	1916	2153.999	12683	4915.001	2733.999	1302	5504	6518.001	5306	2231	2161	2544	2440	1952.999	8316.999	5921	1637	5315	4763	6212	2707	2154.001	2180.001	2317.001	1399.999	2111.999	1757	10217
ENSG00000008952	SEC62	2562.73	5488.001	6195	3318	2465.001	1931	3060	2583.002	2235.999	1981.999	6698	2053	4025.999	8133	1285	2045	3063.001	2147	2338.001	2197.999	1920	2291.999	6571.998	3748	1921.999	873	2088	2488.999	2623	2515.999	2584.001	2044	2339	2072	6686	5507	1284	3615	2654.999	3111.001	1922.998	2445	2390	2217.999	1633	2374	2014	6214.999
ENSG00000008988	RPS20	318.915	35954.95	50533.615	55726.388	27615.953	20952.983	30390.79	25635.304	27218.371	23163.981	66292.743	21617.845	34541.493	89977.616	24053.92	37349.626	31074.902	33625.907	35346.991	14386.985	16413.691	19325.952	95457.109	43683.881	39654.552	16417.249	26032.735	24193.502	22280.317	27693.913	27900.856	32152.974	27862.715	23559.31	73711.568	58247.89	23741.829	31069.697	29202.624	30930.397	27388.947	28432.566	27950.84	31796.945	17778.799	20447.96	17552.037	80335.298
ENSG00000009307	CSDE1	2830.43	29288.95	39700.003	26195.999	20937.999	22298.999	18397.709	15555.844	11763.858	10060.796	48393.994	15477.999	31233	53892.001	17991.002	29468.986	23291.001	30805.999	14728.001	11231.998	12204.801	14403.787	61876	33995.002	20493.001	9947	17946.998	16559.001	17640.999	18768.938	18589.261	28980	14919.83	12691.191	49040.001	44513.001	14185	23917.003	21105	20816	23020.001	18301.836	18014.941	29730	11607.003	16202.935	13795.509	52929
ENSG00000009335	UBE3C	4090.37	4015.999	4686.001	3214.001	2275	1764.999	2856.001	2441.001	1920.001	1664	5886	1972	3707.999	8046.001	1480.001	1744	2853.999	1869	1601.001	2270	2036.001	2367	6948	3371	2736	628	2710	2552	2529	2633	2738	1845.999	2104	1798	7525.001	4692.999	935	3167.001	2920	3192.001	2170.001	2816.001	2722.001	2071.001	1353.999	2473	2210.999	5745
ENSG00000009413	REV3L	9612.23	5797.003	7031.419	3249.222	2287.253	2386.454	2829.856	2357.923	3146.557	2647.399	7522.69	2586.495	6001.705	9125.853	1454.632	2376.332	2576.174	1694.306	1992.782	3876.972	2191.771	2600.32	7588.504	2533.072	2103.085	939.658	3367.875	3691.77	3329.323	2441.448	2504.059	2548.866	2266.011	1907.238	8536.579	3798.576	1256.792	4324.107	3287.776	4138.888	2559.897	2393.345	2396.001	2575.712	1284.527	1955.206	1694.379	5885.377
ENSG00000009694	TENM1	12667	31	5	5.141	40	26	8	3	10	12	26	15	68	11	39	78	74	19	12	29	5	7	5	21	7	21.27	9	27	15	2	3	16	7	2	45	180	94.65	61	18	51	142	4	5	135	25	8	6	15
ENSG00000009709	PAX7	3182.99	0	0	1	2	4	0	0	0	1	0	0	0	0	10	56	0	6	1	0	0	0	0	1	0	20	0	0	0	0	0	1	0	0	0	0	62	0	0	0	0	0	0	0	18	0	0	0
ENSG00000009724	MASP2	1441.29	564	567	107	381.035	714	137.999	120	154	147.424	941	237	721	393	337	533	404	503	93	284	98	123.999	644	314	75	125	227	182	300	100	84	529	79	62	389	503.001	232	374	231	216	391	87.786	68	569	50	82	75	803
ENSG00000009765	IYD	1949.99	0	1	9	3	4	0	0	0	0	0	0	0	0	30	66	0	0	6	0	0	0	0	7	1	26	2	1	0	0	0	1	0	0	0	4	118	0	0	0	3	0	1	0	31	1	0	0
ENSG00000009780	FAM76A	1628.03	899	967	377.001	386.001	191	266.999	258.999	239	192	1013	225	744	941	333	382	428.999	243	210	347	184	251.001	1029.999	501	315	201	348	415	383.001	323	280	205	257.999	215	1033	898	277	671	544.999	541	325	320	342.999	286	222.001	315	256	915
ENSG00000009790	TRAF3IP3	1695.96	5524.009	5116.076	2569.71	1386.671	692.588	1624.184	1332.287	1472.094	1314.305	4204.815	1443.117	3692.329	4959.338	854.823	1690.347	2082.323	932.573	1864.677	2903.231	1205.641	1523.112	5259.251	1743.159	1721.487	610.719	1769.176	2335.356	1645.899	1355.75	1367.945	687.458	1394.402	1273.419	8365.518	3441.18	1071.046	2785.145	2449.204	3710.995	1616.809	1466.301	1416.633	879.02	1044.076	1699.058	1440.169	4201.013
ENSG00000009830	POMT2	1762.94	775.001	851	700.001	356	237.001	434	400.001	309	260.001	1037	305.999	737.001	1819.002	269.001	483.999	428	327	310.998	407.001	313.999	383	1330.999	515	682	147	401	440	433.999	481.998	479.001	265.999	334	284.999	1556	715.998	265	718	575	672	394.001	559	586.998	376	301.999	442	387	1139.001
ENSG00000009844	VTA1	1852.99	1787.999	2065.999	1983	996.999	335	1797	1478.999	1112.001	992	3385	1006	1929	4907	372.999	544.001	1367	466.999	1060	845	1081.001	1219	4236	2144	1526.001	417	1198	1369.999	1298	1774	1821	619.001	1531	1313	4431.001	2437.001	687	1864	1503.001	1789	706	1849	1917	600	1255.001	1580.999	1412	3550
ENSG00000009950	MLXIPL	1985.65	0	0	0	0	1	0	0	0	1	0	0	0	1	9	45	3	1	5	0	1	0	0	1	0	12	0	0	1	0	0	1	0	1	0	2	23	1	0	0	1	0	0	3	14	0	0	0
ENSG00000009954	BAZ1B	5412.5	6624	8267.999	9548	3008	2397.001	6494	5499	3781	3237	10308	2698.999	6857.001	20093.001	2437	3626	3594	2775.001	5556	2779	4702.001	5187	11161	5603	7838.001	1713.999	3883.999	3935	4143	6769	6758	3053.999	5448.001	4608.001	24076	7416.999	2686	6641.001	5092	5303	3377	7573	7452	3292.999	4419.999	6897	5742	11136.001
ENSG00000010017	RANBP9	2778.03	3288.321	3696.458	2090.274	1899.597	2683.439	1404.669	1195.359	1089.714	933.288	4555.921	1546.352	2785.918	4352.223	1887.12	3078.262	1750.417	3241.296	1378.948	1400.551	983.401	1177.896	5430.951	2620.311	1596.99	976.13	1642.562	1597.543	1604.333	1381.782	1401.818	3545.399	1219.384	1095.067	5119.133	3667.711	1387.239	2245.627	1824.218	1881.716	2591.377	1474.574	1506.24	3450.383	1425.555	1470.47	1267.042	4952.316
ENSG00000010030	ETV7	1327.86	96.001	58	0	1	1	0	0	2	3	0	0	18	0	0	4	0	0	2	25	0	0	0	1	0	3	4	18.001	16	1	0	0	1	0	6	1	9	17	2	17.001	4	0	0	0	4	1	0	3
ENSG00000010072	SPRTN	2625.69	1026.871	1327.203	659.143	471.804	565.036	490.217	436.128	368.19	330.113	1381.675	404.09	969.676	1229.883	253.645	454.263	542.416	619.551	375.4	440.389	344.215	396.663	1149.533	675.058	521.743	197.288	561.706	455.651	524.831	471.584	519.355	637.67	374.287	335.041	1556.969	919.714	338.316	730.527	525.644	531.569	385.63	516.239	492.609	671.768	435.813	509.283	412.605	1405.731
ENSG00000010165	METTL13	2143.62	1851.999	1988	2073	712	155.001	1390	1153.999	818	760	2414	730	1923	5264	308	403.999	943.999	244	866	774	884.999	1128	3015	1290.999	1959	254	939.001	1202	1085.999	1448	1460	238.999	1044	910	3675.001	1644	383.999	1730.001	1176	1573.999	394	1770	1730	225	650	1193.999	1026.999	2492.999
ENSG00000010219	DYRK4	503.37	701.999	806	837.001	314	147	509.999	404	355.226	334.999	906	285	709.998	1627.998	189.205	316.999	339.113	162.707	357	276.047	292.762	317.122	1072.999	411.649	547.354	108	323.669	355.625	322.001	355.945	376.842	119.309	358	279	949.377	648.001	174.001	463.837	411.002	508	262.454	429.001	427	205.199	254	314.999	228	965.432
ENSG00000010244	ZNF207	2219.51	26294	25065.998	12753.002	11380.001	12761	10257.001	8549.001	9407	8040.998	29098	8980.999	24673.001	30471.998	6925.001	10668.998	14220	11933	7866.001	13647	7472.001	8906.999	29221.002	15590.999	10375	3972	12218	13562.998	13393.001	9403.00000000001	9475	13389	9004.999	7612.002	33017	19917	6189.001	15493	12986.002	15796	11476.876	9151	8876	14091	6088.001	9086.999	7750	28771.001
ENSG00000010256	UQCRC1	1281.13	3531.999	5273	4709.999	1929	1204	2735	2298.999	1571	1401.999	5550.999	1807	3727	11076.999	1189.001	2126	2432.999	1937	2056	1042	1769.001	1938.999	7663.001	3659	4315.001	658.999	2563	2108	2236	3081	2970.001	1981.001	2782	2321	11594.001	5039	906	3870	3526.999	3323	2165	3494.001	3420	2532	1916	2679.999	2291	7542.001
ENSG00000010270	STARD3NL	1411.69	2857.001	3327.999	2048	1357	1439.001	1593.999	1304	1212	1064	2824	1154.998	2266.001	3604	1332	2191	1448	1723.001	863	1260	836	933.999	3971	1522.999	1538.998	416	1425.001	1439.001	1426.001	1291.001	1310.001	1480	1119	987.999	3312.998	2421	621	2079	2158	2209	1507	1320.001	1394	1636	795	1059	947.999	2907.999
ENSG00000010278	CD9	1084.98	1871	1424	35	216	42.999	6	7	5	2	156	59	764.999	14	36	49	33.999	17.001	26	728.001	3	2	352	112	283	26	461.999	716	497	2	5	40	9	6	88	402.998	76	851.001	694	1072.999	154	7	7	152.999	284.001	24	24	204
ENSG00000010282	HHATL	651.628	0	0	0	1	1	0	0	0	0	0	0	0	0	5	22	0	0	0	0	0	0	0	0	0	4	0	2	0	0	0	1	0	0	0	0	7	0	0	0	0	0	0	0	17	0	0	0
ENSG00000010292	NCAPD2	3818.9	3608.856	4212.144	11263.367	2010.326	914.122	3375.505	2770.16	2361.289	2115.096	5715.727	1689.227	4371.09	11277.25	1158.061	1677.28	2564.859	1294.274	4273.12	1373.686	1638.747	2032.305	8612.363	4355.868	9947.302	812.584	2585.618	2587.437	2699.302	5501.923	5325.177	1777.519	4657.115	3929.37	23161.83	6690.439	1418.31	4690.73	3914.157	3917.211	2640.944	6657.722	6856.875	2169.167	7624.605	5334.757	4600.793	8274.111
ENSG00000010295	IFFO1	2296.66	3540.999	3606.001	1454.999	593.999	285.999	754	631.001	645	506	2388.001	697.999	2042.001	3535.999	533.999	746	728	451	758	1062.001	465	578.999	2066.001	472.999	911	184	667	902.001	777.001	523.999	493	265	546	481	3081	827	199.999	886	680.001	871.001	441	629	607.999	287.999	281	451.001	358.999	1914.999
ENSG00000010310	GIPR	3101.99	1	9	9	1	4	2	0	3	1	10	0	0	8	8	56	0	14	17	2	3	1	8	2	4	19	2	0	2	0	0	3	0	1	12	4	31	0	5	1	2	4	3	6	21	1	1	0
ENSG00000010318	PHF7	1178.73	640	737	302.001	252	188	169.001	156.999	212.001	171.999	740	200.999	408.999	635.999	165	301.999	302	281.001	140.001	261	117.999	149.001	840.001	365	229	119.999	284.999	302.001	281	266.001	251	229.001	295.998	219.001	859	481	180.001	418.998	275	315	240.001	246.999	266.999	253.001	130	202.001	173	694
ENSG00000010319	SEMA3G	4784.99	27	38	44	15	7	36	19	18	22	28	14	36	122	7	36	6	1	37	3	23	22	20	31	55	17	29	22	11	30	38	15	43	35	68	7	37	11	25	13	16	43	35	6	15	25	17	42
ENSG00000010322	NISCH	3276.4	17909	16508	7388.999	3722.999	1837	3810.001	3150	2783.999	2314.999	13368.999	3663.001	10430	18835.998	2731	3659.001	4887.001	3108.999	3967	5445	2569.001	2984.999	13599.001	3610	5942	764	3880.001	4687.001	3901.999	2951.001	2965	2018.001	2897.999	2544.999	16640	5647.999	1023.999	5124.998	4077.001	5217	2595	3670.998	3624	2539.001	1426.999	2918	2471	11920.999
ENSG00000010327	STAB1	4888.73	18188.527	44075.881	38519.574	2590.857	1275.768	15520.013	13050.522	9128.742	7796.7	7786.013	1784.244	14011.26	100626.347	1017.956	2329.013	2016.164	1720.548	12943.827	2576	7741.739	9362.987	4007.668	561.775	20726.281	157.999	4188	2015	2444.394	4137.16	4023.561	342.265	5420.614	4511.169	6691.763	3845.617	233	6426.055	9766.019	6280.793	1624.667	3413.991	3410.196	956.115	2238.4	1856	1563.999	3763.33
ENSG00000010361	FUZ	1250.23	1226.683	1385.156	847.124	361.521	172.947	400.18	324.902	299.516	262.868	972.016	378.197	1021.415	2170.624	272.882	343.785	417.262	319.847	446.668	362.646	222.028	260.548	1695.615	534.346	782.319	80.023	590.005	458.97	523.845	458.979	469.121	284.676	503.585	408.455	1732.565	645.547	134.732	741.219	490.525	513.207	287.115	523.575	553.573	374.828	171.147	309.186	287.582	1368.859
ENSG00000010379	SLC6A13	645.505	0	5	0	7	15	2	1	2	3	0	0	0	3	9	26.999	2	16	4	2	1	5	0	1	0	9	1	2	1	2	1	21	1	0	9	4	13	3	3	0	3	0	0	16	4	0	3	4
ENSG00000010404	IDS	2321.71	17612.763	14741.888	1124.334	1732.565	2116.446	843.313	548.7	1487.124	1320.181	5637.88	2930.03	9927.926	1585.413	1657.917	2144.09	1700.398	2510.335	797.496	7754.958	524.553	769.288	7400.942	1107.638	612.918	589.457	1801.004	4269.766	4217.069	614.169	421.745	2616.942	429.148	324.339	1381.761	2858.965	866.72	5937.583	2667.431	3406.981	2325.535	205.256	175.537	2460.714	299.334	389.89	378.694	3566.753
ENSG00000010438	PRSS3	448.55	4	6	4	1	0	0	0	1	0	7	0	0	0	0	12	6	4	1	1	1	0	30	22	0	1	4	5	8	3	0	11	7	5	13	4	3	2	1	2	7	3	1	1	6	2	0	14
ENSG00000010539	ZNF200	2174.52	687	677	622.999	199.001	49	505	453.999	469	364.001	879.001	174.001	462	1647.999	44	145	223	89.001	241	262	262	306	520.001	300	366	56.999	281.001	322	278	398	390	39.001	407.999	396.999	1278	381.999	115.001	402	305.999	443	48	461	451	56	227.999	304.999	249	555
ENSG00000010610	CD4	2688.19	2594	4001	3238.002	483.999	426	417	324	355	304	1768.001	416	1884.999	5541	268	549	428	307.001	1072	864	221	288.999	815	301	1860.001	99.001	881	548	483.001	117	141	148	213	182	208	1496	94.001	448.001	583	285	579	57	57	112	982.999	96	85	875.999
ENSG00000010626	LRRC23	1028.83	936.36	1002.183	319.064	253.782	151.52	235.841	200.244	147.47	108.828	608.344	191.513	749.263	513.885	193.93	280.828	314.066	266.034	165.18	360.18	134.837	139.788	649.459	255.975	201.822	83.636	273.821	317.762	319.274	127.636	153.336	176.636	112.126	103.664	335.743	401.976	112.743	354.956	313.507	390.281	179.444	120.598	101.198	173.431	84.566	121.982	91.743	569.146
ENSG00000010671	BTK	2453.43	10222.998	11141	4275	2495	1375.001	2067	1751	2069.999	1793	8188.999	2063	11089.001	9312.999	1580	3398	3349.999	1999.001	2835.999	5405	1934.002	2078	8427.999	4506	3422.001	1530.999	4771.001	5740.999	3625.001	2230	2122	1960	2560.001	2137.001	12998.001	7427.001	2348	5945.998	5653.001	7574.999	2941.999	3137.001	3025.999	2581.998	2272.998	2848.001	2376	8727.001
ENSG00000010704	HFE	1334.92	22	15	40	12	2	7	4	6.001	2	15	0	28	60	19	39	2	0	23.001	7	3	5	4	11	29	26	5	8	9	3	5	2	3	5	32	53	65	9	16	8	11	7	7	2	55	8	4	4
ENSG00000010803	SCMH1	2899.99	3158.999	3327.963	2708.994	1545	1603.994	1712.977	1398	1335.985	1074.998	4560	1463	2991.972	6341.002	1151.999	1870.941	1811.962	1619	1926	1285.99	1303.002	1445.002	5303.999	1422	1863.999	703.002	1054.997	1193	1141.999	1301.999	1294.999	1199	1074	911	7226.929	2591.982	1017	1946.928	1508.998	1775.001	1426.866	1747.999	1818.953	1557.996	1132.999	1664.002	1432	4357.96
ENSG00000010810	FYN	1363.21	3198.002	3083.001	2232.999	1713.001	1154	1395.998	1160.001	942.999	773	4838.001	1417.002	2297.001	4821.999	1241.999	1286.999	1802.998	1216.999	1180.001	1100.998	695.999	950.999	4228.999	1513.001	1444.999	360.999	640.999	985.999	809.999	829	803	832	684	573.002	2740.998	2804	685.999	1212.999	1012.002	1231.998	1181.999	1022.001	1047.997	1104.999	640.998	790	643.002	3786
ENSG00000010818	HIVEP2	8624.48	6134.001	6018.999	1239.001	2546	2159.105	981.395	894.798	865.795	755.999	9322.999	3174	4794.898	4227	2020	2795.122	3395	2240.999	861	3033.518	783.153	955.829	9973	2454.203	922	927	1453.999	2627.617	2334	632.001	613.411	2043.001	523.503	452.999	3010.001	4606.162	1479	3467.999	2265.001	3403.417	1950	736.001	741.248	2116.001	652	706	569	7080
ENSG00000010932	FMO1	397.089	0	0	2	5	0	2	1	0	2	29	5	0	4	17	34	4	18	15	0	0	0	35	13	4	5	1	2	2	4	3	13	2	2	3	4	4	1	1	1	6	1	2	1	4	0	0	25
ENSG00000011007	ELOA	4648.92	2818.491	3909.704	3259.638	1595.81	1076.187	1949.802	1575.271	1189.535	944.214	4016.393	1375.711	2839.33	5821.644	740.659	1427.518	2154.924	1288.829	1818.042	1131.163	1327.954	1547.768	5412.65	2491.242	3107.823	825.819	1353.461	1401.061	1573.843	1813.334	1868.347	1103.015	1361.234	1193.075	5542.774	3760.133	1209.69	2267.505	1624.975	1699.698	1038.148	2019.131	2046.411	1312.052	1666.838	1861.332	1614.435	5147.61
ENSG00000011009	LYPLA2	1391.03	2192	2721	1809.295	907	470.001	1257.993	1023.999	743.999	605	3296	961.001	2133.001	5393	581	899	1038	827	1062	566	700.999	952	4062.001	1204.999	1583	201.999	983	801.001	1017	1031	947.995	580	892	765.998	4198.999	1486	284	1521.999	1187.001	1110.001	703.999	1118	1091	697	337	835.001	672.001	3519.999
ENSG00000011021	CLCN6	3500.03	2591.999	2867	987.001	969	1098	689.014	551.612	680	615.999	2818.51	869	2469.842	2516.001	611.854	1153	1207.001	1270.961	568	1208.882	566.999	651.998	2469	810	749.001	240	848.999	989.999	983.348	488.999	488.001	808.998	466.998	369.967	1742.692	1256.552	310	1204	808	1061	715.001	440.999	440.001	943.886	234.999	411	379.687	2425.326
ENSG00000011028	MRC2	3126	3214	2322.202	6601.349	2207.933	1237.536	3885.779	3235.271	3530.208	2979.657	8016.985	2074.195	1608.001	17678.965	2104.048	2416.343	2591.497	2444.626	3720.203	1230.161	2256.103	2563.687	8207.954	1461.782	3922.023	399.839	1215.999	1541.404	1317.998	1787.909	1930.722	1111.731	2321.507	1969.13	8626.372	3211.524	537.001	2203.984	1802.903	2268.433	1716.976	2595.467	2510.18	1588.981	439	1171.281	1045.547	6561.742
ENSG00000011052	NME1-NME2	812.988	55.196	206.222	213.363	79.633	30.3	257.968	160.158	46.23	65.932	144.718	21.248	86.713	500.107	12.853	44.085	49.176	79.786	254.614	35.552	86.775	171.603	387.283	285.57	479.534	32.515	101.966	94.866	108.83	222.729	207.314	126.084	111.628	124.843	271.356	164.088	21.799	213.238	118.395	134.804	106.929	183.9	210.11	178.436	66.687	131.622	143.39	217.832
ENSG00000011083	SLC6A7	2006.48	1	2	0	3	2	0	0	2	0	0	3	0	0	5	47	0	2	2	0	0	0	0	1	0	8	0	0	0	0	0	2	0	0	0	0	19	0	0	0	3	0	2	1	8	0	1	0
ENSG00000011105	TSPAN9	3417.48	4	1	548.999	122	13	36	20	10	21	6	5	35	829	6	66	11	13	140	1	58	42	24	18	367	6	0	4	15	11	10	5	59	44	15	14	16	24	6	4	4	6	3	12	84	2	1	59
ENSG00000011114	BTBD7	6261.78	2368	2654	1701	940.999	597	1102.891	986.762	1072.999	956	3482.001	1020.999	2213	3735.001	563	805	1091	659	960.999	1315.001	811	976.908	2959	1401	1209.001	366	895	1192	1076	1113	1051.98	662	924.825	818.957	4109.999	2006.001	584	1540	951.999	1400	654	1157.951	1176.908	672	743	1113.909	942.999	2653.999
ENSG00000011132	APBA3	1220.46	2261	1859	738	309.001	122.001	294.001	250.001	282.999	214	1313.001	376	1184.065	2110.443	226.999	332	377	258.001	446.88	563	203	244	1367	272.001	621	65	349	408.682	425	227	242.001	144	270	237	1777	365.999	92	581.907	322.001	465	185	329.999	321.001	160.642	124	240	206.001	1153.001
ENSG00000011143	MKS1	1950.33	1889.999	1694.997	1115.948	601	199.999	748	648.974	691	564	2010.002	490.001	1372	2403.996	433	468.999	750.975	309	476.999	759	487	538	2207.974	879.999	960.001	207	968	1025.999	786.939	730	658	231.002	730.975	620.999	2268	1107.999	315	1045.999	881.001	1097.998	380	763.999	765.999	228.998	352.001	508.003	429.999	1866.905
ENSG00000011198	ABHD5	1988.71	726.001	829.999	683.177	483.001	373	625.001	574.999	337.229	333.001	1148	334	531.001	1582	306.001	460	540.999	380.001	353.001	356	421	492.999	1077.999	857.999	552.001	165.999	466	531.057	419.001	648.001	623.999	485	441	355.001	1457.001	1068	321	633.222	490.999	644	809.002	569	525.396	631	384.999	519.001	471.002	1270.001
ENSG00000011201	ANOS1	6056.99	423	230	6	19	20	5	7	1	1	99	35	53	0	24	33	28	23	4	51	0	3	48	9	3	12	17	48	45	1	2	6	2	0	0	3	21	7	1	6	1	0	0	0	5	2.251	5	38
ENSG00000011243	AKAP8L	2517.2	12148.835	12892.489	4414.352	3123.179	2423.499	2152.348	1840.983	1886.06	1737.202	10477.922	2824.121	8091.743	10615.9	2138.401	3237.012	4016.504	3139.294	2597.439	3216.017	1453.83	1634.248	9879.552	2784.913	3320.735	857.354	2619.745	2882.607	2591.177	1522.014	1501.252	2239.22	1704.648	1452.432	10999.74	3805.676	1064.04	3079.899	2655.135	3154.636	1838.017	1814.828	1849.318	2826.465	1225.983	1613.134	1413.731	8876.583
ENSG00000011258	MBTD1	4118.23	4118	4344	2469.999	2265	2319.999	1897	1623.001	2425.999	2010.999	6722.999	2164.999	3703	6035	1667	2570.999	3077	2539	1469	2622.999	1382	1745	7303.001	3348.001	1866.001	941.001	2281.999	2659	2425.999	1837.001	1835.001	2700.001	1808	1532.999	5208	4086	1365	2751	2122	2800.001	1809.001	1471	1478	2468.999	1061	1472	1227.001	5527
ENSG00000011260	UTP18	1547.67	1330	1743	2153.999	1294	951.001	1826.999	1458.991	1091	892.999	2874.001	949	1403.999	5105	1000.001	1235.999	1577	1410	764	547	1155	1415.984	3387.999	2055	1743	327	1029	811	997	1913	1852	1132.001	1459.999	1285.001	4328.999	2516.999	454.001	1740.999	1259	1247.001	1255	1969.001	2000	1083.001	889.999	1610	1332.001	3403
ENSG00000011275	RNF216	4562.25	7812.258	7661.119	4979.22	2960.667	2460.469	3455.711	2902.005	2084.537	1700.999	9337.791	2639.052	6150.817	11204.086	2319.04	2757.558	3455.909	2901.762	2744.032	3323.827	2311.303	2673.482	9906.92	3848.804	3955.619	784.835	2966	3219.078	2894.001	2652.472	2749	2105.469	2146.008	1908.586	9566.316	5231.965	1144.532	3578.808	2874.122	3645.88	2331.001	2700.092	2725.919	2493.059	1280.033	2393.903	1928.592	8784.184
ENSG00000011295	TTC19	2421.24	3173.529	3818.953	1873.695	2144.816	1818.051	1890.055	1585.791	1441.719	1229.361	4574.589	1491.163	3298.668	5491.51	1144.985	1885.89	2406.618	1625.962	1053	1724.758	1402.098	1600.896	5537.502	3502.553	1583.316	716.001	2211.744	2023.647	2372.842	1933.22	1873.564	2077.006	1550.95	1393.524	4672.515	4071.748	1139.373	2614.398	2303.72	2101.531	2058.217	1567.877	1540.816	2274.91	684.394	1402.731	1168.129	5259.467
ENSG00000011304	PTBP1	2284.98	9811.999	12812	13030	6935.998	3245.001	8138	6920.998	4858.001	3960.998	18643.001	5579.002	10151.999	35051.997	3133.001	4864.999	9068	5618.002	7782	3344.998	5471.001	6633.999	25365.998	9968.998	13090	1499	5089	4158.999	5726	8479.002	8706.001	5294	7454.999	6417	39032	13188.001	2606.999	9195.998	5782	5857	5352	11721	11129.001	6722	3797.001	8312	7078.999	24803.001
ENSG00000011332	DPF1	438.919	24	82	28.999	30	34.001	12	8	14	1	108	19	76	17	35.001	71	46	28	31.999	9	12.001	12	375.001	44.999	17	31	84	43	102	10	6.999	23	3	9	22	83	80	182.999	95	117.001	54.999	2	6	49.001	40	17	12	147.999
ENSG00000011347	SYT7	1539.77	3	0	56	11	1	0	0	0	1	0	4	0	66	6	74	0	4	16	0	2	2	4	0	38	27	1	0	1	2	3	0	1	1	13	0	59	0	1	2	4	3	0	0	28	1	2	0
ENSG00000011376	LARS2	4104.93	2266	2622	2952.999	951	970.999	1842.002	1640.998	1387.999	1150.999	3275	961.001	2539	6590.999	659.001	1025.001	1062.999	791	1461.001	1300.001	1283.001	1519.999	3805.999	1428	2540.998	394.001	1457.001	1670	1505.999	1711.999	1694	1207	1531.999	1325.999	6354.999	2230.001	757.001	2208	1901	2552	1326.001	2115	2140.999	1443.999	1021.001	1701	1415.001	3364
ENSG00000011405	PIK3C2A	6354.79	7081.001	7214	2474	2096.999	2921.999	2036	1705	1974	1799.001	6522	2356	5076	5919	1417	2136.001	2343	2136	1565	3553	1314	1554	5559.999	1964	1450	611	2473	3089	2417	1514	1522	2630	1402.001	1222	4125.999	2359	867	2480	2234.001	2878	1621	1107	1104	2562	800	1044	886	4669.001
ENSG00000011422	PLAUR	966.451	522.002	340.001	462.999	278	94	264.999	197	159	138	380	126	253.001	1053.999	90	110.001	278	98	333	117.001	153	170.999	883.999	728.999	468	91.001	123	158.001	172.998	237	234.001	295.999	226.999	200.001	1201.001	2782	153.001	270	230.001	210	1327.999	328.999	317.001	653	282.001	293.999	236.001	898
ENSG00000011426	ANLN	3467.7	231	289.999	3117	128	63	1009.001	888	563	501.001	253	93	358	2324	45.999	92.001	155	38	1174.999	130	449.999	529.001	814	608.001	2263.999	138.999	657	617	622	2297	2217.001	264.001	1533.001	1310.999	7691	746	268.001	819.999	848	869	273	2526.001	2482	295.001	2741	2089.999	1776	743
ENSG00000011451	WIZ	4362.89	3761.998	4223	1606.001	1334.001	619	916.001	696	870	775	4609	1304.001	3176	5166	650	1232.999	1645.001	1144.999	1186	1155.999	645	759.001	4642	1093.999	1147.001	182.001	698.999	739	952.001	629.001	689.001	761	657	641.001	5724	1413	296.999	1624	645.001	728	576	1101.001	1039	897.998	227	703	630	3979.001
ENSG00000011454	RABGAP1	3787.56	10200.001	8665.998	4013.001	2502	1965.999	2815.001	2284.999	2939	2365	10029	3066.999	6608	8798.001	1756.999	2793.001	3257.999	1885.001	2249	4657.999	1708	1970	8114	2150.999	2407	781	2467	3637	2616	1794	1788	1169.999	1957.998	1622.796	5474.001	2472.999	963.999	2417.998	1778.999	2642.002	1347	1438.001	1340.999	1272.001	971.999	1216	1062.001	6164.001
ENSG00000011465	DCN	1458.78	0	0	27	118.999	7	43.001	26	27	12	2	4	0	59	43.001	72	29	10	23	0	4	6	1	18	4	51	4	0	0	0	0	3	1	0	10	21.001	139.001	0	0	0	3	3	3	0	42	1	2	0
ENSG00000011478	QPCTL	1714.66	522.999	526	350	327	153	275	200	168	156	827.001	238	381.999	1118	164	266.999	388.001	248	154	152	164	181	1100	467.999	301	70	246	295.001	270	248	260.001	171.001	265	220	740	562	86	313.001	278	281.999	190.999	265.001	245	212	50	173	143	1148
ENSG00000011485	PPP5C	1752.29	1640.001	2005.001	2551.963	860.999	438.096	1621.35	1438.333	1158.839	894.972	2888.001	833.283	1484	6772.003	463.849	902.661	962.708	649.001	1349	726.477	1013.349	1252.328	3329	1528.678	2156.999	363.188	812.291	967.531	1037.196	1715.423	1736.802	564.001	1511.514	1267.03	5921	1900.864	477.001	1674.522	1193.187	1396.698	698.664	2226.681	2215.728	698.995	829.999	1611.168	1445.995	3444.001
ENSG00000011523	CEP68	4841.47	8667.936	9832.471	3693.274	3248.295	3268.229	2458.816	2101.606	2879.758	2422.239	9694.438	3811.661	6899.694	8930.482	2312.239	3425.815	3671.3	2800.138	2229.312	3588.191	1431.091	1848.856	10217.95	2735.232	2380.5	812.816	2469.449	3083.832	2989.142	1522.356	1552.313	2364.514	1953.319	1686.263	7991.321	3646.54	1203.383	3303.941	2356.651	2774.36	2396.986	1626.454	1593.841	2519.513	1052.933	1350.469	1082.984	7740.624
ENSG00000011566	MAP4K3	3156.09	2251.999	2071	1168	988	1561	1014.001	910	898	794.999	2708	956	1423.999	3312.001	759	1100	1242	1329	793.002	1202.001	856	1022	2612	1274	844	340.001	943	1091	963	936.001	967	1701.002	905	752.999	2617.999	1330	423	973.999	917.001	1163.001	980.001	673.999	660	1491	477.999	644	574.001	2439
ENSG00000011590	ZBTB32	1056.22	286	349	68	102	40	70	50	114	91	373	93	187	415	34	65	170	43	38	92	51	49	296	65	62	14	54	59	85	28	31	22	82	56	171	43	15	50	20	25	2	32	42	16	9	18	17	208
ENSG00000011600	TYROBP	358.421	534.999	831	146.001	33	21	62.999	66	64	40	64	23	501	386.001	11	23	60.001	33.999	196	203	45	65	174	143	118	21	136.999	107	130	48	46	76.999	73.999	69.999	613	873	106	405	239.999	327.001	493.001	170.001	152	240.001	143	116	88.999	137
ENSG00000011638	LDAF1	1140.31	1977	2040.001	792	606	615.999	490	427.001	544	449	1780.001	448.999	1567	1568.999	633	770.999	819.999	910.001	314	863	246	317.999	1978	807	590.001	206	695	1069	846.999	391.999	373	707	542	509	790.001	874	223	908.999	626	939	526.001	266	272.001	551	125.999	186.999	170	1714.001
ENSG00000011677	GABRA3	1318.48	0	0	136	14	9	158	111	107	92	11	4	0	72	7	25	5	1	63	0	27	32	0	2	18	17	0	0	0	21	16	2	30	19	0	0	27	0	0	0	0	0	1	0	14	2	0	13
ENSG00000012048	BRCA1	4350.95	696	828.999	4643	474.998	309	2754.001	2182.998	1496.999	1298.999	1319.001	367.055	956.999	7199.998	197	370	632.001	270.999	1830.999	420.999	1590.998	1880.002	2774	2247.998	3719.003	434.999	1460	1870.002	1726.998	3692.999	3724	661.177	3094.998	2562	12211.001	2877	1042.998	3118	2424	3242.999	950.999	4368.002	4176.999	698.001	2452	3458.997	2922.999	2898.001
ENSG00000012061	ERCC1	901.968	5687.108	6421.068	3723.434	2515.628	1735.624	2589.83	2177.336	1914.592	1555.431	7861.935	2601.617	5226.151	10129.121	2016.516	3056.165	3261.516	2919.239	2306.294	1981.937	1735.097	2017.556	9462.503	2889.404	2695.382	882.393	2133.79	2264.871	2140.061	2037.159	2032.477	1962.976	1843.408	1587.247	9411.533	4465.104	1200.229	2897.203	2265.278	3118.733	2194.896	2785.676	2716.323	2233.982	1020.686	2048.856	1782.147	8414.978
ENSG00000012124	CD22	1898.99	564.001	442	217	170.999	80.999	118.001	96.001	128.001	94.001	374.001	105	378.002	1044	82	142	211	80	219	153.999	122.001	117	265	40.999	318.999	35.001	62.999	95	103	39	48	33	89.999	55	5722.999	1345.999	121	409	196.001	268.999	962.001	337	381	747.998	918.002	695.998	575.999	271.001
ENSG00000012171	SEMA3B	1963.12	84.999	140.001	39	94.999	128	28	17	29	10	195.999	40.999	38	62.001	152	218.999	55	150.001	36	11.001	13.999	24	112	22.001	41	35	17.001	10	33	20	16.999	74.999	18	8	45	22	42	17	13.999	5	90.001	6	8	86	27	13.999	12	100
ENSG00000012174	MBTPS2	4178.49	411.914	776	413.197	255	225	338	317	546	430.417	924	300	541	1192	220	287	320	134	256.314	512	311.048	350.594	962	340	306.925	111.609	353.119	419.79	417	312.294	323.459	267	316	234	928.387	571	221	673.642	473.757	536	322	366.358	360.145	239	162.737	250.567	236	765.384
ENSG00000012211	PRICKLE3	1328.45	686.864	666.758	252.399	172.263	55.57	173.595	142.506	149.535	116.239	559.233	162.659	419.281	870.352	112.924	135.276	187.068	125.507	186.276	218.454	116.863	119.394	640.592	132.605	154.655	39.804	163.968	174.329	193.501	137.443	115.234	63.355	112.908	94.147	557.697	162.331	58.486	233.569	114.409	154.557	86.486	116.969	136.836	68.013	26.463	70.35	72.662	634.158
ENSG00000012223	LTF	1921.99	0	53	27	0	0	0	0	3	1	7	2	69	2	6	3	0	0	4	1	3	0	0	0	2	1	11	1	40	0	0	0	2	1	0	0	0	86	9	0	2	0	0	0	8	0	1	0
ENSG00000012232	EXTL3	4619.42	2354.001	2438	1840	918	547	1199.001	914	730	621	3043.001	851.001	1728	3824.001	763	957.999	1201	673.001	832	893	659.999	789.001	2737.001	1137	1592	303.001	678.001	954.001	941.999	1063.999	1026	446	745	667.998	3495	1971	448	1321.001	835.001	1160	794	975.999	942	655	550.999	981	851	2602.001
ENSG00000012504	NR1H4	1322.69	0	3	12	3	3	0	0	0	1	0	0	0	0	5	6	0	10	2	0	0	0	0	8	0	5	0	0	0	0	0	0	1	1	0	0	25	0	0	0	0	0	0	2	6	0	0	0
ENSG00000012660	ELOVL5	2206.65	4153	6701	4064	4212.001	3905.001	2830.001	2437.001	1957	1630	10981.001	3848.999	4744.001	8788	3815	4680.002	4983	5157.001	2637.001	2042.999	1889	2197.001	18418	7897.999	3293	2126	5719	4094	5301	3362.999	3335	5584.001	2948	2554	6972.999	7048.001	2164	3910	3122	3203.001	3518	2849.001	2838.001	3735.001	1922	2360.001	2141.999	14010
ENSG00000012779	ALOX5	2151.06	1129.001	1085	53.001	41	29	23	17	16	5	114.999	26	296	60	22	46	28	42	31	231	14	30	134	176	525	15	66	84	110.999	126	130	71	78	79	89	1134	13	174.999	149	202	589	23	13	379.001	160.001	18	11	221.999
ENSG00000012817	KDM5D	3554.58	18236.948	11	4777.722	3522.416	4330.268	3215.214	2670.822	1720.43	1409	8637.581	3016.001	13436.218	7	2898.729	333	3970.638	3834.888	2473.766	8457.812	2300.345	2887.112	9786.29	2942.999	3807.986	251	9	7309.721	5047.487	2647.248	2545.666	3281.878	566	490.999	2337.334	4971.931	5	5935.814	6	7640.267	2983.442	0	0	3300.509	1425.228	2490.999	2118.918	4506.37
ENSG00000012822	CALCOCO1	1701.76	17028.002	13770	2548.002	2688	1875	1165	965.001	1789	1468	9995.001	2710	8209	5565	2674.001	2995.002	3192.001	2424.999	1645.001	5463.999	794.999	981.998	9929.002	2139.001	1728	855	3145.997	4607.003	3041	669.999	686.001	1331.999	1081	942	4480.999	2717	989	3001.001	2760.999	3652	1615.999	670.999	640.999	1202	657.002	561	469.999	6921.001
ENSG00000012963	UBR7	2849.83	1939	2269	2975	1034	505.989	2126.001	1736	1203	1068	2997	898	2001	5909	527	990.879	1171.001	649	1423	792.999	1222	1567	3696	2261.999	2443	447	1244	1466.974	1482.755	2244.001	2183.001	882.982	1848	1609.999	7934.016	3156	860	2258.999	1504	1866.786	1004	2427	2411	1100	1602	2171.999	1932.742	3710
ENSG00000012983	MAP4K5	3045.5	5401.999	4660	2005	1931.999	2119	1682	1353.999	1302	1086.999	5859.999	1799.001	3529.999	5304	1680	2124	2318.969	2186	1298	2621	1205.999	1399	5353	2429.999	1494	891.001	1984.805	2408	2093.001	1581	1577.999	2358.987	1345	1137.999	4290	2629.987	1041.999	2077.999	1601	2192.999	1670	1320	1243.999	1930.999	757.999	1224.001	1058	5065
ENSG00000013016	EHD3	4616.99	2536	2789	3523	699	267	774	633	564	431	2115	696	2391	6720	306	445	809	317	1447	1044	745	915	2487	827	2423	195	962	1144	1002	716	727	236	977	753	2262	1027	301	1111	886	1126	350	495	487	254	555	391	316	2143
ENSG00000013275	PSMC4	1191.79	1603	1995	2361.001	1030	701	1530.001	1202	707.999	579.001	2594	781	1498.001	5004	679	1051.999	1314	1003	1417.001	541	988	1116	3685	1914.999	2525	400	1028	964.999	1105	1587	1554	1017	1169	979	5081	2215.001	601	1539.001	1180	1210.999	954.999	1746	1650	1142	1029	1511	1237	3651
ENSG00000013288	MAN2B2	4788.5	6152.001	5964	1626.999	1175.001	632.001	890	764	831	756	3726	1244	3403	4312	889.999	1357	1492	1124.001	1024	1873	579	661.999	4427.001	1211	1324	349	1236	1472.001	1431.999	676	745.001	720.999	689	572	3700.001	1920	472	1988.999	1590.001	1741	1072	921	1021	927	458	673	544	3446
ENSG00000013293	SLC7A14	5099.38	0	0	0	5	2	0	0	0	0	0	0	0	0	27	87	0	4	13	0	0	0	0	5	0	37	0	0	0	0	0	0	0	0	0	0	84	0	0	2	3	0	0	0	34	0	0	1
ENSG00000013297	CLDN11	1645.99	3	0	10	21	1	0	2	1	1	1	0	0	17	6	42	0	2	5	0	1	1	9	10	10	14	0	0	0	0	0	3	1	1	0	0	34	0	1	0	1	0	0	4	20	1	1	0
ENSG00000013306	SLC25A39	1349.48	3349	3463	2556	1176	594.999	1517	1332.999	868.001	756.999	3727	1140	2743.001	7955.001	691.999	1264.001	1394.001	1046.999	1480.999	906	961	1189.999	5161.999	1790	2163.999	338.999	1261.001	1217.999	1343.999	1343.999	1344	984	1124.001	946.001	6683.998	2717	590.001	2376.999	1810.998	1881	1172	2188.999	2026	1347.001	697	1511.001	1251.001	4829.001
ENSG00000013364	MVP	2045.91	8421.494	8556.129	654.345	1650.002	755	938	786.001	517.933	456	4703	1418	6759.812	2740	1424	2071.597	1717.001	1345.621	348.231	3061.858	426.999	473.999	4719.999	872.811	391	219.001	1385.889	1985.814	2288.782	273.001	263.001	558.276	297	208	3601.999	2870.489	268.856	3097.999	2275.937	3253	1378.811	670.633	682.518	1255	346.828	742	595.999	3260.69
ENSG00000013374	NUB1	1900.43	6118.999	6803.884	3323.795	2088.972	1964.583	1811.939	1555.891	1479.585	1210.14	6476.901	1918.888	4951.146	5945.195	1775.208	2878.449	2393.49	2659.479	2158.933	2339.795	1132.641	1352.821	6850.164	2658.913	2359.888	1004.927	2164.873	2426.153	2314.367	1520.875	1446.911	1851.272	1512.66	1304.907	6769.2	4060.871	1600.965	2851.664	2428.778	3028.791	2146.996	1679.853	1659.895	2401.047	1304	1467.721	1351.978	5651.033
ENSG00000013375	PGM3	3261.69	2796.969	2921.579	1141.776	796.241	631.728	1074.85	925.929	900.421	792.73	2718.45	784.963	2330.674	2634.068	523.047	872.256	1052.173	478.152	563.686	1588.143	691.518	829.487	2386.559	1089.193	814.445	289.193	1548.978	1591.699	1266.549	844.437	826.939	750.796	813.627	710.35	2441.781	1466.905	553.617	1541.894	1521.888	1604.428	634.341	662.092	660.935	839.979	520.752	732.84	597.82	1818.511
ENSG00000013392	RWDD2A	3560.99	270	479	91	64	28	48	57	72	55	256	58	289	150	22	76	88	51	33	101	23	25	196	61	53	24	143	92	106	31	28	18	38	27	103	83	77	97	155	107	20	26	20	16	48	19	30	148
ENSG00000013441	CLK1	1905.76	25595	22614	11120	9251.999	15006	6321.999	5336	5589.003	4853.001	13560.999	5693	15600	16508.001	16209.001	15916.999	8023	14613.001	5642.001	10661.999	4611.999	5297.001	14715.999	5680.999	7791.002	4053.001	7759.999	9517	7373	4582	4666.999	10536	4563	3976.001	17843	8466.001	4758.999	7490.999	7492.999	10233.999	11075	3926	3923.999	8820	6543.001	4995.999	4522.999	15061.001
ENSG00000013503	POLR3B	3943.54	368	475	605	244	142	523	444	330	288	857	265	435	1576	129	209	347	130	331	139	381	470	979	463	657	124	352	289	328	695	693	215	511	431	1068	666	201	460	459	417	200	617	678	134	252	481	449	1059
ENSG00000013523	ANGEL1	3568.29	3224.379	4005.682	1897.078	1023.103	604.369	1359.608	1215.717	1316.77	1081.621	3574.435	1101.981	2445.289	5918.078	691.232	1185.184	1158.696	786.964	874.362	1366.156	876.376	992.907	4085.819	1250.885	1121.975	319.734	1285.265	1407.363	1246.033	945.901	964.636	600.386	983.723	846.494	3262.719	1670.84	461.537	1564.915	1210.406	1525.179	838.354	1102.183	1097.813	620.724	369.537	711.537	618.767	3363.031
ENSG00000013561	RNF14	1620.65	1777.001	1535.774	1011.001	488.001	139	782.001	776.001	599	570.965	1883	434.399	1199.394	2449.521	139.999	308	568	186	463.999	605.001	477.984	570.001	1962	765.001	802.999	158	627.999	689.999	692.999	746	780	138	728.989	616.001	2610	1112.001	271	986	754.999	949.001	241	857.995	880	164	519.001	775.991	642.993	1465.999
ENSG00000013563	DNASE1L1	1849.99	3536.137	3319.035	740.642	716.166	522.575	594.05	494.48	561.535	466.386	2572.434	758.699	2722.764	2206.907	621.096	1013.421	811.472	869.496	407.156	1157.484	339.409	397.502	2674.768	571.748	376.136	186.897	719.275	964.096	949.572	296.286	288.444	417.741	417.728	355.196	1691.994	919.676	232.956	992.223	760.852	930.552	508.872	291.004	269.237	504.268	156.248	283.255	243.428	2081.42
ENSG00000013573	DDX11	2040.9	4505.926	6008.695	5600.97	1997.877	981.368	3637.48	3115.59	2256.568	2038.48	5556.277	1188.03	4319.005	16239.043	1439.213	1488.277	2728.616	1348.754	2594.534	1675.896	2574.358	3052.195	5947.086	2959.208	4848.283	616.665	2761.173	2642.521	2446.484	3845.506	3914.642	1012.643	3175.878	2743.75	16427.715	4256.842	883.718	3746.263	3081.509	3668.075	1537.82	4489.562	4527.553	1246.094	1556.382	3492.585	2905.373	6256.726
ENSG00000013583	HEBP1	965.666	334	663	231	133	159.609	154.999	126	273	229	353	166.828	397	741	123	265	142	181	128	258.001	118	135	589.999	209.999	175	82.999	310	211	266.854	154	157.999	263.943	177.875	130	603.001	242	136	494.659	303	255.674	204.001	186	183.755	251.001	97	132	98	362
ENSG00000013588	GPRC5A	6373.99	0	0	102	51	3	5	5	2	3	4	3	1	103	27	98	3	11	55	1	3	12.001	9	5	44	36	0	1	4	2	4	2	7	10	3	15	93	4	0	1	13	1	0	10	48	1	2	3
ENSG00000013619	MAMLD1	3437.59	0	24	31	6	2	3	3	3	8	4	0	11	90	4	90.999	0	3	20	3	4	6	2	2	15	8	3	1	15	1	1	3	1	4	1	9	35.001	8	7	2	10	0	0	15	9	0	0	8
ENSG00000013725	CD6	3043.99	253	604.001	201	204.999	53.001	42	49	32	17	244	76	43.999	563.999	114	214.999	218	79	102.999	52	50	57	210	130	94	32	103	50.001	71	41	21	35	20	23	200.001	167.999	88.001	92	37.001	51	150	29	33	63.999	42	22	24	247
ENSG00000013810	TACC3	2206.93	8812.001	10894	5649	4059	3398	2283	2028.999	1892	1645	7631.001	2369.999	8127.999	10235.01	3030.001	3497.001	4308	4313.999	2582.999	3618	1285	1604	8142	2798.001	4602.001	586.999	2571.999	2833.001	3105.999	2755	2726.001	2465.002	2182	1797.001	13405.999	4228	719	4353.001	2906.999	3282.001	2804.001	3721.001	3653.999	3305	2200	2710	2276.999	7937.001
ENSG00000014123	UFL1	4017.99	2869	3469	1784	1328	965	1406	1259	1176	998	3887	1262	2401	3979	729	1203	1796	949	992	1423	839	1071	3717	2233	1171	589	1480	1544	1492	1291	1237	871	1286	1058	4910	3295	1352	1975	1863	2110	897	1384	1394	1136	934	1296	1150	3417
ENSG00000014138	POLA2	2147.49	612.172	705.099	1613.951	297.027	115.796	1060.908	917.393	717.714	628.923	847.212	281.911	666.896	3964.545	101.626	159.06	412	134.648	764.128	346.659	616.236	739.941	1379.435	977.588	1540.08	165.175	706.652	619.321	674.777	1416.268	1351.246	369.817	1253.039	1035.904	5717.21	1132.09	291.177	1252.992	999.748	1126.787	352.074	1736.179	1786.576	327.579	846.641	1318.916	1122.262	1181.216
ENSG00000014164	ZC3H3	2727.19	2430	2473	798	545	323	351	319	362	282	1913	451	1400	1730	419	594	580	506	598	788	322	355	2232	409	748	96	521	633	785	341	309	391	299	236	2576	812	224	1269	704	897	788	426	409	717	148	387	324	1830
ENSG00000014216	CAPN1	2119.65	10375.986	11615.753	3874	3240.539	1600	2138.001	1855.999	1578.001	1438.998	8962	2432.126	8705.967	8834.257	1985	2968.161	3605.998	3076.231	2433	3432.696	1369.52	1622.001	11426	4453	4047.218	787.999	3782	3709	3976.001	2120	2217.999	2216	2545.001	2056.001	9744.155	5361	946.001	5764.183	4240.999	4454	2414.969	2005.001	2028.999	2529.999	1098.158	1821.999	1536.002	10171.161
ENSG00000014257	ACP3	2040.02	8	32	12	3	4	6	10	21	10.001	37	8	25	33	5	31	6	3	9	14	5	13	27	21	12	9	43	8	27	16	14	13	8	5	104	278	26	132	236	72	98	87.999	89	41	73	37	44	20
ENSG00000014641	MDH1	1064.64	2624.016	3345.065	3841.028	1756.001	822.998	3036.124	2549.103	1822.001	1703.002	4677	1459.001	3265	7649.907	838	1369	2374	1056	1321.006	1167.018	1831.001	2166.182	6939.045	3767.375	3579.026	472.001	2200.001	2122.999	2159	3235.336	3337.355	1666.059	2751.001	2384.001	8248.007	5690.001	864.999	3736.002	3129.002	3263.001	2035	3579	3504.064	1900.999	2298.999	3137.998	2794.41	5917.001
ENSG00000014824	SLC30A9	2976.05	3184	5052.001	2825.001	2246	1436	2617	2279	1894	1647.999	6238	1999	3821.999	7231.999	1621	2559	2903.999	1822.999	1847.001	1480.999	1688.999	1981.001	8040	4122.001	2029	1047.999	2618	1983	2243	2669.001	2619	2044	2413	2067	6647.001	4776	1770	3080	2806.001	2370.999	1900	2386	2351	1953	1241.999	1917	1712	6643
ENSG00000014914	MTMR11	2115.99	68	44	38	16	7	11	8	5	3	21.001	1	37	15	25	41	8	8	16	14	8	5	11	31	18	12	23	25	17.999	6	9.999	11	4	5	59	307.001	38	27	78.999	67	109	27.999	43	48	74	28.999	20	13
ENSG00000014919	COX15	3929.84	3285.068	3717.678	2505.375	1464.206	835.852	1784.812	1674.061	1795.034	1348.763	4469.821	1386.99	3540.525	4882.141	875.725	1423.472	1745.136	1155.575	1239.881	1463.336	1151.425	1377.656	5037.011	2375.766	1886.58	555.658	1741.371	1955.763	2060.694	1642.147	1589.494	1083.919	1690.898	1438.373	4898.555	3374.726	951.971	2652.523	2102.317	2259.498	1274.166	1512.2	1519.045	1019.976	956.069	1288.808	1174.259	4276.244
ENSG00000015133	CCDC88C	3387.12	13938.001	16019.002	5470	4251	3043	3581	2890.001	2993.999	2606	13875.001	4223.999	10300.002	14161	4045	5906	4586	4242	3713.999	5020.002	2475.999	2890	14685	3014	3695.001	1146	3288.999	3594.999	3578.001	2229	2226	2137	2124.998	1953.001	12010	4648.001	1481.002	4601	3296.999	3776	3432	2554	2369.999	2922	873	2079.999	1690.999	10516.001
ENSG00000015153	YAF2	1791.8	2846.998	3491	761.999	1236.999	1880.001	795.002	640	713.999	638	2488.001	863.999	2807.999	1998.999	823.999	1245.999	1412.999	1257.999	528.999	2094	704.999	851	2635.001	1165.999	512	307	1579	1607.001	1670.001	761	781.999	1711.999	651	569.999	2255	1717.001	646	1764	1391	1721	1277.999	641	609	2020.001	502	700.001	608.001	2138
ENSG00000015171	ZMYND11	3330.8	5294	5329.001	2993	2225.999	1525	2714.001	2347	1810.999	1565	7058.999	2430.998	4010	7440	1729.001	2515.998	2774.001	1712	1988.998	2320.002	1838.001	2138.998	8021	3328.999	2298	1083	2272.999	2660	2324.999	2533.002	2518.002	1665.999	1900.001	1670.001	6282.001	3922.001	1681.999	2972.001	2325	2896.999	1698	2000	2076.999	1547.002	1181.001	1879.999	1728	6605
ENSG00000015285	WAS	1354.36	2480.001	3588.001	1506	825	701.001	866.001	787.001	754.999	647	3334	906	2359.999	4904	582.001	1360.999	1132.999	906	1287	872	653	704.999	3221	868.001	1010.001	348	676	697.999	857.999	615.999	565	633	547.999	473	3871	1872	544	1758.001	1283	1168	1051.001	983	924	993.001	470.001	718.001	614	2966.001
ENSG00000015413	DPEP1	950.237	136	328	95	41	16	101	100.001	93	51	149	67.001	67.999	169	64	66	29	32.001	44	28	27.999	28	84	6	36	3	21	18	11	8	21	8	14.999	10	15	10	11	16	7	6	12	7	1	13	5	3	4	46.999
ENSG00000015475	BID	1116.55	1346.001	1804.001	1923.001	1007.001	670	1707	1444	1224.001	979.999	2622.002	868	1274.001	5791	509	859	1310.999	844.999	929.001	487.001	1105	1321	3519	1679.999	1729.999	248	814	672.999	769	1544.999	1490	965.999	1312.999	1094	5192	2792.001	425	1114	877.999	921	1208.999	1950	1940.999	1351.999	646.001	1533.001	1218.001	3198
ENSG00000015479	MATR3	2215.81	22912.338	29228.513	23558.99	19043.247	22004.737	19454.814	16653.58	12391.018	10608.473	41010.478	13901.56	23958.105	51436.016	15621.064	21372.37	19704.268	22036.671	15046.544	11826.317	12369.816	14901.283	51871.373	29023.809	18580.988	7273.793	15290.441	14734.645	15780.585	19893.149	19662.245	23329.354	16116.652	13574.199	53333.623	34937.917	11126.539	18744.835	15973.159	17793.674	18503.526	19220.599	18781.24	23914.469	13341.819	17390.522	14537.445	44785.846
ENSG00000015520	NPC1L1	4617.99	61	18	3	1	11	0	0	0	0	10	2	7	0	4	18	4	0	1	6	0	0	0	2	0	6	2	6	5	0	0	3	0	1	0	2	7	0	0	4	6	0	1	4	9	0	0	0
ENSG00000015532	XYLT2	2606.42	2595	2526	1388	819	212	862	690	603	477	2416	672	1493	4389	398	545	973	369	872	712.999	585	728.001	2509	672.044	936.999	118	547	700	659.008	681	662	192	657	543	2947.483	937.001	179	905	632.999	865	397.001	937	868	296	180	606	495	2274
ENSG00000015568	RGPD5	2129.53	5840.656	6563.79	1609.263	2779.132	3416.575	1724.54	1542.918	1462.437	1465.4	5085.236	1772.739	2465.688	4651.774	1791.851	1992.9	2669.791	2946.228	677.115	2329.132	1407.105	1182.48	3724.44	1210.157	553.096	273.301	1141.349	1966.657	1768.21	500.89	594.636	1852.497	484.751	837.326	1292.984	2170.306	782.916	1436.594	1004.564	1647.188	2026.507	204.858	63.582	2147.255	175.701	446.607	717.806	2839.001
ENSG00000015592	STMN4	1414.99	1	0	1	0	1	0	1	0	0	0	1	0	0	25	29	0	0	3	0	0	0	0	1	0	11	0	0	0	0	0	1	0	0	0	0	47	0	3	2	0	0	0	1	14	0	0	0
ENSG00000015676	NUDCD3	1987.4	5198.001	5053.999	4084.001	2194.998	1411.999	2686	2264.001	1938.999	1589.999	7143	2124.001	4274	9180	1805.001	2256.999	2575	1737	1910	2278.999	1734	2244	8998.001	3038.999	3354	675	2324.997	2587	2726	2409.001	2381.001	1340.999	2023.001	1774.999	6730.999	3942	938	3368	2367.999	2952.998	1864	2376	2405	1278	1169.999	1968	1626.999	6716
ENSG00000016082	ISL1	1321.03	0	0	1	0	3	0	0	0	0	0	0	0	0	0	3	0	3	1	0	0	1	0	1	0	0	0	1	0	0	0	0	0	0	0	0	5	0	0	0	0	0	0	0	2	0	0	1
ENSG00000016391	CHDH	7485.99	18.955	46	15	10.46	2.027	34.991	23.984	8	9	18.998	2	11.708	52	21.405	47.315	0	7.753	8.389	1.04	13.696	7.035	17	14	9	17.011	10	2.711	15	14	17	4.259	8	2	11	10.164	32.17	2.425	2.198	11	5	2	8	2.825	15.013	3	3	16.129
ENSG00000016402	IL20RA	1554.85	0	0	1	6	0	0	0	0	0	0	0	0	0	0	23	0	2	1	0	0	0	0	2	0	4	0	0	0	0	0	0	0	0	0	0	22	0	0	0	0	0	0	2	7	0	0	0
ENSG00000016490	CLCA1	2812.53	0	0	5	2	1	0	0	0	1	0	0	0	0	5	3	0	0	0	3	0	0	0	0	0	5	0	0	0	0	0	0	1	0	0	0	2	0	0	0	0	0	0	0	6	0	0	0
ENSG00000016602	CLCA4	3002.99	3.97	6	1	0	3	8	1	4	2	17	4	8	2	0	2	0	1	0	2	1	2	7	4	1	2	2	4	1	0	2	2	0	2	8	2	2	0	1	0	2	0	0	0	3	0	0	1
ENSG00000016864	GLT8D1	1166.88	1530	1783	1429	576.001	232.001	938.001	832.999	736.999	613	1876	539.001	1358.017	2893.232	305	517.999	771.999	329	666.001	532	564	784	2383	1079	1275.027	244.999	915.999	898	896	923.016	903.999	369.001	835	828	2722.831	1507.999	348	1236.999	1069.999	1115.999	475	1108.002	1110.03	355.999	566.001	771.002	668.03	1978
ENSG00000017260	ATP2C1	3072.33	12503.854	13821.612	5761.97	5631.381	4975.327	5275.683	4534.553	5226.108	4407.066	17092.097	5334.482	10391.438	13733.752	3345.794	4222.518	6888.448	4459.057	2906.266	6845.071	3412.588	4150.728	17986.727	7787.934	3967.872	1495.304	6091.023	7940.883	6672.246	4595.37	4388.051	7607.231	4676.092	3789.154	7594.372	7413.523	1871.763	6556.455	5065.874	7589.022	3549.589	3026.978	2988.741	6078.328	1456.346	2338.186	2110.223	14331.231
ENSG00000017427	IGF1	781.495	2.999	1.637	3.585	10.319	13.932	0	0	0	0	19.951	0	1	0.983	20.883	19	13.987	17.355	15.917	12.714	0	0	16.609	10.255	1	11	0	4.993	8.614	0	0	0.833	0	0	5	7.541	21.423	1	1	1	3	0	1	6.325	13.119	0	0	4
ENSG00000017483	SLC38A5	1222.27	1182.999	1337.001	1268	544	289	1068.001	839	467	375.999	1838.999	519.999	1002	4485	391	621	743	578.001	701.001	428	726.001	824.999	2871.001	1317	1178.999	322	808.999	806.999	770.001	1267.998	1173	708.999	869.999	773	2509.001	1411	482	1302	1001.999	1116.001	673	1618	1552.001	744.002	294	971.001	856.999	2719
ENSG00000017797	RALBP1	3678.74	7888.999	9855	5858.998	4012.992	2060.999	4012.999	3479.994	2950.991	2541.981	12205.995	3935	7283	12714.997	2426.001	3074.975	5108	3366	3277.999	2662	2516	2918	14430	5738	4037.999	1199.947	3526.998	3362	3815	3353.001	3322.991	2555	3060.001	2716.978	9833	6541.999	1976	4855	3786	3778	2254	3373	3474	2665.994	1785	2624.999	2257.518	11311
ENSG00000018189	RUFY3	2408.35	3363.999	3872	1380.001	1396.999	1215	1325	1117.001	1036	923	3777.001	1279	3337.001	3621	1183	2076	1832.001	1479	780.001	2040.001	913	1097.001	3814.001	1863	892.679	578.001	1869.999	1921.999	1682	910.999	939	1469.001	774	649	7475.999	3672.999	1014.001	2584.001	2078	2706	2271.999	1428	1407	2051.999	1253.565	1823.001	1572	3399
ENSG00000018236	CNTN1	1992.72	124.999	58	1	5	4	2	3	0	4	6	0	21	4	8	30	0	2	7	23.999	0	0	0	5	0	23	2	11	5	0	0	1	0	0	0	1	33	0	0	0	0	0	0	2	14	0	0	3
ENSG00000018280	SLC11A1	2970.2	346	263	85.999	144	79.001	28	24	30	43	404.999	130	157	151	99	142	134	90.999	47	76	13	19	262.001	525.998	63	24	83.999	65	156	22	36	184.001	38	21	59	2978	45	145.001	43	46	1063	11	15	556	54	7	12	302.001
ENSG00000018408	WWTR1	1934.99	265.06	293.864	300.516	126.118	47.163	32.968	30	23.001	16	250.202	44.088	147.674	410.515	33.6	113.543	59.293	31.708	124.521	85.069	34.568	36.942	121.547	19.297	170.304	20.206	11.075	45.006	36.32	11	10	9.048	44.339	35.63	4.094	36.531	33.288	16.028	10.26	7.07	16.226	3	0	5.099	66.49	3	2	68.856
ENSG00000018510	AGPS	2718.46	6362.045	8051.998	4062.01	4602.005	3854.172	4470	3833.001	2780.018	2416.001	14290.001	5253.999	6464	11749.002	3183.975	6999	5618.001	3996.046	2232.999	3653.066	3067.019	3508.032	18335.062	6101	3076.999	1335	4324.001	4043.999	4332.007	4595	4567	3950.103	3408.999	2780	15322.181	8899.017	2598	6176.044	5301	5236.034	3975.198	4952	4745.003	4195.045	2962.001	4862	4175.061	12295.011
ENSG00000018607	ZNF285CP	1565.99	5.386	5	0	0	0	0	2	8	3.215	0	1	0	8	2	9	0	0	0	5	2	2	4	0	0	5	0	0	0	0	0	0	0	2	0	0	15	0	0	0	1	0	0	1.435	5	0	0	5
ENSG00000018610	STEEP1	1931.68	956.159	1159.013	920.753	559	408	681.39	554.963	418.086	342.903	1281.689	354.009	870.06	1896.466	378.002	434.002	623.003	529.35	461.615	336.616	395.125	483.087	1644.173	973.628	614.634	201.003	517.169	476.963	556.243	702.622	671.08	471.001	576.992	460.503	1699.114	1326.856	375	712.709	663.641	657	464.433	723.831	684.176	626.002	425.027	610.914	503.814	1550.004
ENSG00000018625	ATP1A2	4204.99	0	0	2	7	1	2	5	1	2	2	0	0	0	8	41	0	5	4	0	0	0	0	4	0	19	0	0	0	0	0	0	1	0	3	6	31.999	0	0	0	1	2	1	2	36.001	0	0	0
ENSG00000018699	TTC27	2551.19	1223.001	1383.999	1504.999	971	566	1297	1058	814.999	743	2907	862	1508	3716	595	957	1088	575	887	706	854	1160	3725.999	1622.999	1232	550	1094.001	1033.001	1244	1403.001	1419	764	1026	894	2498.999	1797	656	1460	929	1149	863	1320	1230	656	471	1067.999	851	3156.999
ENSG00000018869	ZNF582	1349.58	370.999	461.416	257.554	133.193	37.088	245.582	197.712	214.324	165.795	454.194	133.3	215.266	666.412	45.714	70.422	181.375	39.892	174.707	123.782	124.282	153.151	391.757	157.562	192.743	41.633	111.053	125.81	137.627	151.662	137.874	42.884	166.11	109.259	490.202	167.183	43.882	141.403	95.832	99.925	48.831	159.36	147.9	40.312	65.153	95.711	82.975	344.865
ENSG00000019102	VSIG2	982.988	35	60	48	29	5	26	18	28	25	87	11	28	161	12	24	17	8	44	11	10	13	85	13	36	9	13	18	10	8	9	5	15	13	58	18	12	23	13	5	8	23	13	0	14	4	4	59
ENSG00000019144	PHLDB1	3065.69	1363	1537.568	965.68	349.81	190.998	499.796	417.568	447.124	384.732	1045.595	263	627.001	1884.31	250.001	543.681	310.999	243.999	447.314	354.96	218	266.999	700.633	138	456.391	134.539	215.37	260.83	225.377	177	216.362	78	241.745	143.999	446	137.001	219.742	221.376	151.001	202.002	74	58.999	69.999	50.522	179	69.001	60.917	728
ENSG00000019169	MARCO	770.709	0	0	2	0	1	0	0	0	0	8	0	8	1	0	7	0	0	0	0	0	0	2	6	8	1	12	0	2	0	0	0	0	1	22	38	0	6	0	0	23	2	6	10	306	11	6	1
ENSG00000019186	CYP24A1	1196.05	0	0	0	3	1	2	1	0	0	0	0	0	0	0	37	0	3	3	0	0	0	0	3	0	5	0	1	0	0	2	0	0	0	0	0	12	1	0	0	0	0	0	0	2	0	0	0
ENSG00000019485	PRDM11	5718.51	2937	2704	1386	1192	643	1129	908.999	1145.001	899	4783	1412	2057.001	4015.999	744.999	1312.001	1284	807.999	815.001	1324	850.001	984.999	4215.001	1095.999	1010	340	746.999	1151.999	1033.001	804	906.999	534	688	622	1628	1073	382	1039	568	843.999	488	531	494.999	299	185	365.999	309.999	3287.999
ENSG00000019505	SYT13	4956.99	4	0	3	7	4	2	3	1	2	12	0	2	1	7	48	3	8	7	0	0	2	0	6	0	20	0	2	5	0	3	3	0	0	0	12	40	0	0	0	0	0	0	6	19	0	0	13
ENSG00000019549	SNAI2	1670.1	0	0	38	6	3	8	5	3	6	0	0	0	152	0	20	3	2	25	0	4	5	0	0	18	10	1	0	0	1	1	0	5	12	4	0	21	0	0	1	1	2	1	0	11	0	0	0
ENSG00000019582	CD74	1102.82	137168.001	194633.999	38109.002	28939	23409.999	22601	18897.999	18077	15467.001	83077	28766.999	110134.828	91343	22637	40280	30718.001	35866	29628.999	35038.998	10448.001	12207	81657.001	19655.001	20431.001	8272	29890.001	29856.999	35342	10343.001	10289	17102.001	12401.001	10409	121539	68204.998	15331.001	53784.001	43017	44855	39677	18342	17821	35910.001	17254.001	17385	14929.999	72963.999
ENSG00000019991	HGF	2371.46	2008	2138	215	251	132.999	48	38	28.999	45.999	1138.001	306.001	2032	246.999	293.999	360.999	349.999	125.001	182	1042	75.999	61	1213.001	695.999	525.999	207.999	1022.001	1059.999	1408	777.999	777.999	231	241.999	214	3314	5840.999	1906	5866.001	7976.999	5989.999	2610.999	3033.001	2938.001	1576.001	624.001	1743.999	1507	898
ENSG00000019995	ZRANB1	5187.13	3609.241	3466.145	2375.041	2350.723	2637.996	1933.472	1618.684	1292.188	1097.14	5119.788	1795.889	2872.942	4736.207	1843.76	2545.051	2466.697	3271.404	1696.869	1726.99	1313.608	1569.803	6418.259	2954.495	1864.11	960.764	1481.159	1953.029	1800.055	1573.233	1607.82	3084.552	1354.339	1116.368	4296.822	3903.383	1316.786	1951.958	1584.013	1954.496	2080.896	1454.547	1451.171	2998.826	1109.708	1448.479	1252.886	5142.715
ENSG00000020129	NCDN	3000.2	2092.926	2165.929	1214	816.001	213	869.001	751.001	598	585	2566	640.999	1820	4656	444	759.001	853	484.001	784.999	705	638.001	747	3313.99	848	965.982	152	643	555	719.976	672.001	668	389	628.001	512.002	2862.933	1135	257.999	1157.001	584	698.001	610	966.999	963	464	151.001	641.001	559	2672
ENSG00000020181	ADGRA2	6210.87	193.588	456.046	3360.367	1354.851	588.696	2117.566	1684.032	1688.012	1426.149	3732.89	1277.884	239.609	12025.268	776.459	1115.023	1277.827	1159.806	2256.936	56.594	1165.374	1405.414	3031.046	434.447	1606.713	161.174	85.902	50.557	90.332	771.02	703.71	419.171	901.827	700.812	4915.912	1186.689	322.048	340.81	434.161	258.652	562.081	1385.659	1259.747	671.593	267.35	662.224	508.049	2375.301
ENSG00000020219	CCT8L1P	1465.99	4	22	4	7	7	2	0	1	2	5	8	5	12	4	5	7	7.759	0	4	0	2	6	1	2	4	10	3	6	0	0	4	1	0	11	1	5.379	2	1	11	3	2	0	5	2	0	1	13
ENSG00000020256	ZFP64	2685.89	893	994	683.999	312.999	128.999	411	350.001	327	266	1257.999	471	841	1950.999	176	297	345.999	183.001	507	366	270.001	313	1292	380	561	137	409	354	411	331	351.999	110.001	329.001	263	1521	495.999	190.001	543	426.999	374	233	389	368	118	194	278	265	1147.001
ENSG00000020426	MNAT1	728.221	636.999	719.999	822	281.001	222.001	484	472	397	293.001	845	381.999	586	1440.001	168.999	337.999	385.002	190.001	477	344.001	303.001	362.999	1444	593.001	618	180.999	442.001	386	391.001	556.001	520.001	261.001	405.999	414.999	1448	666	258.001	512.999	478.999	521	270	489.001	509.999	299.001	408.999	418.999	371	1003.999
ENSG00000020577	SAMD4A	1064.65	2146	1773.002	116	240	254	98.001	72	75	63.999	800	252.002	805	168	261.999	489.999	314.001	313	70	814	53	54.999	491	77.999	55	100.001	263	492	317	42.999	30	112	22	21	620	134	209	270.001	260	322	69	55	48	85.001	93.001	75	66	494.999
ENSG00000020633	RUNX3	3964.99	2162.999	3445.001	2073	1459.999	919	1143	992	942	758	3702	1010	2513	5562	1053.999	1624	1902.001	1575	1512.001	870	813	993	3438	1243.999	1349.999	331	663.001	751	875	825.999	834	903	757	632	5300.999	3349.001	545	1880	1072	1133	1730.999	1159	1097.999	1654	412	930	810	3993.001
ENSG00000020922	MRE11	2902.54	4806.001	4849	2694	1820.999	1765.999	2535	2102	2274	1911.988	5553.001	1655	4181.001	6915	1178	1750	2342.001	1462.997	1545.999	2752	1688	1977	6187	3209	1813.001	720	2738	3100	2527.001	2849	2714	1845	2570.999	2157	8570	4479	1229	3647	3211.999	4366.999	1770.001	2676.998	2568.001	2068.999	1449.999	2380.999	1966.999	5112
ENSG00000021300	PLEKHB1	1564.27	330.001	432.999	72	76	128.001	42	36.999	44	29	405.999	105.001	189.001	143.001	80.001	117.001	84	112	38.001	86	30	27	259.001	37.001	36	26	87	75	101.001	21	11	69.999	11	10	56	28	49	54	62	46.001	68	11	8	61.001	24	8	8	214
ENSG00000021355	SERPINB1	1818.88	19430	25615	6473	7482	5026	4054.999	3413	4396	3696	20179	6571.001	20843	14402	6765	8726	10020	9216	3911.999	9177	2908.001	3549	32294	17624.001	5341.001	3972	14613.999	14918	20022	4864.001	4778	10514	6223.999	5375.999	10361.999	26753	6990	21341	17817.999	16036	10476.001	4978.999	4915.001	12241	1667.999	2981	2512	27924
ENSG00000021461	CYP3A43	458.267	0	1	0	2	1	0	0	0	0	1	0	0	0	0	0	0	0	3	0	1	0	0	0	0	0	0	0	0	0	0	1	0	0	0	0	5	0	0	0	0	0	0	0	4	0	0	0
ENSG00000021488	SLC7A9	1359.99	20	39	8	9	6	5	10	9	7	22	8	10	27	8	26.999	7	6	3	16	2	6	12	4	8	2	4	14	5	1	1	6	3	4	16	6	9	7	3	17	3	7	4	7	5	2	2	3
ENSG00000021574	SPAST	3080.19	2713.001	3055	1712.001	1500	656.999	1817	1664	1381.998	1221	4178.998	1296	2497.001	4610.975	912	1398	2006	817	1269.999	1361.002	1252.001	1439.999	4649	2880.999	1341	655.999	1818.001	1865.001	1733.001	1883.999	1815	906.001	1759	1391.001	4710.002	3666	1050.999	2208.999	1884.999	2306	1310	1638	1618.999	1074.999	1042	1501	1290	4067.998
ENSG00000021645	NRXN3	8295.99	74	19	3	11	9	2	3	0	3	16	3	19	9	16.999	115	3	9	11	35	1	7	0	18.999	19	35.999	4	23	7	0	0	5	1	1	11	7	115	8	5	10	6	0	0	2	40	2	0	6
ENSG00000021762	OSBPL5	2248.1	1691	1443.999	779.001	518.999	193.001	408	343	383	318.001	1591	421.001	1016.001	2313.001	291	513	678	380	541.998	520	319.999	420	1835.001	500	745.999	104.999	447.999	617	553	376	367.999	274	470.999	343.999	2674	898	159.001	946.999	618.001	857	443.001	538	554	393.999	170.999	410	324	1735.999
ENSG00000021776	AQR	6335.89	5978.999	6297.999	4318.001	2384.001	1708.002	3850.002	3119	2742.001	2373	8432	2582	5406.001	10527.999	1552	2153	3493	1573	2231.999	2685	2740	3069	9325.999	4374.001	3416.001	855	3067.001	3379.001	3128.001	3639	3787.001	2028.001	3214.999	2732	11080.999	6065	1504	4185	3528.001	4066.999	2114	3728.001	3590.999	2379	1998	3228	2792	7992.001
ENSG00000021826	CPS1	4663.66	64	38	107.001	38	24	38.999	39.001	40	33	136	10	32	130	23.999	52	11	28	61	17	24	30	31	23	42	28	31	38	30	24	28	16.999	17	30	112	39	93.999	43	37	37	29	26	31	24	59	26	23	70
ENSG00000021852	C8B	1740.04	0	0	1	0	1	0	0	1	0	0	0	0	3	2	15	0	2	3	0	0	0	0	0	1	4	0	0	0	0	0	0	0	0	0	0	22	0	0	0	1	0	0	0	6	0	0	0
ENSG00000022267	FHL1	1536.31	22269.001	20423.998	1204	1940.001	1794	785	619.999	516.999	406.999	6798.001	1984.001	16278	3058	1510.001	3237.001	2192.001	2450	641.001	7127.997	395.999	486	7581.001	1790.001	655	774.999	4869.999	7613.999	6455	463.999	421.999	1677.001	431.001	337	2571.001	2717	1194	5820.001	3733.001	4468.001	1503.001	648	673.999	1909.001	514	607	492.999	6715.999
ENSG00000022277	RTF2	1447.4	4530.899	5310.001	3784.845	2296	1849.001	2517.002	2090	1519.155	1297.999	5735.999	1935.001	4325	7537.721	1764	2612.001	2564	2577	1931.155	1604	1424.808	1675.999	7337.001	3461	2862.758	802	2219.001	2185.934	2440	2124.782	2156.812	2204	1914.733	1553.999	6558	4829.576	1085	3224	2754	2970.79	2327	2115	2027.73	2719.001	1356.001	1819.756	1559	6416
ENSG00000022355	GABRA1	3934.86	0	0	0	17	8	1	0	0	0	5	0	0	0	20	109.001	0	7	8	0	0	0	0	9	0	34	0	0	0	0	0	0	0	0	0	0	68.001	0	0	0	1	0	0	0	32	0	0	0
ENSG00000022556	NLRP2	3094.95	435.977	2860.787	1085	912	273.955	1543.981	1295.979	680.999	574.999	1252.999	326	1966.878	5291.001	271.983	683.602	1222.999	316	520.994	171	1075.983	1216.993	1150	1298	1174.999	288.161	1025.966	175	704.993	1216.913	1214.941	340.002	582.989	490	2203.958	1442.978	574.001	1156.96	1086.95	199	295	1369.989	1283.991	369	293.967	1001.963	859.915	1742.806
ENSG00000022567	SLC45A4	3124.28	1156.001	612	236	427	418.999	169	147	94	103	768	195	770	661	259.001	483	472	622.001	132.999	387	127	149	789	491.001	339	79	187.999	374.999	387.999	166	179.999	520.001	144	121	471	471	82	352	109	263	397.001	171	158	444	74	115	99	896
ENSG00000022840	RNF10	2000.74	8760.001	9465	4029	4146.998	6698.001	2588.998	2184	1620	1395.999	7725.001	2548.124	6454.002	8512.998	5037	5617.999	4018.998	8613	2238	2997.999	1767.001	2050.002	10083.999	4603.999	3729.001	1337.001	3434.998	3556	3890	2508	2594.001	7659.999	1869	1621	7586.999	5866.999	1371.999	4355	3449	3756	4863.001	2421.001	2487.999	6674	1488.999	2147.001	1869	8918
ENSG00000022976	ZNF839	2030.43	1615.155	2015.29	922.336	704.307	558.555	656.812	509.097	485.19	440.258	1726.158	589.81	1526.847	2336.699	580.571	673.144	855.702	635.269	454.537	723.26	421.506	465.381	2090.633	748.375	646.635	193.24	662.5	704.308	709.052	538.606	522.679	399.639	445.598	408.745	1639.906	1058.302	248.194	748.484	715.464	901.802	528.772	496.523	526.696	565.666	259.869	432.115	368.233	1963.628
ENSG00000023041	ZDHHC6	2229.42	3530.975	3426.365	1844.181	946.292	688.376	1543.648	1303.483	1328.404	1212.047	3088.784	917.594	2755.919	4955.986	567.815	940.477	1311.14	675.313	1109.527	1704.52	1069.781	1269.345	3171.56	1513.395	1363.425	368.998	1398.008	1708.016	1560.874	1486.745	1404.098	784.689	1308.509	1142.678	5072.445	2346.404	695.002	2136.201	1863.602	2280.494	803.219	1652.377	1673.062	924.653	801.673	1352.244	1151.064	2731.798
ENSG00000023171	GRAMD1B	1842.8	2733.999	2687.002	1422	1279	1150.001	1116.999	996.001	990.002	817	3412	1195.999	1952.999	2994	999.001	1226	1549	1145	780	1012.001	782	925	3537.001	736.001	984.999	331	334	660	588.001	567.001	542.999	632.999	452.001	394.001	6032.001	1907.999	554	959.001	442	651	933.001	912	875	982.002	840.998	1268	1112.002	2239
ENSG00000023191	RNH1	1620.12	5067	5692	2631	1896.001	582.999	1650.999	1348	1207.999	1020	6053	1945.001	3756	9162.998	769	1067	2520	1134.999	1416.001	1365.001	1107	1306.002	7586.999	1781.001	2494.999	173	1427.997	1309.001	1694.001	1219	1186.999	637	1347.001	1167.999	6590.999	3165.999	320.999	2163	1430.999	1566.998	1054	1981.001	1959.001	945	397.999	1220.001	1014.001	5976.998
ENSG00000023228	NDUFS1	3123.32	4508	5500	4074	2932.935	1912	3042.497	2615.999	2035.995	1790	7752	2150.998	5021	9285	1645.686	2259	3559	2455.101	2015.002	1938.49	2174.246	2633.109	9368	5874	3372	1004.999	3339.001	3087.999	3227	3664.999	3651.001	2764.021	3235	2645.999	10118.001	7868.001	1707.001	4661.088	4103.001	4093.512	2389	4090.001	4014.427	3064	2193	3420.999	3018.999	8121.775
ENSG00000023287	RB1CC1	4943.16	6013.999	6362	3514	4118.999	7536	2678	2247	2574.001	2198.001	8344	2779	4495.001	7342.998	2223.999	3449	3787.999	5070	2049.001	3070.999	1915.001	2395.001	7980.999	3932.999	2396	1088.999	2766	2972	2901	2553.001	2473.001	8277	2492.001	2159.999	7435.999	5206.002	1592.001	3438	2930.999	3202.998	4521.001	2153.001	2275	8814	1583	2042.001	1773	7413.001
ENSG00000023318	ERP44	3310.28	3379.999	4068	1965.001	1251	1358.999	1244	1103	1183.001	974	3384	1123.001	2768.001	4324.999	908	1341	1477	1452.999	1207	1621.999	925	1054.001	3951.999	1917.995	1511.001	548.001	1283	1490.001	1548.001	1142	1134.001	1907.001	1028.999	915	4313.999	3245	1065	2273	2070.999	2224	1677.999	1490	1505.001	2245.001	967.999	1261.001	1106.001	3575.999
ENSG00000023330	ALAS1	2005.6	1328	1476	1199	475	253	807	669.001	631.001	510.999	1813	426	1304	2871.999	217.001	368	444	440	685.001	401.001	468	575	1932	786	1169	195	677	642.001	650	859.001	889.001	407	852	683	2549.001	1137.001	325	1035	896	1006	536	840	886	573	529	679	559	1589
ENSG00000023445	BIRC3	4702.67	3813.997	3208.996	724.961	1415.991	1223.999	793	689.971	606	480	4593.985	1340.997	2735	1414.971	1099.998	1549.999	1727	1470.999	432.97	1373	410	449.001	3792.992	1401.999	298	407	615	1228.982	1108.999	369	414	908.999	363	303	522.986	4265.996	616	1119.001	691	1223	1958.999	139	187	1401.001	177	181.963	131	2823.999
ENSG00000023516	AKAP11	9706.99	5443	6310	2205	2043	1428	2096	1816	2988	2457	7495	2491	5267	7377	1249	2051	2769	1347	1218	3842	1773	1959	7396	2531	1456	643	2391	3199	2655	1759	1741	1830	1693	1409	7595	4218	1002	4183	2785	3784	2129	2121	2081	1752	1062	1775	1546	5199
ENSG00000023572	GLRX2	1986.2	1374.834	1502.492	609.715	794.208	590.432	917.039	796.002	764.373	618.592	2078.806	622.379	1242.412	2791.863	416.208	622.347	955.266	717.98	478.287	730.566	605.241	754.122	1953.771	1380.625	508.15	247.114	769.444	841.335	907.367	918.323	887.312	682.024	778.542	656.405	1990.219	1608.029	458.398	1079.433	826.023	967.3	551.262	892.892	851.674	706.642	426.311	706.576	577.92	1877.832
ENSG00000023608	SNAPC1	2384.99	489.12	545.626	566	396	190	346.25	299.366	286	221.384	950	336	380.01	940	167.379	175	464.897	215	309.086	269	210	282	1221	524	442	84	289	269.787	226.215	399	361.31	194.491	348	268	804.886	629.829	122	353	244.597	308.375	187	361	308	237	234	280	252	1062
ENSG00000023697	DERA	1190.37	1035.001	1159.001	1207	553.999	313	1011.001	838	616	543	1561	427.999	852.999	2551	409	636.999	615.999	485	525.999	518.999	524	654	2088	1030.999	999.999	229.001	691.999	643.001	645.999	890.999	858.001	555.999	803	798.001	3123	1607	352	1064.999	965	1029	662.001	1068.001	1050.001	630.002	718.001	932	707	1811
ENSG00000023734	STRAP	1461.04	2403	3185.999	2679	2368	2367	2545	2108	1494.999	1204.001	3682	1383.999	2575	6883.999	2205	2991	2587	3388.999	1797	1015	1669	1937	5106	4250.001	2451	1014.999	2032	1705	1895	2615.001	2670	3627.999	2035.001	1649	6117	5239.001	1522.999	2865	2460.999	2300.001	2988	2822.999	2736.998	3689	1545.001	2517.999	2233.001	5935.999
ENSG00000023839	ABCC2	4506.39	221	94	64	47	36	42	29	34	19	138	38	148	190	74.999	45.001	69	58	34	133	42	56	86	54	72	24	21	88.999	49	25	15	44	25	21	82	98	36	63	48	82	45	43	57	51	41	32	25.999	106
ENSG00000023892	DEF6	2167.73	10928	12248.001	4484.999	2983.999	2356	3361	2677.001	3070	2675.001	9061	2731	7465	12023	2468.001	2897.999	3369.999	2781.001	2404	4211	2182	2586.001	8773.999	2318	2711	555	2682	3091.999	2788	1951	1940.999	1716	2092	1790	8840	3459.001	852.999	3835.999	3085.001	3567	2118	1978	1976	2078.001	720	1629.999	1377.001	7378
ENSG00000023902	PLEKHO1	1533.81	4366	6055.999	3340.999	2789	2657.001	1863.999	1457.999	1512.001	1255	5671.001	1723.999	4553	8428.999	1800.001	2575	2810	3567.001	1928.999	1777.001	1255	1442.999	5915.999	2001	2002.999	463	1322.001	1548.999	1626	1094	1126.999	2474	1191	1046.002	10425	5231	730	2931.001	2214.999	2390	2318.001	2165.999	2202	3657	1406	1918.001	1637	4854
ENSG00000023909	GCLM	1862.79	1412	1769	401.999	385	214	525	403	344	302	1244	349	1035	1290	173	276	484	201	274	608	287	370	1034	450	278	116	681.001	641	613	480	427.001	205	346	287.999	853	505	205	792	697.001	693.999	166	324	326	157	189	261	241	855
ENSG00000024048	UBR2	7551.08	10123.001	9292	3788	3239	3225	2994.001	2331	2613	2106	9529	3017	7772.999	8490	2438	2433	4293	2900	1932	5364.001	1970	2391	9246.999	3785	2907	829	3685	4614	4346	2350	2554.001	2846	2379	1998	8493	5991.999	1295	4756	3837	5477	2879	2364	2483	3374	1558	2210	1851	7758
ENSG00000024422	EHD2	2214.93	4549	3884	381	534	248	232	212	447	385	2627	764	2499	1351	234	594	507	342	267	1542	135	149	1678	221	188	94	277	683	710	85	81	167	115	103	49	76	80	544	53	159	51	12	11	68	15	6	4	1305.999
ENSG00000024526	DEPDC1	3344.95	85	96	1411.616	52.101	19.114	605.549	491.684	256.131	249.14	65.001	27.001	187.823	1188.456	11	51.002	43	34.132	416.909	28	230.504	248.525	434	317.538	791.815	61.473	222.989	243.403	184.002	1400.246	1452.625	34.886	816.262	768.924	3256.281	299	104	241.425	262.999	304.364	40.846	1275.397	1245.748	39	1573.18	1195.46	924.185	273
ENSG00000024862	CCDC28A	1038.99	1312	1662	690	502	638	301	243	275	256	1303	425	1316	915	342	299	687	781	274	557	159	209	1692	773	477	82	653	680	646	287	327	626	364	248	985	1012	176	862	649	794	357	294	304	529	300	215	186	1295
ENSG00000025039	RRAGD	1479.73	1536	1740	1408	1069	708.999	1571	1300	957	761	3038	910	1175.999	3946.999	793	919.001	1325	889	713.999	593	969	1184	3545	1737	967	407	738	910	961.001	1190	1177	769	1022.999	892.999	3800	3058	759.999	1551	1188	1427.999	1135	1393	1330.001	1159.001	702	1083	997	3051
ENSG00000025156	HSF2	2086.16	1044	1043	1057	823	1301	958	818	601.001	533	2252	593	773	2437.001	831	974	947	1629	597	363	704	773	2149	1396.999	844.001	281	727	573	627	890	900	1440	692	610	2183	1524	516	661.001	636	627.998	892	777.999	721	1353	475	757	638.001	2186
ENSG00000025293	PHF20	2604.76	5056.001	5476	4481	3189.001	3587.001	3062.999	2595.999	2252.001	1820	6986.001	2156.999	4469	8451.001	3115.999	3295.001	3487	4561.001	2330.999	2491	1988.999	2375	8094	4035.999	3437	990	2307	2620.999	2549.001	2481	2475.002	3509.999	2200	1849	6631.001	5258.999	1208	3133.999	2324	3000.001	2945	2158.001	2098	3594.002	1474.999	1823.999	1651.001	6615.001
ENSG00000025423	HSD17B6	1303.99	13.005	6	93.202	13	5	21.013	22.016	18	11.251	15	16.039	23	126	2	11	6	7	30	9	16.006	18.019	34.103	22.323	53.696	7	11	17	22	22	26.02	6.031	21.008	24.017	72	21	11	31	30.012	29	8.052	24.178	22.035	10	30.006	23	17.015	21
ENSG00000025434	NR1H3	1123.73	9537	8676	1136.041	533	261.001	638	505.001	738	601.002	2302.999	725.002	4287	2942.755	492	799	699	503.001	632.001	3054.999	372.001	394	2503.025	424.009	648.001	168.999	1455.001	2399.001	1216	288	319	208	436.001	345.999	926.055	546.999	188	1389	1414.001	2067	242.999	262.999	239.001	207.001	229.999	163	153.001	1720
ENSG00000025708	TYMP	1417.62	3960.008	2494.344	197.38	137.396	68	273.055	229.605	215.676	203.961	1102.336	117.897	1346.302	1820.744	132.873	135.639	196.287	104.561	139.554	750.157	172.556	228.082	442.823	177.639	196.225	48	247.67	439.691	607.501	172.243	193.115	69.097	208.158	189.759	1524.021	1449.543	73	800.494	434.151	732.252	466.96	446.232	461.05	205.677	119.999	199.295	184.403	564.167
ENSG00000025770	NCAPH2	1918.24	2629.048	2827.988	3642.869	1111.831	555.204	2049.657	1669.34	1105.771	995.871	3504.898	978.787	2163.594	7903.524	711.595	959.878	1483.632	971.743	1370.158	995.05	1222.276	1407.285	5036.859	2110.019	3487.801	267.45	1316.179	1476.06	1487.646	2163.32	2316.442	1017.363	2035.073	1623.233	10649.874	2992.691	352.066	2250.806	1347.336	1846.472	1121.396	2804.952	2832.374	1238.471	1090.001	2183.221	1971.708	4627.23
ENSG00000025772	TOMM34	1764.99	1019	1543	1619	732	400	1105	833	515	502	2283	672	1416	3946	410	890	977	603	909	353	709	804	3084	1206	1456	365	671	636	800	1081	1036	631	734	591	2425	1364	602	1191	823	846	681	1128	1103	666	587	924	737	2563
ENSG00000025796	SEC63	2461.99	2368.08	3575.093	1292.713	1720.556	2420.823	1335.105	1095.407	2146.694	1903.014	4576.48	1647.803	2583.704	4740.322	1375.808	2110.822	1617.176	1995.259	1075.321	1572.74	1219.866	1361.681	5046.788	1416.403	893.661	623.551	1522.734	1489.299	1610.87	1241.372	1221.853	3020.642	1045.896	935.014	3834.352	2197.884	1026.436	2579.284	1899.412	1480.459	2185.548	1323.213	1312.103	2768.2	648.396	1044.219	905.654	3555.51
ENSG00000025800	KPNA6	4428.22	5006	5981	4193.703	2790.9	3335.33	2796.046	2342	2189	1820.999	7853.361	2357	5066.342	9273	2247	3094.625	3344.907	4172.22	2347.823	2438	2032	2447.108	9090	3960.31	3335.729	895.718	2404	2677	3006	2624.001	2722.001	3675.515	2238.458	1866	9119	5886.186	1246	4476.501	3148.999	3428	3062.588	2968	2970	3982.384	1702.414	2747	2341.097	7413
ENSG00000026025	VIM	1658.46	196442.113	190935.097	28782.874	20237.856	12605.522	15260.386	12672.598	10842.739	9215.694	67026.604	20636.67	146056.618	33166.853	14466.317	25500.902	22977.743	23125.984	15658.893	55915.065	7421.185	8626.683	80400.976	22781.457	20132.785	6720.231	35151.418	42600.399	44518.69	7689.461	7768.051	18959.51	9572.705	8103.788	51302.121	66246.38	15503.738	72195.528	53275.978	57651.994	33539.583	10104.076	10023.992	39264.448	12109.666	10003.811	8617.434	64889.108
ENSG00000026036	RTEL1-TNFRSF6B	5499.53	2760.591	2775.399	697.205	538.933	348.257	578.444	431.924	594.56	479.138	2325.839	515.057	1808.91	2856.566	266.425	603.384	734.495	483.256	285.764	983.203	424.211	449.527	2384.048	337.01	622.26	45.058	612.745	721.368	722.367	364.719	374.815	277.949	446.359	309.891	2889.479	622.724	38.851	1035.551	559.389	719.873	360.66	581.048	613.298	412.905	46.231	352.545	292.973	1903.089
ENSG00000026103	FAS	2688.6	1208.629	835.686	135.956	97.271	75.001	51.001	44.959	81.586	71.408	292.917	69.587	757.263	275.317	119.001	347.33	79.222	78.001	109.704	701.326	66.979	85.344	275.734	146.387	110.689	130.18	273.565	580.941	436.403	58.177	56.192	56.973	67.101	53.129	321.069	483.373	422.442	707.457	546.293	973.603	258.968	96.192	107.071	182.979	168.288	95.598	60.614	202.486
ENSG00000026297	RNASET2	853.324	17630.956	10280.927	2169.163	1817.98	1409.312	1806.07	1492.923	2491.508	2150.922	10425.984	2093.998	11742.277	14190.599	2337	2348.073	1479.954	1626.635	1170.065	7974.253	1280.775	1567.998	6208.001	900.907	1917.781	445.155	2210.742	5122.482	2573.321	911.529	1006.507	1283	1083	899.113	10017.466	3148.196	1074.001	5910.163	3712.849	8498.176	3705.251	3134.273	3005.527	1944.083	1190.068	1656.261	1452.536	6556.165
ENSG00000026508	CD44	2443.55	31054.999	32550.003	8582.999	8105.998	7927	4133.001	3462	6192	5245.999	24408	7538.999	22683.999	15882.001	6083.97	12677	8516.999	10275	6241.999	16361	3834.998	4310.001	23223	7831	6136.997	3159	6923.999	11164	9536.002	3599	3551.999	10457.001	4505	3830.997	25398	21456	7505.001	21363	13715	14614.999	12715	6160.002	5949.001	15760.001	3143.998	4825.999	4261.002	20269.001
ENSG00000026559	KCNG1	1356.11	0	0	5	7	1.001	0	0	0	0	0	0	0	19	4	73	2	10	3	0	0	0	0	2	2	13	0	0	0	0	0	0	0	0	0	0	31	0	0	2	1	0	0	0	18	0	0	0
ENSG00000026652	AGPAT4	5040	9461	8440.001	1426.999	1566.999	1721.999	994	801.999	1203.999	996	6205.001	1798.001	5604.001	3820	1589	1957.001	1904	1608.999	763	4713	832	1038	5791	1669	992.001	472	3066	4547	2905	836.001	851.001	1397	919.001	802	2449	2175	623	2190	2183.999	3040.001	1467.001	439.999	447	1419.001	295.999	468	440	4271
ENSG00000026751	SLAMF7	2037.27	0	0	1	5	5	0	0	0	0	0	0	0	5	2	26	0	5	5	0	0	0	0	3	3	10	0	0	5	0	0	1	1	0	219	468	30	35	6	10	69	65	82	13	187	130.999	96	0
ENSG00000026950	BTN3A1	2038.47	7546.561	7975.302	2144.133	1800.704	1203.095	1712.591	1365.408	1610.638	1450.017	6427.471	1986.225	6230.934	5534.115	1506.189	1725.388	2514.47	1536.439	1135.129	2994.881	1093.681	1324.025	6077.245	1570.606	1201.139	575.157	2374.063	2869.763	2529.852	925.148	933.075	800.211	1092.736	944.923	4709.247	2783.447	821.866	2768.213	2300.648	3302.073	1260.22	850.053	917.014	972.667	550.126	861.225	749.101	4421.963
ENSG00000027001	MIPEP	2089.11	288	428	512	292	126	387	312	207.119	182	794	205	379.001	1328.001	120	197	309	173	242	124.999	246.999	315.054	976	719	642.088	129	496	365.103	354.999	676	693	381	499	460	1280.001	821.068	187	590	500	492.999	312.001	628	662	319.001	223	468.999	366	1013
ENSG00000027075	PRKCH	743.071	8673.059	7491	2617	4166	4086	1647.001	1392	1483.999	1294.999	10285.999	3366	5536.361	5859.001	4076.99	4675.001	3879.999	5180.46	1491.998	3416.001	974	1213	9164.001	2104	1222	717.001	1302.998	2301.002	2071.001	710	735.999	2566	855	690.999	3684.255	2800.999	902	2056.828	1485.999	2163	1593.002	877.2	888	2327	486.001	613.001	515	7557
ENSG00000027644	INSRR	4991.99	19	7	2	1	0	0	0	1	0	3	3	0	0	3	23	6	3	1	1	1	0	8	3	7	12	1	5	0	2	0	2	0	1	2	9	12	2	1	0	6	0	0	3	10	0	0	7
ENSG00000027697	IFNGR1	1798.79	2015.999	2820	1357.001	983.001	1424.999	1003	856	939	756	1996	677	1731.999	2857.999	909	822	920.999	1667	619	915	643.999	757.999	2280.999	1651	878	195	1110	990	950	868.999	849.999	1970	859	717	2885	5045.002	365.001	1340	1514.999	1390	2233.999	1208.999	1118.999	3474	907	955	807.001	1968
ENSG00000027847	B4GALT7	1427.26	1306.001	1442	854.999	434.999	230.001	510	449	486.999	399.001	1433.999	467.999	984	2551	249	428	581	436	482.001	469.999	356.001	416	1759.002	504.001	705.001	81.999	416.001	434.001	474	422	451	303	447.001	404.999	2128	764	119	633	426.999	580	388.001	513	520	407.999	135	373	296	1479
ENSG00000027869	SH2D2A	1291.75	54.999	58	63	106.001	43.001	8	4	16	16	206.999	83.999	43	204.999	48	63	176	85.999	43.999	18	19	17	478.001	282.001	85	29	26	32	57	37	53	82	58	54.999	63	111	19	27.001	8	16	36	16.001	26	44	21	8	5	510.001
ENSG00000028116	VRK2	1561.27	1571.494	2219.051	1207.736	533.842	419.931	1030.346	871.896	679.963	593.715	1771.248	596.538	1593.966	2561.012	364.235	600.212	684.248	522.427	593.741	769.297	646.847	744.079	2338.934	941.411	929.635	277.079	982.923	984.436	891.15	970.113	1015.604	552.868	834.099	785.71	2771.689	1264.941	443.973	1330.606	1165.076	1219.338	576.074	1100.826	1006.533	582.708	637.189	939.871	764.259	1830.853
ENSG00000028137	TNFRSF1B	3374.99	3660	4001	1503.001	1538	1071	1332	1167	878	787	3048	947.001	2070	4811	911	974	1920	1643	721	896	680	840	2873.999	1188	797	70	376	486	550	522.999	543	740	447	385	4454.001	5843	265	1561	1156	1441	2572	1444	1453	2077	731	987	806	3096
ENSG00000028203	VEZT	2324.81	5027	5997.001	2831.999	2008.001	1861.999	1987.001	1629.001	1726.001	1438.997	6415	2054	4091.001	6112.001	1142.001	1866.001	2709	2287	1701.999	2281.002	1308.001	1484.999	6791.999	2935.002	1912.001	673.001	2426.999	2582.001	2134.001	1669.001	1677.999	1754.998	1685.999	1469.999	7001.998	3745.002	1151	2652.999	2717	2829.002	1305	1801.002	1804.001	2052	1327.999	1711.001	1410.001	5356.002
ENSG00000028277	POU2F2	4223.37	2918	2636.001	712	536.001	416	650	538.001	748	579	2677	659.001	1724.999	2779	469	754	655.001	495.001	655.999	918.999	478.001	572.001	1688	324.001	286	180.999	360	483.999	501.001	276.001	268.001	224.001	295.001	234.001	3191	1169.999	396	1023.999	959.001	522	741	894	841.999	512.001	233.001	723.999	609.999	1706
ENSG00000028310	BRD9	2389.91	3805.804	3616.891	1966.839	1272.504	797.571	1535.734	1330.116	1059.201	957.667	4036.041	1167.789	2735.621	5474.936	776.722	1146.085	2026.275	1049.924	1179.112	1485.658	1182.817	1406.703	3878.064	1833.315	1757.743	391	1286.882	1451.974	1350.367	1498.992	1406.376	705.33	1200.62	975.065	5600.617	2818.474	573.189	1913.987	1290.456	1709.127	898.307	1804.084	1791.7	938.798	617.969	1412.088	1160.098	4228.136
ENSG00000028528	SNX1	1922.07	7439	7695.999	2987	2594	2270.001	2457	2069	2647.001	2220.002	8571.999	2355.001	7397.999	8725.999	1762.999	2545.001	3214	2196	1725.001	3785.999	1809.001	1931	7317	2948	2316	785.998	2731.999	3398	3695.999	2137	2083	2060.999	2054	1684.001	8454.001	4487	1246.998	5054.002	3622.002	4424	2802.998	2338	2403.999	2831.999	1202.999	2018	1728	6362
ENSG00000028839	TBPL1	863.74	612.694	855.95	795.988	473.847	230.291	525.205	435.821	423.116	325.484	1278.439	299.13	587.104	1738.672	267.203	440.007	521.433	415.174	432.002	265	394.291	394.547	1421.096	838.496	604.021	146.134	532.001	375.354	458.548	593.017	686.037	390.17	557.826	437.901	1392.091	862	222.612	449.769	363.008	389.544	266.294	473.017	507.77	334.79	343.043	398.944	346.568	1367.423
ENSG00000029153	ARNTL2	4582.95	2055.999	2297	1124.999	648	585	1412	1160.999	947	822.999	1763	489	1613	3225.001	396	755.001	724.999	625	581.999	1227.001	924.999	1114	2010.999	1275.001	817.001	263.999	1168	1434.999	1334	1269	1266	788.999	960	846.999	1814	1385.001	429.001	1643	1467.001	1558.999	562	841	858.001	635.999	284	746	644	1885
ENSG00000029363	BCLAF1	3100.26	19483.54	22593.901	15009.914	13301.566	13001.678	13629.534	11251.582	8344.828	7004.754	29210.235	10469.255	18781.398	34129.209	8689.563	14623.636	17680.879	13778.49	10270.034	9336.875	9727.409	11313.575	37022.641	22310.942	11781.163	6246.909	11835.011	10762.013	11709.925	13595.621	13711.187	15943.439	10297.977	8708.354	33220.102	28846.518	10449.509	16214.147	13078.879	13245.604	13017.511	11898.349	11544.688	15857.609	7734.331	11732.815	9895.77	36270.585
ENSG00000029364	SLC39A9	4085.06	4243	5335	3611.001	1986.999	903.001	2556.999	2161	1791	1541	6226.001	1879	3913.001	7058.999	1099	1679	2532	1243	2088.001	1904	1622.999	1965.001	8454.999	3621.001	2793	795	2546	2506.001	2521.999	2569.001	2592	1455.999	2249	1964.999	7482	5197.999	1253.001	3649	3058.001	3313	1821.999	2638	2494.001	1672	1540	2416	2114	6514.001
ENSG00000029534	ANK1	5463.78	42	106	774.997	390.566	54	25	13	17	28	162.999	40.001	82	190.72	72	84	259	36	273	27	22	29	2753.013	4116.52	2027.4	414.67	2982.007	3157.224	2002.643	954.818	962	1147.57	644.001	578.7	61	124	36.222	40.138	16	17	57.001	13	14	32.999	188.529	6	7	3246
ENSG00000029559	IBSP	1364.99	0	0	3	0	2	0	0	0	0	0	0	0	0	8	18	0	3	1	0	0	0	0	0	0	3	0	0	0	0	0	0	0	0	0	0	13	0	0	0	0	0	0	0	11	0	0	0
ENSG00000029639	TFB1M	1258.58	1018.566	1179.691	533.863	279.33	211.855	473.306	380.283	559.754	482.945	922.512	334.931	777.564	1612.745	182.374	303.653	364.328	228.788	312.909	655.072	361.238	396.071	1119.561	429.077	421.965	109.573	684.599	646.12	584.515	494.949	486.793	229.629	583.313	503.907	1517.667	570.625	171.471	631.533	625.269	803.458	223.171	562.556	614.741	161.072	202.406	346.541	335.829	813.629
ENSG00000029725	RABEP1	3406.04	4481.766	5258.794	4493.966	2223.632	1550.433	3522.275	3031.547	2188.37	1989.591	6565.746	1875.633	4173.829	10668.98	1325.045	2126.086	2862.208	1436.125	2643.69	2110.282	2471.014	2958.372	6991.692	3588.76	3304.044	940.689	2502.323	2462.691	2442.367	3378.447	3635.891	1415.076	2809.8	2313.769	10964.497	4809.955	1505.269	3485.979	2908.894	3035.122	1976.099	3918.563	3794.536	1692.789	1966.438	3039.136	2730.532	6302.687
ENSG00000029993	HMGB3	1331.13	676	1330.863	2018.997	1026	887.982	1484.994	1237.001	632.999	569	2215.987	635	939.999	3159.996	732	1097	1415	1333.99	1131.001	244	916.999	1038.958	3456.001	2371.999	1848	652.992	1049	642	974	2008.999	1970.994	1270	1503.995	1192.991	4390.992	2386	682.999	1148	1070	782.986	862.982	1665	1586.96	1115	1399.999	1581.992	1365.989	3380.999
ENSG00000030066	NUP160	4393.84	3103	3392.001	3732.999	1718.001	966.002	2974.001	2519.999	2722.001	2305.001	5237.999	1694	3382	8913.001	763	979	2281	935.001	1600.999	2093	2279.999	2629	6246.999	3650.001	3402.999	528.999	2425.999	2705	2591	3517	3625.001	1559	3072.001	2551.999	11231.002	5139.999	877	4326.999	3295.001	3789	1971.001	4180.001	4158	1652.002	2062.001	3483	3008.999	5962.999
ENSG00000030110	BAK1	1961.99	1529.629	2168.477	798.924	506.021	360.005	693.476	493.74	356.342	283.667	1559.603	378.676	1276.774	1865.416	496.954	483.268	490.937	437	371.081	767.8	389.128	450.511	1933.939	619	828.981	143	883.583	820.634	731.608	600.928	579.467	481.821	552.764	457.67	1783.96	1382.021	195	1241.141	1131.887	1260.528	1138	725.784	661.804	856.012	319	584.553	534.668	1641.042
ENSG00000030304	MUSK	3928.07	0	0	4	5	6	1	2	5	2	2	0	0	3	26	40	0	13	6	0	6	2	0	5	0	23	0	0	0	2	1	0	2	0	5	2	104	1	1	0	5	0	0	3	13	0	2	0
ENSG00000030419	IKZF2	5632.46	4796.999	4564.02	1616.584	2439	2081.015	1584.355	1283.257	2013.613	1704.109	8530.105	3258.51	3463.917	4970.934	2883.881	3317.61	3115.238	2472.182	1128.263	2905.215	1113.164	1336.043	15479.756	5651.958	1658.864	1997	3840.054	4239.336	4936.661	2578.66	2629.005	2373.27	2466.04	2192.483	2340.657	2148	939	1609.989	797.001	1499.999	1110.018	650.994	586.007	569.011	1681.999	735.999	658.045	9107.791
ENSG00000030582	GRN	1581.37	8142.001	8899	3347.999	1415.002	504.001	1254.999	1093	1061.999	888.003	5380.999	1509.999	4675.999	6779.999	878.001	1520	1597.999	1051.999	1914.999	1904	533	652	5717	1375.001	2546.002	291	1468	1827.999	2150.001	735	740	720.999	987.999	777.001	7101.002	4682.999	590.001	3554	2234	3138.999	2096.999	1573.001	1513.999	1622.001	1164	1127.998	991	4568.001
ENSG00000031003	FAM13B	3645.95	6148.21	5984.655	3259.004	3060.958	3666.819	2301.036	1953.045	2022.443	1816.576	6547.824	2159.147	4627.266	6768.884	1954.513	2544.333	3213.271	3782.726	1783.64	3465.068	1587.279	1942.17	6319.127	3772.755	2283.883	892.001	2670.753	3394.897	2570.944	2167.665	2062.801	4356.417	2004.42	1660.057	6277.905	4170.858	1208.059	3092.667	2441.919	3414.295	2289.023	1825.284	1830.646	3424.898	1438.999	1729.908	1575.219	6723.836
ENSG00000031081	ARHGAP31	9098.99	1732	1476	1197	399	296	534	406	372	344	1833	460	1160	2775	273	395	321	300	501	716	310	381	1351	228	747	130	310	633	504	244	262	201	216	158	748	818	155	452	278	424	389	243	238	239	407	316	275	1095
ENSG00000031691	CENPQ	1532.99	253	281	494	72	36	460	341	250	225	387	76	156	813	41	61	111	29	218	107	233	253	350	263	305	41	140	166	162	520	514	75	412	368	1074	328	60	296	181	282	57	484	454	73	366	384	329	292
ENSG00000031698	SARS1	1620.79	2593	3339	3325	1222	630.001	1937.001	1672.001	1301.999	1082	3448	952.999	2562	6649	837	1132.999	1324	846.999	2175	957	1218.999	1431.001	4182.999	2369	3253	641.001	1712.999	1560	1456.999	2062.999	1990.001	877	1875	1678.001	6037	2847	906	1957.999	1727.001	1926.999	1126	2041	1931	922.001	1286.999	1709.999	1515.999	4236.001
ENSG00000031823	RANBP3	1537.21	3192.998	3364.001	2607	1332	746.002	1548.999	1300.001	1005.999	846	4030.002	1206.001	3050.001	6693.998	748.999	1050.999	1575	1049.001	1616.002	1289.998	977	1139	4742.001	1465	2294.999	240.999	1122	1154.999	1314.001	1307	1363	787.999	1156	987.002	6475.002	2150.999	400.001	1862.999	1186.998	1517.999	856.999	1580	1569.001	1129.001	706.001	1350	1167	4197.003
ENSG00000032219	ARID4A	3882.34	5047	5558	2000	1712.001	2909.001	1187	1060	1280	1078	4524.001	1371.001	3832.001	3581	1683	2636.001	1730	2665.001	1441.001	2439	859.999	991.999	3779.999	1797.001	1223	853	1824.999	2010	1923.999	928.001	875.001	2994.999	1081.999	891.001	4370.001	3203.001	1317	2469.998	2068	2590.001	2604	943	944.998	4234	970.998	986	838.001	3513.999
ENSG00000032389	EIPR1	1373.38	1107.001	1388.999	1402	711	350.001	1022.001	799.001	607	508.001	1967.999	654.001	1317.001	2991	341	550.999	819	533	688	528	620	719	2980.999	1181.999	1362	190	813.999	731.001	784.999	949.001	898.999	527.999	791	657	2923	1570.998	343.001	1113.001	972.001	1112	783	966	987.001	601.999	544.001	838	663	2632
ENSG00000032444	PNPLA6	3059.6	8140.001	8864.002	1964.002	1727	642.002	1141.001	1025	924.999	722.898	6312.998	1699	5977.002	5451	1241.117	1568	2090.999	1655	1216.001	2326.68	714.657	804.999	6794	1749	1958.999	211.002	1743.043	1785.002	2034.001	800.001	771	1004	988.33	826	4614.998	2253.999	258	2908.001	1705.001	1838	1079.001	1002	1042.001	1202.998	341	736.999	603	6003.999
ENSG00000032742	IFT88	2000.73	1176	1731	810.001	518.001	378.001	631	517	471	432	1271.998	501	991	1590.002	385	637.999	639	424.999	365	586	378	426	1347	666.001	464	207	756.999	599	514	488.999	462	418	470.001	420.001	1375.001	887.001	277.999	745	793	666	396.001	452	411.999	360.999	301.001	392.001	306	1137.001
ENSG00000033011	ALG1	1633.64	1025.596	1289.079	942.008	448.77	126.056	780.438	656.807	574.389	480.089	1585.526	413.926	888.003	3221.308	110.107	362.969	587.939	153.483	454.763	441.53	553.79	642.237	1671.741	792.349	697.968	127.942	474.16	507.264	498.62	732.867	735.407	189.54	705.431	534.289	2382.058	1055.586	181.219	961.265	676.691	758.167	278.98	958.023	978.959	256.743	258.202	650.311	557.88	1645.164
ENSG00000033030	ZCCHC8	2610.58	4265.002	4329	2320.001	1256.999	1614	1519	1266	971	874	3200.999	1091.999	2976	4177.999	1208.001	2041.998	1351.999	1650.999	1283.998	1843	943.001	1172.999	3857.999	1322.001	1758.001	676.998	1747	1759	1694.999	1476.001	1461.001	1362.998	1037	958	4236.001	2071.001	1224.999	2061.998	1823	2260.998	1508.999	1444.999	1358	1734	1117	1428.002	1242	3204
ENSG00000033050	ABCF2	3553.14	1844.128	1771.228	1738.869	997.711	430.098	1509.984	1353.824	839.711	690.352	2670.634	670.763	1599.429	5171.196	532.785	707.626	1329.933	654.906	841.53	719.077	1102.943	1270.067	3439.56	1717.453	1658.141	275.799	960.754	860.974	989.622	1626.489	1677.534	489.601	1259.104	983.937	4393.215	2384.944	416.371	1495.988	1357.411	1380.24	893.092	1940.257	1759.764	677.826	659.33	1467.094	1261.642	3173.745
ENSG00000033100	CHPF2	2946.99	16169.091	16969.825	3961.543	4664.941	2913.672	3039.274	2592.886	2300.879	1954.835	13682.078	3779.848	10314.897	13581.56	3728.73	3819.167	5495.819	5074.37	1891.906	4948.22	2005.648	2291.48	15514.541	4106.576	2764.431	533.562	3756.907	4127.123	4247.361	1991.788	2053.828	2426.038	2129.272	1796.431	9543.777	5361.533	700.054	4409.601	3417.613	4202.389	2248.574	2639.739	2539.124	2579.471	652.529	1738.786	1467.683	11566.282
ENSG00000033122	LRRC7	5081.4	14	33	30.001	37	58	25	6	16	23	121	27.001	45	37	63	205	24	38	63	17	15	29	90	67.999	34	119	59	77.001	48	63.001	55	94	59	44	54	26	258	21	9	15	45	17	13	75.001	98	26	25	130.001
ENSG00000033170	FUT8	2374.33	1552.777	1745.342	1683.556	969.248	649.297	1273.957	1088.164	1035.872	856.909	2557.68	794.556	1242.822	3746.895	562.333	871.708	1049.875	637.161	905.623	743.687	802.154	930.728	3111.19	1360.998	1273.204	327.26	1122.247	1127.272	985.939	1288.808	1224.55	743.958	1064.71	942.434	2391.641	1278.81	408.305	1230.16	1089.969	1057.967	619.282	965.552	948.856	653.144	498.111	714.059	604.356	2296.63
ENSG00000033178	UBA6	3185.24	5775.999	6665.999	4387.999	3166	4116	3876	3286.999	2956.001	2413	7579	2443	5273	8782.001	2184	3111	3459	3053.001	2366.001	3573	2535	3004	9315	4679	3104	1009	3843	3834	3497	3774	3789.999	4558	3237	2659.001	11404	6372	1941.001	4804	4657.001	4565.001	4091	3643	3594	5502	2784	3786.998	3168	6998
ENSG00000033327	GAB2	5315.98	11275	9113.999	3116	4405	7261	1490.001	1258	1386	1177	10849.999	3576	6710	5548.001	4079.999	5505.999	4829.993	10669.986	2403	3810.001	1092	1206	12166	4532	2655	1464	2142	3413	2964	1158.001	1108	6496.958	1074	944.001	9230	9529.995	1975	3467	2678	3621	4610	1557.999	1591	9384	1947	1646.999	1424	8980
ENSG00000033627	ATP6V0A1	2965.99	5382.062	5152.001	1613.002	1063.998	1416	932	790.001	1298.998	1070	2684.001	911.001	2965.001	3722.999	923	1178.002	1041.999	1073	891	2272.999	775.001	912.001	2730.999	812.001	973.001	374	1723	1939	1617.999	733.002	744.001	923	793	667	1473.002	808.999	334	1254.002	1149	1542	920.999	436.003	453.998	539.001	269.998	323.998	274	2528.341
ENSG00000033800	PIAS1	3693.54	5927.766	6602.771	2382.986	2086.207	2623.214	2004.57	1720.299	2148.001	1801.553	6495.081	2088.932	5237.375	6917.261	1406.555	2519.853	2645.266	2696.321	1846.747	2763.81	1500.964	1816.732	6576.195	2333.903	1625.06	891.618	2115.436	2713.338	2707.433	1774.012	1686.647	2870.495	1580.418	1322.751	7057.499	4025.15	1456.169	3612.121	2730.144	3323.446	2135.686	1850.41	1915.252	3049.19	1211.692	1697.869	1401.148	5627.746
ENSG00000033867	SLC4A7	5036.11	3215	3456.001	1537.998	1219	1277.001	1587.002	1308	1251	1022	3226.002	1192	3110.001	4565	944	1249	1487.999	985	870	2188	1388.002	1585	4254	1955	1248	459.001	1989	2059.999	1826.001	1879	1876.001	1625	1630	1296	6662	2990.001	950.001	2444.001	2244.999	3058.001	2094.001	2032.999	2053.999	2082.002	1188.001	2084.001	1766.999	3232
ENSG00000034053	APBA2	2722.6	15	63	579	56.999	13	121	121	90	69	82.001	42	33	1098.001	44	51	80	45.999	405	7	136	174.001	518	417.999	1083	65.999	242	131	132	448	431	107	491.001	417	153	35.999	26	12	9	9	24.999	163	162.999	15	38	55.999	54.001	720.001
ENSG00000034152	MAP2K3	1750.46	1536.999	2304.999	563	841	615.001	395	301	486.999	403	1528.999	494	1877	1547.999	733	887.445	845	742.001	278.001	914	304.002	334.001	1582	804	498.999	170.001	753.999	699	785.999	305	327.001	802	305	262.001	2229.001	1811	188	1823.998	976.999	1057.999	1349	523	550	1367	242.999	452	379.998	1730
ENSG00000034239	CLXN	906.45	2	0	5	3	1	1	1	2	2	0	0	0	2	6	48	0	5	4	0	0	0	0	2	0	4	0	1	0	0	0	2	1	0	0	7	21	0	0	0	1	0	0	1	6	0	0	0
ENSG00000034510	TMSB10	255.084	17215	24224	13242	5945	4391	5595	4663	4819	4071	21006	6421	18592	27264	5008	9363	7357	8337	8340	5314	3618	4138	28856	10778	13363	3640	7957	7900	7822	5603	5530	8443	6167	5219	52431	21091	5595	13496	11900	13122	11105	10836	10659	11773	10755	9612	8167	26486
ENSG00000034533	ASTE1	2171.92	1051.146	1166.388	721.03	268.618	157.675	685.319	569.448	517.654	410.933	1089.904	283.517	779.561	2136.248	103.206	186.48	300.554	164.943	405.734	339.929	362.414	441.275	933.271	343.066	533.129	66.696	383.976	427.117	357.755	531.631	557.948	264.767	502.907	441.847	1603.628	540.477	109.237	534.79	476.127	560.978	92.412	582.024	613.256	237.671	273.653	473.814	432.777	827.768
ENSG00000034677	RNF19A	3171.66	6876.851	6772.844	2236.959	3024.981	3734.885	1642.891	1459.001	1529.786	1266.647	6629	2476.723	5181.638	4464.605	3570.986	5062.554	3045.954	4460.953	1428.769	3363	1246	1409.999	8213.982	2608.973	1280.001	1277.82	2679.965	3299.059	2769.243	1193.84	1236.255	3522.812	1277.001	1059.001	5745.624	3808.873	1703.336	3233.845	2940.959	3807.911	3454.482	1321	1322.999	3514.761	1219.916	1505.81	1180.999	5872.888
ENSG00000034693	PEX3	2037.9	1094.949	1071.718	494.001	361.454	149.677	532.89	417.76	357.001	346.999	1315.639	343	1019.964	1300.8	155.967	264	572.883	195.951	278	546.981	353.848	369	1220.013	634.583	342.994	92	525	597.394	496.402	431	386	163.94	396	313	1240	855.31	239.928	672.868	612	698.882	254.799	453	453	241.372	206.001	404.769	320	1133.138
ENSG00000034713	GABARAPL2	779.409	2175	2413	1418	1220.001	1066	914.001	781.001	817	783	2528.999	945	1771.999	2467.001	970	1454.001	1221.001	1294.999	758	939	519	592	3162	1301.001	1053	386	823	993	1133	740	759.999	913	757	682	2330	1849	498	1198	918.001	1000.001	927	688	699	885	695.999	685	633	2450
ENSG00000034971	MYOC	1891.99	1	0	0	0	1	2	0	0	0	0	0	7	0	0	15	2	2	0	0	0	0	0	3	0	3	6	1	1	0	0	3	3	1	0	0	9	3	0	0	0	0	0	2	1	0	0	0
ENSG00000035115	SH3YL1	1524.79	2165.571	2145.575	791.999	780.684	676.002	861.999	720.612	1026.364	911.698	2901.989	695.815	1947.578	3423.209	675	893.718	1072.921	683.178	401.001	1166.999	719	859.001	2062.558	710.976	518.046	277	797.796	973.998	942.519	528.001	590	521.001	597.067	489	2140.395	1182.998	420	1216	878	1160.879	624.999	670.34	673.23	535.849	285	486.999	448.998	1857.535
ENSG00000035141	FAM136A	1731.59	2889	3200	2339.001	1280.001	803.278	1899.961	1603.001	1150.001	960	3448.949	988	2486.001	6027.955	909	1504	1634.999	1090	1246	1114	1249	1453.001	4389.833	2551	1636.999	591	1405	1461.999	1373	1974.001	1968.001	1129	1356	1127.999	3733.001	3115.001	911	2023.999	1446.999	1781.001	1119	2187	2174.999	1094	702	1635.996	1449	4123
ENSG00000035403	VCL	5274.84	9074.36	8536.354	4213.733	3934.691	1715.633	1988.58	1708.122	1754.478	1467.971	5747.884	1887.539	7803.813	8825.026	1342.82	2098.285	2930.529	1875.47	2441.751	4319.752	1841.182	2041.132	9204.486	4687.774	3335.138	885.98	3545.983	4482.937	3792.477	2138.594	2099.921	2634.595	2299.301	2006.246	14617.045	6234.257	1657.552	5115.347	3583.313	4290.548	2867.216	3052.797	2918.233	2768.617	1984.633	2985.754	2565.654	8722.347
ENSG00000035499	DEPDC1B	1911.05	287	442.653	1804	165	88	733.979	652.999	424	379.999	474	161.001	367.999	1951	76	110	178	97	605.001	194	387.001	482	800	602	1439	91.001	546	503	400.001	1592.999	1550.995	154	1057	898	3604.001	570	131	584.001	598	635	135	1474	1531	141.999	1442.001	1225.999	1091	879.999
ENSG00000035664	DAPK2	2841.26	110	130	230	37	10	63.999	58	68	60.999	54.001	13	168	623	56	107	34	23	120.999	57	28.999	54	54	76	133	61	50.001	83	114.999	42	31	20	106.999	110	109	130	160.001	139	62	113.999	49	40.999	35.999	35.999	76	19	18.001	99.999
ENSG00000035681	NSMAF	2179.18	4893.001	5126.001	2965.001	2241	1623.001	2215.999	1747	1611.001	1417.999	6344	2118.001	4393	7000	1511.001	2222.999	2859	1921	1895	2227	1580.999	1904	8256.999	3899.999	2796.999	1030.001	2844.997	2902	2838.999	2663.002	2472	2143	2416	2118	7267.001	4658.001	1465.999	3465	2925.999	3366.999	1987.001	2521	2399.999	2096.001	1265.999	1962	1619.999	6879.001
ENSG00000035687	ADSS2	2190.47	2367	2701	2747	1548	981.001	2564.995	2102.976	1573.999	1356.99	4031	1127.001	2012	6345	876	1235.965	1920	1222.998	1281	1134	1666.995	1900	4694	2740	1955	463	1312.001	1438	1376	2385.998	2341	1120.991	2181.987	1845.989	6587.999	3834	1044	2200.998	1606	2077	1397.979	2544.978	2550.963	1397.988	1120.983	2088.001	1789.999	4414
ENSG00000035720	STAP1	1414.08	1776	2399	1688	812	698	1593	1268	1177	1004	2536	836	1415	3886	564	1379	1013	795	957	474	789	894	2748	986	733	398	650	378	476	902	878	584	912	766	2687	1197	525	574	631	385	513	687	701	538	460	635	502	1979
ENSG00000035862	TIMP2	3443.99	6096.734	7812.726	2258	1793.536	1444.597	1529.001	1300.23	1424.541	1194.509	4541.293	1445.491	4498.616	6294.044	1034.963	1811.542	2328.312	1853	1210	2346.225	982.707	1100	4629.541	1558.363	1043	336	1342.999	1731.947	1478.474	908	912.637	1329.911	813.706	736.856	3825.602	4125	582	2814.813	2359.94	2415	1605.93	1141.1	1054.78	2071.574	546	739.713	681.001	4213.7
ENSG00000035928	RFC1	4064.54	4806	5927.001	5946	2230.999	2001.999	4646.999	3797	2935	2534	7366	2148.999	4620	12677.999	1523	2870.999	2631	2079	2943.999	2055.999	2847	3360.999	8563	3635	4533.999	1165	2595	2715.999	2784.001	4217.001	4018.001	2217	3578.001	3114.999	13812.001	6041.001	2217.001	4584.999	3789	4001.998	2499.001	4512	4491.001	2863	2573	3652.998	3185	7195
ENSG00000036054	TBC1D23	3206.99	2964.999	2716.001	1402	918	763.999	1181	997.999	1100	939	2941.001	899.999	2322	3323	495.999	726	1084	791.001	850.999	1289	752.001	864	3411	1775.999	1025	316	1482.001	1622	1406	1129	1147.999	1189.001	1196.999	1029	3453	2035.001	458	1637	1297	1842.999	722.999	985	1036	1115	726	873.999	720	2557
ENSG00000036257	CUL3	2592.56	3858.398	4377.741	2477.107	2110.46	3131.724	2495.385	2071.7	1749.788	1509.223	5315.063	1749.735	3998.95	7228.904	1252.196	2217.957	2009.073	2712.579	1363.263	2074.385	1698.718	2078.564	5570.119	2961.44	1983.761	932.617	2196.296	2161.13	2340.784	2399.114	2467.559	3340.641	2066.759	1668.63	7333.486	3975.808	1426.955	3332.456	2478.429	2808.066	2102.907	2617.392	2715.989	3313.192	1444.818	2371	2070.413	5460.164
ENSG00000036448	MYOM2	717.032	84.999	203.999	197	34	19	93.999	54.999	87	71.001	119	57	81.001	231	28	50.001	27.001	19	182	37	49	87	176	48	152	33	71	38	41.999	78	73	15	98	68	3934.999	149.001	76.001	136	166	99	47	370	324	44	315.001	463	428	158
ENSG00000036473	OTC	943.103	0	0	1	5	1	0	0	0	0	0	0	0	3	0	3	1	0	0	1	0	0	0	0	0	1	2	0	0	0	0	0	0	0	0	1	1	0	1	0	2	0	1	0	4	1	0	0
ENSG00000036530	CYP46A1	6400.99	1	0	32	4	2	6	5	11	10	0	0	3	90.999	11	88	0	16	38	2	8	6	4	3	17	31	0	0	0	2	0	0	3	6	114	14	146	5	1	3	10	19	11	22	23	7	9	0
ENSG00000036549	ZZZ3	3467.32	5091	6121.001	4930.002	2579	1597.999	4145.001	3528.999	2858	2540	8586	2692	4615.001	11131	1614.999	2745	3223	1865.001	2832	2795.999	2777	3343	8898	3847.001	3433.999	1123	2977.999	3137.001	2905	3609.999	3591.001	1823	2926	2418.999	9171	4330.999	1727	3421.999	2947.001	3967	1864	3288	3323.001	1841	1895.001	2886	2580.999	7232
ENSG00000036565	SLC18A1	700.138	0	12	24	6	0	14	7	16	19	5	2	5	40	8	12	0	0	9	1	5	5	4	3	3	9	1	0	3	5	2	0	9	1	1	4	9	4	0	3	3	9	2	2	13	4	2	0
ENSG00000036672	USP2	2694.99	95	58	58.467	24.896	9	22	16	13.177	16.999	55.786	18	26	63	3	37	15.092	2.561	29	25	10	8	48	7	36.918	12	24	22	23	36.999	21	6.001	18	9	42	19	27	36	27	25.436	8	17	20	0	25	14	19	44
ENSG00000036828	CASR	2249.98	1	0	0	6	13	0	2	0	0	0	0	0	0	15	86	0	1	15	0	0	3	6	4	1	39	1	2	2	2	1	2	0	1	1	1	113	4	0	2	4	2	0	7	43	0	0	0
ENSG00000037042	TUBG2	1396.83	1351.42	1181.26	305.52	155.686	127.184	126.939	135.683	169.884	125.32	811.763	209.671	727.298	665.253	197.278	272.309	230.001	192.503	208.659	376.437	95.486	89.192	528.742	81.393	143.305	40.577	187.306	227.329	138.355	67.939	66.384	57.409	69.14	76.888	424.495	151.152	68.727	215.961	234.53	270.651	85.276	69.268	68.974	66.381	59.679	50.972	39.302	588.517
ENSG00000037241	RPL26L1	503.527	229.294	305.761	581.797	204.78	162.43	338.909	316.763	201	153.587	485.121	172.376	243.884	1058.71	149.911	177.31	238.969	189.806	209.984	78.579	230.486	280.793	748.752	426.977	478.001	112.948	219.982	212.916	216.908	409.475	417.47	239.22	337.575	260.826	967.84	660.91	187.938	415.037	390.923	311.745	301.757	545	534.744	226.762	260.089	393.956	337.855	679.016
ENSG00000037280	FLT4	5624.99	111	500.71	4642.999	214	58	1031.999	823	692	550	448.001	101	93.999	9598	82	198.999	137	99	1532	11.001	564.999	642	343.999	27	2257	12	24	15	14	275	260	21	535	437.999	270	22	18	10	6	2	10	64	57.002	9	300	39	33	232
ENSG00000037474	NSUN2	2524.78	2734.999	4106.001	3318	1543.999	788.001	2733.991	2211.998	1479	1271.001	5085.001	1572	3029.001	10245.99	1112.999	1243.001	2370	940.001	1895	1155	2080.001	2390	5669	3084.999	3104.999	723	1937	1650	1895	2857.001	2796	1030.001	2045.999	1756.001	7510	4244	1105.001	2865.999	2441.999	2391	1455.001	3534.999	3501.999	1203.995	1350	2641.999	2322.998	5701.001
ENSG00000037637	FBXO42	3299.52	3066	3079	1615.001	1750	2602	1125.999	903.999	914.999	794	3984	1331.001	2681	3329	1231.001	1543	1635	2074.001	817	1611.001	750.999	879	4406	1679	1226.001	268	1208.001	1565.999	1407.999	992.001	1013	2365	818	718	3839.999	2485	461	1533.999	1339.999	1777	1893	1012	1059	2886	655	888.001	798	3693.001
ENSG00000037749	MFAP3	3257.54	3329.001	3412	1991	932	298	1678	1373.001	1408.001	1240	3652.001	919	2380	5015	469	869	1128	374	1022	1520	981	1144	3367.001	1590	1179	309	1386.001	1892.999	1399.999	1447	1329.001	351	1378	1097	3651	2186	550	1748	1464.999	2149	437.999	1441.999	1524	417	706.001	1213.001	1016.999	2582
ENSG00000037757	MRI1	1923.7	6903.867	5452.697	1939.706	937.599	450.521	1233	1080.961	1003.001	811.999	4372.003	1353.871	3553.972	3010.377	553.094	798.424	1325	805	1227	2055	783.858	965.762	5185.872	1179.241	1293.614	243	1405.001	2035	1262.999	954	964.999	574.334	1168	955	5773.524	1973.881	431	1820.001	1773.264	2658.349	801.409	749.001	751	791.569	420.218	929.705	782.372	3993.999
ENSG00000037897	METTL1	995.233	135	215.001	574	238.983	64	383	318	185.999	165	698	224	206	1553.999	66.999	150	378	113	332.001	63	248.999	326.999	718.001	485	557.001	63	173.001	195	234	345.999	387.001	130.999	294.001	270	858.999	648	137.001	399	302.999	293.999	116	450.999	436	147.001	170	291	276	940
ENSG00000037965	HOXC8	2208.99	0	0	0	11	3	0	0	0	1	0	0	0	0	15	21	0	6	6	0	0	1	0	8	0	18	0	0	1	0	0	1	0	0	0	1	57	0	0	0	1	0	0	1	20	0	0	0
ENSG00000038002	AGA	1179.36	555	1254	423	415.999	218	423	306.001	258.001	253.999	1100	271.999	687	1226	180.999	488.001	444	277	239.999	195.001	224	293	1011	721.001	327	151	488.999	268	313	345.001	384	281	311	272	1065.001	976	279	507.999	579	432.999	218	412	413	378	229	327	280.999	1112
ENSG00000038210	PI4K2B	2660.63	1320	1869	1127.872	997	651	1638	1288	1062	940	1877	638	1455	3385	540	615	1061	669	650	704	903	1032	2095	1770	649	273	984	961	1076	1426	1339	792	1220	1100	4486	2362	495	1468.608	1189	1148	697	1578	1657	933	835	1359	1277	2147
ENSG00000038219	BOD1L1	8830.17	13773	13618	6242.001	5088.999	5236.001	3638	3231	4171.999	3579.999	15908	4808	9699.999	12964	3055	4835	6763	4090	4219.001	5840	2898	3484	14129	6661	3959	1924	4371	5072.999	4686	3161	3219	5107	3391	2969.001	14543.001	10070	3226	6056	4650.001	6162	4410.999	3425.001	3391.001	6068	2301	3187	2693.999	12783.999
ENSG00000038274	MAT2B	1821.57	5036	5049.999	2933	1819.002	807.999	2425	2134	2185	1952.001	5850.999	1929	3947.999	7253.999	863	1008.001	2843.999	1248.999	1427.001	2041	1556	1842.999	6897.002	3556	2166.001	403	2165	2668	2459.001	2342.001	2259	1052	2586	2120.001	6782	4742.001	868	3026.998	2473.002	3342.001	1267.999	2208	2156	1172.001	1674.001	2159	1789.999	5453.998
ENSG00000038295	TLL1	3120.3	0	0	16	5	5	0	0	0	0	0	0	0	10	12	22	0	2	11	0	0	2	0	4	0	21	0	0	0	0	0	2	0	0	0	1	51	0	0	0	2	0	0	1	8	0	0	0
ENSG00000038358	EDC4	2658.41	8921.481	9367.472	5305.054	2876.672	1324.082	3536.554	2949.331	2209.732	1846.543	9719.714	2866.96	6529.447	14862.726	1966.906	2520.08	3570.435	2515.275	3011.62	2483.11	2178.758	2685.211	11411.923	3502.73	5141.872	704.322	2519.96	2713.909	2613.689	3069.178	2951.307	1679.532	2733.526	2374.389	14309.95	4992.516	890.142	3990.124	2764.283	3301.545	2005.483	3563.87	3517.122	2034.471	1383.443	2845.14	2432.468	10401.672
ENSG00000038382	TRIO	5636.17	10258.894	13783.411	7568.95	4885.914	4792.941	5388.931	4547.937	4527.969	3901.996	14434.758	4482.967	12419.194	20233.691	3459.017	4186.809	5821.998	4479.744	3712.972	5759.875	3866.986	4604.948	15368.71	4580.982	5482.982	1143	5021.994	5005.924	4794.929	4111.988	4233.994	4354.862	3321.987	2934.99	16276.643	10076.978	1958.978	8077.974	7556.861	8235.977	5320.957	5118.975	5232.983	6844.798	2124.001	3701.987	3183.954	12097.948
ENSG00000038427	VCAN	2460	5	17	37	165.779	29	50	32.999	50.032	48	327	91	712.001	107	47.999	119	31	16	32	7	10	17	374	2249.912	59.001	72	100	15	443	32	30	722.785	30	27	58	12746.522	217	998.194	566.809	498	5562.836	107.999	100	1694.305	108	31	24	520
ENSG00000038532	CLEC16A	5434.56	2759.998	3183.999	1224.999	1130.999	952	803	696.001	807	676.999	2856	1011	2502.999	3424	723	1241	1245.999	943	824	1566	568	657.999	3842.001	1029	1084.001	360.001	1042	1270.001	1222	652.999	670	964.999	533	500.999	3219.999	1698.001	466	1835.001	1099.002	1375	1219.999	824.999	789.001	1252.999	433	689	628	2772
ENSG00000038945	MSR1	1057.02	1	1	24.001	12	5	1	1	2	1	0	1	4	6	19	17	5	7	22	0	3	1	0	13	15	10	1	0	3	1	0	11	1	1	377	359.001	42.001	34	15	15	117	61	62	101.001	489	135	136	2
ENSG00000039068	CDH1	3422.09	4	29	44	26	14	3	5	14	9	56	12	10	26	15	19	27	5	22	0	0	0	62	123.999	114	34	140	598.999	84	112	94.001	26	17.999	25	130	72	38	21	2	10	37	28	24	9	65	7	11	61
ENSG00000039123	MTREX	2568.38	4522.303	4783.98	4422.822	2555.529	2111.079	3667.759	3146.681	2451.718	2109.113	6799.512	2019.676	4344.874	10455.19	1400.563	1897.772	3102.701	2122.301	2184.177	2135.986	2621.354	3098.262	8756.126	5430.137	3360.282	800.841	3134.602	2855.753	2958.681	4100.471	4067.202	3220.564	3568.856	2939.882	10215.194	6171.936	1376.663	4076.711	3470.207	3759.514	2673.075	4198.108	4243.799	3508.226	1996.489	3611.043	3139.294	7591.33
ENSG00000039139	DNAH5	6800.57	328	72	8	51	21	33	34	59.999	56	192.999	61	84	187	51	114	47	22	12	101	24	33	138	54	3	43	13	81.999	50	19.999	20	9	21	16	0	45	124	29	7	45	18	16	7	7	30	9	4	168
ENSG00000039319	ZFYVE16	4405.38	4710.763	4515.576	2035.676	1129.954	718.186	1492.32	1278.434	1398.867	1247.744	3929.769	1174.521	3166.943	4073.228	904.059	973.51	1377.762	677.154	1051.062	2577.736	926.98	1072.396	3323.34	1244.126	1052.31	348.217	1741.485	2281.296	1491.766	994.897	910.852	577.986	1020.193	873.426	3069.379	2109.861	624.299	1729.047	1720.558	2411.222	1040.179	931.977	863.156	816.992	972.001	860.953	776.601	2620.637
ENSG00000039523	RIPOR1	1402.89	2613.001	3675.92	460.958	477.001	293	249.428	152.384	593.999	569.999	1571	503.999	2112.982	1426.854	155	393	463	314.943	282.999	1228.504	221.001	305.999	1288.001	142.999	340.999	88	387.999	560	423.002	118	108.13	228.001	108	96.001	772.999	510.001	188	1114.001	385	474	390	143.227	136	524	200.999	166.001	126.382	774
ENSG00000039537	C6	607.164	0	0	0	5	0	0	0	0	0	0	0	0	0	0	6	0	0	3	0	0	0	0	1	1	16	0	0	0	0	0	0	1	0	0	0	10	0	0	0	0	0	0	0	6	0	0	0
ENSG00000039560	RAI14	4777.99	485	795.002	433	105	63	444.999	357	309.001	250	288	138	249.999	1134.001	46	135	98	39	219.999	111	177	237	296	27	186	50	72	76	76	137	146	17	93	109	807	67	63	84	97	79.001	29	146	137	30	129	124	91.999	158
ENSG00000039600	SOX30	1457.99	100	65	19	22	6	22	8	15	14	57	13	22	32	15	73	34	13	17	7	3	8	55	9	14	15	9	8	5	1	6	2	6	10	41	13	23	11	2	7	5	2	8	7	21	3	1.123	89
ENSG00000039650	PNKP	1062.58	4258.203	4463.1	1860.873	1193.116	566.743	1235.272	952.739	884.343	710.418	4130.042	1176.37	2948.644	5295.348	830.944	1105.447	1674.646	998.487	991.002	1378.254	726.559	881.194	4094.434	1056.891	1409.355	273.417	1254.151	1245.876	1232.701	831.116	788.378	578.04	820.483	710.246	4563.296	1662.318	279.416	1655.108	1188.194	1485.679	644.637	1017.56	1064.645	743.727	324.129	724.287	616.517	3737.859
ENSG00000039987	BEST2	1699.99	15	4	5	5	0	6	6	0	1	10	1	17	30	0	17	7	2	3	4	5	5	17	0	0	4	0	4	3	2	3	1	1	2	11	0	3	6	0	3	2	3	5	2	3	2	0	4
ENSG00000040199	PHLPP2	7431.79	2011.944	1585.196	486	615.437	469	580.401	498.966	384.001	365.339	1412	495.23	815	1292.487	439	533.995	662.001	582	272.571	875.735	364	441.949	1673.952	706	403.999	210	616.084	898.376	694.613	462.829	459.318	393.874	313.166	267	970.999	722.612	315	549.999	487.001	588	345.961	298.714	346	347.939	243	344.164	325.741	1280.455
ENSG00000040275	SPDL1	2004.53	571	582.999	1465.999	212	90.001	852	726	495	416	841.002	249	432.999	2128.999	116.999	184.999	267.999	105	516.001	208.999	472.999	542	892	580.001	1154	105.999	367	422.999	396.001	1332.001	1277.002	131.001	904.001	764	3412	681	208.001	607	582	598.001	177	1336	1282	126.999	1123	1208.001	970	887
ENSG00000040341	STAU2	2058.17	2695	2905.171	2647.14	1185	619.001	1912.021	1646.656	1546.999	1283.165	3347	1159.689	2110.833	5410.178	774.999	1064.999	1384.998	719.581	1734.625	1397.999	1219.294	1405.78	4557.326	1948.054	1807.995	487.459	1460.272	1810.968	1389.999	1735.388	1659.183	904.928	1590.201	1299	5160.001	2545.044	912	1859	1783.293	2037.001	1249.41	1780.546	1621.324	849	1291.802	1534.999	1291.336	3474.789
ENSG00000040487	SLC66A1	1436.04	1171.001	1036.001	509	288	220.001	309	233.001	262	249	735	262	767	1383	213	176	337.001	231	292	377	169	205	840	153	285	35	184	287	274	122.001	154	146	173	182	947	359	51.999	391	245	319	200.999	269	261	203.001	89	185.001	129.001	575.001
ENSG00000040531	CTNS	2328.22	1468.129	1348.906	798.761	452.302	146.974	466.39	415.383	300.471	271.914	1366.764	433.791	1029.529	1889.955	214.672	337.034	439.38	269.301	392.011	488.447	326.235	419.568	1562.251	540.484	690.822	107.365	473.251	516.67	554.796	422.82	382.477	167.502	404.125	351.523	1301.587	639.727	131.727	691.603	465.001	547.191	260.486	395.015	419.664	220.307	167.672	308.796	284.705	1340.538
ENSG00000040608	RTN4R	464.26	214	161	261	87	2	110	88	161	103	558	117.999	135	963	24	105	151	19	162	78.999	74	89	685	53	192	5	47	53	89	58	56	7	188	179	4090	249	10	235	54	97	60	387	369	40	34	171	168	447
ENSG00000040633	PHF23	1606.98	1557	1840	1919	691.999	521	1114.999	927.001	715	600.001	2095	639	1509	4120	549	698	825	693	1163.999	544	708	811	2532.001	1012.001	1507	299	778	804	863	1006.001	965.001	384	952.999	731	3287	1467.001	323.999	1051.998	916	1013.999	454	1130.001	1014.001	482	694	859	675	2161
ENSG00000040731	CDH10	3151.84	0	0	0	2	2	1	2	0	1	0	0	5	9	1	17	0	5	0	0	1	0	0	12	3	6	11	3	0	1	0	10	0	1	0	0	17	0	0	0	1	0	0	0	10	0	0	15
ENSG00000040933	INPP4A	4762.54	5459.998	5540	1806	1488	1114	1237.001	1054	1153	987	4614.001	1551.001	4543	3964	1155.999	1491	1961.999	1154	1053	2501	880.998	1069	4717	1473	1323.999	389	1653.001	2022	1698.001	999.002	999	779.999	924	741.999	4524	3191	692	2599.001	2040.001	2554.998	1439.001	1245	1250.001	1112.001	866	1199.998	1041.002	3686.999
ENSG00000041353	RAB27B	6794.99	6522	11148.267	1758	2345	1582	3971	3336	3624.1	3242	6997	1943	11741.519	7649	835	1718	1380	1431	1061	3051	1578.001	1895	5400	1174	411	417	2142	2379	2803	1237	1234	740	1563	1259	1062	954	566	3492	1859	2080	483	238	224	544	75	234	186	3431.999
ENSG00000041357	PSMA4	684.533	3352.998	4658	4629.999	2246	917.001	3859.999	3146.001	2235	1853	5743	1834	3958	10130	1105.001	1773	3157.999	1301	2219	1506.997	2535.998	2903.999	7778.999	4923	3748	979	2657.002	2292.999	2492	3916.998	4079.999	1779	3199	2841.002	10949.999	7064.001	1805	4370.001	3774	3793	2156.999	4716.002	4656.999	1964.999	2540	3703.001	3293.999	6942.002
ENSG00000041515	MYO16	4792.86	3	0	10	6	2	2	3	3	3	5	0	2	42	6	26	4	3	7	1	3	8	18	15	40	8	20	29	7	17	15	5	13	10	39	2	19	3	2	2	1	11	14	4	14	10	10	10
ENSG00000041802	LSG1	2283.59	3813.001	3178	3673.999	1945	2236	3067.999	2669	1697	1418.001	5654.001	1949	2877	8857.873	1501	1497.999	2551.001	2657	1690	1622	2142.999	2588	6831	2819.001	2973	725.001	1636	2105.999	1694.999	2625	2665	1834.999	1827.001	1523	5702	3606.001	1226	2019	1623.001	2590	1428	2547	2491	1892	1156.999	2254	1975	5894
ENSG00000041880	PARP3	1907.91	2242	2557	444.002	362	216.001	278.999	205	189	170.999	1102	315	2015.001	1018.999	245	491.001	420.001	295.001	292	660	148.001	167	1407.999	307.999	269	140	530	638	607	139	153	193	140	90	464.999	450.001	144.999	894	670	693.001	211	188	195	207.999	67	102.001	93	899
ENSG00000041982	TNC	3215.44	95	85	31.03	16	21	34	20	75.999	50	42	5	72	206	32	61	28	26	22	83	31.196	34	10	2	13	20	6	22	19	9	7	10	9	14	83	8	42	12	23	33	5	3	7	11	18	6	7	17
ENSG00000041988	THAP3	1131.18	1054.777	978.349	808.631	260.011	116.798	369.206	323.491	312.83	276.737	1152.328	286.188	771.157	1611.952	214.575	307.234	406.267	254.637	397.383	375.069	255.531	304.088	918.33	391.719	697.66	66.809	401.257	396.654	423.617	417.986	417.371	209.862	359.83	305.102	1571.646	505.187	105.62	517.749	385.594	487.439	264.412	542.038	485.723	240.024	133.126	317.429	301.881	1138.295
ENSG00000042062	RIPOR3	2593.79	1435.999	1454	1571.001	2175	1166.999	778.999	724	726.999	611.999	5577.001	1476	697	2954	1392.999	995	2341	1700	714	430	580.999	747.999	4966	2305	2317.999	310	1787	1640	1713	1437	1430	999.999	1357	1128.999	166	293	39	148.001	71	100	379.001	51	51	352.999	74	73.999	42	5152
ENSG00000042088	TDP1	2021.43	1404	1582	2035.999	595	388.001	1254.001	1060.001	708.001	603	1865	528.003	1182.999	3531.999	389	512	915.001	519.999	1028.001	542.999	819	992.001	2174	1670	1640.999	276	1043.001	1010.999	909.999	1620.999	1709	614.999	1266.999	1045.999	4657.001	2050	466	1454.999	1337.999	1315.999	710.001	1864	1836.998	739	1140	1483.999	1268.001	2464.001
ENSG00000042286	AIFM2	2783.28	374.262	470.071	23.272	59.953	34	22.606	21.434	29.518	22.793	195	38.734	170.307	81	37	94.72	32	62	17.983	122.737	17.654	15.789	131	43.48	31	39.869	79.659	88.513	70.138	9.182	7.744	22	11.176	13	93	59.67	71.578	57	59.63	53.227	41	9	14.353	22.316	40.022	14	4	135.091
ENSG00000042304	C2orf83	930.988	0	0	0	0	1	0	0	0	0	0	0	0	0	2	0	0	0	0	0	0	0	0	0	0	1	0	0	0	0	0	0	0	0	0	0	1	0	0	0	0	0	0	0	1	0	0	0
ENSG00000042317	SPATA7	1578.79	1116.002	1050.964	537.001	268	238.001	289.998	242.999	297	272	1149.999	333.999	696.001	1009.999	242.851	404	342.999	278.001	326.999	453	167	207	1183.999	344.001	352.999	120	395.998	481	341	190	232.998	259.001	241.999	211.998	932.999	515.998	223	397.002	423	508.988	220.986	256	262	213.001	200	197.001	155.001	808.001
ENSG00000042429	MED17	2318.26	4330.179	5091.885	2293.34	3265.227	3851.418	1932.802	1653.989	1252.878	1127.817	5818.479	2492.121	3150.103	4469.616	2246.923	2480.469	4587.155	3895.027	1363.149	2143.858	1746.779	2016.001	7751.439	4232.002	1993.285	979.002	2703.462	2067.235	2582.46	1920.528	1824.668	3996.046	1209.995	1083.567	5057.849	4747.802	1758.999	2510.898	2348.428	2408.194	2890.032	1482.42	1469.92	3778.979	1231.113	2017.001	1672	7297.602
ENSG00000042445	RETSAT	2391.93	1886.785	2048.235	510.939	432	311	411.001	333	331	303.98	1314.999	422.001	1538.999	1554.4	383.001	480.833	548	346	285.928	776	227.001	313	1550.598	629.964	329.989	147.999	726	900.997	753	297.999	308.812	343.962	358	334	1477	1045.001	224.999	1060	793.982	1184.68	439	338.152	365.001	374.837	167.001	305	261	1490
ENSG00000042493	CAPG	840.09	3144	3152	1817.002	1134	635.001	1157.999	1007	836.998	683	3022.001	977	2949	3388	794	976	1284	1255	1081.999	1135.001	670.001	762	3907.999	1208	1381.999	297.001	1481.001	1272.001	1342	816	813	823	901	776.002	8777	2985.999	565.001	2608	2007	2404	1567.998	1404	1488.001	1579.001	1084.001	1739.001	1534.001	3040.001
ENSG00000042753	AP2S1	566.092	734.999	922	1396	565	238	786	662	406	375.999	1364	362	818	2510	366	423	546	461	425	284	425.999	520	1761.998	895.999	1226.999	111	568	517.001	601	739	742	554.001	664	604	2517.999	1508.999	206	1056.999	812.999	811.001	650.001	1117.001	1098.001	727.999	521.001	728	649	1517.999
ENSG00000042781	USH2A	18730	39	39	8	26	25	15	14	52	31	111	22	70	52	24	57	37	40	5	37	14	6	73	25	0	25	12	27	48	19	9	37	26	26	69	13	63	59	15	32	7	17	16	29	23.004	8	6	66
ENSG00000042813	ZPBP	886.988	13	31	10	4	3	7	6	5	6	10	2	20	4	0	5	7	4	3	4	4	6	2	0	3	2	2	2	5	6	8	5	7	4	7	4	3	2	6	7	2	3	3	0	0	1	4	8
ENSG00000042832	TG	8246.99	109	116	48	29	22	12	8	24	18	90	32	63	38	19	17	21	13	10	89	17	23	58	8	16	7	19	32	16	13	5	17	9	6	32	23.001	28	40	11	38	23.999	23	11.999	16	19	7	6	45
ENSG00000042980	ADAM28	1865.81	16375.999	15970	2981.001	3065.001	3545	3257	2711.999	4271.999	3705.999	9361.999	3675.999	11072.999	7211	1976	3472	3662.999	2952	1699	7878.001	2001.999	2238.002	7559.999	1858.999	899	849.001	3570	4704.999	3377	1287	1328	1903.002	1685.999	1468	3919.999	2747.999	1125	4176.001	3572.999	5235.001	1355.001	659.999	647.999	1866.999	381.001	733	632	6120.999
ENSG00000043039	BARX2	1939.99	0	2	3	1	5	0	0	0	0	3	0	0	0	7	54	0	2	9	1	0	0	2	4	1	9	0	0	0	0	0	2	0	0	0	2	39	0	0	0	0	0	0	4	10	0	0	0
ENSG00000043093	DCUN1D1	2900.99	4007	4539.074	1549.999	2183	2637	2054.987	1770.001	1776.973	1506	4965	1558.001	3521	4567	1643	1995.999	2764	2692.999	1192.001	2350	1430	1562.958	5168	3195	977	712.001	2111.999	2393	2250	1854.987	1955	3126.999	1719.985	1442.982	4353.999	4186	1235	3016	2509	2822	1946	1567	1589.001	3099	951.999	1587.94	1332.986	4418.999
ENSG00000043143	JADE2	3828.39	9313.999	8584.001	2503.001	1940	896.002	1611.999	1331.999	1276	1105.002	8279	2186	6594.999	6769.999	1466.999	2145.001	2252.002	1387	1700.003	3519	1252	1423	8077.001	1993.998	2436.999	544	2009	2912.999	2564.999	1368	1412	766.999	1120	1059	9111.999	3452.998	873	3520	2103.999	3115.998	1599.999	1941.002	1886.999	1175.999	1091.998	1726.001	1508.999	5822.001
ENSG00000043355	ZIC2	701.675	0	0	0	3	1	0	0	1	0	0	0	4	0	8	11	0	1	2	0	0	0	1	3	0	4	0	0	0	0	0	0	0	0	0	2	2	0	0	0	0	0	0	1	10	0	0	0
ENSG00000043462	LCP2	1226.61	6075	6865	2143.998	1498.002	1602.001	1560	1337.922	1973.999	1713.999	6186	1939	4736.999	6487.989	1279	2199	1688	1487	1867.001	2882	1293	1491.999	5960	1709.001	1559.997	782.001	2004.998	2344	2317	1150	1174.999	1539.999	1091	953	2873.999	2330.999	824	2464	1674	1873	1751.998	822.001	834.001	1340	491.001	685.001	561	4444
ENSG00000043514	TRIT1	1314.12	857	1038	887.001	472.001	347	608	533.001	644	511.002	1256	372.001	1008.999	2270	333	410.999	653	317.001	423.003	517.001	510.001	592.999	1540	1069.001	753	184.001	874.998	770.001	787	679	681.001	437.998	702	640.999	2305	1293	318	1067	1002.998	945.999	466.001	955	971.999	513.001	370.001	634.001	550	1552
ENSG00000043591	ADRB1	2830.99	10	418	16	11	2	0	2	1	3	7	3	103	7	8	19	1	1	18	0	4	1	0	0	29	12	47	2	17	1	0	2	4	0	60	20	27	126	106	11	16	7	5	5	40	4	5	3
ENSG00000044012	GUCA2B	396.395	0	0	0	0	0	0	0	0	0	0	0	0	0	4	0	0	0	0	0	0	0	0	0	0	0	0	0	0	0	0	0	0	0	0	0	0	0	0	0	0	0	0	0	0	0	0	0
ENSG00000044090	CUL7	4810.58	6224.727	6828.745	3376.749	1984.961	994.999	1998.773	1669.802	1771.583	1483.83	6957.649	1907.738	4819.4	8241.139	1389.863	1827.602	2322.369	1408.943	1721.9	2173.491	1293.916	1539.02	7632.853	1681.213	2484.378	411.991	1670.855	1892.85	1573.204	1402.992	1289.749	786.192	1445.74	1125.22	6162.836	2261.321	584	2042.579	1728.609	2170.606	983.832	1230.462	1305.587	760.894	635	1041.223	901.994	5514.874
ENSG00000044115	CTNNA1	3121.95	11025.999	12012.999	9259.848	5210.999	4395.999	6182	5089	3780.999	3342	14747.999	4478	7955.001	16225.001	4413	4774.001	5015	5888.998	4023	3557	3076	3566.002	14960	6380	6719.999	1460	4048	4287.932	3920.002	4370	4357.999	4028.774	4067	3507.001	7491	5767	1477.998	3627.999	3582	3904.001	3101.001	2550	2450	2969.706	2243.001	2065.002	1768	13892
ENSG00000044446	PHKA2	3298.3	3701.928	3553.416	2454.586	1712.543	1185.173	1567.887	1366.137	1464.711	1202.973	4694.689	1432.193	2937.606	6009.206	1034.35	1628.166	1873.275	1465.317	1333.786	1764.151	1136.989	1388.864	5386.233	2116.689	2240.79	586.553	1645.955	1915.023	1508.466	1472.272	1581.698	1238.249	1386.379	1146.849	5010.393	2952.69	785.613	2239.792	1738.17	2178.931	1317.998	1553.93	1524.954	1335.363	772.259	1168.903	984.993	4545.849
ENSG00000044459	CNTLN	4578.53	2101	2223	2100.001	919.001	927.001	1325	1151	1006.001	909.999	2784	940.001	1597	3797	804	1314	988.999	901	1389	1222.001	892	968.999	3319	1049	1266.999	430	1009.999	1303	1055	1142	1137.999	951	982	866	3639	1365	841	1228.999	1110	1562	1032	1071	1001.001	926.999	1173.999	1095	857	2500.999
ENSG00000044524	EPHA3	4655.73	0	0	7	5	7	2	1	2	0	0	0	0	2	23	26	4	2	7	0	0	0	0	1	1	17	0	0	0	1	0	0	1	0	0	0	33	1	0	0	3	2	0	0	8	0	0	1
ENSG00000044574	HSPA5	2684.1	18753.999	27608	57584.98	6884.992	8659.992	8236.989	6822.999	3295.993	2901.994	7486.999	3127	11744	20387	8116.987	29262.753	4185.999	8853.997	31448.972	10392.001	6003.959	7005.001	11345.992	5966	60263.988	10633.851	14372.999	13798.001	9069	11496.968	11496.984	9161	3583.001	3032.001	13550.999	10958.999	11436.504	17177	16989.994	20637.978	11125.994	10860.932	10694.961	8078	17394.902	10229.001	8754.95	10513
ENSG00000046604	DSG2	5250.37	6205.784	8962.816	2512	1892.943	1343.975	2263.827	1930.953	2319.946	1885.523	6248.634	1992.903	4132.822	5434.982	1164.987	1972.887	2182.87	1542.879	1284.947	2784.951	1174.958	1450.936	6301.955	1794.974	1214	484.997	2121.977	2698.722	2061.837	1338.994	1296	1196.988	1173.981	969.988	2741.001	2247.99	732.472	2438	2220	2248.972	1043.979	879.989	843.954	1171.974	475.916	786.993	636.999	4573.787
ENSG00000046647	GEMIN8	1033.74	895	983	537.001	387.001	342	398	302.999	330.999	312	1128	345	639.999	1582.001	290.999	338	453.999	436	264.999	373.695	306.001	332	1204.999	561	476.999	126	467	497	405.001	401.999	382	327	381.001	290.992	1293.999	738.215	171	551	464	544.001	396.999	386	396	364.001	160.046	307	239	1117
ENSG00000046651	OFD1	3293.83	11606.999	9472.97	2569	3410	3568.001	1930.701	1643.875	2344.788	2011.825	9313.771	3221.999	7121.999	6490.999	3223	3007	4129	3209.001	1398.985	5459	1305.878	1588.77	8884.963	2752.002	1537	657	3265.012	4480.002	3116.924	1321.748	1313.827	2221.97	1624.884	1354.86	11972.837	4132	1129.001	3327.08	3206.002	4400.001	2659.001	2159.723	2118.931	2334.185	1678.995	1985.89	1640.742	6875
ENSG00000046653	GPM6B	3428.21	403	349	485.534	266.672	286.008	880.215	686.999	651.999	586	917.228	236.052	368	1727	185.515	197.999	359.919	284.388	273.298	257	351.045	464.048	709	299.574	224.923	66.757	163.074	207.744	184	534	549.858	317.002	387.997	355.522	2896	822.451	203	235.461	172	277.329	342.874	905.189	861.933	465.047	593	858.999	720	536
ENSG00000046774	MAGEC2	1785.99	0	0	0	1	0	0	0	0	0	0	0	0	0	3	15	0	0	2	0	0	0	0	1	0	2	0	0	0	0	0	0	0	0	0	0	13	0	0	0	0	0	0	0	3	0	0	0
ENSG00000046889	PREX2	3481.21	5332.999	6045	3970	2137	2402	4084.999	3392	4382.001	3768	6515.001	1959	2228	9589	1481.999	1961.999	1934.001	1339	2148	2220	2255.999	2550	3384.001	478	1145	264	1029	1312	1007.001	1508	1510	716.999	1456.999	1273	2018	364	227	597	795	758	316	958	985	315.999	242	592	553	2667
ENSG00000047056	WDR37	3844.71	3108.001	3122.999	1377	1040	1042	1070.001	828	1031	847	3012.001	903	2306	3715.001	618.998	858.999	1130.174	1183	694.001	1702	762.999	878.999	2977	1007.999	966	279.999	1082.001	1282	1058	713.999	838.001	925	747.999	661.999	3154.999	1601.999	381	1430	1074	1527.001	815	833	757	1333.999	385	729.999	638.999	2376
ENSG00000047188	YTHDC2	3680.43	3248	3646	1571.001	1420.001	1796	1506	1294.999	1731.999	1450.999	3669.999	1367.999	2661	4231	960.002	1331	1648	1258.001	889	2243	1123.999	1331	3729	1622	1242.001	419	2098	1919.999	1644	1372	1370.001	1633.001	1366.999	1183.001	5100.999	2274	652	2075	2112.001	2442.999	1345.001	1316	1299	1581	810.001	1258	1036	3203
ENSG00000047230	CTPS2	3503.08	2845.999	2838.999	2345	1321	1012	1574	1264	1266.001	1104	3950	1315	2402.001	4266	1035.001	1316.001	1647	1148	1281	1443.001	1034.999	1200	4255	1862.001	1587	495.001	1303.001	1554	1385.001	1359	1341	1064	1348.999	1171.001	3180	2188.999	658.001	1582.999	1361.001	1749.001	985	1021.999	1043.999	875	633	837	742.999	3859
ENSG00000047249	ATP6V1H	1495.41	1851	2270.002	1597	945.002	675.999	1190.001	971	968.999	783.998	2604.001	884.001	1791.001	3125.001	574.001	883.001	1147	830	567.001	978	702	765.001	3044.001	1449	1051	209	1064	982	1129.001	878.002	849.999	976	896	792.001	2775.001	2196.001	422.999	1514.999	1216.999	1465	872	962.001	883	1109.001	527.001	874.999	728.999	2541
ENSG00000047315	POLR2B	3253.9	6505.639	7706.151	6201.775	3636.634	3116.527	4988.992	4353.049	2895.37	2572.011	10208.722	3001.857	6330.089	13058.55	2380.281	2968.863	4658.172	3658.269	2669.19	2766	3297.914	3937.092	12954.902	7077.226	5155.697	1281.476	4265.57	4095.877	4160.954	5235.464	5252.234	4368.468	4404.177	3611.507	13747.859	8845.144	2086.108	5503.021	4621.218	5504.646	3530.369	5680.773	5646.477	4938.056	3189.873	5030.262	4150.265	11355.119
ENSG00000047346	FAM214A	2805.47	4125.095	4496.419	1101.352	1519.634	2066.198	869.999	758	1709.355	1397.194	3855.999	1272.82	3463.215	2413.188	909	1624.001	1492.561	1485.383	632.79	3210.728	682	742.587	3629.684	1309.571	614.002	442.001	1798.461	2510.709	1901.301	602	559.998	2087.11	763.998	667.339	3290.486	2114	666.999	2156.101	1714.149	2210.246	1440.523	469.999	449	2342.398	679.047	601.001	508.002	2812.331
ENSG00000047365	ARAP2	5751.71	11722.002	10186	2581.001	3994.999	5284.999	3088.999	2626	2641	2291	8946.001	3115	6628	6720	3699	5219	4059	4524.001	1327	5839	1840	2191.999	7635.999	2527	1156.999	920	2360	4050.999	2772.001	1335	1236.999	3321	1180	979	5936	4341.002	1452.001	3019	2760.999	3937.001	3226.001	1239.001	1178.999	4051	1183	1518	1314.999	6271
ENSG00000047410	TPR	5878.68	19650.866	23350.761	19468.978	9700.837	7034.68	12917.852	10752.919	9324.837	7835.896	31084.918	9064.952	20428.691	39409.922	6187.61	10566.727	12896.734	7635.847	11064.926	8197.789	8323.959	9782.929	34389.966	15720.814	13791.984	4402.705	10111.609	10085.81	10703.67	12863.858	12656.949	7968.73	11646.865	9821.94	39190.885	19423.751	6874.064	13862.736	10859.737	12198.881	7896.842	12268.963	12037.943	8717.898	7677.848	10339.955	8751.967	29151.912
ENSG00000047457	CP	1377.68	596.773	2611.684	9.7	37.613	16.775	10.214	8.889	25.288	12.015	612.536	111.676	1564.756	12.714	126.568	228.236	45.986	74.275	4.453	531.438	5.21	12.178	1810.627	650.326	14.478	308.763	2169.639	1925.942	1151.313	20.963	22.17	527.369	21.765	19.278	53.653	1906.834	1136.489	2357.318	3830.297	4092.255	1061.221	7.615	20.377	1127.085	44.365	26.323	16.513	1055.319
ENSG00000047578	KATNIP	2754.12	3331.417	3394.588	1154.837	817	721.956	643.981	537.919	548.929	418	2493.428	692.83	2699.132	2474.883	722.889	934.948	964.944	875	754.92	1407.767	469.776	590.972	2959.999	882.437	927	239.272	968.398	1256.673	1109.503	495.912	513.628	601.858	449.956	374.969	2362.551	1414.987	395.993	1517.632	1153.266	1520.908	775.957	550.628	569.645	734.902	321.985	463.93	411.943	2200.999
ENSG00000047579	DTNBP1	1266.9	664	954	376	390.001	351	319	253.001	257.001	245	810	337	736.999	1056.001	286	309	429.001	237	222.001	427.999	221	255.999	1115.001	293.001	293	112	314.001	329	393.999	260	239.999	321	151	137.001	918	610.001	184	709	409.001	400.001	558.999	229	228.001	478.001	168	264.001	245.001	969
ENSG00000047597	XK	4965.99	16	17	249	217	41	70	52	39	28	81	13	7	172	32	26	106	19	111	12	67	54	568	1319	275	113	403	702	363	326	327	286	246	202	140	58	54	10	9	8	38	39	50	25	90	59	51	684
ENSG00000047617	ANO2	1410.1	75	55	4	21	6	6	3	4	2	15	6	23	17	6	7	8	0	2	24	2	4	9	5	10	6	10	14	4	5	2	0	1	1	33	3	11	1	1	4	7	0	0	6	37	12	7	7
ENSG00000047621	C12orf4	2394.53	1293	1473.001	959	448	153	692	561	523	424.001	1540.001	380	1060.001	2250	264	333	473	213.001	427	592.001	534	566.001	1451	692	672	163.999	577	711	713	628	634	196.001	553.001	438.999	2227.999	1061	332	863.002	681.001	888	351.001	891.001	868.999	288.001	541	771.001	601	1265.999
ENSG00000047634	SCML1	3219.64	393	279	281	398.001	596	223.001	172.138	257	185.148	598	220	145	545.001	418	263	271	393.001	146	147.001	121	157.35	408.999	190.209	118.999	59	30	112	72	141	137	353	143.11	120	739	303.001	86	52	30	56	403	172	148.111	357	191	167.115	131	434.999
ENSG00000047644	WWC3	5546.26	3083	2410	956	846	560	624	547	469	393	2716	909	1851	2651	704	842	977	774	525	996	399	488	3086	716	808	216	559	957	936	474	458	578	388	367	1657	933	359	1076	396	874	754	385	365	602	273	353	284	2395
ENSG00000047648	ARHGAP6	3315.71	228	84	141.001	180	22.999	7	3	6	10	21	3	49	124.001	35	74	42.001	28.999	71.999	69.999	29	34.001	78	109	137	18	41.999	123	102	57.999	74	33	98	64	6	17	30	12	13	14	20	4	2	8	11	3	1	172
ENSG00000047662	FAM184B	6522.99	28.346	88.372	8.144	25.828	20.595	8.366	1.487	2.107	2.385	0	0	10.281	39.249	11.018	93.42	0	50.214	18.49	0	12.042	10.996	36.596	44.675	0	15.22	0	0	18.19	12.06	5.387	45.121	0	1.651	73.307	45.23	0	28.198	12.564	6.652	5.737	14.185	5.087	98.295	3.67	6.77	5.869	0
ENSG00000047849	MAP4	4272.77	6693	6447.001	2356.001	1883	1707.001	1626	1311.001	1606	1354.999	6421	1974.999	5782.001	7422.001	1086	2279.999	1992	1904.999	1488.999	3641.001	1369.999	1650	7397.001	2174	2313	693	1881.001	2840.001	2421	1438.001	1443	2237	1346.001	1066	9321.001	4228	1288	5152.001	3167.001	3914	2757	2334	2357.999	3304.001	1078.999	1731.999	1473	5845
ENSG00000047932	GOPC	4379.93	6042.998	5804.94	3915.981	2090.988	928.892	3501	2949	2475	2083.991	7272.941	2242.982	4663	10071.972	1345	2018.969	2723	1252.993	2694	2728	2265.999	2713.999	6908	2965.999	2426	790	2289.928	2876.993	2288.99	2771.99	2620	909	2418	2129	8115.963	3840	1290	3038	2254.996	3285.947	1167.992	2591	2583	924	1607	2491	2100	6138
ENSG00000047936	ROS1	5314.41	0	0	0	0	0	0	0	0	0	0	0	0	5	3	17	0	4	1	0	0	0	0	0	0	23	0	0	0	0	0	0	0	0	0	0	18	0	0	0	0	0	0	0	9	0	0	0
ENSG00000048028	USP28	2161.31	1562.999	2057	1812.001	441.001	249	1299	1059	873	719.001	1475.999	467	1234	3710	343.001	447.999	556.002	257.999	727.001	732.998	724.001	818.999	1724.001	623	1185	180.001	743.001	768.002	629.999	886.999	860.999	217.001	776.001	613	3151.999	1211.999	349.999	1015.001	1026	1104	590.999	1091.001	1031	371	775	894.999	742.999	1143.001
ENSG00000048052	HDAC9	2218.2	2664.999	3474.001	1305.001	1227.001	749	1259	981.999	1299	1078.999	3342.001	1255.002	2212.001	3021.001	679	1416.999	1418.001	662	929	1079.998	807.001	970.999	3441.999	936.999	807.001	317	831.999	869.001	699	758.999	760	581.002	787.999	651.998	7261.999	2563	711.001	1499	1914	1625.999	1109.999	1687.999	1575.002	890	1130	1769.001	1517	2205.999
ENSG00000048140	TSPAN17	1989.44	2601	2707.999	788	928	492	642.001	566.999	434.999	348	2833	830	1712.999	2522	749	983	1067	822.999	353.001	914.001	373	419	2711	798.999	455.999	194	759	810.999	704.999	357	363.001	442	296.001	279.001	1282	999.999	257.999	888.001	752	879.001	468	324	369.999	426.001	125	244.001	207.999	2066.999
ENSG00000048162	NOP16	688.531	381.795	467.237	975.274	388.551	108.151	917.195	759.345	458.489	355.408	1186.952	380.645	498.461	3283.907	97.133	119.279	615.468	170.552	532.234	175.576	693.111	810.701	1873.75	1081.153	1078.453	91.075	381.171	320.74	371.293	966.702	968.359	206.156	669.514	534.417	2054.896	1253.738	188.659	663.542	552.026	555.684	205.152	1330.052	1324.743	173.097	324.297	843.127	782.456	1863.867
ENSG00000048342	CC2D2A	2088.96	349	475	532	138	183.999	324	257.001	468.999	393	625	133.001	375.999	836.998	101.001	286.999	121	97	233	232	170	183.001	175.001	93	191	61.999	126.001	146	156.001	86	108.001	131.001	166.001	146.999	450.999	127.999	174.001	186.998	186.999	182	142	69	66.001	141.001	111.999	90.999	78	263.999
ENSG00000048392	RRM2B	3273.56	2336	2406.999	1112	1333	779.999	1288	1084.001	1158	954.999	3473	1129	1808	2928	537	885.999	1510	1046	654	1122	787	864	3363.999	1771	653	279.999	888	1115	1078	884.001	804.999	769	913	734.001	2012	2718.001	473	1334	1011.999	1338	580	702	705	845.001	482	661	577.001	2566
ENSG00000048405	ZNF800	3024.53	3057.002	3789	1615.001	1445	1942.001	1450.999	1203.001	1124	964	3160	1121	2518.999	4096	1444	1820.001	1746	2182.001	1018.001	1660	970.001	1238	3658	2103.999	1206	623	1565	1584	1500	1231	1351.001	2360.999	1031	934	4380	3010.001	997	2072.001	1735.999	1918.999	1644.999	1420	1364.999	2404.999	1019.001	1210	1035	3524.001
ENSG00000048462	TNFRSF17	683.144	2	6	0	2	0	0	1	0	3	0	2	0	11	0	1	0	1	2	0	0	1	1	2	0	1	2	1	0	0	1	1	0	0	107	1	2	2	6	0	5	17	21	0	22	21	14	0
ENSG00000048471	SNX29	7109.73	3094.996	3775	1926.001	1236.001	1198.857	951.488	753.112	991.814	886.849	3677.78	1132	3120.874	4010.004	1031.999	1457	1164	1406.542	1104	1846.999	738.743	807.569	3790	1125.423	1667.251	397.001	1064.698	1370.746	1206.291	729.648	732.32	1146.237	695.031	626.975	4820.831	2773.177	701	1802	1356	1797.591	2068.578	949.863	926.928	1858.704	954.001	919.16	756.172	2799.769
ENSG00000048540	LMO3	2739.09	5	1	3	10	14	1	1	1	0	2	0	0	4	32	74	0	12	12	4	0	0	4	9	0	37	3	3	1	0	3	0	0	1	0	5	75	1	8	16	7	0	0	2	9	2	0	2
ENSG00000048544	MRPS10	1891.99	1129	1495.033	1133.194	636.972	330	1032.69	853.896	591.327	493.805	1823	535.295	1322	3165.974	310	410	761	451	563	443	634.978	764.905	2457	1530	960.01	229	789.041	736.021	916.004	1166	1156.816	655.945	828.958	721.961	2555.93	1803	354	1229.989	977	1053	581	1309.312	1356.904	725	639	1050.814	927.761	2065.018
ENSG00000048545	GUCA1A	2311.99	0	6	2	2	11.627	3	0	5	8	0	0	0	6	2	51	1	1	3	0	1	1	0	0	5	18	0	3	4	0	0	5	7	10	20	1	29	0	2	5	3	2	1	12	7.344	2	2	3
ENSG00000048649	RSF1	3133.3	5982.432	6675.112	3590.158	2764.44	3211.56	2116.323	1900.564	2681.171	2259.999	7502.283	2474.66	4920.606	7762.164	2028.688	3478.516	2929.221	3232.255	2344.364	3012.664	1634.329	2007.171	7551.411	3061	2417.406	1243.547	2450.135	2822.442	2797.014	1979.75	1910.007	3844.132	1805.846	1560.334	6864.14	4163.991	1790.309	3650.096	2589.344	3283.293	2464.161	1709.905	1747.001	4013.253	1323.387	1516.567	1394.839	6547.304
ENSG00000048707	VPS13D	9016.84	13140	12778	4397	3953.998	4220.999	3026.999	2542	3195.001	2716	12377.999	3811	10122.001	11494	2636.001	4094	4429.001	3275.001	2270.001	7739.999	2335.002	2955.998	11882.999	3977.999	3204	1078.999	4611	6430.998	4705	2844.999	2731.999	3532	2224.999	1845.001	11388.999	6501.998	1521.001	5973.001	5028.999	6785	3805.999	3366.002	3186.001	4372.999	1659.999	2938.999	2500	8771.001
ENSG00000048740	CELF2	4047.64	16398	17827	7557.999	8235.999	9095.999	5687	4781	7016.999	5894.998	22265.001	6810.001	14089	20894.999	5810	8352	9257	9271.999	5632.999	9455.001	4919	5892	24123	8623	4583	2669	6085.001	7865.999	8775	5124.999	5149	11742	4872	4219.001	19375	12563	3517.001	12906	8417	8381.999	8885.998	5366	5277.001	10501	2589	4767.001	4098.999	20699
ENSG00000048828	FAM120A	3978.2	8769.155	11021.73	4667.762	3404.805	2023.823	3790.504	3176.461	2621.111	2281.477	11555.245	3717.312	9974.674	15499.641	2559.412	3829.255	4845.027	2847.492	3057.881	3801.997	2842.166	3374.385	15624.766	5940.018	4383.469	1425.841	5035.729	4800.153	5157.069	3870.642	3814.783	2945.162	3107.192	2578.734	15195.767	9199.943	2535.782	8979.873	6791.746	6927.427	4685.573	4774.445	4597.527	3783.684	2173.791	3876.815	3305.725	12555.986
ENSG00000048991	R3HDM1	2720.38	1457.001	1955	1002	625.999	697	746	623	977.999	786	2044	748	1701.998	3001.001	472	922	813.001	602.001	868.999	1128.001	627.001	857	2555.999	867	677.999	374	956.001	1021.003	897	827.001	837	975	557	540	3138.001	1319.001	559	1873	1170	1207.999	951.001	905.001	949.001	922.001	509.999	740.999	644.001	1896
ENSG00000049089	COL9A2	2430.45	1431	3908.999	908.001	400	168	433	397	505.001	482	1851.001	425	1704	1844.999	234	624	344	378	605	268.999	164	223	931	148.001	340	64	458	206	327.999	130	125	125	187.001	166	481	251	62	237	135	88	107	92	80	88	44	37	29	882
ENSG00000049130	KITLG	4982.99	5	41	13	36	10	10	11	3	1	17	4	25	11	19	44	5	3	5	4	2	2	6	7	6	24	1	0	3	6	5	0	1	2	4	14	50	8	2	4	1	2	1	5	24	0	1	0
ENSG00000049167	ERCC8	2401.47	1846.999	2019.999	1202.998	1085	816.001	1328.692	1164.001	1295	1167.999	3160	878.001	2149.001	4157.997	723.999	1259.641	1353	843.002	836.999	1264.136	1086.002	1195	3070.002	1699	797.998	501.998	1202.198	1377.85	1506	1401.999	1296	1189	1234.999	1014.999	3823.999	2312.003	920.62	1770.001	1305.073	1614.999	1095	1290.001	1261.998	1755.749	596.002	1138.997	1013.999	2830.703
ENSG00000049192	ADAMTS6	2396.39	337	179	236	226	263	184.001	139	213	207	613	227	85	477.999	226	263	224	208.999	161.999	153	119	131	625.999	112	128	87	49	130.001	69	90	89	190	134	107.999	313.001	181.999	121	52	28.001	95.999	158	40	43	161.001	64.999	58	39	416.001
ENSG00000049239	H6PD	8938.99	5550	9256	3326	2938	1758	2220	1861	2039	1738	9694	2631	5593	8289	2026	2799	3294	2580	1966	1640	1239	1526	9061	2868.999	2149	675	2648	1606	2244	1665	1598	1552	1850	1581	7115	4142	781	3209	2460	1780	1950	1873	1748	1705	475	1261	1090	7662
ENSG00000049245	VAMP3	1591.55	3534	4128	2130.001	1236	1232	1521	1309.001	1056.001	840	3701	1223.001	3020	4284	972	1765.999	1523.001	1620.999	1199.999	1235	838	1069.001	4147	1817.001	1362	709	1421.001	1434.001	1505	1125	1143.999	1342	936	814	2721	2784	1034.999	1899.999	1617	1653	1277.001	1044.999	909	1441	771.001	893.999	749	3661.001
ENSG00000049246	PER3	4398.12	325.459	416.96	309.644	241.041	170.444	368.065	337.768	278.793	223.318	543.78	162.611	307.333	865.634	98	168.706	256.036	200.318	182.748	116.84	233.693	271.659	408.991	275.045	240.716	74.064	84.56	116.289	140.587	274.336	283.782	131.454	163.356	141.064	314.962	242.972	74.144	186.18	72.742	109.884	91.824	162.286	176.952	97.165	99.913	156.594	151.254	508.979
ENSG00000049247	UTS2	1392.99	101.542	0	35.356	6.959	4.621	21.934	14.084	23.207	14.682	79.974	10.39	35.511	56.619	0	39.294	12.964	14.683	18.247	29.799	21.21	19.127	54.008	33.955	14.281	9.935	9.441	43.711	34.413	35.612	27.217	20.607	20.505	12.765	51.038	26.028	22.856	58.82	9.258	68.116	11.176	8.505	22.048	11.835	13.087	6.407	12.746	26.482
ENSG00000049249	TNFRSF9	1523.8	3	12	10	12	3	1	1	5	2	7	0	0	2	3	45	12	7	24	0	1	4	1	14	11	23	1	8	7	6	7	9	5	4	0	24	55	0	0	5	17	0	0	5	23	1	1	3
ENSG00000049283	EPN3	928.762	10	0	7	3	0	4	0	0	0	8	1	0	7	1	18	1	5	8	5	0	1	4	0	6	0	0	1	0	4	2	0	1	0	5	1	13	2	2	0	0	0	1	0	4	0	0	0
ENSG00000049323	LTBP1	4592.94	94	287	2438.994	1076.961	172.965	569.991	493.999	585.996	498.998	364.999	54	128.999	2115.972	39	44	123.001	53	774	16	292.999	362	588	1001.997	1322.999	81	311.953	235.999	413.994	450	511	165.999	485	422.998	91	117.993	47	43	11	17	49	76	52	37	242	45	31	645
ENSG00000049449	RCN1	2116.23	2976.312	4135.893	2755.563	1564.34	835.174	2585.521	2089.139	1678.426	1493.917	3251.483	1271.535	2647.082	6922.051	788.966	1197.479	2145.784	1168.286	1744.425	1178.583	1664.647	2010.451	4676.572	2266.137	1661.758	557.035	1359.426	1489.824	1601.909	1900.823	1862.476	1015.613	1471.972	1277.917	4021.525	3237.55	1001.604	2570.864	1764.985	2163.014	1064.796	1674.047	1678.092	1058.603	708.757	1412.228	1149.472	4703.86
ENSG00000049540	ELN	2900.99	4245.389	1806.912	848.999	1867.994	1111.976	970.991	823.985	853.932	737.993	7140.773	1453.999	1118.736	2132.917	1249	1303.86	1473.001	2039.911	524.167	1272.873	400	459.982	3135	487.98	307.999	158.999	352.001	1036.988	778.919	269	301	508.999	425.978	349.001	519	588.971	141	811	319.937	739.999	502.001	83	66.999	395.998	23	54.999	53.001	3394.923
ENSG00000049541	RFC2	1366.14	987	1261	2687.999	662	374	1697	1397.001	901.999	710	1771	551	1136.001	5652.999	454.999	628.001	834	570	1334.001	324	1056	1182.999	2829.001	1623.001	2498.999	302.001	860.999	788	936	1837	1979	755	1648.001	1427.999	7721.001	2307	523	1648.001	1311	1377.999	751	2571.999	2523	856.999	1445	2134.001	1746.002	2850.999
ENSG00000049618	ARID1B	4420.35	21607.163	24241.192	6322.643	10817.561	14422.505	5377.906	4376.858	7732.663	6591.436	25683.707	8961.451	19068.849	18873.631	6787.262	10822.936	10587.112	9321.547	3875.158	14972.111	4550.735	5391.977	26701.704	7036.401	4526.799	2806.886	9564.423	11258.564	10208.599	4477.083	4474.282	12051.643	4127.551	3463.329	22193.103	11028.345	3734.227	12683.583	9397.257	12919.188	11255.677	4393.303	4289.943	12822.316	2110.601	4303.958	3649.744	20112.418
ENSG00000049656	CLPTM1L	1857.43	2316	3174.999	3012.998	1481.001	677	2496.999	2068.001	1164.001	958.999	3775.001	1140.001	2367.001	7877.997	997.999	1276	1769.999	1146.001	1329.001	1040.001	1650.001	1853	5105.999	2519	2908.001	425.001	1425.001	1255.001	1487	2397	2395	1052	1790.001	1459.999	8253.999	3496	706	2440.001	1800.999	1932.002	1605.999	3102.001	3143	1401	1132	2521	2116.001	4706
ENSG00000049759	NEDD4L	3430.93	1831	2002.999	724	798.38	800	564.475	511.107	522.375	442.869	1910.999	551.562	1533	1622.001	579.048	815.97	874.999	759.73	388.66	1048.001	406.596	428.001	2120.999	1115.558	727.929	296	960.001	1129.855	1059.241	564	596	941.737	477.998	317	592	585	445.031	863.516	577.001	782.847	553.576	239.805	254.002	480.371	280	234.08	200.001	1829.999
ENSG00000049768	FOXP3	2055.99	54	54	5	12	3	9	7	6	9	55.081	23	59	47	8	35	30	14	10	30	5	4	31	9	5	5	14	12.012	6	9	8	5	4	9	26	18.938	18	13	7	10	5	4	7	3	3	5	3	41
ENSG00000049769	PPP1R3F	2436.86	560.836	755.066	173.567	161.808	74.64	93.8	77.919	87.297	86.205	609.104	162	388.766	693.661	108.888	180.997	216.685	149.888	91.934	175.602	77.991	82.243	506.655	113.88	153.97	25	95.753	108.502	127.983	62	59.999	87.653	98.618	78.465	727.19	133.669	42	152.906	85.981	108.595	122.184	113.066	111.982	109.191	66	93.859	63.998	426.614
ENSG00000049860	HEXB	1478.83	4255.906	5164.635	2335.546	1204.144	742.248	1825.451	1569.006	1462.837	1192.955	3384.855	1178.641	2845.724	5124.124	809.622	1309.047	1465.835	1023.377	1002.537	1290.122	999.153	1201.662	3597.055	1363.232	1318.542	361.001	1343.896	1489.51	1538.182	1040.226	1105.679	743.783	1267.952	1095.778	4234.493	3218.742	717.066	2583.218	2268.752	2417.763	1466.665	1543.759	1517.809	1174.5	873.155	1106.786	1029.163	3141.253
ENSG00000049883	PTCD2	2983.07	2284	1845	1025	517	390.001	918.001	716	892	758.871	1947	564.001	1640.999	3117	319.029	729	700	382.001	646.001	1250.001	653.999	830	1938	712.621	744	270.999	737.001	1067.999	903	730	669	345	671	558	2192.001	1052.001	417.001	1079	912.789	1269.012	508	790	804	360	331	560.001	525.001	1570
ENSG00000050030	NEXMIF	11004.7	3	0	0	11	11	0	2	0	0	0	6	0	39	16	122	2	14	8	2	2	5	7	10	1	58	0	0	0	0	2	3	1	1	4	3	154	0	0	0	1	7	4	2	27	1	0	0
ENSG00000050130	JKAMP	1303.74	4056.803	4409.914	1354.975	639.03	209.532	1143.068	886.644	956.586	808.906	2497.99	770.913	2564.324	3331.664	206.999	459.546	884.571	340.035	707.445	1578.656	628.97	743.683	2634.864	1164.331	935	177	1405.297	1702.803	1244.028	911.891	936.219	391.908	854.854	743.859	2819.586	1818.494	377.138	1466.386	1430.579	1882.254	393.166	889.707	880.625	549.524	539.935	697.237	594.452	2214.945
ENSG00000050165	DKK3	3656.55	34.053	45.184	43.61	88.684	49.267	21.209	31.112	16.19	19.708	207.92	55.101	124.89	118.471	50.95	153.4	28.314	47.665	11.181	29.169	28.953	35.561	149.065	53.666	46.066	42.58	22.758	40.041	48.867	26.959	28.894	60.892	22.62	26.24	41.852	40.268	71.097	55.811	17.151	8.732	30.128	6.541	13.683	76.325	40.339	27.526	16.605	204.908
ENSG00000050327	ARHGEF5	5273.99	1550.587	802.278	296.783	219.216	103.107	263.596	215.445	169.809	119.585	659.95	185.747	483.692	513.087	133.92	278.251	222.829	97.28	200.443	522.473	88.178	117.882	502.263	119.288	116.12	51.787	163.821	315.856	185.853	73.25	92.633	39.414	48.519	45.199	199.998	128.532	75.173	190.828	112.54	187.911	73.991	61.03	61.871	62.62	84.432	67.491	62.964	454.102
ENSG00000050344	NFE2L3	2395.3	3585.5	2798.553	962.524	1445.695	2433.913	1308.337	1016.178	929	776.482	3766.331	1068.93	3148.465	2182.666	1407.359	1512.83	1476.785	1320.206	495.634	1578.347	865.321	1004.086	3521.73	1260.295	721.535	385.996	1145.899	1663.38	1781.677	1109.679	1072.534	1810.654	728.592	625.621	1100.846	1404.747	525.766	1899.916	956.897	1485.685	1524.584	454.174	479.197	1774.359	237.018	647.028	515.581	3015.873
ENSG00000050393	MCUR1	3912.01	1391	1555.001	1417	649	297.001	1020	892	660	546.999	1891	533	1103	3111	441	636	653	438	779.001	456	700	811	2238	1210.001	1194	309.001	712	834	661	1175	1131.001	500	1086	836	3347	1400	597	1161	870	896	596	1149.001	1056.001	468	673	1024	880	2034
ENSG00000050405	LIMA1	3055.46	3431.999	3023.998	1906	867	490	1046	898.001	744.001	633	2901	909.001	2022.999	3707.001	532	920.001	1067	612	961	1179.999	692.999	848.999	2941.999	1347.001	1397.999	443	958.001	1370	1215.001	1052	1003	549.001	844	766	2574.999	1612	708.001	1524.999	1014.001	1392.001	704.001	1098	1023	581	625.001	826	708	2679
ENSG00000050426	LETMD1	1174.83	4455	4134	2424.003	1791	1632.001	1549.003	1305	1883.999	1557.998	4477	1360	3735.999	5376.999	1475	2173	1975	1932	973.001	2163.001	1042.999	1264.002	4857.999	1928.998	1523	480.001	2249.998	2266	2129.999	1251.002	1256	1697.998	1492	1238.001	4862	2645	626.001	2552.997	2291.001	2858	1555	1402	1388	1603.997	666	1039	924.999	4128.002
ENSG00000050438	SLC4A8	4967.27	2126.146	1623.768	417.054	486.426	408.999	349.412	312	434	355	1126.984	342	1654.198	1064.002	331.999	548.465	738.437	371.338	276	1329	245	308	1371.378	456.001	244.036	237.001	596	815.048	616.37	212	199	280.425	229.001	191	598.035	634	332.001	757.688	504	948.562	409.069	122	109	280.025	100	104	115	1040
ENSG00000050555	LAMC3	1815.29	36	37	461	86	29	204.001	182	208	199	163	66	21	1447	57	107	61	32	243	9	106	128	128	67	468	20	30	16	33	137	125	17.001	108	102	152	33	33	31	23	15	23	132	123	26	26	36	46	154
ENSG00000050628	PTGER3	4545.77	0	2	45	47	22	8	4	3	2	38	15	7	10	36	91	6	11	35	1	8	7	47	229.001	73	40	93	45.999	40	62	51	44	102	79	6	0	73	9	3	1	13	0	3	7	43	2	1	107
ENSG00000050730	TNIP3	630.156	0	0	0	2	1	0	0	0	0	0	0	0	0	5	25	0	3	3	0	0	0	0	1	0	3	0	0	0	0	0	0	0	0	0	0	16	0	1	1	5	0	1	2	4	2	1	0
ENSG00000050748	MAPK9	2263.52	1981.998	1974	1191.998	905.999	851.001	1052	884	854.001	716	2640	718.999	1594	3235.999	518	907.001	1141.999	788.001	655	1064.001	684.999	846.999	2951.001	1235.001	817.999	355	939	1013.002	918.001	1004	993.001	848	807.998	722	3351.999	1868.999	556.999	1323	1033.999	1230	887.001	995	1022	991.999	581.002	994.998	855.999	2368
ENSG00000050767	COL23A1	2213.61	25	49	63	58	38	3	2	3	4	25	9	3	39	47	25	14	21	18	8	6	4	56	43	228	5	54.999	18	18	75	90	30	136	107	100	107.999	10	33	37	20	77	61	69	32	35.001	43	50	79
ENSG00000050820	BCAR1	2458.99	0	4	355.132	31.001	9	19	19	20.65	9	23	6	3	782.481	22.577	124.999	1	10	117.531	0	34	44.001	10	6	242.062	11	0	0	2	7	14	3	47.999	34.74	0	2	21	1	0	0	2	2	0	4	27	1	2	8
ENSG00000051009	FHIP1B	2392.8	4008	3660	1890	706	112.999	1045.001	886	926	739	3499.001	1018.999	3579	4554	207	340	1121.999	204	971.001	1586.999	659	732	3288	796	1450	131	1047	1374	1120.999	701.001	744	152	689	595	3309.999	1479	257	1903	1202	1764	308.001	798	817	242	375	646.001	577.001	2652
ENSG00000051108	HERPUD1	982.016	1981.001	3482	3110.999	589.999	383	878.999	700.001	494	399	1598.998	465	2275	2821	327	806	669.001	463	1684	1003.999	522.002	658.999	1620.999	789	3544.001	304	1377.999	869	1078	790	740.999	423.999	479.001	384.001	5050.999	3994.001	367.999	1568	1460	1166.999	2026.001	1154.001	1207	1048	2312.999	1649.998	1437.001	1529.001
ENSG00000051128	HOMER3	467.256	12	41	207.517	21	2	10	11.999	9	7	37	12	31.001	615.319	11	18	12	4	79	1	28.999	37	24	41	204.959	12	92.793	22	62.992	30	19	24.764	24.727	26.001	75.001	212.942	35	291.897	327.593	152.807	113.911	64.793	37.183	115.358	26	16	15	54
ENSG00000051180	RAD51	1351.14	96	181	1419.999	117	53.001	716	549	338.001	299	285	64	207.999	1943	28	75.001	143.001	34	489.999	88	375.999	409	560	535.001	1136.999	93	313	314	369	1079	1067.001	120.001	831	721.999	3246.001	657	99.999	561.001	370.999	507	127.999	1140	1129.998	121	681.998	976.999	814	520
ENSG00000051341	POLQ	7110.13	193	302	3208	173	126.999	1811	1503	996	797	421	137	491	4079	62	132	178	78	1429	154	947	1208	1166	842.999	2902	211	931	983.999	850	3124	2994	458	1998.001	1698	9533	1164	422	1566.001	1245	1840	434	3452.001	3778	609	2576.001	3060	2704	1135
ENSG00000051382	PIK3CB	3841.63	1730	2438.999	442	725	908	394.001	347.999	849.001	704.001	2032.999	801.999	1579	1375	415.001	556	659	504	286	1404	422.001	481.999	2490.001	695	439	175	1033	1437	1159.999	631	581.001	977.999	441.999	416.001	1126.001	975.999	266	1606.001	1056	1066	726.999	641.002	620.001	824	225	373	297.001	1436.001
ENSG00000051523	CYBA	472.366	8797	13949.001	3896.001	2373	772.998	2567	2095.999	2250.999	2015	6687.999	2370.001	6753.001	20512	907.999	2258.998	2829	1752	2539	1959.999	1469.001	1677.999	8337.001	1921.999	3245	297	1879.001	1550.999	2116.999	1311.999	1317.001	1317.001	1872.002	1578	21767	5573	506	4510	2791.999	2783.999	2127.002	4210	4212.001	2630.997	691	2196.001	1921	7795
ENSG00000051596	THOC3	1189.3	1200.99	1422.642	1439.041	480.312	163.274	1380.668	1080.697	786.622	608.318	2286.105	776.547	1628.356	5151.405	228.076	396.357	634.567	235.91	849.012	339.181	675.995	820.371	4030.03	875.621	1457.464	172.669	635.254	569.669	575.53	1336.248	1246.775	283.677	1112.077	849.488	4611.987	1158.985	347.281	1100.514	884.727	709.228	427.863	1648.022	1579.497	292.41	523.177	1114.374	942.704	2924.638
ENSG00000051620	HEBP2	2049.88	6653	6717	2453.999	2249.497	3057	1664	1331	1595	1294	6352.001	1729	4468	5509	2327	3762	2262	3703	1337	2324	1004	1163	5823	1928	1394	838	1724.999	2097	1857	956.001	984	2278	1139	1079	4025	2511	1202.999	2220	1942.999	2128	1716	1332.999	1318	2166	709	681.999	565	4563.999
ENSG00000051825	MPHOSPH9	2201.99	9021.966	8556.376	6423.048	3694.292	3447.177	4140.902	3526.437	3700.385	3178.843	10934.988	3730.619	7409.11	11352	3008.746	4293.439	4673.039	3742.666	3384.877	4709.166	2804.506	3262.9	12290.427	5041.808	4346.166	1688.778	4609.08	5371.569	4207.426	4175.548	4057.902	3265.607	3689.501	3149.049	13370.7	6406.282	2519.546	4837.594	4486.046	6076.297	3127.44	3935.113	3949.36	3093.466	3098.084	3481.515	3046.629	10141.709
ENSG00000052126	PLEKHA5	3179.1	5486.894	5818.826	2586.002	2124.163	2402.374	1925.598	1667.318	2300.371	1928.592	5703.844	1952.48	4309.186	6319.252	1360.398	2102.889	2328.361	2033.709	1708.013	3347.607	1462.898	1745.436	5366.917	2205.266	1430.763	732.954	2295.203	2506.786	2153.632	1504.395	1472.179	2044.119	1763.302	1503.365	5005.936	2308.966	1085.304	2259.988	2261.036	2547.257	1350.855	1140.592	1172.825	1975.736	718.433	971.376	819.331	4615.599
ENSG00000052344	PRSS8	1628.99	36	41	22.125	30	26	14	11	15	14	81	22	55	23	18	58	43	29	12	24	3	12	69	18	15.351	19	19.681	22	24	8	5	25	10	8	99	34	31	31	26	28	17	10	15	35	14	6	4.301	52
ENSG00000052723	SIKE1	3326.48	4142.001	4934.002	2713	1691.999	1261	2550	2251.999	2004	1707.001	5346	1683.002	3643.001	6993.998	1174	1688	2345.999	1379	1462	1857.001	1669	1831	5968	2868.999	1758	752	2137	2328	2224.999	2303.001	2270	1578.001	1963	1784	6206.001	4060	1302	2651.001	2391	2724.999	1570	2179.001	2170	1655.001	1408.999	1915.999	1699.001	4664
ENSG00000052749	RRP12	3790.14	1256.182	1529	3189.999	1248.626	618.179	2954	2426.327	1041.679	826.18	3373.999	1083.182	1631.407	9817.795	633.498	1255.999	1546.74	925.055	1882.999	452.944	2144.999	2664.983	5336.651	2515.935	3942	423	1265.158	977.704	1138.001	2607.999	2668	880.257	1655	1442.999	6063.001	3644.446	648.218	2213.168	1541	1694.999	1681.837	3048.001	2835.571	1338.955	771.001	2386.464	2042.698	5214
ENSG00000052795	FNIP2	4707.64	3224.001	2945.999	2223	1818.001	1797.999	2013	1687	1831	1546.001	5107	1606	2449.001	5260	1242	1899	1786	1805.001	1229	1686	1188.999	1390.001	4381	1534	1293	482.999	847	1310.001	1293	1326	1371	1437	1207	1003	4298	2080	603	1534.001	1050	1442.999	1001.999	1302	1252.999	1245	765	1110	946.999	3478
ENSG00000052802	MSMO1	1924.51	1190.999	1288.999	722	535.999	702.001	1027	812	526.999	437	1779	413	998	2865.999	452	1790	491.999	744	424.999	497.999	548	709	1774	699.001	443	225	591	660.001	583.001	788	776.001	640	604.999	548	1288.001	788	236	790.999	566.001	969	279	765	695	355	278	615	517	1382
ENSG00000052841	TTC17	2631.68	15548.998	17020	8592.999	5149.998	3642.999	5589	4697.001	5320	4540.001	16440.002	5305	11493	20198.002	3927.999	5680.999	6788	4009.999	5166.001	6441	3805	4297	17929.002	6636.002	6023.001	2140	6215	6983	5616.999	4379	4356.998	3595	4348	3704	14753.999	7982.002	3088	5680.001	5566.001	7359.001	3855	3941.999	4034	4137.001	2497.999	3365	3019.999	14945.001
ENSG00000052850	ALX4	5518.99	49	80	21	29	36	34	25	13	11	75	47	44	75	41	78	24	36	15	32	28	39	194	20	14	23	26	29	27	15	27	31	19	10	46	27	33	31	21	23	48	13	14	45	15	15	13	153
ENSG00000053108	FSTL4	5187.99	0	0	0	3	2	0	0	0	0	0	0	0	0	8	32	3	4	0	1	0	0	0	1	1	12	0	0	2	2	0	0	0	0	56	4	26	1	0	0	5	3	3	2	22	10	5	8
ENSG00000053254	FOXN3	4150.11	11659.528	14283.894	7026.359	6949.232	6420.259	4113.145	3618.432	4458.327	3749.748	18279.328	6528.073	10846.271	16325.063	6265.299	9687.95599999999	7937.486	9355.445	5052.381	5313.349	3094.387	3582.349	22057.733	7870.848	4553.015	2912.656	4537.364	5450.139	6135.845	3257.971	3210.44	6858.676	3287.29	2896.759	16569.239	11783.225	3566.872	7150.6	5102.226	5499.925	6639.293	3524.081	3479.117	7211.809	2481.417	3271.954	2761.518	16994.018
ENSG00000053328	METTL24	2975.99	386	344	48	40	88	80	71	98	71	159	67	109	266	46	97	48	59	31	140	57	47	165	29	24	24	53	134	109	31	32	96	36	27	20	29	44	40	37	73	51	13	11	111	7	15	15	119
ENSG00000053371	AKR7A2	1134.49	1971	2615.962	2248.998	891.993	524	1283.999	1048	991	802.976	2689.978	860	2051	4977.719	490	1034	944	768.765	1012	661	644.972	751.996	3573.904	1171	1540	209	892.001	820.999	928.001	1043.964	993	662.948	960.984	793.985	4125	1955.975	369	1659.614	1201.928	1378.001	857	1261.983	1245	982	588	868.998	719.987	2604.991
ENSG00000053372	MRTO4	1737.69	586	716	2117.999	826	290.001	1741	1448.999	719	635	1925	660	767	6525	242	415	1078	302	1137	266	1224	1483	2701	2081	2397.999	320	863.001	724	885	2148	2214	497.001	1365	1158.001	4108	2612	520	1707.001	1175	1222	654	2768.999	2871.999	519	797	1907	1627	3180
ENSG00000053438	NNAT	830.242	259	233	167	93.999	66	72	77	67	82	214.001	56	202	300	62	88	110	67	105	114	61	55	202	94	126	31	59	105	80	58	57	56	57	45	137	94	34	100	62	113	51	38	39	54	30	34	32	204
ENSG00000053501	USE1	623.755	899.001	1070.999	622.999	396	230	294.001	234.999	260	205	1102	376	720	1170	274	367.001	562	342	316.001	315	191	226	1203	519	477	146	365.001	362	430.001	246	227	268.001	218.999	195	1016.999	662	142	490	352	379.999	314	239	225	310	151	235.001	204	1163
ENSG00000053524	MCF2L2	2162.8	2065.101	2137.314	178.616	181.896	114.145	153.855	133.929	228.358	195.822	726.122	223.489	1667.729	782.793	165.169	385.949	260.212	100.143	144.113	1038.578	106.51	114.491	581.188	228.217	78.452	165.036	756.46	816.362	650.913	94.075	75.928	132.672	121.956	102.707	217.733	272.356	330.701	628.865	571.301	670.182	156.298	66.277	53.498	153.559	118.813	27.867	42.761	509.438
ENSG00000053702	NRIP2	2548.99	433.997	338.428	68.081	100.91	127.092	80.146	48.464	163.642	114.973	329.782	120.768	248.719	314.785	96.779	110.568	145.306	56.687	47.638	219.8	60.215	78.577	268.777	109.628	54.474	25.338	126.368	166.975	190.796	45.01	70.923	57.57	66.095	60.243	300.666	199.697	71.197	206.346	115.043	188.34	123.707	63.254	68.162	87.311	40.785	47.72	61.329	238.122
ENSG00000053747	LAMA3	9683.21	594	371	57	125	74	62	36	46	41	269.001	90	345	114	51	155	75	75	39	197.001	14	30	256	43	30.999	25	92	195	102	16	16	47	23	22	29	57	47	121	89	103	23.001	5	4	34	20	6	9	158.999
ENSG00000053770	AP5M1	3176.23	4131.999	3757.001	1386.999	1408.999	1384.999	1528	1258	1539	1248	4176	1281	3674.999	4484	812.001	1142	1731	1432.999	910	1848	1054.001	1221.999	4576.998	2382	1134.001	414	1767	2150.999	1902.001	1409.999	1396	1669.001	1740	1514	6242.001	3028.999	844.001	2612.999	2093.999	2515	1051	1546	1513	1688	952.001	1373	1217	3761.001
ENSG00000053900	ANAPC4	2000.46	3112	2679.999	1389	1100.999	859.001	1282	1146	1226.001	1087.999	2884	961	2191.001	3684	1026.999	1024	1532	1026.999	559.999	2110.999	1063.999	1131	3315.999	1707	1015.999	337	1608.999	2189.999	1634	1445.999	1468.001	818	1230	1052	3850	2327.999	533	2154	1760	2528.001	1063	1289	1367.999	959.999	675	1224	1077	2845.001
ENSG00000053918	KCNQ1	1166.99	746.828	1017	309.948	140	116.829	277	243	212	188	411	125	405	1001.814	72	187	141	214	147.999	221	108.001	131.999	300.001	53	124.999	19	129	78	91	80.999	89	43.464	78.721	75	91	184.992	10	114	116	66	87	15	22	69	24	18	8.323	257
ENSG00000054116	TRAPPC3	1054.33	1768	2068.001	1597.999	869.999	425.001	1125.999	971	703.998	664.001	2476.001	726.999	1421	3392	518	834	1102.999	654.001	706	788.001	656	784.001	2810.999	1249.001	1353.999	301.999	857	872	830	952.999	929	528.999	890	718	2683.001	1678	482.999	1248	912.999	1067	661	1009	1008.001	565	599	790	633	2476.999
ENSG00000054118	THRAP3	3870.65	12035.814	14176.136	12121.398	5628.881	3523.838	8295.995	6797.996	5048.999	4209	18076.799	5240.912	12210.326	26471.322	3177.398	4761.309	7414.679	4852.051	7956.398	4959.931	5395.967	6292.001	22436.453	10278.703	10344.696	2679.794	6235.925	6588.994	6832.68	8115	8187.999	4100.952	6497	5564.999	26436.907	14313.748	4400.713	10277.973	8137.741	8356.93	5069.773	9309.998	9230	5759.901	5280.515	7486.999	6570.001	19408.144
ENSG00000054148	PHPT1	408.946	1003.532	1201.685	1056.191	481.435	193.132	664.13	630.877	417.617	383.445	1405.266	413.969	912.861	3340.179	246.212	410.637	633.584	439.283	536.812	304.922	443.412	506.542	2108.921	686.678	1161.285	129	480.507	357.166	457.01	718.022	745.676	439.695	603.375	508.772	2171.974	974.638	177.528	746.475	640.257	572.746	467.078	956.54	914.845	520.256	196.983	513.604	444.44	1828.355
ENSG00000054179	ENTPD2	1266.28	3	3	1	0	0	1	0	0	0	0	0	15	0	0	8	9	0	1	8	2	1	0	0	0	3	0	0	3	0	2	1	1	0	0	1	1	2	1	0	0	0	0	1	4	0	0	0
ENSG00000054219	LY75	5447.3	11620.454	13790.99	2474.333	4648.814	2221.677	4560.911	3796.159	4327.996	3622.516	12897.241	4005.727	9409.283	8829.517	2274.217	2576.966	5550.44	2220.474	1499.313	5647.302	2344.889	2882.989	12383.66	4674.918	1030.977	644.011	4077.102	4929.61	4292.492	1967.933	1971.434	1836.196	2366.084	2053.756	8160.902	8880.479	1595.148	6201.561	5709.725	7331.312	2871.128	2331.41	2244.659	2693.659	738.542	1898.276	1553.478	8775.677
ENSG00000054267	ARID4B	4499.48	8986.072	10141.418	4154.976	4294.687	5235.438	2577.532	2176.579	2342.339	2089.255	11019.426	3387.465	7866.617	8039.057	3556.482	5627.576	4569.78	6065.028	2595.951	4145.863	1858.043	2078.298	10365.394	4545.765	2741.061	1685.711	3893.895	4114.721	3778.298	2204.673	2218.855	6028.955	2426.468	2213.703	9451.795	6406.831	2142.001	4112.77	4192.164	4633.418	4165.422	2136.043	2062.696	6231.994	1911.277	2098.564	1819.941	9216.038
ENSG00000054277	OPN3	1589.1	1059.347	1364.43	1344.055	489.789	178.25	1200.328	1043.566	683.87	615.414	1261.408	425.437	1260.828	2967.587	299.94	393.933	667.759	237.349	702.803	481.981	713.928	821.655	2113.096	1118.371	1071.547	128.787	643.489	743.555	702.954	1059.648	1027.162	280.732	839.595	765.751	3977.334	1825.12	402.038	1408.33	989.105	1264.259	814.267	1388.285	1390.03	516.891	833.566	1315.347	1191.138	1731.186
ENSG00000054282	SDCCAG8	1591.79	3722.406	3722.946	2096.684	1204.743	903.78	1246.267	1024.118	1046.461	916.579	3409.021	1168.414	2709.219	4062.745	1035.489	1548.661	1482.652	1015.134	1173.021	1811.652	883.485	992.517	4046.999	1318.662	1426.272	558.965	1525.777	1735.862	1469.361	1037.454	1013.008	977.97	948.076	750.143	3196.155	2160.996	973.038	1791.95	1612.568	2088.001	1400.161	956.369	1003.038	1078.672	674.41	881.991	777.6	3352.332
ENSG00000054356	PTPRN	622.336	9	14	11	21.999	11	0	0	3	0	7	0	0	6	14	60	18	19	15	0	1	2	19	41	6	15	0	1	1	1	1	4	1	2	17	50.001	27	2	0	1	4	1	2	12	18	0	0	29
ENSG00000054392	HHAT	3269.06	1095.999	1250.001	673	476.999	383.999	427.999	378.001	495	422	1366	421	767	1174	366	432	611	360	354	665	285	330	1416.998	438	359	127	278	482	306.001	241.001	252.999	318	300	221	1834.001	630.999	209	380.999	314.001	465	409	296	319.999	344	267	383	298.001	975
ENSG00000054523	KIF1B	7579.44	4129.001	3469	1653.215	1303.001	1763	1531.999	1287.002	1354	1212	3596	1353.703	3608.999	4316.001	757.001	1212.999	1299.755	1414.999	886.38	2661	984.001	1145	3782.001	1222.157	1017.155	437.001	1522.55	2347	1822.737	1212	1162	1653	1058.999	880	3663.999	2145	667.001	2963.613	1946.001	2960.999	1236.999	904	848	2005.001	574	855	754.999	2760.999
ENSG00000054598	FOXC1	3774.99	12	36	28	46	37	15	8	1	3	57	24	11	13	16	25	31	18	14	7	11	11	44	19	5	10	16	7	7	4	5	27	6	3	13	12	17	5	13	3	36	2	5	36	9	5	6	59
ENSG00000054611	TBC1D22A	2554.96	2482	2518	1261	721	456.001	670	518	555	489.999	2377	607.001	1883.001	3182.999	530.001	770.999	799.001	681	677	965.998	421	530	2217.001	761	995.001	226	671	802	755	504.998	604.001	496.001	611	474.001	3435	1242.001	339	1004.999	763	936.001	777	711.999	730.999	732	405	527.999	510.999	2218
ENSG00000054654	SYNE2	10931.2	1428.001	628	1797	388	271	629.001	504	378	288	1145	194	601.998	2601.989	151.001	304	336	156	704.999	478.001	212.001	262	733.001	389	1299.001	93.998	109	407	136.999	483.001	470.001	182	499.999	371.001	3535	738.999	136	89.001	60.999	88.001	582	444	424.001	373.001	1698	517.999	446	658
ENSG00000054690	PLEKHH1	917.905	95.082	62.706	91.553	43.023	52.333	42.696	41.394	36.134	24.273	113.901	44.473	87.667	107.754	44.371	96.669	44.766	43.174	67.039	68.311	25.889	21.182	95.145	39.516	64.341	28.96	48.629	36.589	72.242	42.081	32.977	60.878	36.501	32.032	150.859	101.133	52.241	53.414	52.294	22.456	44.773	37.974	27.173	46.053	67.472	33.306	27.837	61.347
ENSG00000054793	ATP9A	7653.99	6724.999	4094	1281	2574	2434	1436	1117	1447	1130	7549	2382	4211	4339	1800	2415	3052	2537	694	2766	920	1203	7418	1812	544	508	558	1956	1173	743	738	1695	685	549	1610	2482	592	1343	610	1317	1358	339	329	1420	107	387	312	4994
ENSG00000054796	SPO11	1193.22	0	0	0	0	0	0	0	0	0	0	0	0	0	0	0	0	0	1	0	0	0	0	0	0	2	0	0	0	0	0	0	0	0	0	0	0	0	0	0	1	0	0	0	2	0	0	0
ENSG00000054803	CBLN4	2945.99	0	0	0	5	4	0	0	0	0	0	0	0	0	9	24	0	4	2	0	0	0	0	1	0	2	0	0	0	0	0	0	0	0	0	0	11	0	0	0	0	0	0	0	5	0	0	0
ENSG00000054938	CHRDL2	1151.44	1	0	0	2	0	0	0	0	0	3	0	0	0	18	13	0	0	2	1	0	0	0	4	0	9	1	0	0	0	4	0	0	0	0	0	5	0	0	0	1	0	0	0	15	0	0	0
ENSG00000054965	FAM168A	6729.9	6138	6177	2174	2345.876	2170.999	1600	1338	1706.939	1470	6048	1899.001	4770.999	5600.999	1831	2534	2622	2334	1225.001	3150	1112	1389.999	7225.999	2222.001	1748.36	620.001	1980.999	2845	2244.001	1281	1313	2088.143	1278	1059.001	7397.001	4112.23	992.999	3196.001	2588	3441.001	2806	1440	1358	2382	891	1307	1051.999	5680
ENSG00000054967	RELT	2870.93	4035	4801.234	1894.557	1602.108	1317.896	1466.881	1337.169	921.467	708.355	3247.001	904.275	3138.227	6261.882	1477.476	1243.762	1801.744	1452.328	1059.613	1575.309	1041.733	1209.256	4382.111	1355.065	2163.609	250.304	1554.735	1441.226	1611.679	1219.424	1200.914	1046.636	1029.349	913.029	7596.456	3771.316	383.851	2395.201	1881.341	2559.845	3614.955	1889.928	1761.953	2313.776	707	1518.466	1294.021	4038.535
ENSG00000054983	GALC	3010.52	1548	2128.999	1506.999	535.001	284.001	902.999	712.999	815	659.999	1654	422.999	1373	2473.002	370	442.999	705.001	360	760	768	554.001	698.999	2539	2050.001	1494	363	1731.001	1177	1166.999	1240.999	1177.999	792	1301.001	1080	2866.001	2220	570.999	1403.999	1552.999	1395.001	738.999	875.999	915.001	688.001	724	793.001	630	2341
ENSG00000055044	NOP58	1385.16	3639.251	3820.989	5221.276	3354.292	3415.41	4602.774	3711.204	2289.784	1953.554	6873.251	2392.928	3276.252	11503.655	3262.566	4296.17	4296.555	4190.117	3241.936	1546.799	3335.565	3783.777	8909.612	6568.061	4513.771	1808.839	2765.059	2503.117	2634.025	5079.754	5066.793	4025.036	3605.075	3121.462	9945.888	7508.364	2471.842	3829.218	3011.013	3270.305	3266.811	4885.231	4780.536	3189.824	2299.921	4279.333	3721.062	9866.203
ENSG00000055070	SZRD1	2105.18	4194.757	5344.01	3901.841	2815.385	2413.124	2181.48	1879.703	1319.249	1179.8	6442.373	2321.721	4456.445	8346.321	1853.685	3174.936	3272.35	3388.134	2196.138	1630.801	1375.884	1656.059	8217.819	3657.929	3464.488	908.001	1826.957	2020.596	2465.128	2059.419	2201.057	2592.136	1646.745	1402.017	7902.105	4990.793	1180.657	3843.56	2556.139	2519.835	2639.654	2199.206	2325.218	3101.225	1336.939	2070.959	1861.947	7849.55
ENSG00000055118	KCNH2	3036.08	9	28	683	115	30.001	6	4	5	5	126	30.001	17	268.999	73	76.001	196	69	396	3.001	44	42.999	1993	1903	2671.999	262	1716	772	760	1473	1414	598	1635.001	1424	19	28	37	17.001	5	1	27	27	24.001	14	139	11	10	3148.001
ENSG00000055130	CUL1	2786.11	3736.319	4290.955	4241.06	2201.653	1391.031	3116.386	2634.613	1950.26	1630.373	5656.8	2121.337	3781.396	8784.18	1405.915	1853.672	2738.027	1675.387	2312	1755.098	2296	2667.132	7518.665	3468.86	3484.61	750	2018.884	2256.829	2271.289	3269.545	3265.071	1720	2494.225	2060	8904.378	4944.238	1396.999	3640.471	2763.478	2882	2214.833	3292.351	3073.908	2024.78	1859.181	2925.185	2465.002	6408.257
ENSG00000055147	FAM114A2	1735.92	1494.001	1638.002	1175.001	629	234	804	674.001	641.002	536	1965.998	591.998	1193	2390	351.001	473.999	812	255.001	585.001	592.001	517.001	619.001	2098.999	1096.001	854.999	254	727	883.001	773.001	787	776	313.999	788	665	2150.998	1395.999	416.999	1020.999	812	994	444.999	694.001	658.001	315	510.002	699.999	544	1669
ENSG00000055163	CYFIP2	3196.06	9317.786	10248.283	2851.995	3803.763	3339.831	2149.999	1757.999	2041.002	1626.001	10861.875	3257.619	8767.955	8767.246	2636	5147.585	4924.911	4354.997	1958	4534.4	1757.999	1985.996	13073.938	4938.372	2964.999	1571.002	2923	4029	3847.001	2206.989	2244.043	4496.941	2146.969	1819	24174.298	9738.165	2512.999	6536.897	3783.001	5434.916	5336.719	3403.079	3479.951	6689.959	3064.519	4014.002	3380.985	10921.822
ENSG00000055208	TAB2	3786.87	9594	9598	3210.999	2775	3297.001	1977	1665	2296	2001	11199	3796.001	7457.001	8134	2443.001	3760.001	3263.001	3855.001	2383.999	5129	1737	2029	11649.001	3204.001	1884	1348	2461.999	4771.999	4236.999	1728	1709	4365.001	1494	1290.999	5423.001	4428.001	1434	3751	2031	3146.001	2582.999	1362.999	1334.001	3328	1254	1341	1162	8297.001
ENSG00000055211	GINM1	1735.89	1279	1602	814	671.997	636	548	444	434	399	1606.999	554	900.001	1665	357	613	711	733	384	496	320	360	2148	782.998	491	209	504	585	517.998	426.956	476.999	793.986	405.999	337.996	1274	1051	285	730.994	515	651	573.999	466	441	707.998	329	347	286	1565
ENSG00000055332	EIF2AK2	5328.72	10743.763	8213.366	3254.653	2761.444	2818.586	3140.51	2642.746	2849.945	2509.757	8096.009	2572.606	7196.377	10918.982	1895.295	3016.655	2989.561	2722.219	2718.731	6353.338	2231.687	2575.367	8666.605	3940.834	2026.677	1219.394	2907.135	6096.043	5346.246	2631.466	2593.056	3395.518	2178.803	1734.827	8593.559	5701.126	2164.363	7337.174	3607.401	7320.649	2702.667	3235.239	3201.285	3738.935	1440.824	2204.753	1961.117	7717.428
ENSG00000055483	USP36	2994.47	3660.999	3871	1754.001	3694.999	4706.001	1529.001	1236.001	1083.999	914.999	4963.998	1694	2700	8349.998	2490.001	2103.999	3827.001	4916.997	1287	1490	1445.999	1699.001	6312	2446	1561.001	552.001	1340	1457.999	1466.999	1460.001	1449	3449.001	955.001	748.001	4357	4840.001	791	2142	1374.998	1736	4700.998	1918.999	1889.999	4766.001	419	1378.001	1175	7645
ENSG00000055609	KMT2C	5085.41	18460.992	20241.999	4948.963	9433.985	20386.929	4387.001	3725.001	7456.686	6011.873	18597.002	7287.999	17230	18958.001	5257.681	6888.124	7699.959	8774.829	3468.931	14763.993	4584.953	5295.001	19161.879	6077.99	4145.003	2029.906	9232.001	11166.996	10312.992	4254.579	4214.997	19595.989	3883.931	3257.998	22671.998	11240	2952.358	13467.981	10219.935	13144.982	14368.969	4848.663	4732	25356.988	2779.444	4622.932	3848.937	14614.989
ENSG00000055732	MCOLN3	2335.49	29	42	2	2	9	3	4	2	2	0	5	7	6	14	22	1	1	5	13	2	0	7	3	0	15	7	15	7	0	0	1	0	0	0	2	67	11	4	4	0	4	1	2	19	0	0	6
ENSG00000055813	CCDC85A	3905.99	28.987	31	26	1.722	1.821	1.922	3	7	9	69.668	24	0	82.783	1.78	53	5	11	22.729	16.849	5	3	42	0	18	0	0	9	0	0	0	1	2	3	0	2	0	0	0	1	0	0	0	0	0	0	0	12
ENSG00000055917	PUM2	3959.06	7226.999	8820.999	3897.999	3821	5158	3446	2971	5004	4190.001	10953.001	3847	7877	13023.001	2298.001	3708.001	3889	4523.001	2421.001	5834.999	2984.999	3616.999	12403	4318	3178.001	1175.001	4160.001	5684	4811.999	3859.001	3786	6352	3238.002	2703	12798.001	6843.998	1800.999	7303	5037.999	6057	4110	3991.001	3962.999	5981.999	2462	3264.999	2793.999	8481.999
ENSG00000055950	MRPL43	729.711	1547.643	2225.239	1233.472	602.312	239.175	691.762	568.943	564.108	494.272	2186.941	604.056	1151.001	3077.435	364	615.912	711.001	487.859	726	455.829	402.258	492.002	2326.001	851.998	1006.669	156.001	673.225	531.832	514.627	683.996	651.973	401.189	582.936	472.73	2459.5	1135.875	277.42	806.712	693.688	632.203	440.974	800.78	840.845	409.899	255.034	530.07	447.343	1964.001
ENSG00000055955	ITIH4	1844.39	847.518	577.17	187.403	238.664	267.177	218.674	171.132	131.689	141.477	824.029	189.052	725.758	724.399	271.549	159.747	361.597	262.144	105.151	449.05	145.171	192.803	1169.106	270.856	114.575	48.473	140.639	396.767	220.586	144.541	114.243	177.57	111.219	85.054	631.939	666.233	62.868	426.431	229.962	580.525	251.695	201.132	179.491	295.137	57.343	166.34	148.674	902.168
ENSG00000055957	ITIH1	624.159	0	0	19	3	4	0	1	0	0	0	0	7	5	5	10	1	3	6	0	1	1	0	0	11	1	0	1	0	0	0	8	1	1	12	5	10	0	0	1	1	3	0	1	7	1	0	2
ENSG00000056050	HPF1	995.03	455	763	1155	406	162	1102.93	889.975	513.985	471.986	1143	351	672	2212	256	463	559	204	724	242	572.991	734.989	1371	823	743	246	407	389	452	1017.987	988.987	263	769.957	713.983	1680	1110	378	674	481	562	375	746	778	257	455	694	590	1212
ENSG00000056097	ZFR	3928.68	8882.999	9879	8002.001	4929	5254	5361	4332	3498.999	3115	12697.001	4058.001	7875	16981.001	3954	6285.999	5538	6166.001	6029.001	3383.999	3592.999	3975	15165.999	6889.001	6149	2186	4260.001	4288	4101	4967.999	5148	5794	4288	3707	15093	9107	3369	5619.002	5031	5570	5114	4923	4917	6427	3793.001	4440.999	3785	12648
ENSG00000056277	ZNF280C	3983.81	933	940	723	501	467	634	496	573	494	1703	472	880	2167	236	512	581	476	508	493	463	525	1861	570	463	190	487	538	509	590	602	463	527	456	1844	775	368	690	560	618	384	573	597	397	277	429	365	1367
ENSG00000056291	NPFFR2	1350.79	0	0	0	3	1	0	0	0	0	0	0	0	0	3	6	0	3	2	1	0	0	0	1	0	3	0	0	0	0	0	1	0	0	0	3	7	0	0	0	0	0	0	2	5	0	0	0
ENSG00000056487	PHF21B	3282.99	0	0	0	6	2	0	0	0	0	0	1	0	0	2	26	0	5	6	0	0	0	0	0	2	3	0	0	0	0	2	0	0	0	0	0	11	0	0	0	0	0	0	2	5	0	0	3
ENSG00000056558	TRAF1	4142.99	1450	1165	421	401	304	308	235	268	267	1403	357	1068	1205	340	570	445	473	263	579	214	263	1001	240	256	90	301	515	278	150	128	204	171	128	889	461	138	336	280	520	268	114	127	207	108	125	118	1003
ENSG00000056586	RC3H2	5542.03	9843.001	11257	4262	3819.999	5030.001	3504.001	2989.001	3119	2630.001	11140.999	3527.999	8025	9674	3782.001	5131.998	4016.999	5544	2253	5111.001	2400	2903.999	10417.001	3685.001	2709.001	1481	3453	4739.001	3933	2872.999	2835	4302.001	2635.001	2324	9988.999	5209	1767.001	4410	3716.001	4694	3124.999	2499.001	2509.999	4590	1765	2629.001	2198	8378.001
ENSG00000056736	IL17RB	1899.81	153	174	109	88	41	101	69	87	73	175	79	117	192	50	71	87	27	57	71	75	73	259	94	97	29	61	66	63	73	84	44	77	58	215	112	53	93	52	67	52	50	52	61	37	46	47	183
ENSG00000056972	TRAF3IP2	1777.94	3005.728	3432.001	1619.001	918.952	800.001	925	791.996	1086.002	953	3327.859	997.001	2376.787	3254.001	625.776	1262	1042.752	885.999	1058	1127.002	555.233	650.125	2837	777.382	697.997	309	789.001	945.676	861.998	449.998	437.001	644.998	505.999	441.001	2550.999	1222	597	1297	1073.001	1083.109	814	407.999	412	1024.725	395	409.999	382.998	2365
ENSG00000056998	GYG2	2929.66	61	105	309	112.666	55	215	210	159	140	305	87	88	768	68	139.999	115	71	193	18	153	181	305	254	300.999	71	93	71	55	247	265	78.538	236.999	215	185	124	95	70	65	73	41.001	147	143	55	35	71	63	416.999
ENSG00000057019	DCBLD2	3810.4	1053	916.002	827.999	648	682.999	805.828	704.999	749.413	672.999	2097.001	702	653.999	2482	535.001	669.999	904.999	560	459	628.094	615.075	684.001	2233.999	1138	689.001	338.999	606	716	695	960.001	993.167	623.001	960.453	757	1382.001	770.014	339.999	432	248	499	439.242	559	606	398	265	418	414	2187.999
ENSG00000057149	SERPINB3	1415.99	0	0	0	0	0	0	0	0	0	0	0	0	0	0	0	0	0	0	0	0	0	0	0	0	0	0	0	0	0	0	0	0	0	0	0	7	0	0	0	0	0	0	0	0	0	0	0
ENSG00000057252	SOAT1	3399.28	2677	3155	1423	945	511	1343.999	1056	900	779	2753	794	2151.001	3297.001	452	598	1261	530.999	684	1330	861	1018	2830	1586	954	267	1372	1512	1379	1118.999	1134	699	956	877.001	4274	3034.999	627	2365	2256	2370	1428	1647	1578	1029.999	959	1423	1297	2430
ENSG00000057294	PKP2	3369.57	614.957	465.663	510.971	282	169.001	588.663	538.798	458.037	383.52	927.885	325.559	112	1445.795	227.987	439.18	361	234	293.913	199.716	294.155	346.502	999.735	369	286.957	147	156.825	278.98	124.941	442.803	399.852	137	281.892	303.386	241.912	362.999	318	118.001	74.393	290.817	197.254	135.999	151.916	168	53.999	144.633	117.999	885.8
ENSG00000057468	MSH4	3061.99	7	13	9	6	6	12	5	6	12	20	7	6	32	7	15	9	7	6	5	17	16	24	7	7	1	3	10	1	5	14	5	3	3	5	6	1	1	2	3	7	1	0	7	1	8	5	30
ENSG00000057593	F7	1510.32	6	18	24	17	14	25	27	10	9	24	15	2	102	13	55	2	5	9	2	8	8	26	11	13	16	0	1	2	5	11	0	5	10	32	4	26	7	0	1	4	10	14	5	10	3	3	3
ENSG00000057608	GDI2	2003.31	11201.899	14698.487	14739.9	7286.112	5439.134	10496.894	8869.888	6878.911	5985.864	19165.698	5797.632	12478.089	30299.55	6082	8496.91	8900.666	9169.836	8009.952	4728.23	6304.786	7411.963	26191.921	14428.734	11697.796	3820.984	8136.524	7485.292	7989.036	10393.999	10417	9772.846	9481	8153.59	30363.601	21008.779	6748.784	12310.888	10056.798	10438.106	9772.342	11559.079	11118.665	10279.351	7346.873	9450.711	8166.69	23244.527
ENSG00000057657	PRDM1	4857.99	156	232	181	88.999	90	74	75	127	123.001	297	86	108	446	86	134	68	82	128.999	47	57	79	232	74	151	65	44	40	49.001	31	42	36	57	49	255	363.001	109	84	80	49	148	62.999	55	87.001	267.999	37	45	130
ENSG00000057663	ATG5	1902.75	1545	1685	1344.001	752	429.999	1211	1059.999	819.001	684	2085.999	632.999	1163.001	2907	436	767.999	947	572.001	547.001	696.999	707.999	843.999	2457	1334.001	955	235.999	756.999	855.999	862.999	1104	1105.999	677.001	897	754.999	2577.001	1699	364	1045.002	970	1134	606	1057	1031.999	796.999	641.001	945.001	830	2041
ENSG00000057704	TMCC3	2613.76	263	63	283	89	59	36	27	21	12	106	13	42	594	11	80	144	68	81	75	33	40	46	177	189	31	9	46	16	14	18	69	42	38	121	704	53	12	2	31	184	23	24	167	110	34	26	137
ENSG00000057757	PITHD1	1252.14	1951	2443	2145.001	1000	1145	1284.999	1132	800	682	2361	791	1699	3843	995	1555	1000	1638	1057.999	708	807.999	988	2911	1696	2022	575.999	1123	1089.999	1044	1616	1630	1563.999	1224	1062	3612	1856	734	1358	1159	1305	1204	1496	1572	1456	1054	1161	1105	3103.001
ENSG00000057935	MTA3	1956.88	952.001	1579	763	231	193.999	360	310.999	366.999	349	702.001	203.001	1115.999	1594.001	152	324.001	263.001	201	363.002	533.049	272	280.999	562	183.999	447	77.999	400.001	318	285.999	229.001	214	144	230.999	182.999	1684.998	512	167.001	704.999	777.001	644.999	290	438.001	395.001	307.999	340.001	395.001	334	455
ENSG00000058056	USP13	4512.01	1187.999	1229	1075.251	678.999	498.534	913	783.301	838.212	724.956	1791.754	654.923	1041.843	3076.115	338.193	676.399	801.472	504	558	718.002	716.785	860.779	2443	1028.897	874.232	274.001	695.999	871.78	887.786	889.22	900.583	707.998	683.523	588.886	2870.122	1527.679	433.998	1547.77	946.554	1209.681	853	1000.999	971.446	819	609.426	931.226	778.228	1867.68
ENSG00000058063	ATP11B	3454	6478.387	6487.921	2270.398	2517.313	3165.314	1508.639	1375.58	1240.545	1063.611	6642.415	2223.747	4494.299	5374.256	1872.625	2753.164	2780.927	2454.115	1309.967	2886.825	1042.903	1310.428	8572.097	4314.544	1871.974	1028.363	3250.472	3586.563	3410.335	2018.443	2037.289	3646.429	1575.676	1368.642	7665.8	6077.455	1700.626	4135.18	3498.402	4303.611	3462.828	2549.414	2483.643	4214.858	1889.685	2337.202	2018.718	6951.645
ENSG00000058085	LAMC2	4104.99	0	0	1	5	9	1	0	2	0	0	0	7	7	8	39	0	0	6	0	2	0	0	3	0	13	0	0	0	0	0	1	0	0	0	2	29	0	0	0	1	0	0	1	25	0	0	8
ENSG00000058091	CDK14	4962.99	943	858.001	92	137	118	104.999	100.001	54	49	337	114	555	247	105	176	163	98	49	565	34	44	613	403	80	105	520	734	539	42	54	242	38.999	35	154	767.001	225	691	547	914.999	343	113	115	456.999	99	63	72	393
ENSG00000058262	SEC61A1	3444.21	9765.896	12107.858	7838.053	5160.839	4381.739	5233.01	4374.908	3606.243	3176.916	11971.594	3767.333	8704.648	18085.654	3480.003	5600.49	5614.742	5487.602	4134.054	3746.331	3697.93	4452.212	14957.161	7649.337	7461.511	2146.863	5150.723	4781.481	5888.841	5364.592	5447.495	5823.857	4562.495	3952.087	18671.85	11008.924	2863.834	9005.617	6570.926	6318.045	5392.825	6692.199	6521.727	6166.309	2757.477	5751.484	4747.358	14625
ENSG00000058272	PPP1R12A	3350.43	10586.809	12070.402	6226.052	3762.786	3674.995	4847.994	4080.765	3735.885	3216.117	12694.476	3885.868	9197.279	12942.963	2718.749	4306.659	4863.863	3927.595	4633.741	5060.847	3227.382	3924.072	12609.61	5803.25	4246.603	1943.443	4928.636	5034.249	4917.573	4367.506	4410.551	4217.327	3844.219	3267.673	13511.532	7952.681	3324.241	6015.873	5262.036	6343.477	3449.689	3799.685	3964.745	4523.175	2942.871	3990.661	3279.058	10704.435
ENSG00000058335	RASGRF1	2351.83	4	0	16	2	12	2	2	2	4	5	4	2	28	16	55.23	0	4	7	1	0	1	0	0	12	9.999	0	1	4	4	1	1	4	1	16	5	28	4	3	10	7	8	4	2	17.013	3	1	0
ENSG00000058404	CAMK2B	3343.41	1	86.02	33.378	15.747	21.795	24.765	28.327	24.737	12.779	183.897	46.107	83.644	167.575	20.729	111	71.591	24.172	34.322	47.753	12.373	4.258	45.921	29.678	31.042	19.613	45.312	46.308	20.351	15.654	8.403	21.698	31.186	0	283.353	62.797	19.155	36.54	21.396	53.586	23.152	27.667	45.051	42.672	34.77	18.089	0	101.505
ENSG00000058453	CROCC	2367.51	7287.302	6847.943	1615.158	1543.707	567.001	987.803	844.192	827.827	697.616	6183.829	1580.696	4051.78	7127.193	849.788	1730.034	2095.091	1347.59	1048.553	1483.36	630.346	761.556	5138.967	903.94	1275.819	184	833.135	924.323	1302.481	558.834	620.267	638.228	713.056	604.624	4216.257	1036.548	222.86	1281.611	635.036	874.569	510.524	550.484	594.898	609.366	74	357.814	305.592	5226.733
ENSG00000058600	POLR3E	1785.76	4312.955	4385.02	2681.252	2994.155	3034.423	2533.142	2036.541	1712.677	1415.18	7093.653	2186.138	4221.008	9317.121	2284.426	2039.449	3796.663	3699.577	1558.182	1634.345	1932.894	2216.257	8202.129	4034.072	2499.151	640.874	2167.748	1905.517	2165.499	2279.035	2315.863	2979.533	1930.554	1627.095	7342.188	4206.741	877.574	2604.153	1983.838	2320.867	1893.742	2439.974	2373.644	2407.298	601.388	1802.129	1558.971	8368.839
ENSG00000058668	ATP2B4	8071.66	16939.999	19881	5515.001	4261.001	2884	3265.001	2730	4269.999	3637.001	15037	5333	13946.001	15745	3140	4615.001	5516	3112	3178	9062	2401	2988	18393.001	5034	4390.001	1546	5903.001	8140	6845	3060	2993	2880.001	2955.999	2509	10923	7301	1828	8944	7418	7771	3749.001	2960	3007.001	2316	1956	2127	1808	13022
ENSG00000058673	ZC3H11A	3312.42	8304.244	10333.873	5772.203	3451.125	3366.813	3070.759	2574.731	2970.426	2870.352	14047.957	3873.939	9960.368	13042.653	2717.991	3916.669	4768.81	4895.392	3384.448	3251.337	2194.73	2609.952	15087.51	5495.328	4339.397	1191.066	3421.008	3562.703	3639.227	2854.582	2788.724	4217.822	3153.73	2624.365	10781.128	7820.581	1608.71	4868.87	3692.085	4329.531	3160.751	2883.903	2835.203	5137.757	2230.306	2160.338	1862.985	10977.64
ENSG00000058729	RIOK2	1638.26	1174.892	1358.963	1521.973	587.502	275.221	1369	1174.233	881.775	720	2320.001	585.942	1311.987	3483.695	197	441.442	829.82	389	899.117	531.732	799.915	958.853	2324.431	1389.959	1103.97	259	767.947	729.984	812.913	1271	1332.918	539.995	1015	891.999	3022.979	1794.453	439.999	1113	950	1052.558	465.048	1257.499	1277.894	824.147	839.997	1158.809	982.979	2072.745
ENSG00000058799	YIPF1	1395.33	1203	1305	934	368.001	177.999	536	464	349	289	1220	358	974.001	1851.999	218	385	437	202	551	467.999	306	400.999	1321	549	719	153	533.001	574.001	547	448	468	249.001	428	367.001	1634.999	905	240	775	671	765.999	423	466	492.999	293.999	358	456	406	1265
ENSG00000058804	NDC1	3995.98	1505	1811	3706	1138	616	3297	2741	1666	1467	3075	1028	1674	7866	718	1108	1295	859	1758	676	1932	2349	4751	3017	2762	613	1792	1565	1560	4429	4432	1105	3263	2660	8228	3600	1115	2636	2148	2193	1176	4413	4265	1066	2231	3565	2935	4251
ENSG00000058866	DGKG	2701.6	1316.999	337	49	91.001	26.001	15	11	18	6	98	25.815	214.999	101	32	49	28	23	19	456.359	6	4	109	64.001	49.999	36	49	264	109	15	11	40.001	20	10	223	473.001	171.001	316	213	525.001	254	58.001	52	187.001	57	41	30	50
ENSG00000059122	FLYWCH1	2393.03	7019.999	7564.001	1044.001	1613	452	752.999	594.999	981	807.001	4697.001	1103.999	3847.001	4337.999	816.392	1595.001	2274.999	984.999	652	2028	554	569.001	4061.001	1046.001	721.999	188.001	1146.001	1144.001	1445	454	428.001	498	601.999	548.001	2648.001	1377.999	234	1367.999	896.998	1040.001	562	556.998	514	557	115.999	353	254	3739.001
ENSG00000059145	UNKL	2520.17	6220.658	5234.618	605.331	812.084	461.461	372.523	340.406	680.929	555.909	3513.588	703.308	3172.26	2428.362	451.834	712.058	1119.042	608.714	374.877	1793.021	258.99	321.162	2379.556	345.743	437.504	67.884	621.088	924.342	960.896	232.988	220.703	300.438	368.006	297.09	2827.91	642.462	72.44	856.003	489.039	766.471	358.971	344.442	306.111	483.818	57.442	282.102	239.368	2192.915
ENSG00000059377	TBXAS1	1340.21	7420	7351.999	1865	2178	1190.999	1024	843	1037	852	5147.001	1924	4726.999	4112	1320.999	1900.001	2288	1479.999	903.999	3018.999	744.998	813	6459	2410.999	1295.001	425.998	2320	2766	2286	900.999	905.001	1223.999	1083.001	943.999	3107	3191.001	579	2266.999	1974.001	2651.998	1555	867.001	813	1219	533.999	702.999	581	5281.999
ENSG00000059378	PARP12	1746.86	4355.002	3217.998	768	900.999	616.999	785	679.001	606.001	480.001	2523.002	759	2805.999	2568	656	889	959	690.002	444	2048.999	524	590.001	2614	851.001	537	278	852.002	1724	1541.999	464.001	440	545	435.998	393.999	1972.999	1452	451.001	1538	866.999	1995	761.001	451.001	470	666	273.999	371.999	351	2223
ENSG00000059573	ALDH18A1	2775.12	3910	5384	5818.999	2871	1400	5072	4087	2303	2103	7284	2347.001	4131	16062	1827	2610	3303.999	2042	3065	1607	3318	4023.001	11067.001	5821	5713	1215.999	3022	2962	2892	5617.999	5567	2587	3865	3247	10489	6754	1725.001	4472.999	3739	3989.001	2772	5794.999	5751	2638.999	1758	4348.001	3606.999	9947
ENSG00000059588	TARBP1	3768.57	25207	32647	7709	11937.001	11318	12804.002	10751	16078	13661	26980	9048.999	25546.999	33709.001	9348.001	12641	16228	11859.001	3664	14441.001	8658	10363.001	22362	9164	4231	2839.001	9826.001	10110	8710.001	7357	7387.001	7632.999	8406.001	7037.001	26746	13412.999	3974	10644	9505.001	12201.001	6930.001	7273.001	7077	7785.001	2091	6118.001	5162	20543.002
ENSG00000059691	GATB	1880.16	1161.051	1700.931	1644.268	631.999	321.277	812.697	788.141	593.228	521.924	1649.194	505.187	1452.927	3224.101	380.964	690.987	738.143	396.947	884.216	637.87	581.429	694.382	2309.155	1227.878	1351.332	353.835	958.154	827.02	848.461	895.352	924.18	446.08	802.147	631.806	2520.547	1709.143	631.126	1281.766	1293.87	1283.202	641.085	1037.653	973.067	607.235	622.176	817.025	639.35	1992.769
ENSG00000059728	MXD1	5019.23	2649.001	2343.001	1125.391	1100.001	1303	354	320	350	349.001	1786.999	608	1826	1059.001	1102.606	1922.706	1084	1538.872	686.001	1175	333	334	2523	1644.121	943.855	620.999	1024.628	1122.83	1155.999	430	446	1958.775	331	321.001	1081	4316.545	832	1368	997.363	1038.663	2992.374	280	291	2637.33	719.234	280	223	2199.719
ENSG00000059758	CDK17	2449.4	5135	5131	2564	2715	2922.999	2174	1934.001	1706.001	1455	6302.001	2270.999	3488.999	6655.999	1527.999	1771.001	3489	3460.001	1382	2395	1412	1733	6388.999	3840.001	1650	616.001	2056.999	2503.001	2217.001	1796.001	1761	3755	1734.001	1506	4542	3255	868.999	2027.999	1636.999	2224.001	1395.999	1261.999	1235.999	2397	933	1155.998	935.001	6644
ENSG00000059769	DNAJC25	2267.49	296.229	567.255	368.612	193.237	184	307.513	257.522	189.515	144.568	483.313	161.267	316.366	868.777	136	359	165.933	248.324	254.742	132.869	176	229.394	630.925	278.562	354.758	130.857	271	186.377	221.109	298	289	340.265	263.493	188.385	587.544	451	266	289.133	272	242	400	280.676	261.796	424.706	193	283.418	245	574.981
ENSG00000059804	SLC2A3	2808.82	5330.924	5436.969	3165.846	4744.558	2945.925	1045.618	919.624	475.555	402.05	3100.945	2634.541	3101.141	2806.076	5195.887	1665.201	3416.757	2927.974	1269.143	1708.983	764.684	893.028	9511.007	2698.159	3478.312	271.208	1646.839	1393.003	1669.735	631.283	632.324	2114.718	760.262	640.659	1587.769	7055.477	647.223	2308.603	2988.557	1852.88	7473.569	467.431	441.317	3618.853	1211.181	652.76	551.187	5885.954
ENSG00000059915	PSD	1690.94	437.457	445.165	170.108	220.469	116.344	129.449	155.197	100.083	78.593	695.038	242.08	151.481	543.257	156.422	260.515	249.142	172.85	96.249	75.001	72.084	75.332	640.904	90.845	151.053	24	68.207	73.295	120.695	64.017	58.29	65.289	55.58	50.804	158.641	85.021	49.023	80.812	38.75	46.627	76.125	29.152	28.533	51.21	25.908	26.232	20.963	574.222
ENSG00000060069	CTDP1	3114.95	3905	3934.999	1216.001	2177	1045	794	656	552	450	3929.001	1037.999	2935	4037	647	951	2963	1304	687	1333.999	560	709	3897.999	2364.999	1216.001	172	1053	1145.999	1395	791.999	780	1641.001	716	630.001	4943	5392	415	2573	1428.999	2063	2084.999	1179.001	1119.001	2857	273	849	710	5682
ENSG00000060138	YBX3	1344.94	23086	19899.999	7702.993	7217.001	6003.001	7087.001	6116.991	2965	2524	13910	5783	12848.001	13573.999	6722	6878.999	8541.999	7621.998	4489	9769.001	4756.001	5703.987	19535.997	7779.001	6510.001	2130.001	5819.002	7586.998	7258	5620.997	5573.975	6472.001	2678.989	2290.993	5938.999	11918	3619	8622	6892	7255	7536	4324.997	4326.997	7800	2051.999	4595.998	3909.99	15846.206
ENSG00000060140	STYK1	2265.71	805	1330.001	260	167.999	85	431	374	194	146	445	125	846	388	78	103	117	65	108.999	239.001	154	147	374	51	65	20	242	226	197	103	104	23	42	32	69	83	29	165	211	82	35	37	24	29	12	58	46	186
ENSG00000060237	WNK1	5347.27	17984.002	22003.001	7754	7194	7262.001	4990.999	4365	6075.001	5293	19816	7165.998	16306	23282	4650	7161.999	7583.001	6767.002	6167.999	8747.999	4433	5176	22281.999	5930.002	5046	2059.999	6125	7488.002	6742	4637.001	4520	7007	4036	3312	22968.997	8696.999	2898.999	10320	7647	7838	5847.001	5731.001	5583.998	6438	2878.999	4358	3775	17336.999
ENSG00000060303	RPS17P5	204.517	0	0	0	1	0	0	1	0	1	1.869	0	0	1	0	0	0	4.047	3	0	0	0	0	0	0	1	0	0	0	0	1	0	0	0	0	0	1	0	0	0	0	0	1	0	0	0	0	2
ENSG00000060339	CCAR1	2538.61	7151.999	8346	5857.001	2739	3268	3784.999	3117.001	2728.002	2284	8446	2627.999	6564.001	11271	2400.001	3471	3697.999	3334	3766.999	3057	2683.002	3065	8700	4500.001	4091.001	1394.999	4071.001	3669.999	3611	4033	3934.999	2929.001	3424.997	2905.002	12981.001	5686.001	2068.999	4501.001	4395.984	4804.001	2567.999	3676.999	3718.999	3231.001	2606.999	3572.999	3078	8472
ENSG00000060491	OGFR	2434.97	6111	5947	2016	1577	680	1392.001	1092	1047	866	6159.999	1703	3712	6839.999	1066.999	1371	1949	1328.999	1117	1709	893	1077	5700.001	1377	1734	200	1369	1464.999	1677	920	876	557	1098	961	6652	2416.001	264	2336	1442	1860.001	917	1601	1539	920	308.001	993	873	5039.001
ENSG00000060558	GNA15	2064.99	7036.565	8281.323	6209.96	9535.089	7131.913	3313.894	2856.947	1952.894	1680.756	14287.264	5809.143	6479.28	13630.549	9297.491	7576.612	9987.985	15539.379	3910.978	2265.856	2271.923	2711.896	27474.332	9734.662	6126.866	1421.715	2743.783	2710.909	3701.564	3230.924	3359.93	10726.822	2940.926	2432.993	12338.485	12424.527	1575	3972.494	2257	2674.882	7971.974	3509.903	3492.844	12283.106	1365.956	2661.92	2297.989	23159.732
ENSG00000060566	CREB3L3	2379.99	1	0	1	3	1	0	0	1	0	0	0	0	0	0	42	0	0	7	1	0	0	0	3	0	5	1	0	1	1	0	1	0	2	0	2	6	1	0	1	2	1	2	0	3	0	0	3
ENSG00000060642	PIGV	2221.84	1654.001	2340	1366	679	591	734	585	767.001	721.001	2674.999	743.999	1684.999	2370.001	371	706	811	551	677.999	832	471.001	563	2959.001	967.999	901.001	209.001	1194	1153.998	947.999	626.999	677.999	573	721.001	641.999	2522	1437	434	1245.001	1059.001	1123.999	570	598	611.999	672.999	328.999	484	366	2198
ENSG00000060656	PTPRU	5364.99	202	157.999	132.999	54	14	74	75	95	92.001	153.999	40	29	216	34	33	46	24	111	33.001	42	37	95	8	106	3	31	43.001	20	48	42	7	42	42	80.999	32	13	21	8	19	5	14	16	5	13	10	4	63.999
ENSG00000060688	SNRNP40	1347.41	2063.001	2098.999	3408	1210	721	2622	2185	1348	1096	3413	1135	2028	7934.999	800	982	1770	917.001	1660	767.001	1589	1932	4545.999	2575.001	3098.999	394	1384	1365.999	1540.001	2759	2754	1018.999	2108.999	1784	7688	2889.001	623	2014.001	1653.001	1842.001	953	3317	3203.001	931.999	1592.999	2531.001	2280.999	4411
ENSG00000060709	RIMBP2	3355.2	568.975	1	5	1	0	2	2	0	0	7	1	0	0	16	49	5	8	5	143.001	0	1	7	2	3	15	0	100	0	1	1	1	0	0	1	18.999	45	0	0	33	58.001	1	0	4	20	0	0	0
ENSG00000060718	COL11A1	4802.49	0	0	1	3	2	3	2	1	1	3	0	0	0	18	9	5	0	4	0	0	0	0	2	0	11	0	0	0	0	0	0	0	0	0	0	11	0	0	0	2	0	0	1	6	0	0	0
ENSG00000060749	QSER1	7469.47	3542	4561.001	2560	1767.999	1757.001	2034.999	1710	3286	2789	5620.999	1888.999	3783	8522	1073	1880	1838	1530.999	1820.999	2765	2024	2400.001	6252	1886	1667	786.999	1914.999	2747	2335.999	2476	2450	2245	2040	1781	7341	2882.001	1180	3972	2378.999	2704.001	1740.999	2807.999	2779	1965.001	1257.999	1788	1596.999	4192.001
ENSG00000060762	MPC1	665.256	484	708.001	278	367.999	216.999	272.001	261	196	186.999	657.999	219.001	477	1149.999	174	337	362	320.999	161	233	200.999	215.001	978	727.999	265	150.999	387	319.999	327	347.001	375	352	368.999	302	1808	1266.001	325	603.001	574	567.001	431	666	695	480	309.999	444.999	378	779
ENSG00000060971	ACAA1	1292.74	2739.39	3853.42	1733.94	903.074	826.077	1133.92	1035.1	1144.711	962.784	2711.599	720.827	2327.851	5112.064	824.797	1316.919	1049.961	1020.444	979.607	1153.327	827.012	905.238	2820.356	1072.779	1374.896	392.922	1403.486	1298.237	945.9	868.022	881.654	876.892	936.75	847.453	4393.247	2077.887	474.809	1728.025	1710.408	1935.273	1436.962	1341.595	1307.778	1247.855	629.002	945.93	766.246	2566.825
ENSG00000060982	BCAT1	5063.8	10811.935	17543.998	12294.001	12218.001	6501.001	18161.999	15483.999	9936	8364	36719.001	10085.001	16928	40126.999	8075.001	13034	15152	8852	8375.999	5737.001	12255	14471	32350.001	15312	6970.002	4161	7621	7427.001	8864.001	14818.001	14478.999	7020.001	9701.999	8175.001	26814	20331	6427	12710	10024	9914.001	6901.001	12324.999	12317	6955.999	4774	12323	10578	31696
ENSG00000061273	HDAC7	3602.61	20601.14	25658.58	5847.605	4736.902	2982.306	3105.844	2497.71	2479.74	2059.102	17858.878	4735.249	17392.713	17792.748	3713.633	6648.372	5917.899	4969.191	3487.696	6571.309	2304.829	2736.46	19004.875	5660.63	7601.925	1281.23	7307.976	5876.92	6092.514	3430.147	3570.648	3250.504	3970.405	3400.12	13858.04	4764.925	1093.439	6862.267	5166.94	5125.288	2688.209	1892.031	1929.314	2721.207	1120.796	1819.979	1479.775	17341.727
ENSG00000061337	LZTS1	5250.99	3	0	2	8	14	0	0	1	1	0	5	0	0	9	70	0	12	7	0	0	1	5	0	0	5	1	0	2	0	3	4	0	0	12	1	26	0	0	0	10	4	5	15	11	0	5	1
ENSG00000061455	PRDM6	2453.97	3	0	1	4	2	1	2	0	5	0	0	0	0	16	40	0	4	6	1	0	0	0	7	0	29	0	0	0	0	0	0	0	0	0	0	71	0	1	1	1	0	0	0	29	0	1	0
ENSG00000061492	WNT8A	1282.24	34	20	10	31	38	1	0	2	0	202	47	12	2	56	57	57.999	52	3	11	3	0	219	44	0	13	1	26	5	0	0	28	0	1	0	13	9	3	0	3	9	2	1	14	0	0	0	171
ENSG00000061656	SPAG4	1081.23	218	209	77	50.999	38.001	39	28	26.999	17	112	38	99.999	169	58	49	59	44.999	39	53	18	21	252	67	54	6	47	31	39.999	23	28	34.999	29.001	20	134	63	8	38	39.999	28.001	37.999	20	29	43.001	6	13	15	145
ENSG00000061676	NCKAP1	3873.19	559.002	379	703	340.002	170	221	215.001	129	127.001	719	138	129	939	159.001	265	130	132.999	243	65.001	100.001	124.001	237	143.001	340	120	79	72	71	98.999	113	24	158	130.001	33	26	279	9	7	11	10	3	1	5	210.001	4	2	247
ENSG00000061794	MRPS35	1517.4	1023	1424	2004	1066	673	1748	1423	1035	843	2687	874.001	1390	4513	672.999	1124	1356	1081	949.999	453.999	1104	1291	3737	2576.001	1722	513	1360.001	979	1153	2046	2015.001	1426	1585	1337.999	3521	3183.001	939.001	1769	1616	1482	1238	1887.999	1831	1526	946	1626.001	1384	3501
ENSG00000061918	GUCY1B1	2865.89	4641	4464	851	1217	514	639.999	554	340	326	4055.999	1591.999	2617.999	1424	942	1033.999	1212	737	531	1544	331	378.001	5751	1386.001	575	441.999	1162	2006.999	1968.999	528.999	513	456	385	274	744	918	301.999	1055	711	1139.001	410	282	318.999	207.001	265.999	249	223	3741.999
ENSG00000061936	SFSWAP	3064.66	8301.999	7837.001	3359	2984	3513	2469	2091	1930.001	1720	8273.999	2198	6191.999	9700.002	2234.999	3060.001	3676.002	3720.001	2396.001	3162.999	1888.999	2132.001	8254	2683.001	2883.001	859	2382	2840.998	2733.999	2053	2032	2749	1691	1450	9425.002	4222.999	1267.999	3334.999	2589.999	3433.999	2425.001	2289.001	2254	3428.002	922	1952	1760.001	7781
ENSG00000061938	TNK2	2354.02	15194.786	16077.305	3425.43	3706.745	1739.362	1958.931	1644.847	2016.431	1705.589	12235.551	3044.438	11244.471	12133.084	2787.752	3757.159	4712.639	3673.116	2064.722	4780.727	1411.756	1768.783	12204.763	2453.718	3311.64	493.999	2715.082	3157.498	3643.725	1367.618	1352.823	1674.29	1650.896	1368.222	12593.383	4072.406	675.802	4683.389	2510.755	3409.415	2474.396	1985.759	1961.674	2351.658	474	1222.299	997.66	10447.395
ENSG00000061987	MON2	3749.43	9868.001	10171.002	3107.998	2783	2819.999	2679.001	2345.001	2968	2640	8436.999	2837.998	7567.999	8050.002	1774.998	2708	3307.999	2223.001	1897.001	6084.001	2188.002	2529.999	8040.001	2970.002	2128	894.999	4221.999	5053	3771.999	2307.001	2254	2829	2225.999	1764	8488.002	4289.001	1338.999	4413.999	4097.999	5382.001	2376	1943	2083	3066.999	1296	1991.001	1732	6946.002
ENSG00000062038	CDH3	1304.54	30	24	20	17	22	4	7	5	7	25	6	23	15	13	42	39	19	9	23	5	1	3	3	9	24	10	11	8	0	1	16	5	7	15	6	47	4	2	10	9	3	3	14	15	3	1	24
ENSG00000062096	ARSF	1956.99	0	0	0	2	0	0	0	0	0	0	0	0	0	0	2	0	0	0	0	0	0	0	0	0	1	0	0	0	0	0	0	0	0	0	0	5	0	0	0	0	0	0	0	4	0	0	0
ENSG00000062194	GPBP1	2547.84	9476.999	9861	6445	4842.001	5474	4492	3855.998	3436.001	2946	12447	4132.001	7488	12216.001	4395	5521	5165	6104	3535.999	4576	3051	3557	13701.999	5879	4315.001	1545	4146	5175	4166.999	3861.999	3873	6182.001	3479	3016	10955	7584.999	2143	5169	4291.001	5574	4652	3436	3305	5910	3049	3160	2779.999	11211
ENSG00000062282	DGAT2	1467.61	19.022	59	93	23	16	97	74	37	19	71	22.001	38	402	24	85	29	8	39	19	41	61	114	76	76	38	22	20.45	42	97	95	26	27	24	101	191	111.128	57.34	58	87	51.001	143	136	69	37	59	51	96
ENSG00000062370	ZNF112	3383.81	717	580	546	208	71	401.001	327	383	342	904.886	244	530	1315	86	168	274	56	285	358	243	276	693	230	329	53	172	331	220	253	270	37	299	264	826	206	87	153	85	260	70	280	279.001	62	137	190	130	512
ENSG00000062485	CS	2057.39	4497.619	5787.604	4927.094	2697.164	2276.866	3215.735	2655.56	2700.281	2312.055	7274.086	2303.565	5265.386	12527.069	1805.146	3444.966	3559.74	2900.158	3043.965	1969.014	2398.423	2740.607	10169.898	4838.867	4475.789	1458.64	3254.424	2884.669	3212.77	3770.319	3596.851	3947.118	3107.001	2597.109	12604.33	7297.118	2143.651	5760.875	4530.633	3746.31	3772.663	4298.82	4381.196	4362.92	2128.249	3455.794	2915.306	10108.558
ENSG00000062524	LTK	2440.67	429	709	618	47	8	54	44	46	43	73	32	762	1969	15	17	57	2	155	179.999	70	81	215	211	727	36	897	465	391	55	60	67	167.999	149	1785.001	746.001	57.001	472	780.001	562.001	159	220	227	90	148	349	272	234
ENSG00000062582	MRPS24	462.778	651.999	1136.914	1168	569.596	311.895	606.301	512.999	477.999	391	1610	483.412	881.042	2724	295	625	692.999	507	721.615	199	349.128	385.001	2326	1084	1066.637	242.001	624	453.084	484.574	718.289	733	549.448	685	525	2443.001	1261	392	796.999	725	602.196	496.001	865	757	635.364	443	615.276	523.001	2201.999
ENSG00000062598	ELMO2	2479.04	2599.059	2307.999	1831.999	1101.715	1066.998	1237.981	1036.001	884.995	800.616	2735.534	904.001	2100.825	3908.906	971.316	903	1301	1045.999	1105.999	980	657.999	807.998	2852.932	1266.967	1454.941	307.891	778.924	1051.999	1018.688	948.995	917	667.572	764.948	632.892	3966.866	1819.999	544.945	1502.886	1063.74	1476.788	1343.849	1055.997	988.964	1025.999	706.927	941.999	760.999	2823.999
ENSG00000062650	WAPL	5105.25	8145	10110	6366	4787.999	3887	5353	4486.999	3630	3094.001	12348	3837	7991	13880.999	3203	4329	5820	5093.001	3262	3879	3378	3951.001	14841	6917	4392	1557.001	4542	4728	4454	4881.999	4756.999	4243	3939.999	3367.999	12239	9547	2703	6447	5298.999	5890	3499	4822.999	4723	4497.999	2321	3857	3376	11849.001
ENSG00000062716	VMP1	1306.88	27638.998	28997	2584.999	3498	2031.999	2265	1834	1296.999	1105.001	8067	3250.999	16505.001	6228.999	2319.001	1502.001	5209.001	1886	1431.999	13643.001	1526	1799	14667.999	5792	1907	633.952	16862.999	16999.999	14620	2776.999	2815	2872.001	1788	1461	4666	9261.001	1066.999	15252.001	19983.998	19854.999	5807.999	3168.001	3031.999	3233.001	1664	2784.999	2395	7959.999
ENSG00000062725	APPBP2	2925.75	4325	4690	2595	1409.999	1107	2138	1736	1726.001	1360	5330	1520	3887.001	6094.001	865.001	1306	2138	1410.001	1470	1991	1342	1500	5483.001	2165.999	1691	510	1889	2159.999	2054	1777	1683	1192.001	1592	1437	5337.999	3059	1052	2625.001	2148	2729	888	1664.001	1673	1454	1064.001	1471	1219	4151
ENSG00000062822	POLD1	2904.9	1893	2279	5364.001	1268.001	412.001	3228.001	2539	1594	1421.999	3809.002	1005	2186.999	16334.001	556.001	1086.999	1426	997	2591	534	1654.001	2008	6393.001	2199.001	5735.001	184	1382.001	1101.001	1534	2997.001	3039.999	1167.002	3212	2644.999	19309	2569.001	272	2946	1605.998	1639	1090.999	4897	4795	1545.001	742	2638.998	2232	6097.999
ENSG00000063015	SEZ6	628.214	320.001	291	39	104.999	154	42.999	35	146	103	389	83	142.999	190.999	53.999	36	106	72.001	9.999	167.999	37	47.999	196.001	24	21	6	36	81.999	57	16	24	93	37.001	29	153	69	10	58.001	30.999	46	61	12	15	114	19	13	8	183.001
ENSG00000063046	EIF4B	2718.55	47056.751	56850.412	33343.266	27651.195	24530.854	25238.626	21164.851	13145.841	11007.385	68570.997	22265.09	45686.817	74678.171	27072.499	35981.233	31399.491	40653.313	19750.288	15436.386	16382.814	19507.562	96721.833	46909.927	31792.807	14761.804	28663.026	24762.795	26251.615	28793.569	28645	33283.433	22981.373	19521.745	71588.884	66813.672	23974.344	36332.904	33548.085	32733.315	30808.988	29111.044	29077.631	36661.866	14798.667	23256.298	19722.477	80351.04
ENSG00000063127	SLC6A16	1026.56	127	173	32	44	50	28	22	36.999	47	131	40	70	98	48	74	44	34	18	87	30	29.999	71	16	17	24	30.001	87	45	12	11	16	12	19	53	66.001	12	26	30	37	39	7	12	34	15	3	7	104
ENSG00000063169	BICRA	5134.88	568	735.999	96.999	109.001	71	22	32	98	83	435	167	314	400.001	51	141	100	102	38	177.001	40	67	362	35	58	36.001	59	76	80	26	33.001	57.999	31	40.999	433.001	93	44	167	75	86	66	58	50	100.001	33	31.999	27	206
ENSG00000063176	SPHK2	1840.93	1010.511	1136.799	438.37	331.116	49.091	256.3	217.989	256.512	225.826	1116.492	339.201	648.769	1427.999	115.642	335.499	416.939	145.113	257.597	266.706	137.199	165.146	1026.063	301.954	380.908	38.397	197.425	192.645	308.383	171.749	150.303	89.158	226.358	184.433	1743.325	358.729	70.876	399.979	230.612	182.63	115.552	309.988	318.157	84.858	87.676	167.812	158.503	973.097
ENSG00000063177	RPL18	442.542	42011.001	54420	44017.999	25389.001	14036.002	21545.001	17978.999	17553.001	14596.999	65052.001	22241.001	35663.999	92656.001	18477	30496.001	27401	30746	26183	13095.999	11957.001	14372.999	91488.003	29615.001	34615.001	5062.999	18535	16991	17380.998	16663	16621	23683	17691.002	14949	56628	35525	6665	24595.001	17575.001	19424.001	19193.001	19647.001	19351.999	23542	6959.999	13318.001	11153.999	79202
ENSG00000063180	CA11	284.855	367	319	159	124	71	72	74	69	60	364	89	198	273	151	216	158	158	93	73	22	30	297	75	80	62	37	68	78	26	26	37	36	26	70	100	95	74	27	48	47	16	21	39	30	19	12	258
ENSG00000063241	ISOC2	904.956	470	584.999	715	349.001	91	572.999	503	339	263	1102	345	510.001	2636.999	168	312.001	397	215	438	107	375.001	368.999	1798.999	641	868.998	98	383	259	372	560.999	500	297	567	452.999	1845	672.999	141	763	427	418.999	311	856.999	842	350.001	162.001	506	421.999	1688
ENSG00000063244	U2AF2	2166.03	7683	8872	8429	3514.001	1884.001	5115.999	4325.001	2660	2286	11208	3358.999	6930	20202	2283	3077.999	4602	2919.001	4810	2618	3295.999	4017.999	14250.001	5527	7879	1102.999	3477.999	3239.001	3500	5211.999	5162	2491	3968.001	3388	18938	7024.999	1510.001	5575.999	4229	4528.001	2990.001	6136.999	6005	2894	2809	4959	4151	13857
ENSG00000063245	EPN1	2294.45	2455	3320.001	1224	981.873	678.32	653.999	568.936	766	679	3046.001	915.669	2262	4531.001	483	1118.001	1294	767.901	798.927	804	527.905	615.903	3050	822	943	167	583	550.734	896	473.001	461	634	619	535.974	5598	1571.001	321	1517	711.253	650.001	781.924	1046	1043.999	1274.119	287.703	653	511.001	3038.887
ENSG00000063322	MED29	2649.37	2047.984	2600	1303.001	860	784	790	677	641	544	2242	753	1791	3157	629.999	1057	998	942.001	895.001	608.999	520	605	2819	1207	978	316	698.001	684	886	669	663	858.999	656	503	2833.001	1567	438	1157	859	725	873	694.999	726	1031.001	480	630	522	2497
ENSG00000063438	AHRR	5428.99	14	589.001	71	86	83	102	104.001	434.001	386	17.642	8.894	26.275	94.072	55	131	18.414	96	46	22	52	55	127	25.999	21	14	40.032	3	42	29	38	54	140	108	439	56	59	64	187	21	30	21	4.164	59	32	37	38	37.812
ENSG00000063515	GSC2	2416.99	0	4	2	2	2	0	0	0	0	0	0	0	0	0	28	0	0	0	0	0	0	0	2	0	6	0	0	0	0	0	0	0	0	0	2	29	0	0	1	3	0	0	0	9	0	0	0
ENSG00000063587	ZNF275	6111.88	1660.001	1948	585	534	487.001	394	329	591	449	1767	736	1135	1760	303	692	748	494	322.001	835	338	426	2247	539	473.001	185	474	669	673	342.001	349	553.999	389	317	1559	932	256	1069.999	535	624	553	414.999	441	675.999	192	350.001	274	1656.001
ENSG00000063601	MTMR1	2751.45	2586	2970	1285	1133.001	926	1474	1204.999	970	847	3570.001	951	2198.999	3914.001	795	1210.999	1554	903.999	599	1246.001	834.001	1025.001	3528.999	1287	812.001	371	926	1114.999	1104	1020	976	839.999	927.001	776.999	5506.998	2451.001	645.999	1594	1225.999	1356	1127.001	1222	1195.999	1191	674	1214	1112	3024.999
ENSG00000063660	GPC1	3403.07	763	471	36	94	48	69	48	33	25	462	91	281	181	55	188	111	78	25.999	206	18	26	339	58.999	45	13	108	163	120	30	44	48	34	33	227	58	20	135	71	117	49	48	42	37	13	38	23	276
ENSG00000063761	ADCK1	1223.43	410	427.001	259	212	153.001	293	219.001	199.999	172	587.999	208.001	317	978.999	162.999	235.001	256	156	164	170.001	202	241	765.999	227.001	308	85.999	237.001	230	240	220.001	214.999	105	195	146.998	772	355.999	142	317	217.001	255	178.999	244.999	243	106.001	115.999	232	167	620
ENSG00000063854	HAGH	955.687	1216.784	1109.228	540.001	238.999	94.999	309.001	235	174.103	144.001	718	295	720	783.202	156	237	365.334	114.999	189	380.999	173	172	1124.663	347	440	73.001	423	399.001	311.001	247.999	241.999	110.001	196.999	157	980.001	419	72	351	332.001	396	198	177.001	223.001	103	199.001	211	190.001	870.001
ENSG00000063978	RNF4	2464.47	3252.001	3302.001	3314	1838.999	2158	2211.981	1942.982	1222.001	1042.874	4732.999	1340	2819	7288.001	1436	1864	1964.001	2455	1922.999	1201	1466.002	1670.986	5415.001	2722.001	2760.999	687.999	1469.001	1605.001	1509	2258.987	2268.989	2322	1700.984	1411.999	8709	3872.001	912	2027.999	1633	1910	1796	2315.983	2362	2768.999	1580	2260.999	1892	5403.999
ENSG00000064012	CASP8	1903.35	5236.333	5407.083	1736.892	1430.756	1256.772	1254.847	1184.135	1124.265	915.437	4448.789	1264.592	4752.052	4107.858	881.906	1349.295	1716.894	1359.385	1131.894	2434.99	927.351	1035.259	4221.78	2119.162	1199.713	640.421	2364.463	2583.326	2130.744	1189.004	1178.472	1520.695	1116.37	903.372	3766.889	4030.376	1007.178	3620.671	3260.52	3648.115	1765.502	1105.198	1131.011	2361.146	639.491	951.505	832.92	3954.796
ENSG00000064042	LIMCH1	3230.99	3442	1348.001	830.999	923.999	747	407	358.001	795.001	673	3994.999	1078	695.999	1459	962.001	1071.999	804.001	778	437	949.001	163.001	155.999	1983	156.999	322	167.001	151	686.999	455.001	88	100	171.999	240	211	75	46.999	81	136	66.001	124	39.001	10	5	46	100.001	4	6	1470.999
ENSG00000064102	INTS13	2266.05	2528.001	3082	2375	899.999	737	1825	1516	1153	993.001	2836.999	851	2308	5368	723	905.999	1140	740	1316.001	1193.999	1251	1551.001	3313.001	1782	2047	538	1504	1665.999	1415	2018.001	1967	984.001	1740	1535	4352.001	2281	1037	1816.001	1650.999	2002	1235	2080	2055	1244.999	847.999	1618	1367	3307
ENSG00000064115	TM7SF3	1233.15	8391.593	11860.554	6350.983	3930.987	2056.481	4898.51	4063.192	3975.727	3343.237	9768.424	3003.691	8689.464	13987.444	2484.577	3554.537	4685.772	2535.299	2974.356	3684.715	2960.645	3432.912	12787.406	7414.852	4809.852	1512.921	6308.524	5880.927	6015.342	4441.71	4583.117	3192.023	4442.901	3777.986	10831.392	10514.554	2843.038	7722.56	6856.179	7113.748	3957.579	5002.662	5099.435	3434.573	1987.083	3265.377	2868.206	10910.439
ENSG00000064195	DLX3	1510.07	2	2	1	3	0	0	0	0	0	3	0	0	5	1	26	0	3	5	0	0	0	0	1	2	8	0	1	0	2	0	0	0	0	0	0	10	0	0	2	0	0	0	0	10	0	0	5
ENSG00000064199	SPA17	2579.87	239	247.001	118.544	51	66	108.752	73	72.09	35	143	56.111	171.999	196.526	68.151	148	49	28	75.226	221.11	51	84	114	97	102.879	39	104.001	114	79.449	96.41	103.375	48	69	52.506	231	74	90.946	87	68.001	90.033	42.042	70.652	78.999	36	114.635	59.737	46.921	107
ENSG00000064201	TSPAN32	1124.1	10024	11931	2707.001	3745.998	1605.001	2647.999	2206.999	2748	2349	13897	3440.999	7635	15628.001	2294	3410	5172	3163	1604.001	3387	1915	2343	13490	2393.001	1845.001	417	2424.998	2309.001	2162	1528.001	1450	1352	2230	1897.001	10475.001	3036	426.999	2406	2011	2472	1143	1821	1652.001	1302	143.999	889.999	834.001	10858
ENSG00000064205	CCN5	1789.84	83	46	5	7	1	4	2	8	4	26	2	33	36	10	82	4	8	6	43	4	2	20	4	0	10	15.999	21	9	0	0	0	4	5	39	0	17	13	7	15	3	4	6	0	20	2	1	8
ENSG00000064218	DMRT3	2284.99	0	0	0	0	0	0	0	0	0	0	0	0	0	0	5	0	1	3	0	0	0	0	1	0	4	0	0	0	0	0	0	0	0	0	0	9	0	0	0	0	0	0	0	1	0	0	0
ENSG00000064225	ST3GAL6	1357.43	723.055	999.082	1122.318	593.828	651.767	899.808	732.68	991.784	860.97	1808.114	511.999	729.769	2572.357	350.674	565.61	720.33	479.999	593.266	410.058	535.094	672.274	1264.001	473.741	496.383	159.999	255.214	276.001	215.682	481.615	491.832	412.721	610.756	518.137	1522.641	1170.324	374	575.93	597.212	679.784	460.84	700.282	667.462	525.839	269.556	431.259	364.437	1125.293
ENSG00000064270	ATP2C2	540.969	18.815	16.895	7.011	5.349	4.164	1.283	7.147	4.677	1.189	28.596	6.635	17.881	21.433	3	10.018	6.112	5.94	1.065	17.695	4	10.388	2.483	1	2	8.059	13.788	7.193	10.556	0	5.39	1.552	0	0	3.064	13.135	14.494	10.015	7.304	3.028	2.057	1.001	0	2.394	9.33	1	1	14.747
ENSG00000064300	NGFR	1775.74	26	19.803	16	15.401	3.464	1	0	5	3	14.737	7	5	16	10	30.451	14	17	13	9	0	2	75	13	13	3	1	1	4	0	0	3	5	4	2421.813	55.809	11	23	31	13	26	290.859	301	9	112	122	109	20
ENSG00000064309	CDON	4309.36	7	4	46	13	10	20	16	9	15	1	2	4	101	44	111.422	13	22.129	39	4	15	14	10	42.641	48.999	55	15	8	2	49.999	30	5	30.42	9	133	24.999	157.252	12	3	15.347	17	40	31.999	14	84.061	24	21	17
ENSG00000064313	TAF2	4143.44	4802.999	4659.999	2949.999	1712	2073.999	2443.999	1928.001	1818.001	1560.244	5195.998	1694.001	3846	7238.998	1141	1833.001	2309.002	1732	1835.002	2666	1659.361	1924	5529.003	2617.999	2286	663.999	2543.999	2717.998	2574.003	2308	2395.998	2413	2105	1776.999	7804.999	3490.998	983.001	3055.001	2789.998	3481.002	1820.001	2304	2232	2840.002	1379.003	2169.998	1916.001	4958
ENSG00000064393	HIPK2	12519.7	4024	4781.001	2302	2186	2391	1443.999	1146	2031.999	1701	6852	1934	3769	8324	1445	2056	2026	2017	1737	1992.999	1263	1497	7002	1741	1680	688	1430	1801.999	1583	1427.999	1469	2453	1298	1190.001	5671	2315.001	793.001	1938	1268	1435	1566	1367	1350	2169	545.001	893	788	5890.001
ENSG00000064419	TNPO3	3978.98	4339	4641.001	4845	1740	1255	2815.001	2388	1965.999	1638	5407	1624.001	4121	9454.001	1391	1993	2222.999	1605	2280	2060	1980.999	2231	6052.999	3153.999	4136	807	2396.001	2510.999	2485	3139.999	3076	1663.999	2463.999	2175	9739	4115	1299	3380.999	2839.999	3314	1887.001	3478	3384	1976	2169	2865	2393	5886
ENSG00000064489	BORCS8-MEF2B	346.615	550.332	389.841	195.719	122.768	70.695	42.944	62.862	56.265	65.252	314.305	80.651	244.466	226.25	112.133	159.653	155.543	196.444	139.739	159.395	38.43	25.94	440.766	21.498	106.801	34.612	21.136	106.084	135.698	37.964	25.479	79.591	19.528	26.427	414.178	43.88	21.813	92.416	45.949	126.78	125.51	40.467	91.971	103.503	31.224	27.447	59.812	339.193
ENSG00000064490	RFXANK	559.328	2442.067	2716.484	1710.368	824.107	363.04	996.992	878.664	762.249	650.764	2568.303	806.686	2151.55	4232.458	550.32	883.427	961.569	538.069	980.592	712.481	596.179	735.103	3760.945	1337.648	1602.966	319.416	1126.881	1027.156	1036.734	967.799	893.051	597.517	957.564	798.999	3892.188	1805.144	344.738	1492.258	1386.364	1302.5	844.62	1095.065	1099.849	756.469	473.691	844.612	672.375	3309.895
ENSG00000064545	TMEM161A	1385.48	1115.001	1220.999	878	455	135.001	594	518	367.001	303.998	1487	417	741.001	3036.001	244	451.001	556.999	328	428	314	354.002	433.001	2283.001	556	902.001	55.999	453.999	398.999	526.999	542	554	290	464	396.001	2000.001	706	71	632	409	422.001	313.002	733.001	712	354.999	105.001	476	398.999	1774.999
ENSG00000064547	LPAR2	1037.27	1786	1907	642.001	533	310.001	531	475	433.001	351	1831.001	449	1347.001	2101	425	622	631	516.999	411.999	595.999	348	416	1864.001	309	386.001	87	335.001	400	340	286	255	296.001	197	210.001	1251.001	672	130	572.001	398.999	440	309	243.001	247.001	379.001	93	204	160.001	1335.001
ENSG00000064601	CTSA	1888.62	8439.736	7870.913	2927.846	1649.954	631.643	1622.952	1264.81	1239.549	949.542	4732.349	1184.424	5416.444	7593.695	865.719	1268.744	1419.386	830.544	1568.879	2647.111	1172.191	1349.287	5657.581	2104.304	2316.048	449.194	2418.695	3116.833	2961.115	1310.081	1301.037	627.192	1202.319	1013.188	5034.899	3737.787	906.744	4177.016	3493.873	4148.287	1344.224	1786.844	1840.007	1009.644	905.998	1327.119	1139.959	5208.97
ENSG00000064607	SUGP2	3667.26	23026.132	22601.632	9949.559	7437.001	7276.999	7750.24	6501.025	7046.133	5831.191	19899.998	6077.741	17346.838	27156.633	6635.749	6953.999	9424.687	7714.972	5167.09	10607	5900.089	6924.999	22185.001	8302.021	8218.269	2160.488	10226.074	10679.243	8216.168	6804.15	6883.482	6128.119	6410	5465.22	32359.006	12594.115	3187.001	10320.098	10528.042	13121	6755.008	7664.127	7741.861	7511	3253	6449.001	5499.152	19791.271
ENSG00000064651	SLC12A2	4724.72	3387.999	4375.999	3008.999	1718.999	1090	2860	2472.999	2097	1978	4529	1520.999	3956.999	7144	1074	1695	1824	1441.001	1610	1951.001	2137	2497	5148	2287.999	1659	551	1505.999	1914.999	1900.999	2338.001	2324.999	1357	2085	1807.001	7789	3539	980.999	3071	2024	2633.001	1534.001	2229.999	2302.001	1538	1169.001	2207.001	2029.999	4448
ENSG00000064652	SNX24	1379.89	22	32	48	7	7	26	18	16	14	21	3	8	48	9	6	15	1	21	13	10	14	28	34	37.999	4	36	14	8	16	19	10	28.999	20	93	38	10	30.001	70	27	12	35	30	14	43	24	19	20
ENSG00000064655	EYA2	1135.45	0	0	2	0	0	0	0	0	0	0	0	0	0	1	3	0	1	1	0	0	0	0	0	0	3	0	0	0	0	0	0	0	0	0	0	6	0	0	0	0	0	0	0	11	0	0	0
ENSG00000064666	CNN2	1522.86	8650.059	13714.093	5840.789	3695.373	2234.471	3966.894	3264.484	3054.65	2676.32	10726.155	3169.131	7819.099	18489.552	2768.975	4288.628	4698.646	4128.924	3409.439	2691.29	2463.42	2898.79	14449.063	5085.722	4563.689	1057.844	3581.479	2870.946	3727.886	3274.375	3143.662	3768.046	3298.404	2712.09	12498.703	8167.575	1430.56	5894.266	4698.002	4123.374	4718.858	4025.02	3885.737	4877.941	1288.329	2887.234	2347.017	12532.951
ENSG00000064687	ABCA7	3792.81	9249.001	8611	992.001	852	324.999	418	329	388	322	2857.998	857	4315	2116.002	629	1006.001	1062.002	601	647	2679.002	214.999	239	3342	853	1163.999	140	1769	1603.999	1263	441.999	443.001	412.001	378.999	352.001	4488.001	1278.999	146	1614.999	1097	1306	853.002	727.999	696.001	549.999	404.001	754.001	611	2665
ENSG00000064692	SNCAIP	2200.8	10	8	194.999	35.999	20	35	29	45	41	111	22	3	342.999	20	104	12	11	83	0	41	43	70	39	97.999	24	4	2	3	35	26	22.999	93	82	34	33	36	0	0	0	25	21.001	20.001	16	32	10	13	132
ENSG00000064703	DDX20	3045.38	2114.005	1909	2214.406	1313	1441	1450.001	1238	968	787.312	3018.902	810	1688.999	5184.156	1228.001	2074.998	1420.001	1811.999	1161.971	786.772	965	1167.499	2992.001	1846	1759.001	516.17	1089.91	1000.999	1028	1361.001	1430.996	1565.85	1425	1245	4951.999	2320.999	756.26	1324	1050.504	1324	1142	1710.689	1764.001	1530.999	1065	1272.001	1154.029	3186.999
ENSG00000064726	BTBD1	2589.6	3830.001	5023.999	2934.001	2207.999	1737.931	2608	2309	1922	1665	6029.999	1880	3690.999	8102	1522.999	2156.999	2513.001	2096.955	1765.999	1419.999	1687	1905.999	6418	3576.999	2099	821.999	2006	2048	2205.001	2433.001	2365	2244	2249.001	1944.001	6674.001	4505	1325.001	2780	2382	2600.001	1930	2445	2326	2383	1534	1936	1698	6043
ENSG00000064763	FAR2	2847.17	3877.595	6690.211	3483.3	1797.102	1030.438	2478.697	2152.605	2329.744	1966.546	5821.611	1591.582	5582.996	8181.081	904.258	1449.934	2567.337	877.829	1803.845	2218.421	1687.796	1902.232	5930.293	2678.3	2370.601	551.546	2572.069	2168.635	3120.564	2293.173	2251.731	1244.421	2192.761	1879.421	5599.812	3452.817	1013.66	3565.442	3163.812	2248.279	1281.526	2159.419	2183.734	1192.313	826.671	1526.401	1291.088	5165.197
ENSG00000064787	BCAS1	3691.58	14.096	38.123	45.001	4.03	4	13.255	14.021	29.037	29.034	25.114	3	22.332	31.365	40	120.982	8.046	29.011	50	13.356	8.259	13	33.797	26.02	10.001	36.778	9.013	13	14	7.058	13.13	4	10.228	8	46.284	11.469	122.953	3	15.558	7.011	15	5	7	13	43.032	8.201	4	9
ENSG00000064835	POU1F1	1357.99	0	0	0	4	2	0	0	0	0	1	0	3	0	10	5	0	0	0	4	0	0	0	4	0	5	0	2	0	1	0	4	0	0	0	0	3	0	0	0	1	0	0	0	6	0	0	13
ENSG00000064886	CHI3L2	717.12	51	62	13	10	13	18	13	14	16	70	9	29	38	10	14	20	10	3	17	15	9	43	8	8	2	10	18	20	2	5	11	3	8	45	58	11	13	14	10	124.999	6	6	34	18	25	22	17
ENSG00000064932	SBNO2	3793.04	10773	13266	1587.999	2276	759.001	1435	1247	642	545.001	5917	1645.999	7857.001	7259.001	1308.999	1403	3017.001	1903	978	2693.999	830.001	1008.002	7007.001	1392.999	1577	194	1952	1703	2634	827.999	867	753.001	589.999	575	5539	2969	252	3546	1948	2080.001	1260	1282	1293	1121.001	241.999	878	698.001	5950.001
ENSG00000064933	PMS1	2531.44	2607.001	2724.001	2042.001	846	393.001	2302	1878	1466	1337	3476	1090	2134.999	6145.999	563.999	907	1299.999	531.002	1537	1246	1542	1752.999	3709.999	1524.999	1506.001	400.001	1301.001	1639.999	1223.999	2022.999	2069.002	570.999	1878.001	1593.002	5450	2046	742	1682.001	1449.999	2034	756	2146.001	2159	579.941	1115.999	1734	1529.999	3072.66
ENSG00000064961	HMG20B	1342.64	4936.999	6513.992	2177.001	1373.967	717	1030.001	884.999	728	656.999	4891	1617.534	3593	5994.947	1129	1817.001	1933.001	1713.949	1433.906	1150.999	637	750.001	5803.958	1374	1825	358	1178.001	915	1369	928.999	902.771	931.001	928	812.001	6349.657	1736.701	457.001	1843.999	1239	1105	968.999	1325.001	1331.002	1096.961	384.999	902.001	709.998	4912.433
ENSG00000064989	CALCRL	2990.7	6076.001	8028	4544.999	1898	1516.999	4646	3744.001	4059.999	3427.001	6813.999	2192.998	5351.999	12619.999	1125.999	2230.999	2104.999	1364.999	2257	3210.001	2604	2990	5736.002	1466	1663.001	514	2378	2679	2161.999	2088.999	2050.999	1184.001	2380.999	2038	2488.999	2616.001	797.999	2913.998	3050.999	3162.001	876.001	774	860	1161	539	730.999	592.999	4183.001
ENSG00000064995	TAF11	1546.97	3923	3889	2527.999	1713	2183.998	1619.002	1390	1306.001	1069.999	3816.999	1181.998	3239	4119.001	1481	1713.001	2199	2241	1142	1975	1112.999	1302.999	4131	2111	1630	534	1898.002	1925	2038.001	1549	1584.999	1975	1295.999	1084.001	4429.999	2947.998	874.998	2116.001	1867	2219	1509.999	1449.001	1373.001	2112.001	998	1340	1178	3832.998
ENSG00000064999	ANKS1A	6061.05	3634	5172	2209.999	1240	1242	1606	1276	1301.999	1027	3896.999	1179	3882.999	6250	1104	1288	1466.001	1130	1216.001	1623	983.999	1236.999	4225.999	1110	1632	370.999	1388	1442	1430	1021.999	1028	841.999	954.999	819	3795	1677	530	2187	1835	1778.999	1202	1137	1106	1132	470	832	737	3759
ENSG00000065000	AP3D1	3172.35	8494.999	8789	5199.002	2989.998	1738	3400.999	2803	2336.999	1907	9777.999	2513.998	6947.998	13019.002	2289.999	3569	3552	2829.999	3457.002	2701	2146	2605.001	10542.999	3554.999	4577.002	988.001	2428.999	2417	2888.002	2828.999	2645.001	2072.001	2538.001	2104	13189	5130.001	1391	4447.001	2879.001	3104	2355.998	3461.001	3312.999	2514	1215.999	2848.999	2395	9630.999
ENSG00000065029	ZNF76	1940.51	4445	4528	1569	948	729	811.999	740	856.999	724.999	3337.001	900.999	3198.001	3650	878.001	1163.001	1112.001	1059	863.999	1733	561.999	688.999	3304.999	997.001	1277.001	290.999	1238	1509.001	1262.001	678.001	735	721	780.999	617.999	3639	1398.999	347	1642	1242.001	1613	850.002	775	746.001	830.999	493	630	597.001	3025.001
ENSG00000065054	SLC9A3R2	1091.58	1061	836	585.999	117	43	162	128	149	128.001	442.001	142.001	395.998	1584.001	69	156.001	96.001	120.001	272.001	207	84.999	93	269.001	42	422.001	14	83	92	104	65.001	42	40	62.001	44.001	168	53	14	126	75.999	90.001	35.999	47	35	35	26	24.999	21	268.999
ENSG00000065057	NTHL1	678.095	906.001	1169.999	1008.999	412	119	673	593	509	416.999	1177.999	343	699.999	3239	187	246	422.999	238	556.001	279	434.999	471.001	1539	506.001	945	47	376	295	388	576.999	585	204	528.001	463.999	1533.999	489.999	88.999	610	351	334.001	226	688	671.001	227	96	431.999	331	1288.001
ENSG00000065060	UHRF1BP1	9358.99	4691	4892	3176	2280	2872	1906	1694	1746	1472	5919	1686	4126	7014	2072	2769	2303	3229	1645	2510	1641	2020	6097	2853	2298	779	2611	2890	2701	1994	1871	3056	1519	1219	5480	3721	1113	3283	2528	3076	2474	1768	1791	3728	1065	1500	1275	5234
ENSG00000065135	GNAI3	8835.99	4266	5511	5018	3144	2581	4228	3652	2967	2515	7661	2184	4769	10275	1952	2427	3990	3476	2233	2135	2624	3068	8472	5769	3684	839.997	2973	2977	3342	4249	4285	3513	3701	3236	11539	8375	1745	4599	3728	4027	2654	4196	4378	3522	3008	3898	3350	8479
ENSG00000065150	IPO5	3866.14	5628	7853	15547.001	5832.001	4195	11626	9861.998	7624	6553	15182.999	4358.001	6688.001	33457	3885.001	6647	7066.999	6083	7192	2585.001	7935	9323.001	20844.998	13412.999	13216.001	2914	6269	5287	5452	13236.999	13302	8267.999	11084.002	9368.999	29847.001	17729.002	4717.999	10244	8297.002	7499	6830	13129.001	12956	8233.002	5833.998	10315.999	9113.999	20215.999
ENSG00000065154	OAT	1710.72	1608.999	1973	1383.999	1233.999	338.001	1310.994	1062.987	757	652	2358.001	930	1541	2531	498	524	1421	416.001	502	661	593.997	734.999	4051.001	2568.999	1122	314	1453	1452.001	1415	1110	1167.001	703.999	1009	854.001	1693.999	3575	706	1925	1634	1955	1306	817	829	748.997	495.999	698.999	614	3141
ENSG00000065183	WDR3	2725.64	2736.393	3658.615	3741.742	1536.489	428.198	3626.815	3116.453	2086.88	1723.188	5202.512	1618.775	3175.087	11359.566	503.677	790.302	2255.92	448.115	2175.662	1114.674	2547.749	3182.511	6439.167	3183	3220	492.055	1802.598	1827.719	1891.387	3493.793	3466.849	473	2703.001	2387.542	7108.272	3775.995	848.283	2801.598	2061.822	2309.141	750.45	4083	3931.675	415	1196.901	2851.479	2420	5518.295
ENSG00000065243	PKN2	3817.47	6635	6713	2641	2321.001	2922	2279.999	1963.001	2345	1922	7150	2284.001	5056	6639	1639	2391	2736	2367	1489.001	3837	1515	1863	6189.001	2370	1619	685	2663.999	3457	2884.001	1633	1674	3059.999	1748.999	1476	7145	3877.001	971	3181	2629.998	3737	2198	1654	1743.999	3463	1205.999	1490	1331.999	5145
ENSG00000065268	WDR18	1179.27	1015	1560	1148.999	815.001	232.999	842	716.001	512	443	2066.999	698.999	1107	5431	426	610.001	1116.001	804.999	707	325	492	608	2955.001	882	1108	70	515	304	603.999	783.001	770.001	619	797.001	662	4105.001	971.999	86	957	509	403.001	437	1184	1160.001	630.001	153	619	566	3137
ENSG00000065308	TRAM2	6838.99	2731	3144	1625	851	623	1018.494	809	846.534	717.973	3486	850	2417	3000	715	851.336	971.94	739.457	798	1385	750.998	871	3270.999	987.042	1135.432	264	983.375	1298.998	1130.999	802.999	812.998	543	718	552	2058.276	1394	401	1738.988	1358	1405.426	751	684	644.228	542	427	622	545	2616
ENSG00000065320	NTN1	5777.99	371	780	215	194	137	126	89	136	118	754	192	605	555	143	284	163	136	117	255	97	98	937	151	177	53	248	196	246	113	161	120	196	159	634	264	125	600	319	639	230	85	92	219	44	72	47	551
ENSG00000065325	GLP2R	3987.99	0	6	2	4	10	1	0	0	0	0	0	0	0	10	19	0	0	2	0	0	0	0	0	0	18	0	0	0	0	1	8	0	2	0	0	41	0	0	0	14	0	0	18	8	4	2	0
ENSG00000065328	MCM10	3530.19	29	84	3362	176	43	1918	1619.999	676	573.999	332	106.001	241	4392	30	78	182	70	1460.001	13	1070.999	1193	1326	1243	3051.001	166	572	555.001	635	2987.999	2946	268	2027.001	1710	7570	1402	395.001	1224	897	986.999	262.999	3494	3468.001	225.001	1838.999	2764	2360	1491.999
ENSG00000065357	DGKA	1505.93	7658.543	7532.999	836.614	1345.998	1810.002	631.888	502.999	858	664.002	3255.751	1090	4748	2300.999	1076	1528.001	1704.85	1547	548	3081.004	418	519.88	3035.999	786.001	471	298	1443.737	2035.002	1598.831	286	256.998	780.001	324.001	290	4064.998	2235.002	544	2687.127	2600.001	2303.064	1292.002	596.998	582	1484.001	506.002	520.003	446.445	2314
ENSG00000065361	ERBB3	1137.52	41.999	13	31	11	25	12.001	8	4	2	20	5	10	9	16.999	91.999	7	13	24	18	1	2	18	9.001	13	61	8	6	14	5	4	7	3	4	2	6	98	8	3	6	9	3	3	3	59.999	11	2	27
ENSG00000065371	ROPN1	1700.99	4.489	0	1.498	5	4	3	0	0	0	0	0	1.089	0	17.931	67.506	0	0	0	0	0	2	6	2	0	16.103	0	0	0	0	0	1	0	1	0	1	23.805	0	3	0	0	1.237	0	1.197	18.133	0	0	0
ENSG00000065413	ANKRD44	2530.28	8205	8248.001	1914.001	2569.999	2342	1956	1740	2169.999	1836	7764	2520	6650	6142.001	1957.999	2609	3124.999	2092.001	1197	4426.999	1371	1599.218	7278	2286.999	1050	725.001	2429	3197.999	2746.999	1197.999	1249.999	2017	1498.001	1236.999	9165.999	5972.001	1227.001	4117.999	3789	4610	3141	1830.999	1842.002	3325	1279.001	1826	1596	5575.001
ENSG00000065427	KARS1	1764.93	4907.173	6769.16	7626.141	3402.128	2784.429	5278.918	4421.999	2772.485	2331.015	9399.699	3153.575	5810.893	17254.832	2722.033	4433.806	4241.201	4055.397	3570.703	1714.459	3658.641	4218.413	13954.201	6772.948	6897.807	1854	3766.218	3398.117	3401.418	5659	5783	4403.722	4179.533	3632.999	14352.542	9419.54	2890.206	5710.81	5031.999	5004.999	4476.44	6700	6580.693	5164.232	3319.001	5293.002	4521.999	12627.889
ENSG00000065457	ADAT1	2835.25	1589.001	2134.999	1110	856	548	907.001	796	914.001	792	1859	856.001	1363	3193	474	682	1046.999	508	687	720	641.999	788.001	2530	1094	822	273	815	777	793	725.999	801.999	553	764.999	607.999	3996	1704	394.999	1245.999	1054.001	1067	730	890	958	603	513.999	826	739	2007
ENSG00000065485	PDIA5	1651.84	931.999	795.001	1157.92	345	217	557.933	477	364	320.999	981.999	280	807	2038	185.001	359	435	290	552	341	394	507.999	1372	762.999	947	148.999	432	487.999	430.999	508.999	566	293	453.001	381	1131	792.999	262	745.001	613.001	643.001	335.001	535.271	499.999	309	287.001	413	350.699	1287.173
ENSG00000065491	TBC1D22B	3253.99	1309.153	1654.639	954.442	837.412	1171.531	696.064	519.217	510.572	381.004	2106.516	531.872	1321.334	2183.623	845.916	1085.415	755.565	1736.598	618.745	643.906	430.06	496.008	2289.665	824.785	791.918	311.453	612.474	667.306	615.259	492.725	525.226	1171.611	432.593	364.779	1838.82	1306.017	460.679	788.103	792.796	846.389	871.086	599.068	480.64	1351.431	398	537.872	414.274	1827.13
ENSG00000065518	NDUFB4	392.473	1982	2243	1611.001	1170	1129	1157	937	726	632	2894	943	1643	3331.001	1068	1211.001	1529	1628.001	808.001	732.994	727	800.001	3536.999	1721	1291	407	1039	1043.001	1073	1192.999	1230.998	1335.001	1136.001	979	3808.999	2327.995	656	1414	1332	1280	1033.999	1342	1309.159	1220.986	861	1168.001	1013	3354.999
ENSG00000065526	SPEN	8320.84	10475.814	11599.466	3088.874	3662.648	5615.142	2259.152	1845.421	3866.216	3408.283	10374.124	3719.768	9995.608	12143.193	2741.483	4303.547	3456.128	4167.836	2304.328	7527.24	2606.289	3007.284	12144.594	2942.435	3073.714	1341.465	4132.947	6122.159	5205.193	2517.291	2627.063	6460.506	2130.874	1853.428	10816.894	5299.703	1599.052	8661.339	4738.382	6252.095	6769.938	3833.684	3532.456	6919.965	1406.064	2301.367	2003.226	8152.114
ENSG00000065534	MYLK	4099.68	1623.709	1178.964	265.476	1050.347	606.309	185.715	145.574	400.808	390.187	2053.805	572.009	2323.785	923.41	485.092	1501.006	942.886	504.135	145.239	1155.409	170.056	188.237	1793.771	594.483	171.201	281.251	312.339	685.346	585.986	128.527	136.658	371.19	243.03	155.98	1252.707	1923.786	668.01	1766.704	1056.434	1269.15	1235.921	265.849	252.926	1040.222	220.744	204.363	188.849	1273.16
ENSG00000065548	ZC3H15	1691.59	3641	4646.999	4377.999	2777	3133	3758.001	3022.999	1955.001	1696	5496.001	1903.999	3607	9786	2687	4162.001	3154	3936.999	2611	1505	2401	2940.999	7246.001	4462.999	3320	1331.001	2493	2300.001	2199	3582	3601	3746	2479.999	2177.999	7542	5897	1995.999	3369.001	2942.999	3160.999	3405.999	3739.999	3871	3936.999	1997	3039.999	2807	7008
ENSG00000065559	MAP2K4	2322.46	1414	1407.981	1325.982	851.988	458	1244.528	1012.836	876.303	669.676	2597.939	738.985	1243.98	3177.979	471	646.973	1083.999	467.981	686.987	648.988	795.901	964.684	2729.9	1222.997	926.987	228.966	729.001	813.999	804.996	1029.59	1020.734	483.001	933.613	748.693	3056.98	1698.992	456.941	939.971	829.897	1078.999	471.944	1037.668	1025.561	503.001	578.553	941.579	856.924	2233.618
ENSG00000065600	PACC1	1446.57	1128	1715	1412.001	632	204	854	708.001	766.999	649	2046	672	1198	3174	388	465	889	310	789.999	602	614.999	717	3353.001	1500.001	1299	315.999	1099	956	951.001	1018	1009	486	950	802	3149.001	1388.999	408	1082.001	971.999	1181	503	968	997	367.001	596	775	667	2673
ENSG00000065609	SNAP91	1811.52	0	0	1	1	0	0	0	0	0	0	0	0	0	6	10	0	4	3	0	0	0	0	0	0	1	0	0	0	0	0	0	0	0	0	0	4	0	0	0	0	1	2	0	1	0	0	0
ENSG00000065613	SLK	6379.35	10726	12286.999	6380	5123	5069.999	5687	4597	3524.001	3001	13757	4315	9666	14662.001	3712	6436	5699	6255	4394	4420.001	3555	4143	14835.999	6627	4203	2329	4047.999	4477	4349	4789	4698	5433.999	3826	3272	14029.001	10209.999	3964	6533	4976	6067	4934	4663	4678	7008	2811	4232.999	3611	11957
ENSG00000065615	CYB5R4	2513.48	2046.999	2039	1157.999	1153	1154	894.001	780.001	935	758	2962	1079.003	1906.001	2886	1222.999	1521	1330	1476	780	1361	763.999	893	4124.001	2240.001	842.001	575	1388	1478	1615	1087.001	1149	1916.999	1117	937	3080	3150	808	1837	1470	1667	1650.999	999.001	968	1970	659	858	716.001	3352
ENSG00000065618	COL17A1	1617.19	42	24	10	24	29	12	12	18	8	97	21	63	56	14	38.999	30	29	5	31	11	9	48	19	6	11	17	23	23	8	5	37	18	8	62	32	15.001	30	23	34	54	6	6	40	15	10	11	54
ENSG00000065621	GSTO2	2510.38	624.999	449.999	219	273	351	214	212	144	142	578.999	152.001	293	298	232	287	179	204	110	174	105	113	446	80	150	132	114	136.001	220	98	81.999	269	49.999	38.999	128	91	190	178	112	88	398	36	32	319	90	73	39	274
ENSG00000065665	SEC61A2	1772.06	602.191	668.389	210.88	214.639	221.801	152.16	114.249	179.074	131.039	426.566	130.454	638.582	614.832	101.906	219.909	290.124	208.951	153.881	388.283	120.549	154.337	466.619	224.51	116	74.965	299.254	310.901	258.221	102.951	129.427	161.084	112.434	119.373	1258.654	466.87	155.94	436.423	379.189	541.988	219.813	258.565	252.255	368.465	160.877	230.786	173.306	495.349
ENSG00000065675	PRKCQ	3041.17	3983.999	4086	3368	1743	959	1884	1575	1447	1326	5197	1504.001	3575	6577	1387	1908	2066	1266	1841	1715	1365	1643	5725	2554	3040	849	1868	2424	1940	2316	2355	1015	2537	2067	4082	2139	931	1920	1281.001	1776	869	1163	1212	631	638	888	789	5478.999
ENSG00000065717	TLE2	348.605	241	346.999	156	68	30.001	25.001	17	39	40	199	59	102	228.001	60	71.999	42	63	53.999	44	17	25	137.001	7	99.001	0	26	15	7	3	2	9	17	17	51	11	6	9.001	7	2	9	2	1	4	7	0	1	43
ENSG00000065802	ASB1	3163.97	1460	2113	631.999	456	250	615	512	540.001	433	1973	520	1454.999	2124.001	376	558	706.998	360	320	793	413	481	1703	820	610	172.001	749.999	632	569.999	683	613.999	236	589	517	2581	1059	265	728	633.001	626	316	734.999	707	247	242.001	579	507	1724.001
ENSG00000065809	FAM107B	978.1	292	651	1467	968.001	710	933.998	848.999	679.999	565	1641.999	528.001	616	2311	355	629.999	1109.999	816	732	187.999	612	746.001	1728.999	1462	1060.001	265	435.001	281	444.001	919	959.999	806.999	762.001	646	7638.999	4338.999	897	1523.999	1728	1253	1463	2238	2164	1794.002	2158	2362.001	2039.999	1840.001
ENSG00000065833	ME1	3129.99	289	705	12	83	26	20	12	22	24	55	11	484	25	17	81	78	12	5	73	1	10	11	15	1	10	91	49	66	4	5	3	1	3	3	20	19	144	123	17	7	3	0	7	21	0	1	29
ENSG00000065882	TBC1D1	2068.16	4687	7052.999	4205.001	2198	1728	2664.001	2185.001	1825.999	1566	6820.999	1935.999	5701.001	7610.001	1712	3018.001	2396.999	2642	2229	1955.001	1708.999	1912.001	8161	3253.002	3477	1030.001	2950.999	2430.998	2631.002	2549.001	2575.999	2640	2183.001	1915	11921.001	6264.999	1877.002	5021.001	4825.001	4180.999	3164.001	3177.001	3198	3871	2411.999	2850.001	2443	6934.001
ENSG00000065883	CDK13	3088.01	11015.001	11712.999	5020	3423.002	3146.002	3374	2789	2941.999	2594	11609	3992	8664.999	13624	2463	4160.001	4183	3184.999	3248	4912	2507	2904.998	11563.001	3915	4096	1280.998	3697	4358.999	3976.001	2969.001	2999.001	3263.999	2794.001	2285	13617	5900	2177.001	4733	4071.001	5528.001	3113	3570.998	3539.001	4006.001	2125	2825.002	2439	9956.001
ENSG00000065911	MTHFD2	1867.86	1664.276	2210.598	3367.596	1888.965	973.888	3151.473	2767.348	1353.978	1229.834	3111.05	1135.349	2215.953	7798.626	1019.387	1101.828	2702.4	1240.655	1586.7	813.144	2298.578	2685.353	5767.025	5801.702	3723.494	668.063	2518.052	2008.032	2323.995	4908.391	4650.371	2250.587	3445.796	2892.124	6845.855	6142.881	755.843	2803.088	2067.951	2018.016	2098.388	4148.097	4409.683	2221.906	2154.901	3535.347	3100.419	6910.917
ENSG00000065923	SLC9A7	7276.54	15103	15640	5422	6794.999	6397	4156.001	3426	3717	3282	18567	6467.001	11568	12504	6014	8363.001	8203	7363	3084	6684	2640	3195.999	20199	6756	3081	2187.001	4378	6351	5256	2879	2852	4913.001	2697.007	2333	12079	8691	2776.001	5348.001	4323	5610	4706.999	2736.999	2717	5203	1889.999	2696	2361	14668.999
ENSG00000065970	FOXJ2	5244.6	1502	1744	893	842	796	361	278	541	457	1788	682.999	1201.001	1938	529	920	854	796	557	718	318.999	351.001	2432	807.001	786	271	463.001	576	775	356	394	712	463	357	2368	1273	390	1273	609	727	691	503	493	688	412	367	281	1914
ENSG00000065978	YBX1	1139.91	11921.724	17582.578	27373.333	11251.675	9155.529	16221.047	13489.682	7784.365	6594.534	27441.751	8890.867	13529.587	60837.02	8175.118	14811.653	13043.441	14234.916	20830.967	3454.916	10809.572	13129.199	42386.519	26592.724	25867.409	9164.448	10439.746	8576.629	9964.612	19830.023	19741.902	16874.363	15870.381	13297.038	57201.102	33973.143	14859.077	17380.654	14785.482	13317.543	14272.679	22539.533	22201.797	18286.52	12687.783	17243.167	15071.228	45110.876
ENSG00000065989	PDE4A	3126.27	21	33.001	7	17	1	1	1	3	3	27	6	13	4	25	78.999	22	8	14	11.001	2	1	0	57	17	26	12	10	10	2	3	22	4	1	11	239	25	10	5	2	136.001	3	3	110.999	38	4	6	60
ENSG00000066027	PPP2R5A	2743.91	5183	5505	2324	1750	1270	1957.999	1604	1309	1143	4889	1712	3769	4770	1573	2010	2080.001	1579	1091	1981	1395	1538	5450	2236	1696	589	1838.001	2097	1978	1540	1580	1418	1447	1265	3889	2885.999	840.001	2351	1960	2455	1566	1207	1203	1364	966.999	1167	984	4355
ENSG00000066032	CTNNA2	1532.85	0	0	0	0	4	0	0	1	1	32	7	0	2	11	119	0	0	0	0	0	0	7	4	0	15	1	0	0	0	0	0	0	1	0	0	28	0	0	0	4	0	0	0	6	0	0	11
ENSG00000066044	ELAVL1	2329.4	2044.001	2715.001	3571	1618.447	1039.665	2661	2097	1751.001	1486.736	4603	1386	2486.31	9357	920.866	1381	2009	1184	2186	1106.991	1757	2036	6076.958	2702	3380.999	547	1527.657	1379	1663	2977	2916	1501	2408	1989	9022	3458.001	917	3166	1907.984	2004	1704.457	3610.001	3492	1697	1650	2789	2263	5347
ENSG00000066056	TIE1	2969.72	10603	16704.001	8992.999	2898.001	1531.001	5522	4525	4341	3655.999	9965.001	2827.001	7539.001	23635	2004.999	3470	2988.999	2659	3798	2832	2783.001	3256	8768.999	2192.999	4759.999	482	3277.999	2183	2272.002	2612	2588.998	1317	2822	2313.999	6155.001	1811.999	415.999	2532.001	2533.999	1758	740.999	1746.998	1831	981	632.999	1114	1001	7190
ENSG00000066084	DIP2B	7384.4	10843	12054	6837	5954	5171	5354	4338	4447	3735	16906	5143.999	9242	16524	4705	5354.001	7113.999	5507	4037	4905	3658	4345	17507	7088	4839	1635	4619	5416.999	4734	4243	4165	4577	4029	3432	13844.999	8519.999	2514	5283	4569.999	5833.999	4002	4057	4145	4802.001	1994	3398	2899	14561
ENSG00000066117	SMARCD1	1833.24	4072	5338.001	3053	2000.001	1438.001	1955.999	1651	1568	1255	5659.999	1949	4208	7624	1063	1937	2882.999	1867.001	1717.999	1502	1394	1663.001	6725.001	2970	2526.999	749	1768	1729	2118.999	1873	1904	1956	1525	1285.001	7963	4261	982.002	2955.001	2254.999	2071	1597	1973	1994	2233	1194.999	1833	1555.999	6896.001
ENSG00000066135	KDM4A	3663.33	4886.399	5454.757	3663.553	1884.525	1092.721	1872.443	1589.098	1587.516	1416.567	6538.354	1868.918	5041.728	6448.592	1128.039	1115	2715.44	1332.418	1662.451	2210.195	1278.926	1506.973	7734.498	3222.777	2842.841	607	2783.681	3101.04	2734.483	1754.688	1734.134	1288.551	1757.168	1428.337	6432.995	3826.322	776.126	2751.554	2630.543	3120.027	1137.272	1573.179	1602.47	1289.389	1141.49	1446.689	1167.337	6295.263
ENSG00000066136	NFYC	1396.51	2095.217	2212.153	2266.237	876.537	438	1036.164	856.146	902.14	784.335	2957.631	865.896	1849.192	4131.919	490.49	799.847	1093.188	578.15	1370.681	825.001	632.505	814.375	3146.679	1157.357	1776.035	234.001	765.096	938.118	838.857	991.836	1031.755	535.281	1072.905	834.999	4255.109	1646.805	402.999	1244.98	932.846	1130.086	622.999	1154.033	1135.278	648.201	654.999	986.462	798.347	2973.603
ENSG00000066185	ZMYND12	1220.1	180	203	118	64.999	30	62	45	53	39.424	134	46	136.001	108.001	35	56	75	26.001	54.999	72	28	32	166	41	53.001	15	81	47	60.999	15	23	17	28	30	85	74	28	65	86.144	54	51	26	16	32	24	18	18	90
ENSG00000066230	SLC9A3	4227.45	579.454	639.595	342.181	240.824	48.611	187.197	167.544	248.455	157.45	639.562	201.874	316.513	1192.17	119.679	136.364	283.968	95.9	199.271	135.682	137.022	171.585	814.969	231.461	256.561	32.197	126.932	112.445	150.657	150.067	127.767	69.268	204.073	150.204	814.918	211.338	23.115	189.218	111.939	95.923	47.373	189.45	180.637	44.5	50.577	108.191	105.937	770.938
ENSG00000066248	NGEF	2975.99	7	4	5	13	14	7	3	4	2	36	6	10	10	6	26	18	9	0	3	7	11	33	10	3	3	5	8	5	1	7	9	4	3	8	16	5	9	2	10	11	4	4	8	5.356	5	1	10
ENSG00000066279	ASPM	9189.99	322.001	749	5720	305	150	1880	1636.001	1651.001	1395	872	261	704.999	5265	114	217	367	151	2357.999	225	870	1044.001	2186	1581.001	3276.999	220	1296.001	1494.001	1273	5003	4999	555.999	4150.998	3386.999	21334.001	1529.001	442	1655	1338	1917.999	435.001	5328	5121.001	516	5551	4300.999	3645	2023
ENSG00000066294	CD84	4795.1	1547	2105	2306.001	1159	891	1351	1094	2568.001	2143	4793	1547	1622	4448	726	1140	1445	878	1483	766	967	1104.001	5830	2964	2297.001	806.999	3021.001	2240.999	2442.001	1946.999	1932	1487.001	2377	2028.001	6009	3341	1123	2141	2117.999	1980	1663	1436	1471.999	1223	997	1001	893	5007
ENSG00000066322	ELOVL1	1151.34	1565.998	1820.001	1765.001	646.002	303	926.001	848.001	673.999	558.999	1861	563	1600.998	3727.999	361	525.999	757.001	456.999	828.999	618.001	613	807	2672	1091.001	1487.001	261.001	1003.999	990	974.001	1073.001	1083.001	456.999	992.001	842	3078	1626.001	382	1401.999	1155.999	1520.001	561	1291	1214.002	542	702	941	792	2458.999
ENSG00000066336	SPI1	1114.89	2062	2698	983	506	377	445	368	575	475	1610	578	2038.999	3196.999	245.001	598	538	534	860	742	347.001	383	1995	624	830	142	483	531	801.001	441	464.999	667	431	392	2566	1784.999	341	2068.999	1082.999	900	1267	966.001	910.001	1544	208.999	475	427	2004
ENSG00000066379	POLR1H	604.925	1166.433	1354.111	1682.36	773.819	403.002	1072.395	928.069	870.041	796.137	1989.162	640.618	1244.708	3124.508	412.858	446.62	752.568	457.485	714.995	486.249	650.306	769.194	2424.954	1098.272	1234.061	150.994	836.02	724.573	802.124	1047.594	1033.385	445.97	985.396	880.872	2576.688	1407.511	208.445	1115.341	896.609	975.417	482.73	1063.915	975.067	468.709	592.9	828.702	663.856	2026.232
ENSG00000066382	MPPED2	3767.15	814.692	621	120.001	209	266	126.999	92	264	202.001	576	186	487	514	131	323	200.001	180	82	651.999	71	90	438.001	40	37	62	139.001	240.001	161.001	60	67	146.001	57	33.999	78.999	107	113	165	52	177	84.001	16.001	11	82.001	45	9	7	288
ENSG00000066405	CLDN18	1830.99	27	22	2	2	2	5	3	6	3	0	1	12	17	7	15	0	3	3	20	5	3	0	7	4	5	14	6	15	1	1	3	0	1	5	3	30	10	9	11	1	4	5	1	8	5	3	0
ENSG00000066422	ZBTB11	4537.29	5653.733	5918.687	3592.69	2477.176	3824.209	3148.326	2700.013	1937.277	1746.149	5367.214	1729.432	4059.558	8086.308	2988.156	5165.208	1987.981	3663.454	2201.77	2846.923	2513.005	2711.775	6005.69	2362.784	3084.99	1800.066	3060.012	2968.014	3365.435	2866.491	2816.259	4195.804	2111.764	1828.508	7418.045	3446.712	2427.836	3677.402	3370.05	3592.401	4568.376	2707.236	2632.122	4426.405	2001.29	2525.792	2253.333	5125.229
ENSG00000066427	ATXN3	1750.89	5484.999	5193.001	1792	1629	1573	1678	1433.998	1574.998	1466	4287	1281	3913.001	4597.999	1243	1371	2171	1420.001	1121.999	2813.997	1185.998	1253.999	4290.999	2131	1162.001	560.999	2154.998	2687	2268.001	1389.001	1340	1643	1403.997	1193.001	3510.998	2824	909.999	2298.998	2015	2684.997	1469	1121.998	1125.001	1811.999	675.999	962	821.001	3782.002
ENSG00000066455	GOLGA5	2470.53	2041	2071	1381	671	311	916	732	648.999	588	2464.999	778	1581	2909	452	694	812	482	946	669	608	651.999	2912	1158	1058	335	828	865	871	907	862	454	769.001	674	2584	1577	602	1030	973	1058	543	851	816	493	587	790	675	2220
ENSG00000066468	FGFR2	2698.07	220	365	38.001	82	26	86.001	69.999	57.999	52	154.999	18	119.999	0	56	112.001	99.001	29	30	87	72.999	95	95	57	36	37	113	68	123.999	94	84	5	26.999	17	0	6	122	12	6	5	4	0	0	4	39	2	1	137
ENSG00000066557	LRRC40	2634.99	1440	1694	1065	751	699	1095	922	782	665	2126	682	1338	2770	518	662	877	765	589	742	700	858	2291	1344	733	287	1030	970	962	1183	1184	1000	1043	904	3509	1736	442	1221	1238	1273	800	1297	1275	1143	685	1115	958	2115
ENSG00000066583	ISOC1	1733.99	610	852	850	431	116	688	652	384	362	1247	399	670	2025	236	328	534	231	517	266	416	503	1618	1003	807	174	511	610	437	886	844	319	697	568	1652	840	250	597	531	541	296	727	689	273	437	581	528	1618
ENSG00000066629	EML1	1135.43	9	39	405.999	18	19	57	54.999	85	79	42.999	4	3	599.999	23	22	22	2	145	1	48.001	52	3	1	258	16	2	1	0	13	14	4	62	43.999	0	4	40	0	2	0	2	0	1	0	82	0	0	5
ENSG00000066651	TRMT11	1275.81	1145	1302	649	524	444.999	647.999	543.999	576	483.001	1595.999	515.998	961	1695	404.001	617	681.001	542	349.001	635.999	447	528	1654.999	738.001	428	161	692	661	631.001	669	644.999	498.999	651	525.999	1611.998	911.999	217	714	632.999	858.002	371	718.999	684.999	422	282	530	471.999	1429
ENSG00000066654	THUMPD1	3326.87	7449.999	7529.001	4355.999	3558	2991.001	3484.001	2947.001	2136.001	1820.999	8861.999	2775.001	5978	9643.999	2266.999	3822	4579.999	3816.999	2693	2868	2316	2734.999	9770.001	5076.328	3287.912	1481	3300	3304	3457.881	3428.001	3164	4068.753	2709.001	2311	7042	6566.997	2129.99	3668.999	3008	3531	2750.969	2722.999	2689.001	3300.982	1817	2561.999	2108	8742
ENSG00000066697	MSANTD3	1582.86	767.001	1156.001	671.999	568.999	454	562	489	372.001	293.963	1439	437.999	850	1476	405	600	850.999	721.999	336	325	409	399.984	1559.002	914	480	281.001	474.001	391.001	496	534	493.98	642	417	355.999	1279	977.001	341.926	531.999	460.001	402	354	378.993	371	548.929	219.999	357.001	307	1648
ENSG00000066735	KIF26A	6505.99	249	67	422	41	0	58	54	31	34	121	14	31	1083	19	104	35	16	170	33	36	36	43	27	328	4	5	18	8	15	21	7	38	33	60	9	15	23	2	27	12	12	11	6	19	4	3	62
ENSG00000066739	ATG2B	6421.2	7607.001	7242.999	2231.001	2270	2338	1760.001	1483.001	1995	1710	8107	2623	5972	5626	1604.999	2349	2887.999	1909.999	1249	4069.999	1398	1639	8072	2605	1641.999	746	3207.999	4066	3250	1537	1501.001	2279.001	1537.999	1330	6086.999	3658	1117	3639	2913	3966	2027	1366	1399.001	2536.001	852	1355	1160	6257
ENSG00000066777	ARFGEF1	6666.91	9182.006	9488.509	4142.999	3253	3506.043	3265.906	2812.05	3380	2918.28	10577.133	3319.69	7849.339	11581.038	1958.999	2859.756	3812.004	2738.058	2455.005	5493.021	2507.002	2991.147	10316.048	4511.927	2977.006	1145	4472.001	5031	4609.556	3153.042	3148.607	3982.02	3129.002	2598.002	13532.994	6869.099	2133	5818.04	4777.001	5999.104	3763.774	3855.933	3623.002	4803.866	1974.794	3282	2788.014	8321.01
ENSG00000066813	ACSM2B	1204.65	2	0	17.832	20.446	21	1	1	0	0	2	5	0	18.208	55.081	128.788	0	13	23.5	0	1	2	0	10.643	16	83.387	0	0	0	1	0	2	4	4	0	5	155.377	0	0	0	8.361	0	0	4	49.628	0	0	0
ENSG00000066827	ZFAT	4343.28	1190.08	1635.333	1068	623.083	501.938	563.57	540	551.675	478.63	1855.087	566.09	1402.412	2262.976	315.043	540.023	650.39	441.454	621.983	656.918	413.812	491.999	2144	869	798.044	194.454	716.761	681.726	630.109	583.025	572.002	497.318	528.513	475.837	3697.853	1291.192	342.752	856.756	708.221	840.935	564.563	784.224	701.748	510.366	655.001	866.681	726.133	1704
ENSG00000066855	MTFR1	1419.39	466.078	591.687	347.285	227.237	147.387	391.166	309.961	279.195	205.369	625.369	211.005	514.911	954.813	118	171.386	320.103	160.49	197.151	395.902	297.223	337.539	873.713	522.727	359.12	86.004	447.388	471.743	491.72	457.464	467	302.335	354.114	302.379	1232.086	549.436	172.486	557.257	443.781	519.549	216.144	453.214	414.521	257.294	188.047	348.143	299.037	702.414
ENSG00000066923	STAG3	3397.94	1404.122	1260.979	772.262	393.775	548.169	376.27	309.45	404.315	320.068	1082.469	285.472	904.392	1278.94	285.631	387.411	377.904	338.273	388.689	721.03	272.775	321.227	1400.161	383.93	682.948	111.081	437.249	581.4	531.615	379.4	399.224	370.519	304.305	281.8	1473.464	546.654	164.187	450.28	292.988	457.523	382.293	345.693	338.067	523.09	237.002	344.35	288.495	1140.774
ENSG00000066926	FECH	2166.87	1602.998	2894	1369	895	428	790.999	670	772.999	681.001	2245.998	688	1911	2057.001	573.001	892	1153.999	722	596.001	661	544	611.999	3522	2768	1311	426	2186	1420	1462	1204.999	1209.999	1056.001	1398	1188	2182	2121.999	635.999	1551.998	1322	1158	681.999	758	785.999	739	411	602	530	3178
ENSG00000066933	MYO9A	6763.6	6382.941	6234.536	3259.994	2180.556	1887	2144.978	1812.732	2061.001	1699.413	7249	2530.95	5623.734	7898.881	1664.378	2519.999	2760.824	1991.744	1977.999	3567.999	1697.737	2026.899	8690.857	2892.922	2410.996	940	2562.923	3503.787	2892.955	2027.86	2063.966	1994.634	1741.64	1578.999	6873.002	4618.787	1472.999	3437.344	2818.973	4026.975	2434.801	2089.987	2095	2034.967	1420.971	1865.27	1614.946	6403.003
ENSG00000067048	DDX3Y	2215.2	14264	13	5994.001	7167	8535.001	7264	6114	2061	1723.001	10440	4957.999	8664.999	13	7710	676.999	8089.001	8873	3604	6493.001	5561	6465.001	15662	8245	4999.001	529	13	6709.001	6425.998	6278	6134	7921.358	728	602.001	1788.001	9461.001	11	5849	14	6911.999	6075	1	0	6826.999	2291.999	4372	3803.231	8062
ENSG00000067057	PFKP	2330.47	6422.987	7481	3072.001	2071	1134.999	2189	1797.993	1155.998	982.001	5387	1934.001	5774	7722.998	1198	1299	2337	1875.971	1918	2144.994	1503.999	1778	9145.001	3091.961	3288	504	2838.001	2488.997	2676.998	2211.999	2151.002	1559.99	1633	1419.998	6627.003	3712	817.001	4579	3650.999	3886.999	1968.991	2477.976	2549.981	1996.976	700.001	1887.001	1588	7467.995
ENSG00000067064	IDI1	1904.9	3117.968	4216.07	2768.123	3355.146	4999.219	3152.342	2724.409	1617.578	1400.995	4459.79	1591.524	2911.102	6614.568	4159.683	7411.401	2960.811	5439.821	1557.723	1454.056	1820.705	2017.419	5351.891	2964.89	1854.297	1527.661	1841.975	1677.804	1887.12	2435.385	2550.69	3450.957	1825.383	1466.929	3953.923	4262.472	1406.445	2268.973	2020.494	2106.179	3389.627	2226.68	2146.628	3142.782	1638.294	1851.487	1668.978	4708.443
ENSG00000067066	SP100	1853.21	9986.602	8749.298	2947.353	2533.367	2260.655	2249.436	1906.359	1986.001	1735.174	6474.861	2214.677	7628.509	6492.329	1873.904	2582.65	3052.728	2161.134	1684.248	4727.185	1392.998	1778.568	7859.001	3055.876	1893.791	851.356	3004.924	4598.391	4830.502	1632.794	1547	2031.006	1653.926	1466.566	6360.7	6098.381	1884.536	6203.128	4508.185	6371.541	3200.107	1962.102	1928.61	3069.171	1092	1628.089	1434.289	6088.203
ENSG00000067082	KLF6	2408.91	59436	36165	28876.999	4572.999	6494.999	6185.999	5318	2531.999	2105.001	9731	3604.999	27547	7598	4349	10106.001	4225.001	10102.001	18848	26225.001	5094	5936	11342.001	3694.999	20602	2560.001	8029	14301	10914.999	4025	4071.999	7028	824.001	774	8442	11559.999	5172	18845	15207.001	15943	9838	1906	1859.999	11519	11841.001	7432.001	6366	8900
ENSG00000067113	PLPP1	930.839	116.696	251.02	201.177	89.47	43.922	113.24	96.317	92.283	70.886	284.488	110.323	103.126	425.812	69.438	89.228	118.299	57.698	107.769	48.015	71.645	91.739	305.874	108.864	135.718	25.16	67.397	43.246	40.32	64.528	69.798	86.437	103.144	87.117	540.804	157.063	53.338	76.29	134.793	84.488	62.924	106.892	133.2	76.773	74.51	105.958	93.707	380.671
ENSG00000067141	NEO1	4694.43	21	12	37.001	16	11	23	25.001	10	24	20	14	7	86	11	32	18.999	28	26	10.999	8	18	30	26	29	17	29	24	9	13.001	22	22	24	10	67	9	16	9	3	22	12	14	13	7	33	6	12	14
ENSG00000067167	TRAM1	2567.34	7943	9872	3801	4125	3005	5039	4366.001	3505	2954	10833.999	3286	7314	13096.001	2631.001	4536	4652	4287	3632	3292.001	2928.001	3467	11615.001	6686	2462.001	2104	4214	4493	4854	4286.999	4374	4922.001	3599	3104	13470	11704	4000.001	7670	6402.001	6407.999	4673	5042	4934.999	5778	3372.001	4635	4088.999	10705
ENSG00000067177	PHKA1	4861.27	1350.948	1244.307	592.872	514.637	342.973	667.663	561.909	446.129	371.909	1374.327	401.346	799.66	2266.651	332.223	463.385	642.166	356.643	302.53	618.52	447.027	543.336	1691.862	589.827	466.356	161.731	556.94	695.161	546.903	471.226	491.611	303.004	371.486	264.171	565.014	669.135	264.693	689.199	648.333	686.3	367.766	476.35	457.085	283.274	121.507	280.853	227.182	1371.218
ENSG00000067182	TNFRSF1A	1829.59	8021.001	8935	4383.001	2254.001	1488	2555.001	2047.999	1838.002	1512	7945	2394.999	6481	12546.999	1413.999	1470	3032	2447.999	2864	2383.999	1661.999	2027.001	8831.999	2277.999	3360.999	386	2083	2419.999	2633.001	1917.999	1785.002	1392.001	1801.002	1485.001	9755.002	5514	881	4489.001	3629	3988.001	1899	3074.001	3069.001	2381	1014.002	1964.001	1743	6907
ENSG00000067191	CACNB1	3502.99	1010.984	1161	206.001	229.999	114	179.999	151.999	168	139.001	750.001	195.999	739.471	797	181.966	254	261	242	133.001	377.609	102	115.999	604	97.999	138.163	70.001	211.001	290.975	281.999	78	89	72.999	106.001	99	553.001	183	102.001	304.001	226.001	268.281	94	71.001	62	81.001	69	60	54	607.999
ENSG00000067208	EVI5	3856.03	823	673	453.999	293	252	365	291	326.999	296	712	246	421	999	204	384.999	257	256.999	264	336	197	228.001	591	384	407.999	86.999	348	303.999	239	331	336.001	260	247	245	797.001	551.999	119	221.001	264	264	254	275	307	247	281	209	193	651.999
ENSG00000067221	STOML1	1607.87	505.001	717	348.001	146	74	202.001	165	180.001	170	617.999	153.998	404	861.001	108	280	189.999	145	139.001	199.999	141	159	581	243	270.999	77	195.999	196.001	211.999	180.999	174.999	76	217	173	1028	235.999	127	329	228.999	274	148	253.999	194.999	132	126.999	161	135	604.999
ENSG00000067225	PKM	1838.45	15212.998	18666.001	22165.002	7297.999	5097	15871.001	13428.002	8563.997	7142	20555.999	5949	16352	54665.001	4877.001	8721.999	7878.001	7247.999	14096	4838	8484.999	9968	22831.001	9183	15661.999	2657	6395	6770.001	8972.001	11235.999	11126.996	5427	8551.002	7152.001	39895	23250.999	6859.999	21398	16494	16762.001	9783.001	15141.999	15266.998	10950.999	8076.998	11438	9565.001	21612.999
ENSG00000067248	DHX29	4259.21	2374.001	2766	1830.999	1212.001	1234.999	1459.001	1170.999	1030	780.001	3087	939	2418	4022.999	895	1325	1436	1559.001	1052	1023	1016.001	1037.999	3636	1889.001	1422	495.999	1312	1266.001	1255	1454	1404	1617.999	1192	984	4229	2572.001	801	1882.001	1645	1701	1349	1537	1533.999	1874.999	834.001	1356	1166	3407
ENSG00000067334	DNTTIP2	2188.48	3566.999	3979.001	4051.001	2976	2750	2949	2576	1581	1316	6003.999	2129	3561	6986.999	2635.001	3950	3305	3347.001	2065	1632.001	1965.999	2323	7820	4316	3284.999	1665	1996	2078.999	2358	2817.001	2918.999	2633	1846	1611	5717	5674.999	2175	3383.999	2518	2719.001	2528	2836	2698	2418	1914	2587	2257.999	7405
ENSG00000067365	METTL22	1115.14	1592	1849	619	447	450.002	377.999	317	526.999	449	1568	460.999	1312	1809.999	317.999	406.999	591.002	399.998	404.999	795	313.999	339.001	1407.998	539.023	447	154.999	616.999	652.001	548	315.001	328.998	431	374	328.001	1814.999	864	173.999	709.001	562	785.999	390.999	348.998	347	470	191	296	281.001	1379.999
ENSG00000067369	TP53BP1	5338.85	12848.048	13197.355	7925.96	5658.087	5843.986	4294.929	3655.28	3903.12	3287.531	15670.084	4539.426	11034.965	14745.057	3989.194	5987.404	7126.395	5791.321	4235.769	6681.34	3248.005	3852.361	17234.67	7701.936	6786.025	2168.468	6470.955	7222.084	6321.878	4435.773	4321.961	5984.666	4276.876	3667.457	12988.261	9427.443	2712.674	7768.585	6036.791	8013.233	5185.455	3675.347	3784.633	6124.857	2509.737	3285.769	2714.781	15380.268
ENSG00000067445	TRO	2270.32	7215.417	6166.001	3536	2300.001	1941	2600.001	2082	2000.521	1702.002	6512.001	2111.999	4312.999	8405.296	2457	2847.998	2792.999	2486.002	2010.001	2454.999	1390.486	1731.001	7555.999	2347.999	2086.999	700.999	1510.001	2516	1634	1573.999	1559.999	1339.066	1648.501	1362.529	5091.285	2429.001	734.001	1478	1011.001	2228.002	1417.001	1199.001	1144	1305	542.999	987.999	872	5516.999
ENSG00000067533	RRP15	2944.12	1338	1190	1116	1090	574	1531	1259	1130	978	3033	944	1321	4289	560	756	1471	678	965	601	1218	1357	2920	1904	840	415	725	934	956	1353	1424	893	1202	1073	3095	2328	731	1160	772	1062	743	1367	1319	938	424	1058	1023	3002
ENSG00000067560	RHOA	1613.56	15474.614	18402.648	11939.381	8046.393	7165.67	7842.161	6531.405	5872.746	4930.68	18035.6	5810.547	14491.784	27429.033	6319.032	10181.91	8189.538	10231.318	7224.118	5836.912	4902.094	5854.736	26949.378	12723.276	10556.038	3519.245	7836.799	8078.787	8136.012	7881.223	8020.136	10034	7349.448	6303.923	30127.183	19603.83	5750.001	13670.654	11592.704	11647.402	10234.937	9174.668	9386.398	11246.119	7041.191	7937.654	6918.837	22707.716
ENSG00000067596	DHX8	3782.96	4337	4668.999	3381.001	1910	1497	2200	1835.999	1371	1190	5795	1802.999	3921	6664	980.001	1759.999	2673	2041.001	1742	1736	1408	1627.001	6533	3064.001	2936.999	571	1889.001	2264.001	2080	2205	2134.999	1733.001	1725.001	1517	7431	4520	912.999	3005	2320	2965.002	1724	2331	2289	2247	1689.002	2077.999	1762	5814
ENSG00000067601	PMS2P4	326.77	0	0	0	0	0	0	0	0	0	0	0	0	0	0	0	0	12.313	0	0	0	0	0	0	0	0	0	0	0	0	0	0	0	0	0	0	3.122	0	0	0	0	0	0	0	0	0	0	1.064
ENSG00000067606	PRKCZ	698.61	1116.73	1133.047	346.829	419.556	253.128	222.192	208.387	121.591	101.183	1455.531	387.862	826.98	609.392	308.426	433.883	506.563	350.053	193.193	381.674	114.764	113.365	1467.765	287.613	157.282	108.095	222.54	353.9	341.903	79.378	89.797	185.466	81.591	60.521	110.977	202.181	103.401	254.716	116.596	185.226	153.024	19.778	18.649	126.939	15.267	20.367	10.67	1175.936
ENSG00000067646	ZFY	3119.6	2901.999	3.001	1669	1610	1576	1474.126	1309.723	528.699	442.989	2490.251	921	2378	2	1383	124.001	1794	2158.999	1031.999	1318.915	942.669	1134.381	3321	2139.527	1259.998	139	3	1409.999	1316.001	1246.418	1176.759	2196.548	188.666	193.169	817	3251.999	0	1592	0	1740	1730.697	0	0	2413.526	903	1242.643	1051.47	1661
ENSG00000067704	IARS2	3257.14	3650	4656	3663	2094	1068.999	3045	2518	2007	1647	5716	1663	3738	7383	1315	2191	2542	1561	1329	1677	1982.001	2287	6764.001	3925	2818	781	2740	2161	2340.999	3026	2998	1637	2680	2374	7937	5703	1374	4153	3878	3447	2134	3284	3245.001	2199	1577	2857.001	2369	6270
ENSG00000067715	SYT1	4162.99	332	1600.001	489.999	416.999	392.999	637.998	500	621.998	497.998	1371.001	584.999	756.001	1834.001	212	146.999	376.999	462.001	240	148	256.998	282	1385	208	144.999	59	280	123	163	261	215	191	213	187.001	155	366	137	182	303.999	133	180.999	106	114	197.001	69	53	38	711.999
ENSG00000067798	NAV3	3489.44	5	0	62.999	8	3	7	6	119	102	4	4	0	78	22	32	2	6	42	0	8	5	9	7	38	34	0	0	0	1	6	1	165.999	156.001	2675	76	79	8	4	0	34	91	59	10	74	47	27.999	9
ENSG00000067829	IDH3G	1089.58	1977.988	2200.475	1169.634	762.66	463	668.471	565.001	462.4	370.813	2454.017	624.031	1609.546	3162.938	582	879	930.115	868.532	860.304	578.653	396.05	507	2905.895	1007.395	1057.742	330	798	715.223	761.253	598.998	609.457	601.779	516.001	468	3309.4	1463.29	408	1221.001	913	941.798	762.585	742.838	772.308	718	410.001	612.585	559	2726.622
ENSG00000067836	ROGDI	1171.43	1705.128	2413.999	1095.998	453.417	199.999	636	532.032	501	455.923	1934.176	448.258	1043.001	3549.593	300.004	650.317	627.372	400.583	836.999	378	352.403	398.693	1930.877	493.825	844.001	176	516	460.405	409.001	375.815	392.24	280	472.345	423.999	3945.717	850.996	300.684	557	560.999	563	385	709.001	655.897	352.842	297.998	528.051	464.72	1746.999
ENSG00000067840	PDZD4	3209.99	13	0	115	12	4	11	7	4	7	36	11	1	252.001	12	37	2	5	50	1	11	19	43	3	53	7	0	0	1	4	9	4	15	10	23	5	13	1	0	0	1	6	2	7	7	3	1	21
ENSG00000067842	ATP2B3	5081.57	2	8	9	4	5	1	3	1	6	16	2	9	25	5	62	0	6	8	5	0	4	6	0	2	12	1	2	0	0	3	1	3	1	14	5	60	3	3	1	3	1	2	3	13	2	3	9
ENSG00000067900	ROCK1	5545.51	13386.535	15587.56	6337.29	5278.59	5705.54	5005.332	4229.732	4157.614	3472.363	14791.931	4906.217	11423.608	14189.593	4085.806	5889.32	6304.413	5729.212	3851.159	6094.811	3504.722	3998.843	15316.373	6581.123	4404.548	1947.343	5111.831	5777.646	5813.379	4387.402	4371.324	5732.724	3794.927	3277.735	17115.998	10542.539	3569.828	8034.672	6391.863	7199.551	5889.427	4598.513	4568.843	6977.32	3325.445	4393.278	3750.228	13038.628
ENSG00000067955	CBFB	2012.77	4817	5996.001	3292.999	3304	1878.001	3523	2907.999	2097.998	1821.999	7685	2662.999	4866.001	8699	2637.001	3477.999	4338	2881.001	1758.001	2086	2209	2571	11045	5387.999	2422	1080.001	3172	3171.001	3225.002	3850.999	3948.999	2577	3081	2615	9933	6586.999	1589	4310.998	3667.001	3589.999	2492	3691.999	3550.001	2588.001	2696.001	3408.001	3018.999	8613.001
ENSG00000067992	PDK3	6222.16	4009	3811	1351.001	1336	1102	1100.999	900	1302	1137.999	4102.001	1390.999	2977.999	3594.999	776	1160	1490	1052.001	764	2220	807.999	932	4339	2098	817.999	468	1756	2469	1829	1051.001	993	1399.999	1094.999	932.001	3732	2521	684	2038	1363.999	2132	1240.001	816	754.001	1425	523	785.001	632.001	3254
ENSG00000068001	HYAL2	1684.66	478	626	2373	516	150.001	837.999	678	516	457.002	1250.001	441	515.999	6116.001	201.999	367	569	240.999	990.999	166	579	668	1535	580	1951	134	348	249	346	652	620	169	698.999	633	1800	696	171	469	301.001	347	260.381	697.001	652.999	213.999	310	467	398	1484
ENSG00000068024	HDAC4	4050.08	1960.94	2149.748	986.994	729.999	493.963	852.84	715.936	571.831	489.935	2511.922	535.64	1598.81	3853.796	414.973	717.604	873.948	671.996	609.995	985.569	591.876	686.981	2243.782	671.999	876.991	148.999	476.992	679.922	667.953	642.984	588.971	468.994	496.999	456.996	2963.929	1370.985	294.001	1106.738	732.868	976.963	663.534	884.978	886.718	708.966	194.987	623.955	495.976	2126.801
ENSG00000068028	RASSF1	1524.28	14028.987	15771.435	3777.765	3838.321	3423.842	2400.416	2050.969	1911.735	1607.828	9332.773	2824.584	9111.373	7730.617	4098.414	4297.968	4421.54	5829.18	1590.967	4464.539	1667.001	1997.11	10834.068	3114.836	3201.287	833.509	4446.215	4043.304	4336.512	1979.251	2103.008	3830.305	1860.082	1585.895	4987.008	3468.99	862.906	3801.34	3522.143	3683.08	2985.003	1595.799	1551.759	3336.167	678.365	1300.931	1100.655	8831.037
ENSG00000068078	FGFR3	3012.75	83.999	141	230	140.001	32	166.001	142.001	116	119	327	92	36	631	67	88	89.999	30	92	10	56	78	271	120	160	23	63	34	50	82	91	24	77	73	190	34	18	28	22	14	28	45	34	21	20	20	20	264
ENSG00000068079	IFI35	969.994	1523	1332	490	385	170.999	447.999	390	344.001	269	1141	376.999	1087	1639	206.999	300.001	445	227	288	583.999	232	250	1283.001	393	267	70.999	293	527	513.001	186.999	151	148.001	188	182.001	1278.999	679	142	726.999	488.999	896	263	264	271	208.999	135	206.999	196	856.999
ENSG00000068097	HEATR6	3236.57	2588	2629	1195	1021.999	687.001	1018	834	849.999	810.001	3299.999	1035	2098	3873.001	654.001	1151.001	1433	869	879	1107	673	836.001	3538	1601	1015	324	861	1120	1045.001	859.999	971	599	878.001	715.001	2604.002	1808.001	492.001	1117.001	692	993.999	557	788.999	806.001	498	317	546.001	476.999	3070.001
ENSG00000068120	COASY	1779.07	2070.999	2429.999	1746.999	900	653	1023	846.999	627.999	573	2556	733	1934.001	4942.002	685	1171.72	1055.001	1057	1072	777.001	634.001	798.999	3112.999	1336.999	1795.999	321	954	973	1099.001	1030.999	1029	818	807	790	4348	2042	476.001	1819.001	1410.999	1484	966	1448	1469.001	1120.999	617	1108.001	981	3001.001
ENSG00000068137	PLEKHH3	1348.64	107	211.999	148	32.999	28	14	19	26	20.999	59	15	92	286.001	35	104.999	21	33	73.001	35	15	13	54	25	102	19	33.999	5	20	10	3	12	19	22	83	29	50	48	64	34	40	28	25	29.999	34	15	19	82
ENSG00000068305	MEF2A	3031.9	1854.872	2782.608	1793.138	1065.686	917.934	1104.654	888.313	1068.087	890.048	2989.963	945.148	3050.086	4550.326	626.745	1333.899	1439.394	1074.877	1380.581	1069.716	858.421	1004.575	3330.375	1423.221	1227.783	452.89	956.744	989.804	1118.918	918.002	881.464	1315.909	924.309	734.468	12448.815	3541.271	1047.462	2643.956	1995.674	1972.585	1640.611	2012.744	2021.412	2175.086	2208.897	2368.575	2095.746	2834.863
ENSG00000068308	OTUD5	1737.21	4802	5299.002	2190	1385.999	1219.999	1144	1036.001	762.999	666.001	4729.001	1477.001	3696.001	4531	1259.999	1673.001	1812	1933.001	1451.999	1378.001	698.001	859.001	5130	1549.999	1863.001	629	1342	1550.001	1442	940	903.001	1245.001	882.001	805	4540.999	2289.999	848	1856.001	1422.001	1827	1274	992	932	1614.999	671.001	903	744.001	5002
ENSG00000068323	TFE3	2611.25	4225	3951	977	1061	1100	524	421	417.001	313	2656	813	2685.001	2341	1173	1546	1092	1710.999	628.001	1217.001	346	376	2739	796	711	268	729	898	945	321.999	343	1074	307.999	261	1350.999	1160.001	385.999	1142	847	1259	1211	338	322	1203.001	216.001	279.001	207	2421
ENSG00000068354	TBC1D25	2440.1	1395.318	1270.078	487.095	582.606	567.846	254.925	258.975	280.646	212.306	1430.59	474.149	1151.601	1117.843	462.96	589.555	765.917	911.876	307.711	470.016	222.606	230.644	1711.856	576.633	371.702	146	303.628	446.568	423.413	206.857	220	490.904	209.793	149.92	1104.158	837.484	205.66	512.205	375.612	517.125	403.892	214.647	183.905	689.391	125	205.946	185.971	1469.356
ENSG00000068366	ACSL4	4531.68	3681	3985.001	2515	1890.001	1330	2038.999	1700.001	1341	1080	4802.999	1406.999	3467.999	5387.999	1219	1683	2248.999	1653	1642	1835.001	1321	1605	6166	4681.001	2724	939	3375.001	2900.001	2929	2999	2844.999	2195	2712.999	2207.002	5313	4788	1272	2912	2251	2838.999	1894.999	2148.001	2069	2018	1368.001	1859	1518	5518.001
ENSG00000068383	INPP5A	2456.89	1789.571	2115.06	1187.32	892.288	471.368	852.929	694.516	551.861	482.798	2572.239	651.509	1658.206	2851.42	501.608	499.67	1149.604	480.126	672.894	842.112	537.935	676.849	2573.065	1087.003	905.277	179.161	821.357	824.81	767.837	766.435	708.519	322.886	714.238	587.485	1821.692	1612.755	299.489	1125.266	845.203	907.364	397.197	778.563	674.294	443.045	249.999	512.056	434.479	2131.529
ENSG00000068394	GPKOW	1449.99	950	998	862	439	174	478	381	328	271	1264	402	814	1766	157	261	555	302	510	363	291	316	1556	707	707	156	459	444	489	473	400	248	465	342	1785	939	161	627	461	517	272	473	430	282	301	340	299	1301
ENSG00000068400	GRIPAP1	2776.07	8673.996	7474.001	2448.998	2836.997	3182.001	1660.001	1326.001	1352.001	1193.997	6701.001	1801.998	5428.172	6061.998	2186.999	2608.002	3357.001	2848.999	1820.002	3149.999	1187	1418.002	6295.001	2650.998	2110.001	876.003	2307	3028.998	2600	1448.997	1284.002	1988	1159.997	958	5565.001	4533.999	1408.999	3298	2433.002	3730.001	2471.001	1528.001	1516.998	2731	817.002	1295.998	1108	6677
ENSG00000068438	FTSJ1	1422.66	1452.999	1736	1401.998	820.001	426.001	1039	911	613	474	2259.999	633.998	1216	3755.002	512	697	955.999	579	886	554	709.999	808	3172	1369.998	1297	305.999	795.001	818	828.998	1102.999	1181.001	686	864.001	699.001	3350.001	1696.999	448.001	1352	1109.998	1205	734	1282	1288.001	753.999	379	958	876	2702.999
ENSG00000068489	PRR11	4062.69	302	592	2316.319	227	115	675.682	517	488	397	713	143	414	1831	179.497	318	252.001	169	1039	163.907	289	365.001	1268	986.748	1768.853	255	620.001	531	494	1508.62	1566.79	436.505	1015.999	888.759	5210.001	1199	497	980.894	887.878	760.999	605	1489.709	1497.749	480	1993	1416.652	1181	1306
ENSG00000068615	REEP1	3648.99	7	15	351	15	12	29	20	17	15	39	4	16	499	11	53.001	3	7	92.001	1	26	37	11	8	188	27	6	6	11	15	13	6	33.999	40.001	17	8	56	14	5	3	6	8	4	9	75.999	8	4	29
ENSG00000068650	ATP11A	4007.81	1577	2722.999	1531.999	496.999	497.001	849.999	743	956	783.999	1723.001	490	1502	4688.999	318.001	535	589.998	427.999	960	814.001	764	898.999	1714.999	765	1388	210	988	913.001	860	868.999	849.001	611.999	848	692	3992.001	1453.999	389	1461	1234.999	1328.001	1022	1258	1289	939	521.001	755	625	1829.002
ENSG00000068654	POLR1A	6650.69	3520.002	4724.999	4230.002	2399.999	1965.001	3720	3104.002	2654	2154.001	7824.999	2369	5139.999	17678	1638	2268	3166.999	2171.999	2471.998	1743	3234	3750	10223	4003.001	4332.001	823	2957	2879.001	3288.002	3767	3809.999	2319	2922.999	2361	11088	5160	1321.999	5169.001	3334	3506.999	2622.999	5226	5068.998	2533.001	1327.001	3400.999	2866	9767
ENSG00000068697	LAPTM4A	1133.88	3343	4161	2034	3267	3152	1309	1151	1138	1022	5184	2023	2208	3889	2819	3561	3657	5109	1114	1201	743	799	8608	4314	1377	1088	1456	1475	1380	1039	1048	4520	1180	978	3012	4075	1183	1462	1208	1440	2619	810	816	2951	901	845	735	7177
ENSG00000068724	TTC7A	3427.44	4530.85	4696.782	1969.306	1776.685	1778.998	1048.856	862.855	979.572	799.509	4664.482	1329.186	4525.516	4311.28	1423.076	1768.299	2574.076	2416.718	1297.876	2304.796	964.712	1139.118	6783.523	2507.897	2448.812	525.999	1603.001	2186.877	1893.685	1036.999	990.001	2609.561	1072.03	925.868	28462.772	10283.422	1570	4593.736	4293.977	4947.875	6307.899	3586.363	3462.872	7734.651	3426.998	4652.98	3829.749	5435.814
ENSG00000068745	IP6K2	1284.54	5583	6102	4544	3137.999	3126.001	2339.999	2005.998	1908.001	1684.001	8572.001	2607.998	4914.999	7796	2624	3880.001	3967	3902	2385.001	2335	1615	1883.999	9038	3259.999	3937	1321.001	3088.998	2990	2892.001	1935.002	1929.002	3030	1827	1590.997	7668.001	3706	1582.001	2894.001	2548	3084.999	2244.999	1779.999	1715.999	2654.999	1287	1783.999	1525	9136.999
ENSG00000068781	STON1-GTF2A1L	2404.84	98.619	37.396	0	4.929	0	0	0	0	0	31.407	19.607	0	0	64.915	0	7.619	0	0	36.823	0	0	0	17.344	10.103	3.998	14.015	15.672	6.892	0	0	1.76	0	0	0	6.042	4.05	15.475	5.09	6.613	8.14	3.538	0	0	0	2.238	0	36.057
ENSG00000068784	SRBD1	2518.03	2463	3510	2414	1373	841	1547.999	1302	1378	1175.001	3646	1186	2933.999	4775	924	1438.999	1719	927	1253.001	1372.999	998.001	1141	4561.001	2122.999	1508.999	588	1680	1745.999	1602	1346.001	1349	892.999	1422.221	1231	4493.999	2686.999	909	1858.001	1687	2031	1051	1367.001	1370	816	1006	1158	991.001	3333
ENSG00000068796	KIF2A	4143.98	14075.7	15010.889	6338.58	5636.783	4450.224	5724.522	4805.829	5332.559	4479.15	16498.013	4869.564	13071.538	17081.829	3085.567	5202.941	6064.64	5529.206	3658.528	7095.346	3984.244	4772.084	17334.7	7658.934	4057.046	1907.951	5190.7	7312.789	6663.294	5072.161	4989.306	5888.184	4609.768	3887.963	14360.102	9794.644	3113.524	8563.318	5890.456	7578.01	3943.003	4339.314	4425.162	5403.013	2731.54	3835.083	3274.392	13506.944
ENSG00000068831	RASGRP2	1615.68	28558	29379.997	6969	6508.003	3178	4005.998	3361.999	3389	2697.002	22333	5386.999	18076.999	23363.001	5474.998	6098.999	8586	6405.999	3815	8761.002	3112	3627.999	26213.999	5082	7668	1201	6391.999	6974.998	6261.999	3431.001	3468.999	3273	3562	3008.999	36767	11023	2025	9599.001	8345.001	10012.001	5501	7975.001	7613.002	5287.001	2148.997	5267.998	4497.001	19509
ENSG00000068878	PSME4	4592.04	4042.142	4978.093	1920.936	3528.653	7479.002	1763	1466.999	2764.823	2199.448	5272.593	2117.639	4405.825	6593.69	2334.73	2522.001	2910.116	4121.18	1063.001	3111.795	1788	2178.001	6512.146	3969.578	1572	909	2696.999	2882.999	2765.911	2144	2077	9306.618	1940.687	1628.725	6361.865	4299.999	1152	4449.155	2878.999	3166.999	5292.635	2273.932	2270.98	8128.883	808	1725.977	1451.847	6118.639
ENSG00000068885	IFT80	2568.63	6240.977	4664.527	1566.565	1223.063	1132.971	1313.594	1066.267	993.43	868.938	4077.088	1431.999	4320.438	4148.603	1219.366	1876.311	1505.852	1313.909	877.159	3099.783	879.778	1009.113	4573.69	1742.507	1198.618	608.149	2104.975	3378.442	2378.907	1202.793	1222.057	986.683	1212.272	998.131	4133.367	1995.862	980.78	2282.097	1944.593	3672.273	1125.296	1315.811	1222.948	1041.674	1035.007	1075.724	916.285	3600.126
ENSG00000068903	SIRT2	1589.98	4644	4426	1537	1137	736	791.002	686	656	519	3262	966.999	3069.999	3239.999	838.001	1340	1267.999	1063.999	945	1343.001	496.001	599	3891.999	1147	1167.999	350.999	1094	1360	1145.002	594	554.999	641.001	593.001	513	3525.001	1871.001	517.999	1470.999	1351.001	1697	992.999	748.001	676.999	930.999	557.001	643	563	2926
ENSG00000068912	ERLEC1	2252.8	3254.999	3592.001	1879	1450.999	1559.001	1231.998	1010	1159	1013.998	3477.002	1165	2465.002	3343.999	788.001	1420	1441.002	1164.999	1003.002	1362.002	774.001	882.998	3735	1719.999	1167	552.002	1474	1415.997	1557.998	1002.002	1099	1592	1021.999	857.999	2979	2493.001	904.001	2034.001	1612	1577	1295	932.999	880	1925	753.002	877	750	2904.998
ENSG00000068971	PPP2R5B	2193.8	2070.999	1554.001	305.001	193.001	109	97	83	77	62	605	215	948	591	236	239.999	200	201	159.001	497	56	72	729	175	239	43	275	352.001	303	82	65	85	98	61	373	247	44	283	210	313	177	55	56	145	61	50	44	577
ENSG00000068976	PYGM	1671.29	187	148	143	186.001	536	82	75.999	28	32	178	59	98	225	372	408	80	435.001	116	42	71	91	260	54	168	190	54	27	82.999	85	59	278	54	47	736	106	160	65	45	39	190.999	120.999	100	271	93.001	105.999	103	213
ENSG00000068985	PAGE1	451.277	0	0	0	0	0	0	0	0	0	0	0	0	0	0	0	0	0	0	0	0	0	0	0	0	0	0	0	0	0	0	0	0	0	0	0	0	0	0	0	0	0	0	0	0	0	0	0
ENSG00000069011	PITX1	840.37	2	0	0	4	0	0	0	0	0	0	0	6	0	6	27	0	1	0	0	0	1	1	0	0	4	1	0	0	0	0	0	1	1	0	0	5	0	0	0	0	3	0	0	0	0	0	1
ENSG00000069018	TRPC7	2244.3	0	7	0	0	1	1	0	0	1	0	0	0	0	9	21	0	0	2	0	0	0	0	0	0	0	0	0	0	0	0	1	0	1	0	0	5	0	0	0	0	0	0	0	3	0	0	0
ENSG00000069020	MAST4	4816.46	5994.999	6279	3254.002	2312.001	1537.999	2069.001	1713	2636.001	2188	8507	2729	5546.999	8785.999	1450	2356	2717	1732	2109	3071.001	1650	1945	8492.001	1843	1749	697	1534.001	2493.999	2341	1304.999	1371	1408	1341	1165	3439	2102.999	826.999	2401	1469	2071.001	1125	884.999	834.999	961	301	600.999	454	6113.001
ENSG00000069122	ADGRF5	2938.76	1	1	2032.997	26	5	117	97	63	57	1	0	12	2808.983	33	50	2	7	532.001	0	157	126	7	7	1023	17.304	1	1	0	32	50.952	4	248	206	11	5	41	0	0	0	1	8.624	3	2	330	0	0	8
ENSG00000069188	SDK2	1527.99	1097.999	2301	1016	1424.001	778	520	449	985	790	2793	1204	1821	3669	946	966	1475	975.001	761.999	887	439	542	3411	541	475.999	147.999	409	441	650	221.999	230.001	562.001	361	344	8638	2316	351	2667	1411	1473.001	2150	864	848	1432	237	564	454	2014.001
ENSG00000069206	ADAM7	2294.99	0	0	0	3	0	0	0	0	0	0	0	0	0	9	6	0	1	1	0	0	0	0	1	1	9	0	0	0	0	0	0	0	0	0	0	22	0	0	0	0	0	0	2	8	0	0	0
ENSG00000069248	NUP133	4425.72	3911	4373.999	4448	2439	1509.999	3602	2980	2434.001	2007.999	6770	2110	3849	9129	1414.999	2129.001	3022	2007	1896	1783	2289.001	2600	8436	4112.999	3309.999	732	2471	2428	2262	3643	3533	2005	3006.001	2588	9598	5259	1159.999	3377	2733	3112	1672	3535	3488	2168	1849	3071.999	2669	7125
ENSG00000069275	NUCKS1	6131.45	11328	16221	20352	9369	6493	17736.895	14995.159	9752.185	8299.857	25630	7427	13811	42781	5871	9641	11301	8340.838	10975	4882	10393.934	12178.764	32299	18425	13656	4162	9359	8498	10009	21496.977	21206.788	9167.869	16156.166	13537.063	54357	23251	7356	15571	12001	11378	8788.975	20403.602	20204.013	9997.922	12343	18480.147	15932.758	29664
ENSG00000069329	VPS35	3083.39	8415.001	9195.99	6726	4200.999	3316	5705.999	4800.959	4064.977	3545.963	10856	3237.999	7552.002	15840.999	2653	3294.998	5070	3220.998	3425.999	3883.001	3682.869	4241	13784	6758.001	5166.002	1191.997	4490.001	4624.999	4538.001	5309.001	5358.999	4211	4849	4052.999	15049.001	10950.999	2424.001	7356.001	6248.001	6346.999	4286.999	6327.999	6336.999	5015.002	3278	5059	4310	10819
ENSG00000069345	DNAJA2	2071.36	3231	3889	3776.001	2277	2116.001	2747	2309	1678.999	1406	5005	1493	3035	7511	1900	2845	2473	2925	2130.001	1277	1805	2036	5759	3017	2914.999	919	1904	1547.999	1739.001	2582	2525.001	2339	2186	1757	6632	4236.999	1482.001	2602.999	2389	2316	2399.999	2647	2684	2584	1594.999	2282	1941	5117.001
ENSG00000069399	BCL3	1668.99	629.999	1383.001	204	715	342	164	136	80	53	1073	495	633	1079.999	747	1138.001	871	580	149	182.999	88.001	121	1550	338.001	115	152	135	134	236.999	78	72	393	35	39.001	494	927	147	337.001	215.001	158	701.001	182.999	181	531.999	89	149	106	1494.001
ENSG00000069424	KCNAB2	2381.53	11702.249	16686.534	3632.324	3320	2012.999	2487.058	2081.331	2591	2228.001	10130.004	2859	11634.999	11870.244	2061	3300.997	4543.001	2693.001	2214	5203.09	1995.999	2387	13646.998	3306.355	2712.505	760.001	3447.998	3654.004	4943.998	2077.001	2047.003	2194.001	1798	1619.18	15317.201	9749.999	1916.998	12066	7313.997	7316	4949.278	4711.001	4666	5533	870.002	3099.998	2614	10062.001
ENSG00000069431	ABCC9	2764.01	8	0	2	13.008	18	1	0	3	0	0	0	0	1	32	110.001	1	15.029	26	3	2	0	3	23	0	82	3	1	2	2	1	3	1	1	1	2	123	7.033	4	1.004	10	0	0	6	45	0	0	0
ENSG00000069482	GAL	541.196	0	0	15	1	1	4	4	3	0	0	1	0	16	0	10	0	0	1	0	4	9	9	11	17	0	4	5	5	24	19	3	17	13	3	1	2	4	9	4	1	33	30	1	3	7	12	6
ENSG00000069493	CLEC2D	2957.6	3519.131	2768.82	428.536	617.27	726.254	527.446	483.726	897.632	739.844	1750.612	562.547	2496.403	1304.917	325.364	702.691	614.302	435.461	268.383	2142.016	438.908	471.011	1014.99	328.262	271.875	189.047	904.995	1376.909	818.427	311.83	361.036	455.821	471.098	389.048	3788.694	1038.081	310.585	1003.887	892.572	1280.49	811.214	414.89	417.719	773.056	981.754	717.418	564.633	971.656
ENSG00000069509	FUNDC1	847.043	274	472	330	165	108	191	151	181	158	520	159	339	843	109	185	173	155	130	111	99	130	574	273	225	73	222	170	200	185	188	153	201	168	617	347	113	228	197	197	115	250	270	165	125	149	150	456
ENSG00000069535	MAOB	2361.99	0	0	2	11	3	3	1	0	0	0	0	0	0	2	19	0	3	2	0	0	2	0	4	2	8	2	3	2	0	3	0	3	1	0	1	17	0	1	1	2	0	0	0	4	0	0	0
ENSG00000069667	RORA	4970.44	1294.123	1102.094	216.058	426.281	634.56	211.986	189.086	520.322	465.947	1321.603	392.193	764.689	857.248	390.538	457.383	382.381	394.872	153.499	840.05	157.722	144.68	717.747	110	96.064	100.725	348.203	525.252	295.618	133.002	108.152	243.624	188.261	181.382	823.536	218.013	197.63	235.817	235.309	385.683	192.611	92.167	100.023	170.256	83.844	74.241	56.008	498.063
ENSG00000069696	DRD4	676.308	19	64	6	16	3	10	13	9	3	28	7	12	98	3	11	25	16	8	4	6	9	25	2	1	0	6	0	3	7	3	9	1	2	51	2	0	5	2	2	5	5	2	12	0	6	4	20
ENSG00000069702	TGFBR3	6130.99	23	45	1268.001	48	35	208	194	190	156	115	27	2	2948.001	43	83.999	18	25	480.999	7	151	171	45	23	836.001	31	8	7	10	75	74	9	227.001	182	91	26	50.001	1	7	3	9	35	48	6	300	29	28	69
ENSG00000069764	PLA2G10	403.886	6	9	6	1	4	2	2	3	3	0	1	10	9	11	8	8	3	0	4	4	5	6	4	5	0	0	0	1	0	0	5	3	1	0	2	0	0	0	2	0	2	3	1	1	3	1	17
ENSG00000069812	HES2	1843.38	1	0	1	2	0	0	0	0	0	14	0	0	0	11	36	2	1	4	0	0	0	0	0	0	18	5	6	1	0	0	1	0	2	0	1	49	0	0	1	1	0	0	1	16	0	0	5
ENSG00000069849	ATP1B3	1180.23	3398	4385.999	2742	1988	1506	2703.999	2307	1500	1322	4096	1504	2771.001	7053	1395.001	1903	2471.999	1978.001	1197	1427.999	1723.001	2079.999	5137.001	3192.999	2442	503	1706.001	1784	1896.001	2940	2964.999	1963.999	2267	1994	5842	4385	783	3071	2743.999	2689	2053.999	3044.999	2982	2192	1555.999	2437	2123	5205.999
ENSG00000069869	NEDD4	4861.63	7475.999	8308	3290	2867	1713	2866	2502.001	2317	1874	8486.999	2845	6047.999	7073.001	1926.001	2863	3460	1989.001	1855.999	3412.001	1756.998	1978	9033	3335	1815	957.999	2960.001	3712.001	2947	2087	2049	1701.999	1818	1566	5053.999	3709	1420.001	3206	2958.999	3586.001	1677	1608.001	1599.999	1435.999	1100.999	1409.001	1137.999	7344
ENSG00000069943	PIGB	1165.65	1091.757	1107.205	471.645	351.209	273.379	395.571	311.081	438.292	349.539	1111.692	385.421	845.474	1084.016	215.249	331.901	424.501	251.656	239.407	600.108	243.363	317.126	1113.913	510.864	270.077	145.203	517.266	556.343	464.865	347.387	322.882	309.899	407.943	309.328	764.33	689.459	195.879	501.865	623.462	643.658	311.464	350.193	334.443	299.758	162.729	234.717	214.662	1134.828
ENSG00000069956	MAPK6	5122.47	3095	3627	2883	1941.949	1581.985	2179.955	1846	973.646	884.941	3562	1182	2843.996	4670	1831.897	2407.949	2017.999	2123.999	1843.983	1385.999	1620.955	2051.933	4895.987	3234.999	2735.001	1129.001	1742	1761.994	1912	2678.974	2733.91	2206.976	1609.979	1464.989	6659.923	4522.992	1816.602	2904.983	2412.966	2508.999	2722.991	2742.994	2604.912	2272.999	2087.872	2874.961	2378.994	4786
ENSG00000069966	GNB5	1789.52	2986.103	2118.999	984.778	1078.908	657.999	1010.388	844.999	707.321	612.1	2466.552	699.001	1872.706	2346.689	710.994	931.001	1126.605	819.316	460.815	1440.434	474.821	660.998	2431.917	884.2	511.999	226	444.001	888.169	840.631	502	514.96	603	518.599	446	1871.481	1620.406	460	1198.298	724.49	1123.001	897.999	558.152	545.165	957.639	396.2	519.998	465	1912.83
ENSG00000069974	RAB27A	881.574	1451.45	1954.847	582.861	712.655	539.009	718.367	615.101	716.723	607.031	1623.297	661.365	1583.007	2109.602	203.121	465.129	982.732	323.392	388.711	964.353	451.178	523.157	1934.327	887.144	390.388	204	753.372	814.147	891.364	590.464	597.303	707.643	394.263	314.048	1779.424	2259.198	573.172	1752.117	1463.403	1435.051	855.091	951.687	922.33	1371.167	376.351	724.076	570	1548.46
ENSG00000069998	HDHD5	1614.66	1138	1205	1382	679.001	367	1110	913	586	432	1655	513.001	986	3872.999	414.999	644.001	822	623	670.002	549	666	808	2328.001	1092	1424.999	170	715	687	656.001	988.999	1012.999	536.999	757	603	3413	1952.001	314	1267	1160.999	1212	794.999	1551.001	1513.999	820	379	1129	987.001	2011
ENSG00000070010	UFD1	1133.84	3543.096	3388.013	1689.524	1112.78	1428.046	1268.815	1086.438	1199.762	969.53	2659.001	876	2502.585	4019.145	913.119	1237.379	1408.154	1424.561	980.218	1310.003	855.217	979.346	3072	1533.282	1527.049	519.306	1424.536	1457.08	1364.406	1232.016	1218.741	1532.756	1527.016	1231.655	6807.771	2285.228	894.384	1633.304	1485.289	1830.162	1157.413	1252.666	1312.607	1881.495	841.895	1209.209	1004.88	3066.526
ENSG00000070018	LRP6	5907.1	4274	3887	2619	2032	1786	1944.001	1664.999	2156	1833	6605	2095	2578.001	6948	1606	2060.999	2556	2258.999	1552	2087.999	1505	1804	5793	2055.001	1693	625.999	1039	1545	1191	1557	1457.001	1579.999	1539	1363	4167.001	1862.001	739	1125.999	859.001	1256	880	1138	1061	783.999	578	891.999	818	4719.999
ENSG00000070019	GUCY2C	2492.99	0	0	0	0	0	0	0	0	0	0	0	0	0	0	7	1	0	2	0	0	0	0	0	0	0	0	0	0	0	0	0	0	0	0	2	3	0	4	0	0	1	1	2	2.054	0	0	0
ENSG00000070031	SCT	318.862	10	7	46	16	8	42	37	54	47	72	32	5	173	15	10	22	14	6	4	4	10	25	1	7	0	3	5	4	6	9	4	10	13	302	19	1	5	2	6	9	37	39	4	8	40	28	13
ENSG00000070047	PHRF1	5003.14	6241.999	6516	3509	1981.999	837	2350	1912	1361	1150	7649	1989	4177.999	11908.001	910	1269	2586.999	1129	2442	1947.999	1468	1758.001	8599	1994	3455	246	1738	1530.999	1859.999	1844.999	1814	891	1966	1568.999	12420.999	2677	400.001	2469.001	1414	1726	892	2941	2917.001	1249.999	562.001	1932	1586	6961
ENSG00000070061	ELP1	4932.28	8879.999	6396.999	3735.999	2942.001	2115	3438	2791.999	2576.999	2145.001	6778.998	2323.999	5982.999	9603	2332	2375.997	3677.001	2055.999	1796	4347	2351.999	2817	7771	3911	3258.998	803.001	3620	4301.001	3231.999	3102.003	3159	1829.001	2718.998	2251.999	8323.002	5101	1341.999	4285.999	3515.999	5157	2319	3031	2944.999	1976.001	1380	2655	2294.997	6328.998
ENSG00000070081	NUCB2	970.708	9920.183	11245.744	6830.236	5047.313	3856.783	4076.551	3402.772	3023.372	2559	12602.309	4254.628	8541.141	11623.802	4341.539	6725.989	6300.976	4864.772	3692.851	4667.999	2857.999	3398.682	20208.953	9782.815	5411.999	3039.001	5352.981	6500.97	6776.525	5047	4826.977	7007.906	4116.968	3604.999	19845.32	18266.54	7041.002	10130.803	7830.81	9789.686	8843.578	6887.627	6730.661	9511.535	3461.998	5647.82	4813.998	14712.153
ENSG00000070087	PFN2	901.441	154.999	105	143.001	195.999	137	220	177	121	101	619	177.999	57	477	134.999	256	204	130	102.999	23	86.999	100	439	122.001	86.999	42	39	36	39	87.999	90	80	46	45	52	70	47	31	10	28	27	20	25	34	30	22	20	389
ENSG00000070159	PTPN3	6495.99	0	0	1	1	3	0	0	0	0	0	0	0	2	14	22	0	8	9	0	0	2	0	3	1	20	0	0	0	0	0	1	0	0	0	2	54	0	0	0	0	0	0	0	16	0	0	1
ENSG00000070182	SPTB	6535.17	0	5.111	460.184	175.316	21	20.056	11.605	15.09	10.818	17	4	25.564	90.421	11	46.473	22	2.322	72.366	3	22.726	39.034	46.811	182.245	88	31	71.482	193.219	112.518	28.952	23	41	28.95	34.224	106.146	19.725	61	10.962	13.628	5	10	24.999	19.38	9	54	23.519	27	128.738
ENSG00000070190	DAPP1	2721.84	2499.001	3414	628	626	216	462	411.001	674	568.001	2326	640	2138	1582	240	460.999	649	241	336	1211	258	293	1628	483	228	93	889	1071	845	165.999	174.999	209	285	231	2800.001	1893	426	1485	1686	1896.001	588	821.001	854	461	469	611	526	1494
ENSG00000070193	FGF10	3854.98	0	0	2	4	8	3	1	0	1	0	0	0	2	26	50	0	8	8	0	0	2	0	9	0	30	0	0	0	0	0	3	1	0	0	1	102	0	0	0	0	0	0	0	11	0	0	0
ENSG00000070214	SLC44A1	4406.86	4460	5345	2852.001	2120.999	1372	2023.999	1597	1649	1437.001	5221	1714	3726.999	5333	1495	1961	2341.999	1659.001	1357	2017	1094	1341.001	6718	3696	1614	749	2396	2868	2739	1483.001	1494	1551	1542.001	1307	3534.999	3345.999	1012	2377.001	2114	2201.001	1404	1040	1063.999	1313	1111.999	872	718.001	5193
ENSG00000070269	TMEM260	2800.98	2179.001	2535.999	1499	735.989	418.001	1057.999	876	989	831	2718	816	1866.001	3220.999	574.941	970.001	1081	618	904	1215	800.999	836	2781.001	999	882	405.999	935.999	1153.131	971.002	836	857.001	481.999	779	645	2567	1323.001	482.858	1178.001	1038.001	1366.001	619.335	840	802.001	430	556	716	622.002	2066
ENSG00000070366	SMG6	5372.91	3631.647	3991.843	2233.738	974.921	1209.698	1247.374	1077.332	1196.945	922.372	3696.899	996.59	2959.036	4872.885	805.163	1355.588	1155.277	1193.214	1202.963	1757.125	983.687	1133.639	3595.76	1209.855	1703.762	476.625	1621.66	1594.174	1547.842	1153.786	1060.674	1089.951	1134.525	898.155	5070.86	1709.83	680.566	2131.095	1689.894	1851.788	1173.889	1347.383	1266.94	1340.427	676.042	1121.982	991.511	3370.275
ENSG00000070367	EXOC5	2959.81	3722	4058.963	2357.998	1632.001	1065.001	2322.986	1987.961	1517	1289	4749.997	1311	3675.984	5852.997	931.001	1462	2064	1168	1517.995	1932.999	1559.946	1766	4955.993	3187	1874.99	632	2234.999	2478.993	2399.998	2549.001	2593.954	1468.999	2052.985	1703.999	7042.997	4412.999	1212.91	3167.995	2578.993	3205.996	1566	2385.937	2407.981	1604.999	1881.986	2372	2032.978	4801.999
ENSG00000070371	CLTCL1	4982.48	309.294	222	87.001	54	90.621	71	71.959	71	71	164	30.999	49	237	86	69	38	96	42	106	63.998	68	130	31	133	29	48.999	104.712	42	61	51	53.001	47	43.999	121	80.401	51	36	36	101	61	87	76.375	44.241	50	37	44.914	94
ENSG00000070388	FGF22	1329.94	23	24	3	13	6	1	4	1	3	20	5	11	19	12	54	21	9	6	7	1	2	11	3	8	4	8	1	2	0	6	7	7	3	18	9	3	1	1	1	8	3	9	9	5	0	2	32
ENSG00000070404	FSTL3	1633.1	1323	1322	276	343.001	220	231	191	175.999	152	1084.999	304	559	1070.999	210	218	489	213.999	172	291	99	151	921	211	161	49	169	243	218	115	95	111	117	112	635	343	72	251	195	281	212	145	146	188	57	102	94	799
ENSG00000070413	DGCR2	3927.45	7475	8352	3651	2123.001	743	2390	2002.999	2177.001	1832.999	8147	2333.001	5222	11916	1188	1672	2296.998	1152.001	1918	2303	1405.001	1718.001	8998	2254	3043	344	2120	2211.001	2201	1767.999	1784.999	801	2555.999	2146	12828.002	2873.999	458	2747	1866.999	2356	1282	2373.999	2360.999	972	656	1551.999	1277	7036
ENSG00000070423	RNF126	1105.89	2565	2901.999	802.001	1090	435.999	482.999	406	352.999	333	2909	876	1530	3903	783.001	1345.001	1388.001	1281	609	412.999	336	380	2885.998	808	783	128.999	435.999	310	520	370	393	698	392.001	405.999	3857	899	139	750.001	364	326.001	532	769	840.001	797	84	443.999	354.001	3104.001
ENSG00000070444	MNT	2611.42	3260.001	3532	807.445	898.524	619.243	599.698	514.78	587.015	499.808	2140	567	2217.002	3248.999	768.159	902.081	1314.735	589.114	577.987	1123.111	568	642	2402	827.324	811.001	208.001	783.647	815.982	921.35	530.849	537.54	490.204	394.018	374.863	2996	1702.085	288.759	1354.748	820.502	1100.058	939.16	711	769.34	726.457	182.34	538.664	463.89	2585.001
ENSG00000070476	ZXDC	2622.01	6697.001	7413	2262	1768	1601.001	1435	1200	1287	1051.999	5871	1768	5497	5059	1510	2093.999	2586	2210	1080.999	2733	1043.999	1292	5948	1844	1906.001	603	2239	2307.999	2172.999	1161	1223	1585	938	841	5087	3124	860	2721	2427.999	2783	2016.001	1308.001	1260	2180	656	1148.999	900.001	5237.001
ENSG00000070495	JMJD6	1421.23	1938.001	2405.001	1472	715.999	921	665	525	292.001	246	1611.999	618	1606	2003	806.999	1609.999	730.999	1179	814	701.528	401.999	474	2092	783	1414.001	372.001	743.999	679	867	546	566	956	387	301.999	1896	1436	507	943.001	788.999	719	1091	566	578	1088	716.001	596	497	1725
ENSG00000070501	POLB	809.712	1275	1384	1073.002	780.998	748	696	580.998	656.999	558	1956.999	627	1167.001	1922.999	762	841.002	788.999	907.998	592	565.998	444.999	528	1901.002	776.001	715.002	258.001	583.999	618	582.999	463	453	850.999	510.001	440.999	1961.001	1107.001	356	723.001	695	845	866.001	496.001	569.001	962.998	500.001	602	508.001	1671.999
ENSG00000070526	ST6GALNAC1	1737.11	0	0	14	3	0	1	3	0	0	14	4	0	14	0	12	1	5	6	0	0	2	20	48.001	19	8	103	53	31	14	10	32	8	13	0	0	9	2	0	0	1	0	0	1	8	0	0	22
ENSG00000070540	WIPI1	1464.76	530.606	824.548	424.251	181.335	212.761	174.119	145.329	153.499	111.943	415.581	95.048	441.472	764.479	131.007	202.198	149.015	240.072	178.37	132.006	73.454	111.89	149.552	126.815	233.225	24.389	201.299	81.758	103.954	76.258	81.904	135.547	92.537	82.75	206.922	288.264	28.843	109.185	141.259	84.901	209.557	20.635	19.818	276.134	103.977	41.878	29.924	292.418
ENSG00000070601	FRMPD1	4808.99	11	25	3	11	4	1	1	2	1	24	5	6	5	25	38	10	1	2	5	0	3	30	6	3	12	0	0	4	0	0	10	1	0	0	4	26	0	0	0	1	0	0	4	10	0	0	22
ENSG00000070610	GBA2	2268.76	7389.975	6838.959	2436.568	1473.045	1196.977	1521.916	1244.736	1098.781	986.585	4888.235	1455.603	4517.105	5936.049	1516.319	1826.999	1813.477	1613.762	1251.675	2407.674	970.001	1219.919	5044.869	1559.61	2083.382	581.002	1909.517	2342.526	1798.824	1440.581	1451.931	949.238	1154.672	969	5352.233	2545.281	649.382	2150.4	1920.864	2367.524	1307.784	1480.853	1504.967	1144.042	841.981	1188	1010.881	4033.487
ENSG00000070614	NDST1	4391.7	2138	4140	2828.001	1351.999	685	1709.999	1396.999	1354	1182.001	3674	984.999	3248	8319.999	643	1102	1504	878.001	1522	1016.999	1281.001	1564.999	4638.999	1458.999	1829	376	1187	1043.999	1215.999	1367	1379.001	811	1174	980	5609	2954	710	2860.999	2079	1824	1334	1925	1882.999	1515	454	1473	1267.999	3988.001
ENSG00000070669	ASNS	1465.38	711.141	997.434	380.639	371.294	472.613	424.311	363.009	200.298	123.363	548.798	226.001	476.503	819.733	326.787	242.17	501.773	388.9	175.453	363.778	319.243	420.902	845.346	636.567	329.422	106.808	516.666	549.159	270.987	413.575	437.025	223.612	229.904	267.135	308.902	691.759	146.656	252.652	495.771	497.687	281.511	197.464	188.398	353.071	203.877	315.146	240.152	492.798
ENSG00000070718	AP3M2	2311.81	2273.999	1863.001	1454	1199.999	616.001	1225.998	1004	630.001	584	2816.999	1029.001	1609	3867	524	560.001	1817.001	632	808.999	960.001	845.001	966.001	3407.001	1237.001	1056	188.999	782.002	1033	829	975	1027.999	460.999	786.001	655.002	3086	1511.999	410	1236.001	909.001	1245	454.001	1197.002	1175.001	443	561.999	946	831.001	2723.001
ENSG00000070729	CNGB1	5448.99	0	0	1	0	2	0	0	0	0	0	0	0	0	0	27	0	0	3	0	0	0	0	5	0	8	0	0	0	0	0	1	0	0	0	0	15	0	0	0	0	0	0	0	6	0	0	0
ENSG00000070731	ST6GALNAC2	558.972	65.272	29.703	2.137	1	1.074	0	3.449	0	0	0	2	38.774	12	2.111	3.153	4.098	2.027	6.149	9.144	0	1.44	10.797	0	0	0	5	7.865	4.191	0	2	1.034	0	0	0	28.045	3.213	36.683	19.793	26.543	8.993	0	1.124	5.419	0	2.24	0	0
ENSG00000070748	CHAT	1663.19	1	0	0	0	1	0	0	0	0	0	0	0	0	3	34	0	1	7	0	0	0	0	0	0	18	0	0	0	0	0	0	0	0	0	0	21	0	0	0	0	0	0	0	6	0	0	0
ENSG00000070756	PABPC1	1885.36	42182.985	56753.014	29161.168	28428.363	27888.981	16808.584	14215.765	21975.709	18611.67	60478.938	22630.632	45700.998	75823.94	23039.964	32574.948	31506.533	31674.98	23454.997	21037.671	12927.861	15428.744	75380.937	29020.965	24804.09	12791.685	21146.993	23372.979	21066.987	17450.472	17449.675	38466.16	15291.764	13002.75	66840.975	47804.943	18339.52	43737.976	28582.205	27960.222	34560.981	21216.75	20633.467	37451.961	12479.987	15597.733	13471.517	70098.334
ENSG00000070759	TESK2	2592.8	1528.182	1326.51	693.094	477	375.001	240.999	239	322.001	305.063	1533.999	431	992	965.853	377.999	444.712	534.093	484.005	376.718	585.955	166.001	191.999	1452.257	449	422	118.999	386	555.473	475	201	192.37	349	246.302	200	655.135	648.001	158	448.18	316.847	495.511	334	148.268	168.9	312.358	146.067	159	114	1196.324
ENSG00000070761	CFAP20	1041.84	2850.999	2381	2722	577	301.001	1321.999	1097.001	685.001	530.999	2348	647.999	1579.999	3461.001	273	379	689.999	325	1858	935.001	791.999	906	2774	945	2102.999	346	949	899	847	1159	1180	331	881	727	3556	1329.001	618.999	1160	1054.979	1110.001	408.001	1219	1258.998	354.999	1087	1234	1053	2289
ENSG00000070770	CSNK2A2	2980.51	3823.408	5055.323	3079.592	1943.547	1912.099	1751.654	1553.922	1680.345	1540.227	5231.397	1482.783	4043.967	5436.339	1519.183	2297.1	2301.92	2239.954	1990.433	2135.397	1357.9	1741.625	5809.866	2936.638	2340.586	919.892	2068.371	2208.041	1891.34	2005.498	1995.62	2726.693	1582.075	1433.546	5716.432	4222.918	1287.809	3360.878	2250.837	2372.964	2076.74	2141.325	1956.381	2978.219	1253.639	1717.259	1555.642	5401.638
ENSG00000070778	PTPN21	1239.29	73	62.035	75	21.001	15	23	22	18	22	68	23	40.001	215	15.148	51	17	11	38	26	22	19	51	23	52	20	7	10.999	9	13	14	7	16	9	29	16	41	17	13	29.012	13.014	12	17	11	16	10	13	34
ENSG00000070785	EIF2B3	1384.75	560.999	584	965.999	414.001	172.999	860	750	517	449.999	1008	361	585	2372	216	284	459	217.001	467.999	297	547	666	1509.001	818.999	857	171	483.999	491.001	494.763	941	878	330.001	766	678.008	2046.999	1113.999	263	693.841	569	693.593	437	1119.999	1096.999	324.001	403.001	869	712	1361.858
ENSG00000070808	CAMK2A	2510.06	0	5	4	73	239.181	0	2	0	1	0	0	0	0	58	80	0	147	8	0	1	2	0	7	0	16	0	0	0	0	0	152	4	1	16	2	73.001	0	0	1	116	0	0	414.999	30	1	1	0
ENSG00000070814	TCOF1	4236.14	5078	6194.001	5027.001	3666.999	4211	3545.001	2875	1717	1543	7086	2107	4638	12933	2013.001	2530	3514	2237	2736	2161	2539.999	3033.998	9253.999	3983	5845	851.999	2442	2530	3180.998	4014.002	3996.001	2668	2721.001	2311	12655.001	5434.999	1165	4764	2977	3229.001	4201	4767.001	4747.999	5461.001	1793.999	3916	3263.999	9142.999
ENSG00000070831	CDC42	2172.46	22508.772	23948.387	9297.014	12522.089	20232.568	10992.307	9243.35	7430.319	6701.068	19529.787	6787.827	16542.559	21351.12	11148.933	15162.533	11107.194	16216.965	4726.158	9688.038	7511.759	8548.931	21593.193	10102.477	7437.9	3845.967	9996.206	9848.804	12618.017	8513.031	8326.126	15984.857	6704.781	5771.661	16411.891	16094.411	6042.856	12864.859	11590.743	12356.783	17580.837	7086.439	6593.084	19457.056	3990.694	8185.591	6875.234	20372.579
ENSG00000070882	OSBPL3	3385.51	5032	6538	1674	1405	618.999	1311	1112	1387.001	1205.001	3596	1143.999	4302	3660.001	792.001	1329	2068	783	1029.999	2565	1028	1244	3985.999	1744	943.001	472.999	2071	2172.001	1827	927.999	953.001	646.001	965	861	9224	2288.001	740	2945.001	2398.999	3066.999	903.998	1245	1287	827	800	1233	1097.998	3378.999
ENSG00000070886	EPHA8	3202.49	1	0	0	2	3	0	0	1	0	0	0	0	0	12	75	0	8	0	0	0	0	0	2	0	6	0	0	0	0	0	4	0	0	0	0	5	1	0	0	1	0	0	1	3	0	0	0
ENSG00000070915	SLC12A3	3119.72	0	0	1	2	0	0	0	0	0	0	0	0	0	5	35	0	8	3	1	2	0	0	2	2	11	0	0	0	0	0	0	0	1	267	73	34	4	0	1	11	51	35.999	4	66	97	75	0
ENSG00000070950	RAD18	2447.4	1167	1368.999	1386	563.001	517	1061	934.999	657	575	1485.001	447	1100.001	2731.998	381	674	699.001	514	658.999	670.999	711	825.999	2422.999	1291	1041	304	826	929	835	1405	1432	705.001	990	830.999	3890.999	1670	600	1425	994	1165	814.001	1469	1452	876	840	1257	1111	1922.999
ENSG00000070961	ATP2B1	3437.23	14598.351	12967.896	3175.001	2948.909	2575	3231	2782.999	2351	1922.999	11016.942	3143.004	10982.001	9649.835	2280	2999.001	3687.909	2565	1700.001	6296.97	2200.001	2487.001	8957.877	3540	2054	811.999	4039.002	5689.999	5193.999	2518.001	2495.001	2948	2401.001	1995.001	7939.929	8689	1802	8325	6752	8534	4605.999	3023.002	2989	5119.999	1565.001	2386.924	1997.79	8234.999
ENSG00000070985	TRPM5	3693.99	168	157.191	29	39.851	39.093	28	16.818	17.894	16.626	168	50	50	46.544	63.315	80.947	44	38	24.406	28.058	13.674	7.398	146	6.783	26	8.544	13.204	14.04	12.45	8.334	4	30.586	3.103	3.317	57	10.19	4.275	17.106	7.563	5.586	46.625	9.139	10.96	38	2	11	4.31	52.568
ENSG00000071051	NCK2	2057.52	2568.198	3303.539	1727.875	1433.934	743.614	1036.153	768.332	711.649	601.164	3359.464	1116.541	2381.527	4205.217	702.922	1029.702	1362.183	1633.77	1153.983	819.359	618.594	738.478	3733.521	1103.925	1288.974	273.945	696.066	654.415	951.411	651.44	666.591	964.901	705.427	576.931	3590.837	1600.929	451.976	1328.17	764.377	805.121	590.934	913.63	920.782	1084.496	334.965	683.351	566.624	3171.622
ENSG00000071054	MAP4K4	4393.88	3739	5492.001	4779.999	2785.001	2003.999	2378.999	1938	1660.001	1442.999	6577	1899.999	4033.999	8855.001	2155.001	3408.001	3690.999	2684	3527.001	1678	1771	2143.002	7688.001	5473	4517.999	1545	2444.001	2052.999	2395.998	2670	2671.999	2701.999	2545.002	2266.999	14099.001	7354	2127.999	3405	2955.999	2798	3253	2959.001	2734.999	3452	2689.999	3213.001	2775.998	8704
ENSG00000071073	MGAT4A	8179.99	3078.001	3410	1022	780	460.001	995.001	853.999	715	613	2345	797.999	3067	2920	450.999	610.001	1052	543.001	531.999	1865	592.001	719	2340.999	800	561.999	218	1041	1503	1276	533.001	563	400.999	429.001	353	2715	1895	389	2116.999	1770	2219.999	763	819	855.999	570	620.001	795.999	737.999	1779.001
ENSG00000071082	RPL31	324.224	39810.977	52735.169	46532.47	29937.964	23162.97	30046.899	25217.572	28167.903	23482.71	66832.978	21873.991	33150.984	81671.983	27339.575	33860.684	34797.927	38442.898	13548.717	15855.449	15980.799	19070.141	86977.957	40392.936	32476.788	7022.696	22139.984	23402.978	20016.995	22816.978	23138.85	31345.96	26537.9	22824.764	53842.986	50728.788	9267.993	25318.889	23018.984	27304.993	24364.982	24044.469	23651.89	29046.963	13325.987	16042.896	13830.893	73131.98
ENSG00000071127	WDR1	2130.07	12864.998	12891	9117	9347.002	8016.002	6767	5797.002	4379	3766.001	18763.002	5788.002	11147.999	22009.999	7340.001	5495.001	9093	6476.999	5551.001	5040.001	4301	4992.999	22297.999	9837	7922.001	1793.999	4613	5208	6317.001	6060.999	5905.001	6274	5345.003	4473.997	25726.001	14884.001	2795.002	9130.999	5614	7500.999	8424.998	6864.999	6732.998	8682.997	3837.001	6192.002	5272.998	21277
ENSG00000071189	SNX13	3273.01	4392	4378	2331.998	1879.001	2072	1988	1625	1832	1665.999	5260	1845	2975	5731	1302.001	1844.001	2016.001	1549.999	1190.001	2461	1447	1680.999	5042.999	1926	1336.001	583.999	1986.001	2262.998	1841.999	1558	1580.998	1738	1655.999	1347	5498.001	3208.002	988.001	2257.999	2456.001	2890	1499	1562.999	1477.001	2255.001	1149	1424	1216	3970.999
ENSG00000071203	MS4A12	644.215	0	0	0	0	0	0	0	0	0	0	0	0	0	0	0	0	0	1	0	0	0	0	0	0	0	0	0	0	0	0	0	0	0	0	0	5	0	0	0	0	0	0	0	3	0	0	0
ENSG00000071205	ARHGAP10	2979.15	296	609	347	88	49.001	157	142	133	124	169	35	486.999	623	33	125	61	33	190	223	128.001	122	370.999	269.001	412	76.001	518.999	382	452.999	225.001	210.999	86.001	222.001	177.001	1091	548.999	176	720.001	750	795	240	349	320	234	207	271	239	349
ENSG00000071242	RPS6KA2	1729.97	530.001	183	293	149	53.001	58	57	176	148	361	88	116	488	108	124	119	82	182	119.999	40	71	166	37	183	15	30	63	88	40.001	26	40.999	145	129	2479	322.001	39	224	76.001	126	156	162.001	165	142	98	134	119	125.001
ENSG00000071243	ING3	1486.27	1729	1706	957.999	1011.001	602	871	757	538	497	2352.001	808	1293	1886	518	955.999	1374	810	537.999	767.001	571.001	651.001	2664.999	1646	699	352.001	751.001	899.999	839.001	775.999	794	818	695.999	598	2335.001	1978	578.001	928	734.001	1061	543.001	721	680.001	784.999	650.001	719.999	658.001	2304.001
ENSG00000071246	VASH1	4629.8	1924.995	2576.999	1802.755	474.088	227.357	715.605	614.613	502.965	466.691	1206.129	389.315	1647.486	4520.587	374.544	476.921	664.2	312.987	762.529	609.097	512.797	604.486	1627.426	514.062	1331.227	132.943	537.222	685.608	582.21	499.626	490.998	261.191	416.108	363.564	1699.621	1231.658	180.747	964.366	634.503	807.178	544	688.854	717.01	370.911	375.778	540.83	466.293	1256.316
ENSG00000071282	LMCD1	962.065	26	7	106	36.001	19	48	43	32	21.999	26	17	0	136	45	92	12	3	48	1	22.001	18	31	27.001	78.999	49	10	8	7	28	42	13	36	30	35	27	120	0	0	7	8	5	5	8	48	6.999	11	27.001
ENSG00000071462	BUD23	1128.46	1230.999	1476.999	1329.049	853.116	507.207	962.089	793.787	603.48	499.303	1845.999	648.55	1097.999	3262.635	435.999	924	1060.447	669.253	770.742	470.278	647.101	813.564	2454.92	1291.987	1168.258	356.998	651.456	675.169	700.161	960.856	1010.133	742.3	764.201	581.022	2384.001	1664.542	585	1002	656.589	715.175	745.038	873.51	882.086	832.182	508.107	749.464	684.536	2658.001
ENSG00000071537	SEL1L	5625.58	6143	6867	3521	2094.999	1631.001	3108.001	2575	2881.001	2428.998	7533	2352	4445.001	9159	1095	1671.001	3023.001	1557.999	1975	2945.999	2169	2530	6930	3291	2921	734	2580	3165	2576	2755	2785.001	1779	2589.001	2192	7574	5285	1279.001	3845.999	3014.001	3837	1777.001	2807.001	2808.999	2120.001	1422.001	2357.999	2056	6330
ENSG00000071539	TRIP13	2147.19	93	145	1368	149	52	907.999	687	282	241	411	110	172	2470.999	57	110	185	65	459	40	547	609.001	777	582	1191	114	272.999	235	279	1433	1369.999	178.001	877	752	3123.001	665.999	192	530	411	456	188.001	1580	1498.001	201	798	1221.999	1051	906
ENSG00000071553	ATP6AP1	1907.09	6322.001	6764.001	2640.001	1816.002	1708	1532	1281	1195.999	992	5361.001	1477	4434.001	6067.999	1930	2405	2166	2461.999	1428	1934.001	946.001	1068	6543.999	2219.999	2160.999	542	2358	2099.999	2133	1311.001	1307.001	1808	1456	1182.999	5410.001	4037	832.999	2922	2525.001	2934.001	2168.001	1551	1511	2101	823.999	1144	946	5740
ENSG00000071564	TCF3	1855.84	5841	7961.999	4522.998	2833.998	1164	2645	2167.999	1632.002	1465.998	9732.999	2982.999	5254.001	14604.999	2052	3089	3705.999	3077	3195.001	1802.998	1858	2380	12702.002	3569.999	5673.999	641.999	2243.999	1887.001	2436	2693.001	2681	2090.998	2640.998	2198	22151.998	4393.002	811	3216	1761.001	2084	2117	3958.998	3728.001	2631	1594	3208	2586.999	11182.999
ENSG00000071575	TRIB2	2849.67	44	53	471	107	30	28	37	10	9	115	29	124	570.999	84	58	233	95	283	17.001	38	48	1507	2231	1154.001	308.999	1901.001	1127	920	914	916	571.999	1007	895	165	582	73	452	142	198	259	47	55	228.001	242.001	45	49	2049
ENSG00000071626	DAZAP1	1967.41	7196.001	9012	5038.998	4045	3808.001	3248.998	2609.999	2520.999	2045.999	9430.999	2508	6329	14243.999	2554	3680	4471.999	3818.001	3542	3382.999	2402	2976	11333.999	4713	4794.001	1136	3284.001	3453.999	3365	3582	3352	3483.999	3034.001	2553.999	16435.999	6789	1754	5246.001	3656	4189	3655.001	4825.001	4818	4549.999	1503	3249.999	2842	10937
ENSG00000071655	MBD3	2189.15	3854.417	4748.284	3293.371	1607.028	490.001	2138.433	1690.023	1360.626	1221.211	5578.829	1596.932	3663.296	12675.203	894.253	1507.732	2009.805	1274.007	1539.23	1018.379	1258.558	1503.06	7365.919	1719.425	3356.988	136	1455.621	1034.59	1694.721	1733.746	1745.803	796.729	2046.724	1608.854	13953.962	2259.627	165.077	2882.508	1307.581	1334.152	956.017	3385.822	3264.633	1184.783	351.999	1759.772	1592.33	6938.532
ENSG00000071677	PRLH	83.93	0	0	0	0	0	0	0	0	0	0	0	0	0	0	0	0	0	0	0	0	0	0	0	0	0	0	0	0	0	0	0	0	0	0	0	0	0	0	0	0	0	0	0	0	0	0	0
ENSG00000071794	HLTF	4141.59	3380.518	4123.364	4542.473	1916.175	660.434	3403.328	2813.074	2211.538	1950.381	6902.74	2091.575	3190.065	7948.084	1103.693	1576.454	2669.988	774.614	2192.858	1791.144	2227.682	2576.252	9042.754	5455.614	3835.904	974.266	3953.962	3571.167	2864.372	4618.67	4550.607	1555.609	4078.414	3549.821	9086.513	3909.328	1294.735	2651.176	2442.071	3182.74	1447.42	2799.318	2815.601	822.97	2192.416	2597.781	2386.265	8000.23
ENSG00000071859	FAM50A	1064.03	2240.001	1880.001	851.001	525.001	338	514	421.001	327	268	1542	408	1260	2128.999	440	500.001	542	513	502.999	595.999	304.001	348.999	1475.999	475	644	120	430.001	505	464	305.999	314	281	325	293.001	1768	825	197	606.001	446	628	376	441.999	447	300.001	270.001	314	266	1442
ENSG00000071889	FAM3A	1372.14	2036.001	2495.999	927.999	658.999	334	452.001	358.998	452	393	1933.999	617	1578	2727.001	445.001	819.998	734	645.999	651.002	615.002	264.999	314	2206.999	639.999	697	109	565	516.001	613.998	357.001	334	434	454.001	367.999	2491	681.999	175	805	583.001	506	452	505	556	471.999	157	331.001	293	1981.001
ENSG00000071894	CPSF1	2657.91	16157.001	7445	7542.998	3980.999	1905.001	3795	3237	2537.999	2197	15857.001	4447.999	11755	15128	2728.001	5036	4863	3763.999	4335.999	5044.001	2579	3120.999	19165.001	4391.001	7862	1000.999	2781	4795	4233.999	3780.001	3696	2636.001	3167.999	2630	14498.999	4862	1060.001	6218	2784	5165	2685.001	3504.001	3515.998	3027.998	1235.001	2833	2507	16804
ENSG00000071909	MYO3B	3793.03	24	18	6	8	4	6	2	5	4	27	5	23	25	5	26	7	5	12	18	2	4	6	6	5	18	14	11	13	5	3	0	6	5	2	4	48	5	1	4	11	0	0	2	17	2	1	19
ENSG00000071967	CYBRD1	3218.97	7431.999	5413	3029	1184.999	721.999	2505	2077	2572	2187	6658.999	1711.999	3133.999	6937.999	927	1121.999	1316	750	1471.001	2557	1248.001	1570.999	4647.999	952.999	1463	331	1330.001	2482	1534.001	1411.999	1429.998	519.001	1642.999	1348	3590	1685	492	1598.001	1556	2294	854	1465	1522.001	520	634.999	886	797.001	3154.001
ENSG00000071991	CDH19	6088.99	13	0	1	3	6	0	1	0	0	0	0	1	0	13	58	0	3	10	1	1	1	0	4	0	32	0	1	0	0	0	3	0	0	0	1	54	0	0	1	2	0	0	0	15	0	0	0
ENSG00000071994	PDCD2	1259.01	2824	3479	2378.002	1672	1034.999	2220	1806.999	1482.001	1283.001	4686.999	1454.001	2641.952	7284.999	1120.999	1787.001	2302	1406.999	1292.998	1017	1381	1585	5522.002	3180.999	1949.999	663.001	1540.999	1447.002	1614	1879.001	1932.999	1544.999	1866.999	1555	5881.999	3871.999	1065.001	2190	1789	1862	1542.998	2246.999	2293.001	1570.001	949.001	1661	1470.001	5089
ENSG00000072041	SLC6A15	4357.06	5	0	5	10	13	0	1	0	0	4	0	0	0	36.999	109.999	0	12	12	0	0	0	0	10	1	70	0	0	0	2	1	3	0	0	0	0	182	0	2	0	2	0	0	4	48	1	0	0
ENSG00000072042	RDH11	1902.97	3632.168	3552.328	2311.001	1521.691	1100.819	1588.624	1307.983	981.944	814.399	3642.688	1001.001	2324.725	4621.958	1053.834	1868.058	1674.824	1411.711	1169.774	1370.608	1029	1261.669	4729	2434.594	1900.908	661	1932.001	1954	1711.518	1753	1766.965	1360.881	1488.837	1236.96	4678.483	2539.001	962	1929.297	1696.952	2132.823	1312.945	1649.316	1650.874	1224.799	1034.985	1375	1162.838	3854.999
ENSG00000072062	PRKACA	1401.73	776.001	1036.999	383	234	217.999	185.001	142	262.076	246.002	812.999	220	671	1068.001	135	315.001	255	258	231.999	441.001	161.999	182	746	216.001	237	80	299.002	337.999	383.001	191.999	166.001	337.001	169	157	992	555.999	129.001	819	422	332.001	442.711	264	224.001	427.001	180	195	143.001	719
ENSG00000072071	ADGRL1	1798.07	4716.439	6197.926	1523.041	1552.579	943.904	1333	1162.192	1429.002	1194.185	5317.162	1181.112	3533.424	6772.873	967.054	1639.501	1780.048	1518.001	1059.658	1719.809	985.15	1163.433	5234.998	999.145	1027.902	292.275	909.169	1254.393	1154.34	809.042	782.146	896.029	804.607	703.431	4359.789	1692.961	359	2135.901	902.096	1429.544	951.055	1061.239	1024.173	1133.154	187.004	673.822	506.124	4019.2
ENSG00000072080	SPP2	486.457	0	0	1	0	0	0	0	0	0	0	0	0	1	0	0	0	0	2	0	0	0	0	2	0	0	0	0	0	0	0	1	0	0	1	0	0	0	0	0	0	0	0	0	0	0	0	0
ENSG00000072110	ACTN1	3056.76	2760.001	4354.015	2759.278	1896.491	655.72	1825.412	1484.925	1225.644	967.123	2604.999	984	3002.006	5347	704	1034.992	1220.422	635.002	1473.726	1180.309	967.405	1102.158	4076.001	2148	2838.376	415.999	2217.622	1907.874	2230.003	1619.137	1691.308	827.006	1032.084	951.458	5182.448	4028.138	889.013	3845.479	2648.874	2903.848	2281	2166.129	2246.627	1612.007	1056.017	1603.148	1357.043	3486.001
ENSG00000072121	ZFYVE26	6601.74	6636.001	6548	2466	1595.939	1333.999	1630	1400	1691	1475.999	5664	1797	5421.001	5702.001	1200.999	1573.285	1967.999	1195.999	1394.001	3404.999	1270.998	1480	6210	1761	1818	481.422	2245.001	3035.868	2474.002	1340.453	1324.999	1229	1304.999	1106	7436.846	2892.999	832	3287.001	2475.317	3449.002	1385.194	1406.998	1435	1633.096	921	1475	1239	4273.999
ENSG00000072133	RPS6KA6	7960.99	421	315	214	338	302	277	222	297	227.999	939	229	151	706	338	335	345	258	116	211	128	146	545	132.001	76	82	43	149	75	110	84	118.999	106	102	65	87	140	13	2	43	60	44	62	54	12	18	16	495.999
ENSG00000072134	EPN2	3643.13	238.976	149.546	529.498	156.335	110.635	314.683	234.294	286.896	241.811	750.116	200.354	67.873	972.648	147.727	139.828	176.96	96.956	295.691	65.567	173.529	199.219	494.286	133.109	359.812	27.861	77.276	85.14	77.031	189.861	196.963	63.189	161.492	170.639	147.503	59.7	55.214	13.253	13	19	39.001	55.85	69	35.773	63.743	42	25	482.952
ENSG00000072135	PTPN18	1941.82	3030.999	3420	1111.001	686.999	364	711	592.001	621.001	563.001	2194.999	617	2807.001	3740	414	748	703.001	497	904	1092.001	445	561	2339	911.001	900.998	388.001	1121.999	1134	1216	622.999	641.001	525.001	625.002	496	3093	1586	599	1926	1505.001	1401.999	923.999	849.999	810	677	367.999	620.999	543	2557
ENSG00000072163	LIMS2	722.136	16	12	270	39	10	24	16.999	30.999	23	80	15	33	595	37.999	112	32	25	109.001	4	31	26.999	31	11	211.001	9	13	12	6	7	8	15.999	50	35.999	50	85	23	37	13	18	39	17	10	25	48	7	12.999	36
ENSG00000072182	ASIC4	2126.43	12	21	31.001	10	7	3	3	1	5	4	4	8	32.001	10	76	14	17.001	38	4	9.001	8	84	19	126	10	18	21	16	66	73.001	8	67.999	66.999	4	1	24	4	0	2	6	0	0	4	22	1	0	80
ENSG00000072195	SPEG	9645.99	229	206.999	68	211	103	78.001	71.001	146	125	527.001	162	19	166	103	323.001	138.999	155.999	24	20	27	21.001	385	24	34	43.001	7	7	10.999	12	28	26	36	34	426	14	64.999	5	0	3	19.001	40.999	33	13	44	22	17	305.001
ENSG00000072201	LNX1	3148.84	113.491	62.709	133.911	128.874	29.667	166.684	140.084	112.059	73.352	286.775	104.571	76.787	373.013	50.764	107.919	213.454	70.462	39.587	64.41	87.999	93.641	374.645	175.188	105.63	49.706	49.971	137.379	25.736	143.651	134.066	54.655	134.381	116.109	349.388	209.92	81.688	105.066	39.145	56.804	37.93	84.99	74.192	39.497	46.211	68.401	80.532	295.634
ENSG00000072210	ALDH3A2	2057.72	4303	4349.001	1741	1051.002	466	1709	1337	1244.998	1063.001	4169	1224.001	3605.998	5110.998	596.001	1157.999	1458	455	792.999	1756	958	1130	3806.002	1526.999	1144.002	384.001	1607.999	1827.001	1341.001	1087.999	1107	394.003	897	766.999	1782	1630	606.001	1742.999	1675	1777.002	629.001	1010	967.998	358.001	339.998	537.003	457.999	3392.998
ENSG00000072274	TFRC	4416.55	5781.001	6088.001	6344.999	7090.999	6358.998	4184.999	3481.001	2245.003	1940.001	11008.002	4496.999	5891.997	11895	5735.001	5676	9101	7699.999	3082	3922.001	4360.999	5125.998	26994.001	25814.999	9780.998	4279	19946	15371.999	13500.997	12025.997	11888.999	14865.422	16958.003	14392	18566	20936.999	4446.169	12065.005	10215.999	14018.001	15436.998	7913.001	7719.999	12863.001	4170	7500.998	6236.002	29670.001
ENSG00000072310	SREBF1	1988.69	9461.594	10910.716	2481.254	1939.058	943.828	1646.13	1357.999	1238.056	1059.941	4646.732	1742.497	5579.812	8031.353	955.257	1179.999	2488.651	1369.019	1329.053	2882.802	1135.514	1230.305	6743.131	1480.388	1917.474	154.062	1703.337	1844.612	1861.344	1267.067	1260.335	742.022	1099	977.156	8721.351	2249.584	219	2690.58	1691.432	1886.381	1158.124	1816.093	1711.438	1074.268	413.062	1307.113	1153.001	5282.279
ENSG00000072315	TRPC5	11935	122	141	14	123	278	50	39	52	47	331	127	197	77	31	184	98	47	16	132	43	71	212	58	12	57	77	64	105	39	41	259	21	20	115	92	167	101	56	75	169	25	19	292	26	31	31	119
ENSG00000072364	AFF4	8794.29	9604.001	10099	3390	5324	8529.001	2870.999	2327.001	2764.001	2463	11467.001	3778.001	7114.001	8678	4279.001	5778.002	4564.999	7948	2287.999	4923.001	2102.998	2500.998	11177.999	4622	2172.999	1419.999	3386.001	4128	3886.001	2415	2255	8764	1927	1667	8938	6609.001	1784.001	4750.001	3809	4680.999	6019.999	2220	2166.999	9271	1667	2182	1935	9535.001
ENSG00000072401	UBE2D1	1860.04	1032	1021	289	384	143.999	554	526	405	344	1079	365	829	1431	203	306	494	161	258	442	324	411.999	1126	585	176	98	355	483.001	473	400	438	163	313	305	1109.001	1072	223	715	555	652	374.001	424	413	234	321	369	329	901
ENSG00000072415	PALS1	4545.04	2410.149	2407.941	969.861	803.001	896.65	963.687	794.711	1063.464	982.261	2447.74	759.922	1719.861	2676.2	480.746	858.152	998.706	712.32	599.52	1378.448	661.367	851.711	2091.339	939.711	617.999	320.618	1033.552	1241.72	1038.208	682.325	757.821	1078.895	689.319	623.539	1889.481	1290.321	585.873	1191.619	1008.461	1209.1	747.703	611.984	605.644	1167.802	403	496.703	433.123	1790.256
ENSG00000072422	RHOBTB1	3474.64	1533	2028	1453.999	932	608	1206	1118	843	669.001	2794.001	840	1916	3917	461	842	1013	716.001	844	732.001	921	1026.999	3489	1442	984	408	990	880.001	907.999	988	994	655	893.001	730	2017.999	1960.001	667	1503	1130	1251	640	928	858.001	648	337.001	685.999	543	2746.001
ENSG00000072501	SMC1A	3929.64	3665.999	5302	6858	2555.999	1844	4306.999	3571.999	3099	2642	7468	2371	4108	21052	1439.001	2978	3306.001	2018.999	3902	1759	2792	3441.999	9755	5052	5793	1605	3065.001	2642	2915.999	5206	5272	2476.001	4995.002	4125.999	25864.001	7605	2788	5549.999	4737	4268.001	3012.999	9111	8911.001	3045	4049.001	5213	4511.999	9360
ENSG00000072506	HSD17B10	747.272	1367.999	1645	1509	793.001	396	927	753	584.001	470	2054.001	671	1443	3727.001	448.001	860	1061.999	630.999	754.001	470	606.256	672.317	2977	1325.001	1586	248.001	899.999	840	856.001	882.999	933	682	888.001	782	3242	1865.545	372	1368.002	1055	1271.999	770	1131	1093.999	793.001	637	774.999	668	2964
ENSG00000072518	MARK2	2671.69	2831	3487.001	1348.001	814	546.001	814	627.001	818.001	723.001	2944.999	870	2352.999	2907.002	568.001	963	1080.999	646.999	884.999	1466	561.001	679.001	3316.999	841	1152	291.999	776.999	1051.998	1053.999	702	709	630	558.002	533.001	3590.999	1601.001	464	2041.001	1113.999	1336.001	1054	836	878.999	964	464	739	614	2392.002
ENSG00000072571	HMMR	2101.35	49	130	2653	83	49	745	580.001	313	288	246	52	108	1394	44	74	88	41	971.999	22	251.001	297	584	614	1628	108	339	298.999	263	2021.001	1950	142	1284.999	1062.997	5127.996	380	121	370	378	376	138	1957	1940	102	3253	1796	1533	603
ENSG00000072609	CHFR	1793.39	3762.999	3945	1336	1027.002	640.999	1005.998	830.999	675.001	596.001	2883.999	896.998	2933.002	3593.006	785.999	1393	1404	958.193	937	1582.999	674.999	896.01	3170.001	1406.001	1301.999	356.001	1296.008	1334.001	1265.001	857.199	874.001	808.999	793.999	658	5321.001	2113.999	545.001	1735.001	1233.002	1632.275	1044	1160.001	1126.001	1012.999	579	1033.998	838.998	3294
ENSG00000072657	TRHDE	10839	26.978	67.942	0.79	10	6	1	2	0	1	0	0	4	0	24.629	59.501	0	12	19	5.408	0	0	0	9	0	29	3	2.439	0	1	0	2	0	0	6	3	73	0	0	0	2	1	0	3	19	0	0	0
ENSG00000072682	P4HA2	2282.06	388	123	78.999	24	16	18	20	10	7	42	11.042	150.001	51.999	17.348	56.001	2	17	36.001	128.468	5	3	59	21	288.803	25	29.999	93.744	40	3.042	6	16	2	7	369.98	68.628	70.031	68.7	30	62	64	32	27.001	59.102	295.656	67	61.591	29
ENSG00000072694	FCGR2B	1601.92	30	391.347	1956.818	41.82	6	146.609	117.898	90.735	75.81	31.704	6.247	41.774	1746.54	14	94	10.682	8	564.627	0	41.375	47.649	28.434	32.166	596.062	38.158	29.463	3	10.938	42.762	45.899	1.284	185.553	138.698	13.374	163.697	83	7.784	16.121	1.002	159.556	0	0	48.957	321.759	3.031	3	44.208
ENSG00000072736	NFATC3	4253.98	5429.088	5627.055	4366.186	2577.679	1957.975	2496.973	2077.137	2013.368	1651.031	6925.004	2218.934	4701.9	9025.938	1832.105	2881.38	2928.828	2390.432	2846.609	2310.898	1765.158	2017.084	7825.175	3491.651	3292.409	1065.096	2131.575	2587.674	2623.284	2584.963	2541.229	2159.003	2082.356	1874.456	10702.321	5262.437	1555.43	3798.364	2642.723	3068.8	2591.78	2807.082	2715.194	2475.72	2024.579	2576.416	2111.765	7219.636
ENSG00000072756	TRNT1	2884.79	4261.263	4272.937	1948.465	2214.036	2304.772	2168.5	1876.777	2208.282	1864.177	5961.025	1692.851	3671.481	6899.015	1212.106	1489.731	2628.249	1444.791	1226.605	2319.047	1530.945	1790.672	4520.409	2304.103	1615.239	511.119	2152.869	2348.421	2251.661	2166.059	2123.145	1953.945	2058.608	1837.163	6040.494	2829.284	791.902	2416.434	1807.736	2282.358	1581.241	2258.72	2160.236	1917.084	869.884	1661.791	1439.538	4323.637
ENSG00000072778	ACADVL	1012.99	27701.001	27696.001	9273.003	6650.997	5072.999	5555.999	4640.998	3892.998	3245.997	20173	5876.998	17259	23851.001	6968.003	8327	7615	7363.002	5601.997	7919.998	3386	4054.999	24956.002	6275.999	7395.997	2305.001	7463.999	8887.996	6389.999	4266	4268.998	4046	3901.999	3213.998	19146.999	10789.998	2799.002	8619.999	8913.999	10868.999	4997	5588.999	5503.002	5084	2569.999	3675.001	3065.998	17939.998
ENSG00000072786	STK10	4958.19	13194	15651	8541.999	4479.999	2806	5221	4572	3699	3132.001	14990.999	4190.999	11892.998	20288.002	3229	4333.001	5651	4100	5081	4647	3461.998	4121.001	14650.998	4285.001	5994.999	1242	3703.002	4172	4481.999	3545.999	3465.001	2158.001	3098	2626.999	20803.001	8168.999	1857.999	6861.001	5544	6297	4291	4580	4419.999	3414.001	2623	4142.999	3547.998	12543.999
ENSG00000072803	FBXW11	3046.26	3510	3721.001	2319.999	2306.001	2305.999	2040.001	1710.999	1179	1003.001	5309.999	1729	2988.999	5200.001	2186.001	2435.999	2269.001	3728.996	1163	1216	1267	1456	6130.999	2746	1901	681.001	1480	1678.001	1791.987	1797.999	1825.999	2471.999	1563	1226	4948	3789	1055	2291	1731	2197	1689.999	1739	1848.998	2385	1058.001	1686.001	1371	5022.002
ENSG00000072818	ACAP1	2048.24	17580	27663.001	6162.001	6532.999	3700.001	4969	4251.998	4016.001	3376.001	18580.998	5300.001	17398.001	21684.001	5059.998	6787	7796.999	6855	3630	6302	3423.999	4110	23073.999	5864.001	4751.001	1397.999	7615.999	5453.999	6972.999	3092	3380.001	3792	3846	3284.001	16956	8535	1587	8128	7345.999	6381.001	3975	3765.999	3617.001	4373	848.001	2697	2340.001	15601.999
ENSG00000072832	CRMP1	2505.15	180	98	46	23	15	38	32	43	33	36	29	63	76.013	12	61	6	5	20	101.105	35	35	46	8	32	11.001	19	65.007	27	26	29	4	15	12	173	12.079	39	43	30	47	7	11	21	14	84.001	30	25	44
ENSG00000072840	EVC	1751.99	2009.999	1140	329	98	156	448	351	267	191.001	523	141	472	893.988	86	154	115	166	196	749.895	236	268	692	47	183	39	266	637.993	260	241	244	50	115	99	239	94.921	41	328	251	663.001	64	95	93	73	33	81	85	288
ENSG00000072849	DERL2	1050.51	1741.434	1926.496	1169.788	694.839	560.689	948.966	740.6	615.92	508.369	1954.022	575.545	1356.86	2354.506	322.888	611.803	912.142	606.927	558.289	757.62	537.067	677.077	2186.591	1173.338	897.305	238	658.86	797.969	757.226	841.019	873.224	690.321	692.219	603.201	2572.137	1827.086	464.001	1154.538	826.555	1063.366	535.471	917.556	920.224	766	577.38	837.558	699.307	2006.405
ENSG00000072858	SIDT1	2494.08	2020.001	2029.999	622.001	738	471.001	410.001	357	477	377	2438.001	723	1575.001	1270.001	431.001	751	883	460	362.999	857.001	277	328.001	2099	664	413.001	191	380	534.001	399	194	180.999	356	255	194.999	1562.999	1316.999	292	713.999	456.999	721	553	338	354	439	358.001	341.999	263	1607
ENSG00000072864	NDE1	1117.13	4907.664	4713.034	2315.068	1122.204	1223.72	1147.615	930.47	1074.652	918.79	2989.07	870.044	3435.628	3741.744	802.309	1269.782	1103.592	1338.647	1107.091	2602.782	668.9	859.343	3363.631	997.239	1597.864	302.378	1215.554	1744.684	1332.738	1118.009	1031.521	1001.411	784.84	669.542	4061.507	1458.558	526.599	2038.988	1370.755	1729.365	1031.295	989.331	940.156	1415.137	916.774	885.638	747.988	2593.24
ENSG00000072952	IRAG1	1670.99	59	66	820	394	161	462.999	399	625.999	553.999	684	281	42	1170.906	194	383	383	205	487.999	21	297	301	558	203	412	65	26	20	25	227	236.001	90	260	241	1097.999	248.001	118	70	59	54	104	169	151.999	54	160	196.001	143	450
ENSG00000072954	TMEM38A	1207.04	18	47	33	17	15	39	26	18	20	97	16	27	84	22	20	28	23	13	9	9	16	57	8	20	11	6	5	7	11	8	7	7	2	31	20	16	14	7	6	11	10	9	6	15	3	8	25
ENSG00000072958	AP1M1	1733.39	3293.999	3142.002	2001.001	1243	593.001	1200.001	977.999	829.001	669.184	3535.002	975.999	2656.999	4196	842	1244	1650.002	1046	900.999	1151.019	680	823.999	3828	1686.001	1898.999	339.999	1052	1150.001	1476	1158	1133.999	829.001	1039.001	897	4521.999	2325	485.999	2265	1451.001	1541.999	1226	1537.001	1634.001	1028	671.001	1098.999	933	3639
ENSG00000073008	PVR	2540	2526.81	2796.995	1563	833.922	508.818	1164.921	988	853.999	713.892	3151.172	846.805	1883	4144	627	781.001	930.768	509.461	719.999	973	756.001	874	2596	698.975	1066.913	239	696.999	880	691.001	737	781	325	612	506	1555.965	1111.795	395	1012	742.001	1042	454.922	740.999	635	296.001	245	540.001	460.001	2257.58
ENSG00000073050	XRCC1	1707	2317.397	2721.294	2093.656	754.927	681.403	717.924	595.47	604.001	471.939	2505.999	710.822	2088.618	3068.593	596.37	1118	832	903	1334.028	763.338	451	491.387	3568.288	1102	1594	348	931.089	930.041	1045.363	750.739	715	733.864	752.964	658	3294.944	1374.712	404.999	1250.798	1011.579	1168.543	806.265	741.111	749.98	784.475	556	619.909	492.659	2946.298
ENSG00000073060	SCARB1	2536.6	5629.091	6256.288	3243.5	1445.995	975.971	2227.97	1828.554	2272.089	2039.391	4885.301	1356.246	4239.912	11596.531	934.862	1475.43	1885.988	1287.965	1944.989	2041.582	1731.924	2056.656	5531.597	1358.017	2920.617	457.051	1685.056	1737.924	1592.354	1855.882	1849.216	991	1883.181	1645.393	9411.937	2578.39	767.382	3352.526	2488.35	2749.937	1364.846	2980.869	2898.04	1355.999	786.15	1809.156	1487.319	4734.097
ENSG00000073067	CYP2W1	745.421	106	123.001	5	18	2	11	13	8	5	94	21	37	85	20	20	42	6	5	34	8	11	67	4	7	0	11	18	16	10	4	2	8	2	50	17	7	27	11	8	8	5	11	7	6	10	4	73
ENSG00000073111	MCM2	3143.2	1877.146	3092.328	17608.827	3574.55	1658.953	11936.181	9788.009	6158.58	5035.843	11112.654	2900.079	4183.693	43239.771	1885.64	3104.681	4496.44	2739.86	8362.68	692.794	6943.472	8152.496	20556.505	10127.419	15438.468	1141.757	4333.768	4007.645	4817.531	11419.745	11363.423	4117.428	10754.883	9205.441	44930.144	12210.327	2007.848	9949.934	6340.323	6821.585	4485.593	13539.144	13212.461	4851.302	4402.057	10375.573	8667.289	19015.757
ENSG00000073146	MOV10L1	1153.22	46	27	24.001	15	23	20.999	20	25.999	24	112	23	14	136	18	51	19	16	20	9	19	25	84	22	33	7	21.999	14	27.999	20	16	10	20	20.001	62	12	20	14	6	16	10	31.999	22.999	13	7.999	11	15	94
ENSG00000073150	PANX2	2082.99	1400	1936	47	678	374	19	15	42	44	1005	387	583	286	407	287	741	706	23	347	15	18	1391	186	20	25	59	85	96	4	7	353	25	33	649	327	17	122	62	71	230	34	14	377	16	22	10	1247
ENSG00000073169	SELENOO	1524.03	1918.896	1989.119	711.931	885.153	514.663	419.193	306.891	399.551	340.06	1776.576	548.326	1350.349	2529.742	553.354	520.575	1190.215	1156.017	399.14	561.903	276.862	332.328	2364.702	684.453	727.924	59.621	437.414	419.585	523.799	325.434	327.114	701.509	446.848	379.497	3595.379	1278.819	64	781.634	432.211	516.794	566.583	564.048	579.481	1115.982	108.198	373.551	316.63	2294.215
ENSG00000073282	TP63	3394.32	4	0	16	13	13	9	13	13	8	25	10.001	0	14	20	69.999	7	23	24.999	0	5	4	17	24	5	30.001	3	3	1	1	5	10	9	7	43	39	82	0	0	5	14	5	7	12	40	15	9	38
ENSG00000073331	ALPK1	3049.8	4576.999	5258.05	1910	1210.027	1270	1380.001	1214.016	1586.999	1341.046	3716	1351	3953.004	4364.998	761.998	1150.999	1361.999	800.085	1082.001	2681.001	899	1018	3828.999	1141	1026.999	319.001	2163.001	2348.018	1827.998	1024	1037	1081.001	1076.001	928	3387.028	1633	606.999	2213.998	2489.999	2720	1170.074	1073.999	1006.999	1143.065	489	814.001	638	2820.001
ENSG00000073350	LLGL2	1198.86	3008.999	2216.999	306	435.999	123	220.999	195	174.001	140	1258.999	398	1461	1266.001	297.999	453.001	590	384	192.001	795	141.999	153	1501.998	403.998	335	60	447	581.002	471.999	136.001	119.001	198	155.002	108.999	929	440.999	59	526	406.001	532.999	228.998	183	171.001	209.001	57	125	112.999	1249
ENSG00000073417	PDE8A	3233.18	734	569	671	190.001	252.001	290	248.999	293.001	241	525	232.999	430.001	1260	144.002	241	237	253.001	310.001	328.001	259.999	283.999	552	299.999	471.001	94	316.999	265.002	229	298	306	258.002	278.999	241	1197	463.999	197.001	323.999	314	391.001	354.999	299	276	366	293.999	277	256	639.002
ENSG00000073464	CLCN4	5543.62	168	185	235	157	65	112	102	126	91	263	82	50	363	63	193	127	82	93	42	54	65	175	163	175	61	87	67.001	82	52	72	26	50	58	32	47	51	5	0	4	42	1	2	14	39	2	6	193
ENSG00000073536	NLE1	1688.37	950.346	1416.265	1805.036	829.04	466.883	1325.221	1109.219	923.065	753.554	2821.955	727.64	1145.529	5625.809	446.999	921.725	1141.312	863.778	927.642	367.001	916.323	1103.772	3697.599	1409.42	1661.291	270.792	868.96	740.438	790.969	1342.095	1284.494	727.634	1170.445	998.634	3776.208	1643.46	318.051	1329.389	960.742	1002.926	771.446	1545.529	1463.077	803	414.783	989.582	854.528	3174.084
ENSG00000073578	SDHA	1965.12	8127.096	11308.001	4624.302	3952.528	4224.225	2862.691	2358.374	1874.09	1564.662	9217.844	2734.083	6717.505	9633.737	4004.671	4759.321	3951.332	4859.648	2407.138	2838.606	1628.338	2075.866	10697.824	4170.898	4099.903	1259.71	4159.96	3320.112	3370.128	2686.545	2786.509	3332.708	2449.566	2098.746	11997.261	5512.996	1775.813	4703.2	4529.441	4248.19	3413.31	2895.687	2769.565	4042.945	1842.549	2641.934	2233.433	9708.619
ENSG00000073584	SMARCE1	1782.07	7333.29	8958.449	5960.637	5189.413	5457.35	4342.175	3721.598	3263.43	2802.421	12811.177	4069.793	7823.134	13703.802	3550.938	5083.834	6731.339	6827.529	4202.138	2904.683	2873.878	3320.446	15273.133	8259.315	4519.522	2264.708	4278.95	4060.546	4583.44	4132.01	4205.579	6518.932	4025.826	3369.045	16906.986	10622.53	3627.343	5745.96	4851.483	5005.643	4426.71	3987.755	4009.722	6560.707	3170.515	4146.109	3485.676	14074.842
ENSG00000073598	FNDC8	1143.99	5.654	27.735	10.963	9.96	3.117	7.778	7.781	4.935	2.445	31.045	8.36	12.472	13.191	0	2.274	4.689	2.222	4.36	0	6.676	6.228	19.401	8.58	2.71	1.208	1.041	1.562	5.03	6.904	7.506	2.367	2.555	3.366	17.791	19.541	4.949	3.61	3.258	1.074	2.553	6.47	4.923	0	2.218	2.418	8.472	5.917
ENSG00000073605	GSDMB	2609.9	1684.002	1085.001	435.001	436	352.999	284	225	311	298	1270	327	870.001	1106.001	392	411.999	435	330	214	714.999	253.001	264.999	864.001	256.001	316.001	104.999	291.001	652	392	185.001	186.001	161	216.999	183	1332.001	509.999	234.999	382.999	313	625.999	340.999	210.001	216	261	127	198.998	180	768.001
ENSG00000073614	KDM5A	6312.54	10564.999	12772	7612.999	5379.001	6484.001	4716.999	3974.999	5003.002	4116.999	15820	4686.001	10549	16266.001	3476	4572.001	6377.002	6092.002	3792.999	5591	3606	4310.001	16801.999	6821	5663	1599	5167.001	6133.999	6093.999	4425.998	4440.999	6797	4597	3888	19662	11193.001	2361.999	7707	5914	7381	4703.999	4997.001	5007	7431.999	3528	4543	3796	12961.999
ENSG00000073670	ADAM11	4405.99	750	810	227	100	43	226	205	175	135	451	122.001	364	953	63	132	151	55	199	215	120.999	124	482	82	106.999	27	103	153	118	90	79	31	77	82	297	98	28	100	72	112	34	76	85	26	20	54	39	267
ENSG00000073711	PPP2R3A	5512.58	662.999	759	591	450	417	528	484.001	543	435.999	1404	499	293	1399	318	574	589	360.001	403	335	336	433	1243	427	288	170	230	287	302	313	317	411	360	229	752	559	240	292	157	253	313	201	219	301.999	120	168	172	1063
ENSG00000073712	FERMT2	2051	17	23	406	44	15	34.001	34	23	17	17	8	9	616	34	40	5	11	124.001	9	46	59	15	25	242	28	13	6	4	23	26.999	16	54	61	7	17	72	2	4	10	1	2	2	20	120	4	2	15
ENSG00000073734	ABCB11	6307.85	3	2	202	29	48	28	16	16	24	88	21	0	261	32	50	57	29	154	0	79	73	150	90	537	48	70	19	35	393.001	383	66	390	349	8	3	41	1	0	1	4	13	9	2	45	7	2	258
ENSG00000073737	DHRS9	1321.5	0	6	644.999	183	30	12	12	7	11	171	30	4	245	68	31	248	47	440.001	0	60.001	71.001	779	555	2813.998	55	435	108	148	1144	1035	77	1629.001	1373.999	215	65	30.001	21	10	9	3	67	78.999	5	267	40	45	1273.999
ENSG00000073754	CD5L	1145.58	0	0	3	0	0	0	0	0	0	0	0	0	0	1	3	0	1	1	0	0	0	0	2	1	3	0	0	0	0	0	0	1	2	14	0	10	0	0	1	6	0	0	1	523	0	0	0
ENSG00000073756	PTGS2	2866	4444.257	2955	4415	890.608	148.001	1129	880.001	492	426	1521	939.999	1301	751.999	263.356	186	659	151.474	2215.095	1574	551	668.001	2597.001	805	2491.68	62.001	653.001	1068	804	416.001	428	108.717	174.999	136.001	287.001	1331	133	666	608.999	812	391	105	94.001	112	1509	279	232	1933.799
ENSG00000073792	IGF2BP2	3082.99	5384.001	5884.8	5475.991	3686.999	3978.974	3111.915	2636.944	2987.692	2631.148	10843.897	3375	4603	12526.998	2828	4133.999	4012	3848.944	3679	2726.997	2304.932	2733.807	9640	3003.001	3503	1093.999	1334.999	1921.997	1663	2462.991	2633.957	2966	2254.943	1780.983	8361.934	3418	1550	3023	1684	2269	2381	2524.69	2533.935	2925	1092	1810.98	1595	9278
ENSG00000073803	MAP3K13	1925.68	1127.672	1320.357	946.2	949.677	916.602	632.393	587.435	538.845	442.741	2253.512	785.048	1219.008	2137.622	496.364	863.837	1335.335	985.505	562.216	548.14	452.203	536.049	2558.153	1440.547	644.515	437.387	718.591	656.775	860.925	630.217	614.364	1335.767	537.661	458	1468.376	1558.657	689.965	894.579	635.278	621.822	781.495	496.313	526	1094.156	351.143	478.114	408.321	2526.158
ENSG00000073849	ST6GAL1	3771.46	7326.996	8140	5698.999	2943.001	1479	3226.001	2516	3071.999	2555.001	10983	3358	6370.999	12916.999	2036	3229.999	3476.001	1657	3095.999	3049.998	2096	2420.001	10686.999	2883	3282	990.999	2146	2816	2607	2150.999	2199.002	1024.001	2497.001	2146	7911.001	4077	1272	3077.001	2204	2540	1808	1946.999	1920.001	1090	1249.999	1685	1400.999	8715.001
ENSG00000073861	TBX21	2374.99	5	10	11	8	0	2	1	1	1	0	0	0	5	6	28	0	3	14	0	0	2	12	3	6	8	0	0	0	2	0	0	0	0	159	16	7	4	0	1	6	13	31	7	25	25	20	0
ENSG00000073905	VDAC1P1	640.155	10.008	9.049	3.032	3.005	0	2.169	9.773	1.042	4.194	2.014	1.003	1.005	6.069	0	6.105	0	3.003	3.025	1.005	3.173	5.388	9.125	6.004	9.22	2.007	1.008	3.033	7.041	6.428	13.89	1.001	4.292	3.194	6.073	4.002	4.009	3.032	10.067	3.027	2.002	8.216	1.211	3	4.045	7.526	5.382	6.075
ENSG00000073910	FRY	7151.98	7122.892	4837.562	412	1675.978	1598.917	171	158	443	340	5257.882	1691.885	3757.889	1565.998	1342.828	1546.849	1995.946	1578.97	334.396	3499.883	268.969	329	6568.926	2710.998	753.998	810.967	2681.925	3316.944	2715.944	704.993	645.959	2176.973	906.995	782	1945.992	2604.986	686	1930.972	1444.986	2663.939	1506.954	564	555	1433.987	265.999	295.574	265	5239.858
ENSG00000073921	PICALM	1937.97	9011	8666.003	4704.999	3652.002	3072	3212.001	2560.001	2614.999	2233.002	9113	2987	6948	10221.001	2549	2875.997	4331.001	3350	2953.003	4767.002	2235.001	2632.999	10174.999	6032	3220.999	1429	4325.999	5179	4346	3254	3338.998	4351	2965.998	2600.999	9377.999	8282.999	2173	5411.001	4465	6043.001	4151.999	2820.001	2805.998	4646.998	2323	2671	2244	9284.001
ENSG00000073969	NSF	3537.96	2187.001	2495.83	1959.039	749.432	450.424	1330.455	1061.787	999.527	823.448	2851	813.507	1860.368	4043.959	365.945	608.692	945.999	391.105	971.069	964.613	815.127	960.386	3212.294	1412	1578.552	290.21	1362.418	1294.382	1330.106	1314.932	1289.661	578.914	1193.114	1010.749	3698.411	2406.999	608.889	2092.995	1882.867	1903.801	931.215	1395.719	1425.355	924.854	944.947	1206.577	972.851	2602.879
ENSG00000074047	GLI2	1695.99	50	792.001	25	16	12	60	44	12	4	72	11	121	199	4	111.001	4	23	21	3	8	15	9	0	7	21	48	7	36	4	5	0	2	1	0	0	38	42	46	1	1	1	1	6	8	0	0	4
ENSG00000074054	CLASP1	5643.31	7537.53	7790.646	4889.044	3018.973	2871.513	2781.002	2435.005	2589.179	2138.802	9015.595	2776.154	5832.178	10686.286	2374	2733.292	3659.932	3094.291	2712.002	3599.829	2084.764	2467.401	9460.42	3563.518	3594.423	1006	3067.217	3416.144	3219.959	2596.06	2629.517	2977.014	2318.21	2018.73	9522.997	4985.121	1337.041	4171.131	3192.816	3773.948	2609.464	2396.241	2427	3329.187	1641.078	2196	1889.789	7830.001
ENSG00000074071	MRPS34	592.375	1024.248	1338.855	1536.406	530.938	138	918.774	737.286	589.603	514.202	1574.029	511.272	1071.384	4566.144	267.807	517.364	628.47	292.554	1110.987	302.576	649.929	717.627	2378.462	1082.563	1670.265	129	753.304	555.975	723.233	1105.783	1147.752	407.167	1030.982	889.081	4215.977	1221.455	177.971	1326.184	952.866	742.548	493.803	1669.352	1677.498	452.597	316.001	932.966	769.884	2467.651
ENSG00000074181	NOTCH3	2789.06	51	41	14	223	89	15	12	8	13	295	88	92	37	189	148	335	249	19	58	7	9	212	78	12	23	12.999	32	11	10	10	67	5	5	345	644	54	322	176	550.999	440	29	34	348	88	40	25	127
ENSG00000074201	CLNS1A	880.601	5166	6689	6728.002	3927.999	2548.999	4353	3680	3367	2793	10821.999	3515.001	5443	13473.001	2870.999	4295.999	4899	3531	3522	2350.001	2828	3266	14193.001	6778	4796.999	1564.001	3833	3221.999	3654.001	4630	4440.999	3278	4401	3782.001	10409.999	7860.001	2484.001	4879	4226.001	4007.999	3232.001	4597.999	4585	3252.001	2243.999	3387.001	2846.001	11323.998
ENSG00000074211	PPP2R2C	4329.99	1	0	5.001	6	1	2	0	1	0	0	0	0	3	5	77	0	20	13	0	0	0	0	3	9	31	0	0	0	0	0	0	1	2	8	3	70	3	0	0	5	0	0	1	42	0	0	6
ENSG00000074219	TEAD2	2231.99	73.001	23	163.762	25	19	22.779	16	17	15.848	48.406	26	26	323.182	36.508	48	23	23.387	64.108	6.271	25	23	46.046	2	123.701	7	4	18	9	1	1	9	22	17	25	8	15	5	2	2	18	1	1	9	34.447	4	5	21.092
ENSG00000074266	EED	1541.39	1082.079	1161.106	919.971	409.343	332.948	908.814	768.578	703.539	562.198	1193.758	332.729	891.899	2565.276	310.519	302.556	560.353	320.851	315.244	745.3	525.558	679.386	1288.946	709.091	661.356	101	678.893	862.373	656.142	885.76	897.984	413.318	863.73	716.753	2737.409	978.068	177.409	879.606	770.076	924.782	411.133	1030.148	987.559	515.023	511.521	918.046	807.963	1117.26
ENSG00000074276	CDHR2	1459.93	36	30	21	16	6	16	16	16	8	42	14	21	136	0	7	11	2	16	10	6	5	16	5	8	0	7	15	10	11	8	5	16	15	50	19	3	11	16	12	8	10	10	1	12.24	8	2	25
ENSG00000074317	SNCB	865.32	0	0	0	1	0	0	0	0	0	0	0	0	0	1	6	0	0	4	0	0	0	0	0	0	1	0	0	0	0	0	0	0	0	0	0	2	1	0	0	0	0	0	0	4	0	0	0
ENSG00000074319	TSG101	1231.66	1591	1514.999	1540.187	838	736.249	954.133	882.111	762	621.001	2201.001	813.389	1318.999	3112.42	400.999	606	979.961	924	814	524.001	563.001	649.163	2649	1333.445	1198.999	304.998	640	715.807	741.002	813.495	845.172	698	814.999	802.999	2388.982	1636.001	411.882	866	666.999	840.001	545.999	766.999	732	724.001	561	670.999	637.37	2306.999
ENSG00000074356	NCBP3	3476.23	6161	6021	3238.999	1958	1598	2186	1900.001	2026	1755	6123.413	1927	4771	8053.999	1597	1891	2747	1574.999	1782.998	2868.999	1586	1806	6365	2905	2552	792	2429	2699.001	2547	2313.998	2270	1555.001	2050.001	1756.999	8398.999	4246.001	1288.999	3526	2657.998	3320	1898	2309.999	2417	2061	1500.999	2034.001	1693.999	6064.998
ENSG00000074370	ATP2A3	3630.61	18392.001	23858	12922.999	7722	3015.998	6986.001	6034.001	5332	4403	19355	5537.001	15786.001	34698.999	4474.001	7379	9668	6846	7528	6221.002	4570.001	5320.001	21829.999	8348	12183	1591	5859	5971.001	7566.999	6305.999	6163.001	4182	6247	5357	34428.998	11615	1794	9109.001	5066.001	6369.999	5181.999	6479.001	6341.001	5948.001	2230	5342.001	4443	22720
ENSG00000074410	CA12	1971.79	4	0	2	8	10	3	1	2	3	9	2	0	0	17	68	3	5	0	1	2	0	2	4	3	16	0	0	0	1	1	28	0	2	8	6	44	2	1	4	8	0	0	8	20	0	0	1
ENSG00000074416	MGLL	3679.15	5556.999	5899.999	780.999	1781	895.999	564.999	506	449.001	391	3641	1329	4560.001	2187	1136.001	1528.999	2044	1311.999	529	2093	509.999	541.001	5965.001	2198.002	590	368	1631.002	2288.001	2370	582	574.001	1087.001	493	463.001	2709	3418.999	751.001	2916.999	2218	2382.001	1643.001	738.999	638.001	1433.001	244	665.999	567	3916
ENSG00000074527	NTN4	2191.25	2	0	357	7	0	12	5	4	3	0	3	0	581	0	13	0	0	103.999	0	19	23	0	1	290	7	0	1	3	11	13	3	41	42	0	0	30	0	0	0	2	2	0	0	53	0	0	0
ENSG00000074582	BCS1L	901.131	1644.071	1687.411	1454.576	597.071	262.026	1098.55	896.202	677.261	590.001	2094.794	592.001	1492.657	4296.647	384	491.001	840.585	293.319	852.066	676.201	714.182	891.891	2769.147	925.176	1491.527	244.17	920.301	1005.326	793.652	1120.757	1088.61	340.999	819.138	727.391	3052.072	1487.333	373.999	1285.421	1125.908	1473.338	506.999	1431.825	1341.673	381.561	462.05	971.722	790.258	2334.734
ENSG00000074590	NUAK1	5535.99	3	0	338	17	0	19	17	16	10	27	3	0	466	22	72	9	1	104	0	38	48	1	1	263	9	0	0	0	16	9	1	54	34	7	9	35	0	1	0	7	2	2	0	64	0	0	7
ENSG00000074603	DPP8	4021.16	3880	4868	2030.001	1435.001	1045.001	1843.001	1536.001	1655.001	1460.999	5417.001	1427.999	3826	5617.001	1000	1532	2161.999	1291.999	1233	1813.999	1355.999	1542	4390.998	2662	1656.999	714.001	1909.001	2117.999	2187	1826.002	1845.001	1511	1674.001	1373.001	6002.001	4020.001	1113.001	2895.001	2368	2708	1352	1815.998	1822	1932	1218.001	1738.002	1413.999	4312
ENSG00000074621	SLC24A1	4129.71	2515.52	2836.187	1109.23	777.494	1044.832	570.405	497.465	707.287	555.067	2947.819	772.24	2324	2201.576	484.067	961.999	970.679	738.378	761.001	1161.068	370.042	460.285	2271.492	752.706	664	323.574	733.406	1045.432	1032.528	403.697	446.609	856.691	465.123	397.104	2143	1116.971	475	1202.719	927.677	979.999	715.248	443.066	431.324	970.91	311.161	363.017	327.031	2047.509
ENSG00000074657	ZNF532	4766.68	2120.996	1826.997	1411.984	980.923	905.929	1033.938	895.001	961.001	791.963	3372.909	907	1290.001	3176	812.765	1118.599	1065.959	954.986	804.931	715.001	477.983	621.91	2058.001	344.994	452.001	267.001	238	434	379	375.968	335.999	291.89	377.992	262.989	794.999	572	215.79	472.014	340	531.991	223	208	194	238.981	129.001	118	122.001	2174.002
ENSG00000074660	SCARF1	2859.88	12387.001	15629.959	4800.001	2511.001	829	2905.999	2380.001	2747	2335	8984.999	2599.001	7961.001	15002.999	1462	2022.001	3091.001	1674	2609.001	3502	1740	2122	7661.999	1260.999	2751	237.999	2278.002	2093.999	2263.999	1248	1253	671.999	1757.999	1460	5749.001	2086	358	2752	2196	2024.001	897.001	1416.001	1470	893.999	252.999	782	699.001	6072
ENSG00000074695	LMAN1	4442.41	6332.001	7263.001	4837	2985	1989	4168	3533.999	2662.999	2337	8296	2671.001	5022	11093	2175	2778	3773.001	2429	3166.999	2717	2780	3205.999	10770.999	5910	4170	1458	4053	4221	4040.001	4796.999	4733.001	3805.001	3500	3075.999	10035	7623	2467.001	5788.999	5104	5682	3264.999	4737	4610.001	3542	2218.999	3968	3494	9407.001
ENSG00000074696	HACD3	2987.27	2979.999	3897.999	6281	1632	926.001	5753.001	4686	2428.001	2138	4642	1455	3449.999	15137	723.001	1235.001	2087.001	999	3246.999	1211	3597.001	4135.001	6515.999	4162	5536.001	795	2685.999	2270	2452.001	5730	5739	1866	3822	3357	11818	4538	1412	3453	3051	2940	1802.999	5329	5264.001	1965	3007	4748	4185	6394.001
ENSG00000074706	IPCEF1	3056.42	0	12	105.335	46	19	37.853	22.675	84	69	22.462	2.264	8.709	204.288	17	60	9	24	89.125	0	59.179	50.069	20	31.597	94.708	32	6	4	7.226	95.71	98.729	19.108	60.425	54.907	505.574	125.499	86.999	21	16.274	16	90	205.678	201.855	16	140.999	116.966	116.608	39.414
ENSG00000074755	ZZEF1	7017.48	7826.999	8603.999	3992.999	2918	2771	2278.736	1906.999	2159	1895.999	8775	2619.999	7073	9936.001	2156.001	2954	3478	2900.999	1900.198	4075.999	1810.999	2128	9434.998	3110.001	3182	816	2762	3598.001	3389	2118.999	2100	2565.001	1738	1583.999	10516.999	5620.999	1135	4561.999	3158.998	3768	2943.001	2749.875	2586.002	3432	1548	2368.002	1947.001	7707.999
ENSG00000074771	NOX3	1771.99	0	0	1	1	0	0	0	1	0	0	0	0	2	0	0	0	0	2	0	2	1	15	4	1	0	3	0	0	3	3	1	4	3	0	0	0	0	0	0	0	2	5	0	0	0	1	3
ENSG00000074800	ENO1	1538.98	66495.79	107718.997	59904.999	34485.999	29574	44615.989	37651.994	23657.995	19843.996	98248	30347.237	56210.001	215646.256	22179.998	50063.999	39738.999	45759	28367.002	24010.994	30667.992	36740.996	148217.996	55004.991	56162	11843.001	40398	34679	32092.999	48325.993	48129.39	39554.997	33582.966	28420.977	100984.266	86719	18707	60904	60451	58449.001	37628.999	60703.995	60162.997	50370.001	18261	41546.001	35376.999	117834.999
ENSG00000074803	SLC12A1	8414.97	6	2	8	8	28	11	8	23	14	4	3	1	36	31	101	1	8	10	4	12	12	6	22	4	44	1	4	0	5	7	4	8	3	81	7	135	1	0	7	14	10	8	2	24	14	9	20
ENSG00000074842	MYDGF	776.179	826	1101	1081.848	491.046	264.428	710	579	381	340.572	1036	357	706	2437	327	388.999	600.284	396	483.338	277	422	459	1639	972.676	1185	162	625	498.481	546	853	824	498.32	562.943	478.975	2239	1699	228	1077.4	976	867.788	710	1124.927	1194	780	407	832.645	761.766	1566
ENSG00000074855	ANO8	3088.44	1729	2183	336.999	358.999	147.001	221	194.001	188.999	159.999	1417.999	398	1171	1372	237	381	458.001	328	217	497.999	150	161.001	1489	216	256.999	48	290.999	318.001	331	127	132.001	176	156	134	1513.999	314	92	496	342.001	369	208	222	218.001	190	48	158.999	140.999	1309
ENSG00000074935	TUBE1	1549.42	1254	1013	679	304	134	576	502	460.999	412	1226.001	463	903.001	1741.998	251.999	335	464	169.999	469.001	727.001	419	474	1057	585.999	557.999	144	561	625	510.999	602	576	148	442.001	374.999	1308.001	599	249	598.999	534	781	245.001	618.999	580.999	112	315	450.999	418.001	1133.001
ENSG00000074964	ARHGEF10L	3476.99	0	20	11	13	3	2	8	6	8	17	0	28	17	13	45	8	10	5	0	1	1	35	50	23	8	5	3	7	0	1	7	3	1	29	250	40.999	21	18	9	180	4	6	49	37.999	7	2	18
ENSG00000074966	TXK	1846.54	1346.999	1571.999	277.001	324	351.001	206.999	153	232.001	209	775	308	936.999	560.999	186	366	377	249.999	146.001	843.001	170	184	963	350	108	98.999	673	655.001	596.001	121	90	360	95	77	124	268	124	335	395.001	479	250	47	30	229	19	34	46.001	758
ENSG00000075035	WSCD2	4501.99	0	0	2	3	1	2	0	0	0	6	0	0	0	7	30	0	0	4	0	0	0	0	2	2	16	4	0	5	0	0	2	3	2	0	0	36	0	0	0	0	0	0	0	17	0	0	8
ENSG00000075043	KCNQ2	975.789	23	23	32	24	13	43	37	39	37	63	25	14	77	38	310	13	17	33	3	13	18.999	39	7	5	10	3	3	8	10	6	2	8	6	60.001	1	17	1	1	4	4	6	4	3	13	5	6	12
ENSG00000075073	TACR2	1531.99	10	17	7	19	9	21	13	6	4	44	13	51	39	16	20	19	5	15	11	12	14	38	21	4	14	14	22	25	10	9	19	4	5	8	24	16	43	14	7	38	2	4	32	11	1	5	45
[truncated: 61,418 more rows]
[truncated: 80 more columns]
