# Supplementary material for: Single cell transcriptional evolution of myeloid leukemia of Down syndrome
Source: Nat Commun. 2026 Apr 23;17:3474. doi: 10.1038/s41467-026-71707-2 (PMC13106683; doi:10.1038/s41467-026-71707-2)
Supplement: Supplementary file 14 — Source Data [file 41467_2026_71707_MOESM14_ESM.xlsx]

## Sheet: Fig1D
Lineage

## Sheet: Fig1E
Karyotype

## Sheet: Fig1F
Karyotype

## Sheet: Fig2B-C
cellID

## Sheet: Fig2D-E-F
module

## Sheet: Fig3C
group

## Sheet: Fig3D
category

## Sheet: Fig4A
WGS_ID (cosine similarity)

## Sheet: fig4B
cellID

## Sheet: fig4D
WGS_ID (cosine similarity)

[truncated: 12 more sheets: fig4E_umap, fig4E_baf, figS1B, figS2, figS4, figS5B, figS6C, figS7B, figS7C, figS9A, figS9B, figS9C]
